# Supplementary material for: Crystal structures of [Ln(NO3)3(μ2-bpydo)2], where Ln = Ce, Pr or Nd, and bpydo = 4,4′-bi­pyridine N,N′-dioxide: layered coordination networks containing 44 grids
Source: Acta Crystallogr E Crystallogr Commun. 2016 Jan 1;72(Pt 1):25–30. doi: 10.1107/S205698901502318X (PMC4704766; doi:10.1107/S205698901502318X)
Supplement: Supplementary file 1 [file e-72-00025-sup1.cif]

##############################################################################
#                                                                            #
# This CIF contains the data in a paper accepted for publication in          #
# Acta Crystallographica Section E. It conforms to the requirements of       #
# Notes for Authors for Acta Crystallographica Section E, and has been       #
# peer reviewed under the auspices of the IUCr Commission on Journals.       #
#                                                                            #
# Full details of the Crystallographic Information File format               #
# are given in the paper "The Crystallographic Information File (CIF):       #
# a New Standard Archive File for Crystallography" by S. R. Hall, F. H.      #
# Allen and I. D. Brown [Acta Cryst. (1991), A47, 655-685].                  #
#                                                                            #
# The current version of the core CIF dictionary is obtainable from          #
# ftp://ftp.iucr.org/pub/cif_core.dic.                                       #
#                                                                            #
# Software is freely available for graphical display of the structure(s)     #
# in this CIF. For information consult the CIF software page                 #
# http://www.iucr.org/resources/cif/software.                                #
#                                                                            #
# This file may be used for bona fide research purposes within the           #
# scientific community so long as proper attribution is given to the journal # 
# article from which it was obtained.                                        #
#                                                                            #
##############################################################################
data_global
_journal_date_recd_electronic     2015-11-16
_journal_date_accepted     2015-12-02
_journal_name_full     'Acta Crystallographica, Section E'
_journal_year     2016
_journal_volume     72
_journal_issue      1
_journal_page_first     25
_journal_page_last     30
_journal_paper_category     GM
_journal_paper_doi     10.1107/S205698901502318X
_journal_coeditor_code     WM5242
_publ_contact_author_name
;
Jacqueline M. Knaust
;
_publ_contact_author_address
;
Department of Chemistry Mathematics and Physics
Clarion University
840 Wood Street
Clarion, PA 16214, USA
;
_publ_contact_author_email     'jknaust@clarion.edu'
_publ_contact_author_fax     '814-393-2004'
_publ_contact_author_phone     '814-393-1733'
_publ_section_title
;
Crystal structures of [<i>Ln</i>(NO~3~)~3~(\m~2~-bpydo)~2~], where <i>Ln</i> =
Ce, Pr or Nd, and bpydo = 4,4'-bipyridine <i>N</i>,<i>N</i>'-dioxide: layered
coordination networks containing 4^4^ grids
;
_publ_section_title_footnote     .
loop_
    _publ_author_name
    _publ_author_footnote
    _publ_author_address
    'Stromyer, Michael L.' .
;
Department of Chemistry Mathematics and Physics
Clarion University
840 Wood Street
Clarion, PA 16214,
USA
;
    'Lilly, Cassandra P.' .
;
Chemistry Department
520 North Main St
Meadville, PA 16335,
USA
;
    'Dillner, Adam J.' .
;
Chemistry Department
520 North Main St
Meadville, PA 16335,
USA
;
    'Knaust, Jacqueline M.' .
;
Department of Chemistry Mathematics and Physics
Clarion University
840 Wood Street
Clarion, PA 16214,
USA
;
_publ_section_synopsis
;
The crystal structures of poly[bis(\m~2~-4,4'-bipyridine
<i>N</i>,<i>N</i>'-dioxide-\k^2^<i>O</i>:<i>O'</i>)trinitratocerium(III)] and
its isostructural praseodymium and neodymium analogues feature a 4^4^
grid-like layered structure with interdigitation of layers promoted by
C---H...O interactions between nitrate anions and 4,4'-bipyridine
<i>N</i>,<i>N</i>'-dioxide ligands.
;
data_I
_database_code_depnum_ccdc_archive 'CCDC 1440107'
_chemical_name_systematic
;
Poly[[tris(nitrato-\k^2^<i>O</i>,<i>O</i>')cerium(III)]-bis(\m-4,4'-bipyridine
<i>N</i>,<i>N</i>'-dioxide-\k^2^<i>N</i>:<i>N</i>')]
;
_chemical_name_common     ?
_chemical_formula_moiety     'C20 H16 Ce N7 O13'
_chemical_formula_sum     'C20 H16 Ce N7 O13'
_chemical_formula_iupac     '[Ce (N O3)3 (C10 H8 N2 O2)2]'
_chemical_formula_weight     702.52
_chemical_melting_point     ?
_symmetry_space_group_name_hall     ?
_shelx_space_group_comment
;
The symmetry employed for this shelxl refinement is uniquely defined
by the following loop, which should always be used as a source of
symmetry information in preference to the above space-group names.
They are only intended as comments.
;
_space_group_crystal_system     monoclinic
_space_group_name_H-M_alt     'C 2/c'
_space_group_name_Hall     '-C 2yc'
loop_
    _space_group_symop_operation_xyz
    'x, y, z'
    '-x, y, -z+1/2'
    'x+1/2, y+1/2, z'
    '-x+1/2, y+1/2, -z+1/2'
    '-x, -y, -z'
    'x, -y, z-1/2'
    '-x+1/2, -y+1/2, -z'
    'x+1/2, -y+1/2, z-1/2'
_cell_length_a     26.786(3)
_cell_length_b     13.3398(13)
_cell_length_c     13.7571(13)
_cell_angle_alpha     90
_cell_angle_beta     105.8370(10)
_cell_angle_gamma     90
_cell_volume     4729.1(8)
_cell_formula_units_Z     8
_cell_measurement_reflns_used     11055
_cell_measurement_theta_min     2.447
_cell_measurement_theta_max     31.502
_cell_measurement_temperature     173(2)
_cell_special_details     ?
_exptl_crystal_description     block
_exptl_crystal_colour     red
_exptl_crystal_size_max     0.550
_exptl_crystal_size_mid     0.450
_exptl_crystal_size_min     0.380
_exptl_crystal_density_diffrn     1.973
_exptl_crystal_density_meas     ?
_exptl_crystal_density_method     ?
_exptl_crystal_F_000     2776
_exptl_absorpt_coefficient_mu     2.013
_exptl_absorpt_correction_type     multi-scan
_exptl_absorpt_process_details
;
(SADABS; Bruker, 2009)
;
_shelx_estimated_absorpt_T_min     ?
_shelx_estimated_absorpt_T_max     ?
_exptl_absorpt_correction_T_min     0.5359
_exptl_absorpt_correction_T_max     0.7463
_diffrn_ambient_temperature     173(2)
_diffrn_radiation_type     MoK\a
_diffrn_radiation_wavelength     0.71073
_diffrn_measurement_device_type     'Bruker APEXII CCD'
_diffrn_measurement_method     'phi and omega scans'
_diffrn_detector_area_resol_mean     ?
_diffrn_reflns_number     15990
_diffrn_reflns_av_R_equivalents     0.0181
_diffrn_reflns_theta_min     1.580
_diffrn_reflns_theta_max     31.503
_diffrn_reflns_theta_full     25.242
_diffrn_measured_fraction_theta_max     0.909
_diffrn_measured_fraction_theta_full     0.999
_diffrn_reflns_limit_h_min     -37
_diffrn_reflns_limit_h_max     37
_diffrn_reflns_limit_k_min     -11
_diffrn_reflns_limit_k_max     19
_diffrn_reflns_limit_l_min     -20
_diffrn_reflns_limit_l_max     19
_refine_special_details     ?
_reflns_number_total     7152
_reflns_number_gt     6686
_reflns_threshold_expression     'I > 2\s(I)'
_refine_ls_structure_factor_coef     Fsqd
_refine_ls_matrix_type     full
_refine_ls_R_factor_all     0.0218
_refine_ls_R_factor_gt     0.0199
_refine_ls_wR_factor_gt     0.0493
_refine_ls_wR_factor_ref     0.0503
_refine_ls_goodness_of_fit_ref     1.049
_refine_ls_restrained_S_all     1.049
_refine_ls_number_reflns     7152
_refine_ls_number_parameters     370
_refine_ls_number_restraints     0
_refine_ls_hydrogen_treatment     constr
_refine_ls_weighting_scheme     calc
_refine_ls_weighting_details
              'w=1/[\s^2^(Fo^2^)+(0.0231P)^2^+5.9858P] where P=(Fo^2^+2Fc^2^)/3'
_atom_sites_solution_hydrogens     geom
_atom_sites_solution_primary     ?
_atom_sites_solution_secondary     ?
_refine_ls_shift/su_max     0.002
_refine_ls_shift/su_mean     0.000
_refine_diff_density_max     1.096
_refine_diff_density_min     -0.648
_refine_ls_extinction_method     none
_refine_ls_extinction_coef     .
loop_
    _atom_type_symbol
    _atom_type_description
    _atom_type_scat_dispersion_real
    _atom_type_scat_dispersion_imag
    _atom_type_scat_source
    'C' 'C' 0.0033 0.0016
                         'International Tables Vol C Tables 4.2.6.8 and 6.1.1.4'
    'H' 'H' 0.0000 0.0000
                         'International Tables Vol C Tables 4.2.6.8 and 6.1.1.4'
    'N' 'N' 0.0061 0.0033
                         'International Tables Vol C Tables 4.2.6.8 and 6.1.1.4'
    'O' 'O' 0.0106 0.0060
                         'International Tables Vol C Tables 4.2.6.8 and 6.1.1.4'
    'Ce' 'Ce' -0.2486 2.6331
                         'International Tables Vol C Tables 4.2.6.8 and 6.1.1.4'
_computing_data_collection
;
APEX2 (Bruker, 2009)
;
_computing_cell_refinement
;
SAINT (Bruker, 2009)
;
_computing_data_reduction
;
SAINT (Bruker, 2009)
;
_computing_structure_solution
;
SHELXS97 (Sheldrick, 2008)
;
_computing_structure_refinement
;
SHELXL2014  (Sheldrick, 2015)
;
_computing_molecular_graphics
;
X-SEED (Barbour, 2001)
;
_computing_publication_material
;
X-SEED (Barbour, 2001)
;
loop_
    _atom_site_type_symbol
    _atom_site_label
    _atom_site_fract_x
    _atom_site_fract_y
    _atom_site_fract_z
    _atom_site_U_iso_or_equiv
    _atom_site_adp_type
    _atom_site_calc_flag
    _atom_site_occupancy
    _atom_site_disorder_assembly
    _atom_site_disorder_group
    Ce Ce1 0.12666(2) 0.27581(2) 0.66455(2) 0.00880(3) Uani d 1 . .
    O O1 0.14943(4) 1.12935(8) 0.78743(9) 0.0138(2) Uani d 1 . .
    O O2 0.07510(4) 0.41815(8) 0.70896(9) 0.0154(2) Uani d 1 . .
    O O3 0.18037(4) 0.33380(8) 0.83061(8) 0.0131(2) Uani d 1 . .
    O O4 0.54328(4) 0.28358(8) 1.18738(9) 0.0126(2) Uani d 1 . .
    O O5 0.19329(6) 0.41286(11) 0.65215(10) 0.0288(3) Uani d 1 . .
    O O6 0.12041(6) 0.42801(10) 0.53717(11) 0.0267(3) Uani d 1 . .
    O O7 0.18842(7) 0.50937(10) 0.52255(12) 0.0365(4) Uani d 1 . .
    O O8 0.21266(5) 0.18687(11) 0.66189(9) 0.0221(3) Uani d 1 . .
    O O9 0.16939(5) 0.24235(9) 0.51565(9) 0.0157(2) Uani d 1 . .
    O O10 0.23607(5) 0.14464(9) 0.52773(9) 0.0195(2) Uani d 1 . .
    O O11 0.05806(5) 0.25187(9) 0.48914(9) 0.0162(2) Uani d 1 . .
    O O12 0.09542(4) 0.11414(8) 0.55499(8) 0.0148(2) Uani d 1 . .
    O O13 0.03572(5) 0.11024(10) 0.41152(9) 0.0217(3) Uani d 1 . .
    N N1 0.14037(5) 1.03162(9) 0.77682(9) 0.0113(2) Uani d 1 . .
    N N2 0.08640(5) 0.51564(10) 0.71907(10) 0.0134(2) Uani d 1 . .
    N N3 0.23131(5) 0.32751(10) 0.87085(9) 0.0109(2) Uani d 1 . .
    N N4 0.49487(5) 0.28718(9) 1.12873(10) 0.0111(2) Uani d 1 . .
    N N5 0.16766(7) 0.45133(11) 0.56933(12) 0.0253(3) Uani d 1 . .
    N N6 0.20687(5) 0.19053(10) 0.56676(10) 0.0145(2) Uani d 1 . .
    N N7 0.06262(5) 0.15808(10) 0.48319(9) 0.0137(2) Uani d 1 . .
    C C1 0.18034(6) 0.96562(12) 0.79956(12) 0.0142(3) Uani d 1 . .
    H H1 0.2150 0.9895 0.8219 0.017 Uiso calc 1 . .
    C C2 0.17085(6) 0.86374(12) 0.79041(12) 0.0144(3) Uani d 1 . .
    H H2 0.1991 0.8180 0.8075 0.017 Uiso calc 1 . .
    C C3 0.12012(6) 0.82731(11) 0.75622(11) 0.0121(3) Uani d 1 . .
    C C4 0.08022(6) 0.89772(12) 0.73462(12) 0.0137(3) Uani d 1 . .
    H H4 0.0452 0.8759 0.7115 0.016 Uiso calc 1 . .
    C C5 0.09092(6) 0.99873(12) 0.74644(12) 0.0136(3) Uani d 1 . .
    H H5 0.0632 1.0457 0.7331 0.016 Uiso calc 1 . .
    C C6 0.05307(6) 0.58316(12) 0.66253(13) 0.0171(3) Uani d 1 . .
    H H6 0.0225 0.5606 0.6144 0.021 Uiso calc 1 . .
    C C7 0.06325(6) 0.68421(12) 0.67436(12) 0.0165(3) Uani d 1 . .
    H H7 0.0393 0.7310 0.6351 0.020 Uiso calc 1 . .
    C C8 0.10854(6) 0.71893(11) 0.74362(12) 0.0124(3) Uani d 1 . .
    C C9 0.14170(6) 0.64712(12) 0.80061(12) 0.0162(3) Uani d 1 . .
    H H9 0.1727 0.6677 0.8485 0.019 Uiso calc 1 . .
    C C10 0.12988(6) 0.54644(12) 0.78811(13) 0.0172(3) Uani d 1 . .
    H H10 0.1525 0.4984 0.8284 0.021 Uiso calc 1 . .
    C C11 0.25885(6) 0.41124(11) 0.90585(11) 0.0128(3) Uani d 1 . .
    H H11 0.2421 0.4747 0.8972 0.015 Uiso calc 1 . .
    C C12 0.31105(6) 0.40468(12) 0.95406(11) 0.0131(3) Uani d 1 . .
    H H12 0.3300 0.4637 0.9793 0.016 Uiso calc 1 . .
    C C13 0.33644(6) 0.31212(11) 0.96620(11) 0.0117(3) Uani d 1 . .
    C C14 0.30687(6) 0.22856(11) 0.92576(12) 0.0137(3) Uani d 1 . .
    H H14 0.3231 0.1647 0.9302 0.016 Uiso calc 1 . .
    C C15 0.25463(6) 0.23682(11) 0.87958(12) 0.0132(3) Uani d 1 . .
    H H15 0.2349 0.1788 0.8538 0.016 Uiso calc 1 . .
    C C16 0.47610(6) 0.37514(11) 1.08504(11) 0.0131(3) Uani d 1 . .
    H H16 0.4985 0.4315 1.0918 0.016 Uiso calc 1 . .
    C C17 0.42495(6) 0.38381(12) 1.03088(12) 0.0135(3) Uani d 1 . .
    H H17 0.4122 0.4460 1.0004 0.016 Uiso calc 1 . .
    C C18 0.39170(6) 0.30199(11) 1.02043(11) 0.0115(3) Uani d 1 . .
    C C19 0.41282(6) 0.21126(11) 1.06413(12) 0.0125(3) Uani d 1 . .
    H H19 0.3915 0.1534 1.0567 0.015 Uiso calc 1 . .
    C C20 0.46424(6) 0.20521(12) 1.11776(12) 0.0129(3) Uani d 1 . .
    H H20 0.4782 0.1433 1.1471 0.015 Uiso calc 1 . .
loop_
    _atom_site_aniso_label
    _atom_site_aniso_U_11
    _atom_site_aniso_U_22
    _atom_site_aniso_U_33
    _atom_site_aniso_U_12
    _atom_site_aniso_U_13
    _atom_site_aniso_U_23
    Ce1 0.00749(4) 0.00690(4) 0.01083(4) -0.00080(3) 0.00051(3) -0.00044(2)
    O1 0.0156(5) 0.0062(5) 0.0175(5) -0.0020(4) 0.0008(4) -0.0001(4)
    O2 0.0164(5) 0.0053(5) 0.0237(6) -0.0017(4) 0.0043(4) -0.0023(4)
    O3 0.0069(4) 0.0139(5) 0.0155(5) 0.0001(4) -0.0021(4) -0.0013(4)
    O4 0.0063(5) 0.0135(5) 0.0158(5) 0.0010(4) -0.0008(4) 0.0013(4)
    O5 0.0369(8) 0.0279(7) 0.0231(6) -0.0185(6) 0.0107(6) -0.0048(5)
    O6 0.0349(7) 0.0180(6) 0.0309(7) 0.0042(5) 0.0152(6) 0.0061(5)
    O7 0.0665(11) 0.0128(6) 0.0464(9) -0.0089(7) 0.0427(8) -0.0018(6)
    O8 0.0195(6) 0.0320(7) 0.0146(5) 0.0088(5) 0.0041(4) 0.0025(5)
    O9 0.0138(5) 0.0163(5) 0.0164(5) 0.0019(4) 0.0030(4) 0.0025(4)
    O10 0.0201(6) 0.0183(6) 0.0224(6) 0.0039(5) 0.0094(5) -0.0015(5)
    O11 0.0169(5) 0.0131(5) 0.0170(5) 0.0016(4) 0.0018(4) 0.0001(4)
    O12 0.0154(5) 0.0117(5) 0.0151(5) 0.0000(4) 0.0006(4) -0.0010(4)
    O13 0.0184(6) 0.0261(6) 0.0167(5) -0.0039(5) -0.0016(4) -0.0090(5)
    N1 0.0129(6) 0.0079(5) 0.0118(5) -0.0016(4) 0.0010(4) 0.0003(4)
    N2 0.0141(6) 0.0084(6) 0.0170(6) -0.0003(5) 0.0033(5) -0.0013(5)
    N3 0.0083(5) 0.0115(6) 0.0115(5) 0.0001(4) 0.0002(4) -0.0002(4)
    N4 0.0081(5) 0.0116(6) 0.0127(6) 0.0007(4) 0.0014(4) 0.0008(4)
    N5 0.0444(10) 0.0104(6) 0.0298(8) -0.0066(6) 0.0244(7) -0.0040(6)
    N6 0.0132(6) 0.0139(6) 0.0163(6) -0.0010(5) 0.0041(5) -0.0004(5)
    N7 0.0119(6) 0.0169(6) 0.0117(5) -0.0021(5) 0.0023(4) -0.0028(5)
    C1 0.0113(6) 0.0125(7) 0.0170(7) 0.0000(5) 0.0005(5) 0.0002(5)
    C2 0.0129(6) 0.0117(7) 0.0172(7) 0.0012(5) 0.0017(5) -0.0002(5)
    C3 0.0147(7) 0.0083(6) 0.0117(6) -0.0010(5) 0.0012(5) -0.0007(5)
    C4 0.0118(6) 0.0112(7) 0.0163(7) -0.0011(5) 0.0010(5) 0.0003(5)
    C5 0.0113(6) 0.0112(7) 0.0163(7) 0.0002(5) 0.0005(5) 0.0007(5)
    C6 0.0155(7) 0.0120(7) 0.0196(7) -0.0009(6) -0.0025(6) 0.0000(6)
    C7 0.0172(7) 0.0103(7) 0.0186(7) 0.0005(6) -0.0010(6) 0.0018(6)
    C8 0.0143(7) 0.0084(6) 0.0139(7) -0.0009(5) 0.0029(5) -0.0007(5)
    C9 0.0145(7) 0.0103(7) 0.0201(7) 0.0001(5) -0.0015(6) -0.0015(6)
    C10 0.0134(7) 0.0105(7) 0.0237(8) 0.0010(6) -0.0018(6) 0.0005(6)
    C11 0.0112(6) 0.0095(6) 0.0164(7) 0.0001(5) 0.0014(5) -0.0014(5)
    C12 0.0099(6) 0.0111(6) 0.0163(7) -0.0008(5) 0.0002(5) -0.0029(5)
    C13 0.0096(6) 0.0128(7) 0.0114(6) 0.0002(5) 0.0006(5) 0.0003(5)
    C14 0.0118(7) 0.0101(7) 0.0170(7) 0.0008(5) 0.0002(5) 0.0005(5)
    C15 0.0122(7) 0.0093(6) 0.0159(7) 0.0002(5) 0.0004(5) -0.0004(5)
    C16 0.0108(6) 0.0112(6) 0.0158(7) -0.0002(5) 0.0010(5) 0.0028(5)
    C17 0.0115(6) 0.0116(6) 0.0161(7) 0.0009(5) 0.0017(5) 0.0033(5)
    C18 0.0094(6) 0.0124(6) 0.0118(6) 0.0007(5) 0.0014(5) 0.0009(5)
    C19 0.0114(6) 0.0104(6) 0.0145(7) -0.0006(5) 0.0015(5) 0.0009(5)
    C20 0.0121(6) 0.0102(6) 0.0151(7) 0.0000(5) 0.0017(5) 0.0010(5)
_geom_special_details
;
All esds (except the esd in the dihedral angle between two l.s. planes) are
estimated using the full covariance matrix. The cell esds are taken into
account individually in the estimation of esds in distances, angles and
torsion angles; correlations between esds in cell parameters are only used
when they are defined by crystal symmetry. An approximate (isotropic)
treatment of cell esds is used for estimating esds involving l.s. planes.
;
loop_
    _geom_bond_atom_site_label_1
    _geom_bond_atom_site_label_2
    _geom_bond_site_symmetry_2
    _geom_bond_distance
    _geom_bond_publ_flag
    Ce1 O3 . 2.4685(11) ?
    Ce1 O4 8_455 2.4692(11) ?
    Ce1 O2 . 2.5192(11) ?
    Ce1 O1 1_545 2.5464(11) ?
    Ce1 O5 . 2.5929(13) ?
    Ce1 O8 . 2.6004(12) ?
    Ce1 O11 . 2.6231(12) ?
    Ce1 O12 . 2.6333(11) ?
    Ce1 O9 . 2.6428(12) ?
    Ce1 O6 . 2.6573(13) ?
    O1 N1 . 1.3268(16) ?
    O1 Ce1 1_565 2.5464(11) ?
    O2 N2 . 1.3339(16) ?
    O3 N3 . 1.3277(15) ?
    O4 N4 . 1.3281(16) ?
    O4 Ce1 8_556 2.4694(11) ?
    O5 N5 . 1.267(2) ?
    O6 N5 . 1.260(2) ?
    O7 N5 . 1.2321(19) ?
    O8 N6 . 1.2761(18) ?
    O9 N6 . 1.2629(18) ?
    O10 N6 . 1.2264(17) ?
    O11 N7 . 1.2619(18) ?
    O12 N7 . 1.2718(17) ?
    O13 N7 . 1.2292(17) ?
    N1 C5 . 1.3490(19) ?
    N1 C1 . 1.355(2) ?
    N2 C10 . 1.350(2) ?
    N2 C6 . 1.354(2) ?
    N3 C15 . 1.3517(19) ?
    N3 C11 . 1.3527(19) ?
    N4 C20 . 1.3504(19) ?
    N4 C16 . 1.3512(19) ?
    C1 C2 . 1.382(2) ?
    C1 H1 . 0.9500 ?
    C2 C3 . 1.398(2) ?
    C2 H2 . 0.9500 ?
    C3 C4 . 1.393(2) ?
    C3 C8 . 1.479(2) ?
    C4 C5 . 1.378(2) ?
    C4 H4 . 0.9500 ?
    C5 H5 . 0.9500 ?
    C6 C7 . 1.376(2) ?
    C6 H6 . 0.9500 ?
    C7 C8 . 1.401(2) ?
    C7 H7 . 0.9500 ?
    C8 C9 . 1.393(2) ?
    C9 C10 . 1.380(2) ?
    C9 H9 . 0.9500 ?
    C10 H10 . 0.9500 ?
    C11 C12 . 1.377(2) ?
    C11 H11 . 0.9500 ?
    C12 C13 . 1.398(2) ?
    C12 H12 . 0.9500 ?
    C13 C14 . 1.393(2) ?
    C13 C18 . 1.471(2) ?
    C14 C15 . 1.374(2) ?
    C14 H14 . 0.9500 ?
    C15 H15 . 0.9500 ?
    C16 C17 . 1.374(2) ?
    C16 H16 . 0.9500 ?
    C17 C18 . 1.391(2) ?
    C17 H17 . 0.9500 ?
    C18 C19 . 1.400(2) ?
    C19 C20 . 1.376(2) ?
    C19 H19 . 0.9500 ?
    C20 H20 . 0.9500 ?
loop_
    _geom_angle_atom_site_label_1
    _geom_angle_atom_site_label_2
    _geom_angle_atom_site_label_3
    _geom_angle_site_symmetry_1
    _geom_angle_site_symmetry_3
    _geom_angle
    _geom_angle_publ_flag
    O3 Ce1 O4 . 8_455 107.56(4) ?
    O3 Ce1 O2 . . 76.05(4) ?
    O4 Ce1 O2 8_455 . 68.67(4) ?
    O3 Ce1 O1 . 1_545 69.67(4) ?
    O4 Ce1 O1 8_455 1_545 74.36(4) ?
    O2 Ce1 O1 . 1_545 117.72(4) ?
    O3 Ce1 O5 . . 66.55(4) ?
    O4 Ce1 O5 8_455 . 153.81(4) ?
    O2 Ce1 O5 . . 85.25(4) ?
    O1 Ce1 O5 1_545 . 122.70(4) ?
    O3 Ce1 O8 . . 82.02(4) ?
    O4 Ce1 O8 8_455 . 133.70(4) ?
    O2 Ce1 O8 . . 153.34(4) ?
    O1 Ce1 O8 1_545 . 66.84(4) ?
    O5 Ce1 O8 . . 72.09(5) ?
    O3 Ce1 O11 . . 167.04(4) ?
    O4 Ce1 O11 8_455 . 69.34(4) ?
    O2 Ce1 O11 . . 91.27(4) ?
    O1 Ce1 O11 1_545 . 119.87(4) ?
    O5 Ce1 O11 . . 110.32(4) ?
    O8 Ce1 O11 . . 109.41(4) ?
    O3 Ce1 O12 . . 143.16(4) ?
    O4 Ce1 O12 8_455 . 69.69(4) ?
    O2 Ce1 O12 . . 130.28(4) ?
    O1 Ce1 O12 1_545 . 74.50(4) ?
    O5 Ce1 O12 . . 131.05(4) ?
    O8 Ce1 O12 . . 76.27(4) ?
    O11 Ce1 O12 . . 48.73(4) ?
    O3 Ce1 O9 . . 120.26(4) ?
    O4 Ce1 O9 8_455 . 129.97(4) ?
    O2 Ce1 O9 . . 134.21(4) ?
    O1 Ce1 O9 1_545 . 108.00(4) ?
    O5 Ce1 O9 . . 67.46(4) ?
    O8 Ce1 O9 . . 48.65(4) ?
    O11 Ce1 O9 . . 67.00(4) ?
    O12 Ce1 O9 . . 63.59(4) ?
    O3 Ce1 O6 . . 106.67(4) ?
    O4 Ce1 O6 8_455 . 115.64(4) ?
    O2 Ce1 O6 . . 69.15(4) ?
    O1 Ce1 O6 1_545 . 169.94(4) ?
    O5 Ce1 O6 . . 48.58(5) ?
    O8 Ce1 O6 . . 103.65(4) ?
    O11 Ce1 O6 . . 65.43(4) ?
    O12 Ce1 O6 . . 107.17(4) ?
    O9 Ce1 O6 . . 65.20(4) ?
    N1 O1 Ce1 . 1_565 132.64(9) ?
    N2 O2 Ce1 . . 129.52(9) ?
    N3 O3 Ce1 . . 129.72(9) ?
    N4 O4 Ce1 . 8_556 134.54(9) ?
    N5 O5 Ce1 . . 97.52(10) ?
    N5 O6 Ce1 . . 94.62(10) ?
    N6 O8 Ce1 . . 97.86(9) ?
    N6 O9 Ce1 . . 96.18(9) ?
    N7 O11 Ce1 . . 97.15(8) ?
    N7 O12 Ce1 . . 96.39(8) ?
    O1 N1 C5 . . 119.22(13) ?
    O1 N1 C1 . . 120.25(13) ?
    C5 N1 C1 . . 120.49(13) ?
    O2 N2 C10 . . 119.84(13) ?
    O2 N2 C6 . . 119.56(13) ?
    C10 N2 C6 . . 120.56(14) ?
    O3 N3 C15 . . 119.41(13) ?
    O3 N3 C11 . . 119.65(12) ?
    C15 N3 C11 . . 120.89(13) ?
    O4 N4 C20 . . 120.08(12) ?
    O4 N4 C16 . . 118.99(12) ?
    C20 N4 C16 . . 120.83(13) ?
    O7 N5 O6 . . 121.65(18) ?
    O7 N5 O5 . . 120.87(18) ?
    O6 N5 O5 . . 117.48(14) ?
    O10 N6 O9 . . 122.32(13) ?
    O10 N6 O8 . . 121.08(14) ?
    O9 N6 O8 . . 116.59(13) ?
    O13 N7 O11 . . 121.39(14) ?
    O13 N7 O12 . . 120.88(14) ?
    O11 N7 O12 . . 117.72(12) ?
    N1 C1 C2 . . 120.25(14) ?
    N1 C1 H1 . . 119.9 ?
    C2 C1 H1 . . 119.9 ?
    C1 C2 C3 . . 120.67(14) ?
    C1 C2 H2 . . 119.7 ?
    C3 C2 H2 . . 119.7 ?
    C4 C3 C2 . . 117.13(14) ?
    C4 C3 C8 . . 120.68(14) ?
    C2 C3 C8 . . 122.18(14) ?
    C5 C4 C3 . . 120.78(14) ?
    C5 C4 H4 . . 119.6 ?
    C3 C4 H4 . . 119.6 ?
    N1 C5 C4 . . 120.64(14) ?
    N1 C5 H5 . . 119.7 ?
    C4 C5 H5 . . 119.7 ?
    N2 C6 C7 . . 120.35(15) ?
    N2 C6 H6 . . 119.8 ?
    C7 C6 H6 . . 119.8 ?
    C6 C7 C8 . . 120.73(15) ?
    C6 C7 H7 . . 119.6 ?
    C8 C7 H7 . . 119.6 ?
    C9 C8 C7 . . 117.14(14) ?
    C9 C8 C3 . . 121.68(14) ?
    C7 C8 C3 . . 121.18(14) ?
    C10 C9 C8 . . 120.65(15) ?
    C10 C9 H9 . . 119.7 ?
    C8 C9 H9 . . 119.7 ?
    N2 C10 C9 . . 120.55(14) ?
    N2 C10 H10 . . 119.7 ?
    C9 C10 H10 . . 119.7 ?
    N3 C11 C12 . . 120.16(14) ?
    N3 C11 H11 . . 119.9 ?
    C12 C11 H11 . . 119.9 ?
    C11 C12 C13 . . 120.71(14) ?
    C11 C12 H12 . . 119.6 ?
    C13 C12 H12 . . 119.6 ?
    C14 C13 C12 . . 117.02(14) ?
    C14 C13 C18 . . 120.87(14) ?
    C12 C13 C18 . . 122.11(14) ?
    C15 C14 C13 . . 121.13(14) ?
    C15 C14 H14 . . 119.4 ?
    C13 C14 H14 . . 119.4 ?
    N3 C15 C14 . . 120.03(14) ?
    N3 C15 H15 . . 120.0 ?
    C14 C15 H15 . . 120.0 ?
    N4 C16 C17 . . 120.61(14) ?
    N4 C16 H16 . . 119.7 ?
    C17 C16 H16 . . 119.7 ?
    C16 C17 C18 . . 120.36(14) ?
    C16 C17 H17 . . 119.8 ?
    C18 C17 H17 . . 119.8 ?
    C17 C18 C19 . . 117.49(14) ?
    C17 C18 C13 . . 120.50(14) ?
    C19 C18 C13 . . 122.01(14) ?
    C20 C19 C18 . . 120.59(14) ?
    C20 C19 H19 . . 119.7 ?
    C18 C19 H19 . . 119.7 ?
    N4 C20 C19 . . 120.07(14) ?
    N4 C20 H20 . . 120.0 ?
    C19 C20 H20 . . 120.0 ?
loop_
    _geom_torsion_atom_site_label_1
    _geom_torsion_atom_site_label_2
    _geom_torsion_atom_site_label_3
    _geom_torsion_atom_site_label_4
    _geom_torsion_site_symmetry_1
    _geom_torsion_site_symmetry_2
    _geom_torsion_site_symmetry_3
    _geom_torsion_site_symmetry_4
    _geom_torsion
    _geom_torsion_publ_flag
    Ce1 O3 O4 Ce1 . . . 8_556 5.38(7)  no
    Ce1 O2 O1 Ce1 . . . 1_565 92.53(6)  no
loop_
    _geom_hbond_atom_site_label_D
    _geom_hbond_atom_site_label_H
    _geom_hbond_atom_site_label_A
    _geom_hbond_site_symmetry_A
    _geom_hbond_distance_DH
    _geom_hbond_distance_HA
    _geom_hbond_distance_DA
    _geom_hbond_angle_DHA
    C1 H1 O5 4_556 0.95 2.59 3.342(2) 135.9
    C4 H4 O13 5_566 0.95 2.37 3.208(2) 147.5
    C5 H5 O4 8_465 0.95 2.38 3.1868(19) 141.9
    C9 H9 O9 6_566 0.95 2.62 3.206(2) 120.6
    C9 H9 O10 4_556 0.95 2.59 3.475(2) 156.0
    C10 H10 O3 . 0.95 2.32 3.128(2) 143.1
    C10 H10 O7 6_566 0.95 2.58 3.264(2) 129.0
    C11 H11 O10 4_556 0.95 2.49 3.237(2) 135.2
    C14 H14 O7 4_546 0.95 2.22 3.004(2) 139.3
    C15 H15 O1 1_545 0.95 2.32 3.1069(19) 140.2
    C16 H16 O13 4_556 0.95 2.55 3.154(2) 121.6
    C17 H17 O12 4_556 0.95 2.36 3.2837(19) 164.1
    C20 H20 O2 8_556 0.95 2.63 3.3265(19) 130.4
_shelx_hkl_file
;
  -2   0   0   11.75    0.26
  -4   0   0  472.22    9.69
  -6   0   0    2.20    0.09
 -10   0   0    6.30    0.21
 -12   0   0   87.45    1.89
 -14   0   0    4.49    0.20
 -16   0   0  171.78    3.62
 -18   0   0   10.59    0.38
 -20   0   0  102.09    2.28
 -22   0   0   13.23    0.47
 -24   0   0   81.54    1.92
  28   0   0   39.36    1.12
  30   0   0    5.36    0.33
  32   0   0   32.04    1.01
  34   0   0    0.31    0.12
  36   0   0   21.58    0.82
  -1   1   0    1.53    0.05
   1   1   0    1.81    0.05
   1   1   0    1.53    0.05
  -1   1   0    1.67    0.05
   3   1   0   19.45    0.41
  -3   1   0   19.05    0.42
  -3   1   0   19.58    0.41
  -5   1   0    7.84    0.19
  -5   1   0    7.84    0.21
   5   1   0    7.70    0.18
  -7  -1   0    3.75    0.14
  -7   1   0    4.20    0.14
  -7   1   0    3.58    0.12
  -9  -1   0    0.04    0.02
  -9   1   0    0.08    0.03
 -11  -1   0    0.15    0.04
 -11   1   0    0.24    0.05
 -13  -1   0   18.02    0.49
 -13   1   0   17.65    0.48
 -15  -1   0   23.95    0.64
 -15   1   0   23.81    0.63
 -17  -1   0   12.35    0.41
 -17   1   0   12.82    0.41
 -19   1   0    4.86    0.24
 -21  -1   0    2.67    0.19
 -21   1   0    2.53    0.18
 -23   1   0    2.37    0.19
 -25   1   0    1.08    0.15
  25   1   0    0.96    0.14
  27   1   0    1.20    0.17
 -27   1   0    1.33    0.17
  29   1   0    4.06    0.28
  31  -1   0    3.16    0.26
  31   1   0    2.64    0.24
  33  -1   0    0.56    0.14
  33   1   0    0.28    0.11
  35  -1   0    0.17    0.11
  35   1   0    0.28    0.12
   0   2   0  405.11    9.01
   0   2   0  465.24    8.58
  -2   2   0    0.76    0.04
   2   2   0    0.83    0.04
   2   2   0    0.68    0.03
  -4   2   0   45.10    0.95
   4   2   0   45.73    0.90
  -4   2   0   44.92    0.92
   4   2   0   43.12    0.95
   6   2   0    0.11    0.03
  -6   2   0    0.17    0.03
  -6   2   0    0.09    0.02
   8   2   0  167.65    3.36
  -8   2   0  170.54    3.37
  -8   2   0  174.07    3.52
 -10  -2   0   14.62    0.40
 -10   2   0   14.35    0.36
  10   2   0   14.67    0.33
 -10   2   0   13.98    0.39
 -12  -2   0  192.95    4.01
 -12   2   0  193.64    4.01
  12   2   0  192.44    3.80
 -14  -2   0    0.09    0.05
 -14   2   0    0.09    0.04
  14   2   0    0.24    0.04
 -16  -2   0  102.11    2.19
 -16   2   0  100.01    2.17
  16   2   0   96.45    2.01
  18   2   0   13.20    0.35
 -18   2   0   12.99    0.43
 -20   2   0   46.43    1.15
  22   2   0    0.07    0.06
 -22   2   0    0.12    0.07
  24   2   0   64.28    1.60
 -24   2   0   66.45    1.60
  26   2   0    3.64    0.25
 -26   2   0    4.42    0.28
 -28   2   0   30.08    0.92
  28   2   0   31.37    0.94
  30   2   0    9.21    0.45
  32  -2   0   30.35    0.97
  32   2   0   29.13    0.96
  34  -2   0    3.13    0.28
  34   2   0    2.90    0.27
  36  -2   0   20.39    0.79
  36   2   0   19.63    0.78
  -1   3   0    9.17    0.24
   1   3   0    9.66    0.23
   1   3   0    9.58    0.23
  -1   3   0    9.50    0.23
  -3   3   0    8.22    0.21
   3   3   0    8.30    0.20
   3   3   0    8.47    0.21
  -3   3   0    8.05    0.22
  -5   3   0   50.47    1.09
  -5   3   0   51.80    1.12
   5   3   0   54.18    1.06
   5   3   0   53.96    1.13
   7   3   0   40.24    0.89
  -7   3   0   38.93    0.88
  -7   3   0   40.62    0.86
   7   3   0   40.34    0.82
   9   3   0    5.33    0.19
  -9   3   0    5.48    0.19
   9   3   0    5.41    0.15
  -9   3   0    5.63    0.19
 -11   3   0   14.48    0.39
  11   3   0   13.88    0.33
 -11   3   0   14.11    0.37
  11   3   0   14.14    0.40
 -13   3   0   14.96    0.40
  13   3   0   15.13    0.44
  13   3   0   15.12    0.35
 -13   3   0   14.23    0.42
  15   3   0   20.82    0.47
  15   3   0   19.92    0.57
 -15   3   0   20.84    0.57
  17   3   0   11.17    0.39
  17   3   0   11.31    0.30
 -17   3   0   11.51    0.39
  19   3   0   41.60    1.05
 -19   3   0   40.14    1.02
 -21   3   0    0.34    0.08
  21   3   0    0.19    0.07
 -23   3   0   11.96    0.45
  23   3   0   11.21    0.45
 -25   3   0    0.77    0.13
  25   3   0    0.97    0.15
  27   3   0    3.25    0.24
 -27   3   0    2.87    0.23
 -29   3   0    3.05    0.25
  29   3   0    3.27    0.26
  31   3   0    6.34    0.37
  33  -3   0    1.83    0.22
  33   3   0    1.96    0.24
  35  -3   0    2.39    0.26
  35   3   0    2.74    0.27
   0   4   0   84.91    1.69
   0   4   0   82.98    1.75
  -2   4   0    0.34    0.04
  -2   4   0    0.24    0.03
   2   4   0    0.29    0.03
   2   4   0    0.30    0.03
   4   4   0  160.16    3.02
   4   4   0  155.01    3.15
  -4   4   0  146.62    3.14
  -4   4   0  151.08    3.04
  -6   4   0    6.23    0.20
  -6   4   0    6.10    0.19
   6   4   0    6.48    0.20
   6   4   0    6.29    0.17
  -8   4   0   84.68    1.77
   8   4   0   85.80    1.83
  -8   4   0   84.20    1.82
   8   4   0   89.69    1.72
  10   4   0    1.57    0.07
 -10   4   0    1.68    0.10
  10   4   0    1.70    0.11
 -10   4   0    1.57    0.10
  12   4   0   87.04    1.75
  12   4   0   88.90    1.91
 -12   4   0   87.18    1.82
 -12   4   0   87.49    1.89
  14   4   0    0.05    0.04
  14   4   0    0.18    0.03
 -14   4   0    0.05    0.03
 -14   4   0    0.09    0.05
  16   4   0   86.82    1.95
 -16   4   0   89.18    1.94
 -16   4   0   85.86    1.84
  16   4   0   87.25    1.76
  18   4   0    0.09    0.05
 -18   4   0    0.02    0.05
  20   4   0   28.37    0.79
 -20   4   0   27.98    0.77
  22   4   0    8.27    0.36
 -22   4   0    8.30    0.35
 -24   4   0   71.02    1.71
  24   4   0   70.97    1.73
 -26   4   0    8.91    0.40
  26   4   0    8.90    0.41
  28   4   0   33.99    1.00
 -28   4   0   33.22    0.98
 -30   4   0    1.79    0.21
  30   4   0    1.76    0.21
  32   4   0   26.27    0.89
  34  -4   0    4.07    0.31
  34   4   0    3.82    0.31
  36  -4   0    7.27    0.44
  -1   5   0   81.90    1.78
   1   5   0   86.15    1.72
   1   5   0   82.84    1.76
  -1   5   0   87.01    1.72
   3   5   0   36.55    0.81
  -3   5   0   36.32    0.82
  -3   5   0   38.06    0.82
   3   5   0   37.78    0.80
   5   5   0   62.34    1.33
   5   5   0   62.15    1.28
  -5   5   0   62.46    1.31
  -5   5   0   62.46    1.33
   7   5   0   20.31    0.45
  -7   5   0   19.74    0.48
   7   5   0   19.39    0.49
   9   5   0   11.58    0.29
   9   5   0   11.72    0.34
  -9   5   0   11.77    0.33
  -9   5   0   11.77    0.34
 -11   5   0   17.71    0.47
 -11   5   0   16.74    0.46
  11   5   0   17.70    0.40
  11   5   0   17.39    0.48
 -13   5   0   13.65    0.41
 -13   5   0   14.16    0.41
  13   5   0   13.91    0.42
  13   5   0   14.21    0.34
 -15   5   0    3.79    0.19
  15   5   0    4.17    0.21
  15   5   0    4.19    0.14
 -15   5   0    3.83    0.19
  17   5   0    6.98    0.29
 -17   5   0    7.48    0.30
 -17   5   0    7.09    0.28
  19   5   0  116.83    2.47
 -19   5   0  104.50    2.43
 -21   5   0    1.94    0.17
  21   5   0    2.24    0.18
  23   5   0   11.82    0.45
 -23   5   0   10.94    0.43
  25   5   0    7.00    0.36
 -25   5   0    7.27    0.35
 -27   5   0   14.03    0.54
  27   5   0   13.93    0.55
 -29   5   0    7.18    0.38
  29   5   0    7.65    0.40
  31   5   0   23.18    0.81
 -31   5   0   22.41    0.79
  33   5   0    7.38    0.42
  35  -5   0   12.38    0.58
   0   6   0   51.20    1.14
   0   6   0   53.33    1.12
  -2   6   0   26.29    0.62
  -2   6   0   25.99    0.62
   2   6   0   26.74    0.61
   2   6   0   27.04    0.61
   4   6   0   35.57    0.81
  -4   6   0   36.45    0.81
   4   6   0   36.56    0.79
  -4   6   0   35.92    0.82
  -6   6   0    1.58    0.10
  -6   6   0    1.71    0.09
   6   6   0    1.54    0.09
   6   6   0    1.70    0.09
   8   6   0   25.98    0.58
  -8   6   0   25.47    0.61
  -8   6   0   25.19    0.63
   8   6   0   26.00    0.63
  10   6   0    4.66    0.19
 -10   6   0    4.60    0.18
 -10   6   0    4.69    0.20
  10   6   0    4.74    0.16
 -12   6   0   36.30    0.87
 -12   6   0   35.89    0.87
  12   6   0   36.02    0.88
  12   6   0   37.29    0.79
 -14   6   0    0.77    0.09
  14   6   0    1.02    0.07
 -14   6   0    0.91    0.10
  14   6   0    1.04    0.11
  16   6   0   63.09    1.29
 -16   6   0   59.45    1.43
 -16   6   0   63.31    1.40
  16   6   0   63.10    1.45
  18   6   0    3.78    0.21
 -18   6   0    3.66    0.20
 -18   6   0    3.57    0.21
 -20   6   0   13.81    0.48
  20   6   0   14.61    0.50
  22   6   0    0.05    0.06
 -22   6   0    0.00    0.05
  24   6   0   29.02    0.86
 -24   6   0   29.82    0.85
  26   6   0    0.05    0.07
 -26   6   0    0.14    0.09
  28   6   0   13.90    0.56
 -28   6   0   13.95    0.55
 -30   6   0    0.64    0.15
  30   6   0    0.51    0.14
 -32   6   0    9.53    0.49
  32   6   0   10.68    0.51
  34   6   0   13.28    0.60
  -1   7   0  151.71    2.96
   1   7   0  142.34    3.05
   1   7   0  150.85    2.96
  -1   7   0  142.70    3.06
  -3   7   0   81.46    1.72
   3   7   0   79.81    1.72
   3   7   0   80.12    1.67
  -3   7   0   82.18    1.70
  -5   7   0  141.32    2.98
   5   7   0  145.16    2.88
  -5   7   0  143.04    2.92
   5   7   0  145.34    2.98
   7   7   0   35.73    0.84
  -7   7   0   36.88    0.84
  -7   7   0   37.04    0.86
   7   7   0   37.26    0.81
   9   7   0   31.78    0.70
   9   7   0   31.77    0.76
  -9   7   0   31.35    0.74
  -9   7   0   30.32    0.76
  11   7   0   77.27    1.69
 -11   7   0   76.50    1.66
 -11   7   0   74.69    1.67
  11   7   0   77.04    1.57
  13   7   0   28.10    0.73
 -13   7   0   27.93    0.73
 -13   7   0   28.23    0.72
  13   7   0   28.64    0.64
 -15   7   0   41.65    1.02
  15   7   0   41.51    1.03
 -15   7   0   41.66    1.02
  15   7   0   44.49    0.92
  17   7   0   22.26    0.64
 -17   7   0   22.52    0.63
 -17   7   0   21.79    0.63
 -19   7   0   65.82    1.55
  19   7   0   67.16    1.57
 -19   7   0   64.76    1.50
 -21   7   0   29.56    0.82
  21   7   0   28.29    0.82
 -23   7   0   18.29    0.60
  23   7   0   18.09    0.61
  25   7   0   10.69    0.46
 -25   7   0   11.54    0.46
  27   7   0   41.05    1.16
 -27   7   0   42.15    1.15
 -29   7   0   10.74    0.49
  29   7   0   11.45    0.51
  31   7   0   34.02    1.06
 -31   7   0   34.86    1.06
 -33   7   0    8.71    0.47
  33   7   0    7.80    0.44
   0   8   0   15.23    0.42
   0   8   0   15.13    0.42
  -2   8   0    2.43    0.14
  -2   8   0    2.54    0.13
   2   8   0    2.46    0.13
   2   8   0    2.56    0.14
  -4   8   0   10.42    0.30
  -4   8   0   10.53    0.33
   4   8   0   10.11    0.31
   4   8   0    9.72    0.30
   6   8   0    0.04    0.03
  -6   8   0    0.04    0.04
   6   8   0    0.02    0.03
  -6   8   0    0.01    0.03
   8   8   0    2.66    0.13
   8   8   0    2.62    0.14
  -8   8   0    2.32    0.15
  -8   8   0    2.56    0.13
 -10   8   0    3.75    0.17
  10   8   0    3.93    0.18
 -10   8   0    3.98    0.20
  10   8   0    4.15    0.16
 -12   8   0    1.38    0.13
 -12   8   0    1.32    0.11
  12   8   0    1.22    0.11
  12   8   0    1.40    0.09
 -14   8   0    0.60    0.10
  14   8   0    0.63    0.06
 -14   8   0    0.56    0.08
  14   8   0    0.53    0.09
  16   8   0    0.19    0.07
 -16   8   0    0.08    0.05
 -16   8   0    0.29    0.08
 -18   8   0   12.33    0.45
  18   8   0   13.85    0.47
 -18   8   0   13.40    0.45
 -20   8   0    0.79    0.12
 -20   8   0    0.79    0.12
  20   8   0    0.70    0.12
  22   8   0    2.43    0.20
 -22   8   0    2.82    0.21
  24   8   0    0.46    0.11
 -24   8   0    0.74    0.13
  26   8   0    1.43    0.18
 -26   8   0    1.40    0.17
  28   8   0    4.57    0.31
 -28   8   0    4.43    0.29
 -30   8   0   -0.03    0.10
  30   8   0    0.08    0.10
  32   8   0    2.00    0.24
 -32   8   0    2.04    0.25
   1   9   0   10.07    0.33
  -1   9   0   10.28    0.33
  -1   9   0   10.00    0.32
   1   9   0    9.95    0.32
  -3   9   0   65.66    1.42
  -3   9   0   64.78    1.43
   3   9   0   64.63    1.43
   3   9   0   64.84    1.41
   5   9   0   50.33    1.13
   5   9   0   50.74    1.15
  -5   9   0   51.98    1.14
  -7   9   0   33.34    0.80
   7   9   0   34.07    0.80
  -7   9   0   35.51    0.86
   7   9   0   33.68    0.81
  -9   9   0   61.64    1.37
  -9   9   0   59.18    1.33
   9   9   0   59.41    1.34
   9   9   0   58.31    1.28
  11   9   0   57.16    1.21
 -11   9   0   56.24    1.27
  11   9   0   54.69    1.28
 -11   9   0   55.83    1.30
 -13   9   0   47.33    1.16
  13   9   0   48.23    1.16
  13   9   0   49.25    1.06
 -13   9   0   48.83    1.14
 -15   9   0   88.26    1.92
 -15   9   0   85.70    1.91
  15   9   0   83.46    1.93
 -17   9   0   20.61    0.63
  17   9   0   21.50    0.63
 -17   9   0   20.94    0.61
 -19   9   0   28.83    0.83
 -19   9   0   31.00    0.83
  19   9   0   30.32    0.84
 -21   9   0   20.00    0.63
 -21   9   0   18.94    0.61
  21   9   0   19.64    0.63
 -23   9   0   18.02    0.60
  23   9   0   18.21    0.62
  25   9   0   13.99    0.54
 -25   9   0   13.71    0.52
  27   9   0   41.04    1.17
 -27   9   0   41.70    1.15
 -29   9   0   12.13    0.52
  29   9   0   11.14    0.51
  31   9   0   23.87    0.83
   0  10   0    8.97    0.32
   0  10   0    8.96    0.30
  -2  10   0    7.52    0.29
   2  10   0    7.28    0.27
  -2  10   0    7.47    0.26
   2  10   0    7.89    0.29
  -4  10   0    0.69    0.10
  -4  10   0    0.65    0.07
   4  10   0    0.72    0.09
   6  10   0    9.95    0.32
  -6  10   0   10.03    0.36
  -6  10   0   10.09    0.31
   6  10   0   10.02    0.33
   8  10   0    2.21    0.14
  -8  10   0    2.08    0.16
  -8  10   0    2.32    0.13
   8  10   0    2.03    0.13
 -10  10   0   25.91    0.65
  10  10   0   26.18    0.64
 -10  10   0   25.15    0.71
  10  10   0   25.15    0.67
 -12  10   0    1.86    0.13
  12  10   0    1.91    0.12
 -12  10   0    1.76    0.16
  12  10   0    2.37    0.15
 -14  10   0    0.06    0.05
  14  10   0   -0.02    0.05
 -14  10   0    0.01    0.06
  16  10   0    5.07    0.25
 -16  10   0    4.57    0.26
 -16  10   0    5.02    0.24
  18  10   0    3.47    0.22
 -18  10   0    3.70    0.22
 -18  10   0    3.60    0.24
  20  10   0    1.72    0.17
 -20  10   0    1.56    0.17
 -20  10   0    1.88    0.17
  22  10   0    0.02    0.06
 -22  10   0    0.12    0.08
 -22  10   0    0.02    0.06
  24  10   0    4.24    0.28
  26  10   0    7.45    0.39
  28  10   0    0.23    0.11
  30  10   0    0.32    0.12
   1  11   0   26.22    0.69
   1  11   0   24.72    0.66
  -1  11   0   26.25    0.69
  -1  11   0   25.07    0.65
   3  11   0   60.31    1.39
  -3  11   0   61.60    1.40
  -3  11   0   61.14    1.36
   3  11   0   61.65    1.38
  -5  11   0   54.38    1.20
   5  11   0   53.66    1.22
   5  11   0   52.52    1.24
  -7  11   0   47.18    1.14
   7  11   0   46.39    1.10
   7  11   0   46.38    1.08
   9  11   0   74.17    1.63
  -9  11   0   72.16    1.66
   9  11   0   71.27    1.57
  11  11   0   41.71    1.02
 -11  11   0   41.73    1.07
  11  11   0   42.12    0.98
 -13  11   0   36.72    0.98
  13  11   0   37.26    0.94
 -15  11   0   39.72    1.06
  15  11   0   41.14    1.03
  17  11   0    8.47    0.35
 -17  11   0    8.06    0.38
 -19  11   0   27.13    0.82
  19  11   0   26.79    0.78
 -21  11   0   17.73    0.63
  21  11   0   18.46    0.61
  23  11   0   33.45    0.97
  25  11   0   18.20    0.65
  27  11   0   40.09    1.15
  29  11   0    6.22    0.37
   0  12   0    6.66    0.29
   2  12   0    5.87    0.27
  -2  12   0    5.77    0.28
  -4  12   0   16.78    0.54
   4  12   0   16.99    0.51
  -6  12   0    6.64    0.31
   6  12   0    7.26    0.29
   8  12   0   33.58    0.84
  -8  12   0   34.04    0.91
   8  12   0   33.81    0.86
 -10  12   0    0.18    0.07
  10  12   0    0.10    0.05
  10  12   0    0.16    0.06
  12  12   0   12.60    0.42
 -12  12   0   11.93    0.47
  14  12   0    0.18    0.07
 -14  12   0    0.28    0.09
  16  12   0    0.86    0.12
 -16  12   0    0.75    0.14
 -18  12   0    0.81    0.15
  18  12   0    0.69    0.12
 -20  12   0    3.74    0.27
  20  12   0    4.12    0.25
 -22  12   0    0.91    0.16
  22  12   0    1.29    0.16
  24  12   0    9.34    0.43
  26  12   0    0.09    0.08
  28  12   0    0.06    0.08
   1  13   0   65.00    1.52
  -1  13   0   66.35    1.53
   3  13   0   61.76    1.42
  -3  13   0   60.29    1.45
   5  13   0   18.35    0.56
  -5  13   0   17.97    0.59
   7  13   0   18.18    0.55
  -7  13   0   18.26    0.60
   9  13   0   22.51    0.63
  -9  13   0   21.92    0.70
 -11  13   0   15.86    0.57
 -13  13   0   22.79    0.73
 -15  13   0   33.32    0.97
 -17  13   0    3.11    0.25
 -19  13   0   27.36    0.87
 -21  13   0    7.81    0.41
 -23  13   0   14.06    0.59
   0  14   0   20.54    0.64
  -2  14   0    1.86    0.18
   2  14   0    1.49    0.16
  -4  14   0   22.55    0.70
   4  14   0   22.20    0.66
  -6  14   0    0.05    0.06
   6  14   0   -0.01    0.05
  -8  14   0   36.37    1.01
   8  14   0   37.14    0.95
 -10  14   0    0.12    0.08
 -12  14   0   19.42    0.67
 -14  14   0    0.00    0.07
 -16  14   0   14.95    0.59
 -18  14   0    1.08    0.18
 -20  14   0    5.92    0.37
 -22  14   0    2.49    0.26
  -1  15   0    7.80    0.37
   1  15   0    7.99    0.37
  -3  15   0   16.56    0.58
   3  15   0   16.33    0.56
   5  15   0    3.39    0.22
  -5  15   0    3.01    0.23
  -7  15   0   11.85    0.49
   7  15   0   11.98    0.45
  -9  15   0   13.69    0.54
 -11  15   0   11.51    0.50
 -13  15   0    2.68    0.24
 -15  15   0    4.59    0.32
 -17  15   0    5.68    0.36
 -19  15   0    3.82    0.30
 -21  15   0    2.32    0.25
   0  16   0   37.91    1.05
   2  16   0   -0.08    0.05
  -2  16   0   -0.02    0.06
   4  16   0   26.62    0.80
  -4  16   0   26.39    0.83
   6  16   0    0.05    0.07
  -6  16   0    0.07    0.07
  -8  16   0   34.33    1.01
 -10  16   0    0.19    0.09
 -12  16   0   30.59    0.96
 -14  16   0    0.09    0.09
 -16  16   0   47.06    1.33
 -18  16   0    4.52    0.33
  -1  17   0    0.11    0.09
   1  17   0    0.15    0.08
  -3  17   0    7.78    0.40
   3  17   0    7.44    0.38
  -5  17   0    0.75    0.15
   5  17   0    0.48    0.11
  -7  17   0    4.01    0.29
  -9  17   0    3.05    0.26
 -11  17   0    5.71    0.36
 -13  17   0    1.74    0.23
   0  18   0   27.53    0.88
  -2  18   0    0.84    0.17
   2  18   0    0.95    0.17
  -4  18   0   34.54    1.05
  -6  18   0    0.00    0.08
  -8  18   0   37.58    1.14
 -10  18   0    2.40    0.26
  -1  19   0    0.90    0.17
   1  19   0    0.80    0.17
  -3  19   0    6.45    0.39
  36   0  -1    0.15    0.09
  34   0  -1   -0.02    0.07
  32   0  -1    0.11    0.09
 -28   0   1   -0.01    0.07
 -26   0   1    0.13    0.09
 -24   0   1    0.00    0.06
 -22   0   1   -0.02    0.05
 -20   0   1    0.13    0.06
 -18   0   1    0.08    0.05
 -16   0   1    0.07    0.05
 -14   0   1   -0.03    0.03
 -12   0   1    0.15    0.04
 -10   0   1    0.03    0.02
  -8   0   1    0.11    0.03
  -6   0   1    0.04    0.02
  -2   0   1    0.31    0.02
   2   0   1    0.14    0.02
   4   0   1    0.09    0.02
  -4   0  -1    0.10    0.01
  -6   0  -1    0.06    0.01
  -6   0  -1    0.09    0.03
  -8   0  -1    0.03    0.02
 -10   0  -1    0.05    0.03
 -12   0  -1    0.09    0.04
 -14   0  -1    0.00    0.03
 -16   0  -1    0.05    0.04
 -18   0  -1    0.03    0.05
  22   0   1    0.01    0.05
  24   0   1    0.08    0.07
  26   0   1    0.03    0.06
  28   0   1   -0.03    0.05
  30   0   1   -0.06    0.07
  32   0   1    0.01    0.08
  34   0   1    0.04    0.08
  35  -1  -1   60.89    1.66
  35   1  -1   58.30    1.64
  33   1  -1    0.11    0.09
 -31   1   1   35.01    1.06
  31   1  -1   34.68    1.06
 -29   1   1    2.50    0.23
 -27  -1   1   24.28    0.78
 -27   1   1   25.05    0.78
 -25  -1   1    2.89    0.22
 -25   1   1    2.54    0.20
 -23  -1   1  107.21    2.43
 -23   1   1  108.17    2.43
 -21  -1   1    0.18    0.07
 -21   1   1    0.15    0.07
 -19  -1   1  113.65    2.50
 -17  -1   1    1.72    0.13
 -17   1   1    1.55    0.13
 -15  -1   1  128.58    2.67
 -15   1   1  120.76    2.66
 -13  -1   1   25.60    0.65
 -13   1   1   25.86    0.65
 -11   1   1  158.36    3.30
  -9  -1   1   18.46    0.45
  -9   1   1   16.93    0.44
  -7  -1   1  111.98    2.37
   7   1  -1  111.47    2.27
  -7   1   1  118.60    2.37
  -5  -1   1   13.95    0.33
  -5   1   1   13.94    0.33
   5   1  -1   14.03    0.32
  -3  -1   1  225.53    4.47
  -3   1   1  202.65    4.40
   3   1  -1  214.85    4.27
  -1  -1   1   31.24    0.69
   1   1  -1   28.12    0.60
   1  -1   1  287.09    6.05
   1   1   1  272.62    5.79
  -1   1  -1  283.02    5.56
  -3   1  -1    4.53    0.12
  -3   1  -1    4.74    0.13
   3   1   1    4.87    0.14
  -5   1  -1   48.73    0.99
  -5   1  -1   49.33    1.04
  -7   1  -1   24.69    0.53
  -7   1  -1   24.95    0.57
   7   1   1   23.61    0.57
  -9   1  -1  182.96    3.51
   9   1   1  171.62    3.69
  -9   1  -1  180.87    3.68
 -11   1  -1   27.94    0.61
 -11   1  -1   27.85    0.68
 -13   1  -1  200.30    4.16
 -15   1  -1    9.35    0.32
 -17   1  -1   24.17    0.66
  17   1   1   24.58    0.68
 -19   1  -1    7.84    0.32
  19   1   1    7.75    0.32
  21   1   1   44.67    1.15
 -21   1  -1   44.81    1.14
  23   1   1   23.43    0.72
  25  -1   1   79.26    1.91
  25   1   1   79.15    1.91
  27  -1   1   15.16    0.58
  27   1   1   15.28    0.58
  29  -1   1   47.83    1.31
  29   1   1   47.33    1.31
  31  -1   1   13.43    0.57
  31   1   1   13.33    0.57
  33  -1   1   20.63    0.76
  33   1   1   19.94    0.76
  35  -1   1    6.47    0.41
  35   1   1    6.73    0.42
  36  -2  -1    0.31    0.12
  36   2  -1    0.12    0.10
  34   2  -1    0.27    0.12
  32   2  -1    0.56    0.14
 -32   2   1    0.87    0.17
 -30   2   1    2.07    0.22
  30   2  -1    2.54    0.24
  28   2  -1    9.63    0.44
 -28   2   1    9.78    0.44
 -26   2   1    0.07    0.07
 -24   2   1   24.69    0.75
 -22  -2   1    6.13    0.30
 -22   2   1    6.84    0.31
 -20  -2   1   59.96    1.42
 -20   2   1   60.08    1.41
  20   2  -1   57.07    1.27
 -18  -2   1   20.55    0.59
  18   2  -1   20.31    0.51
 -18   2   1   20.65    0.60
 -16   2   1    4.79    0.22
  16   2  -1    4.74    0.18
 -14  -2   1    4.13    0.19
  14   2  -1    3.94    0.15
 -14   2   1    3.85    0.18
 -12  -2   1    2.06    0.12
  12   2  -1    1.87    0.09
 -12   2   1    2.09    0.12
 -10  -2   1    3.26    0.14
 -10   2   1    3.44    0.15
  10   2  -1    3.43    0.12
  -8  -2   1   20.85    0.50
  -8   2   1   20.03    0.50
   8   2  -1   20.80    0.46
  -6  -2   1   88.69    1.82
  -6   2   1   85.83    1.82
   6   2  -1   86.28    1.74
  -6   2   1   87.97    1.75
  -4  -2   1    0.27    0.03
  -4   2   1    0.26    0.03
  -4   2   1    0.31    0.03
   4   2  -1    0.36    0.03
  -2   2   1   38.01    0.78
  -2   2   1   37.10    0.82
   2   2  -1   38.65    0.81
   2   2  -1   38.39    0.78
   0   2   1   31.09    0.71
   0   2  -1   34.34    0.69
   0   2   1   34.01    0.68
  -2   2  -1    0.19    0.02
   2   2   1    0.14    0.02
  -2   2  -1    0.09    0.02
   2   2   1    0.15    0.01
   4   2   1   40.99    0.83
  -4   2  -1   41.35    0.84
  -4   2  -1   40.11    0.86
   4   2   1   40.00    0.88
  -6   2  -1  105.59    2.03
  -6   2  -1   92.82    1.94
   6   2   1   96.32    1.97
   6   2   1   94.38    2.03
  -8   2  -1    3.09    0.13
  -8   2  -1    3.29    0.12
   8   2   1    3.14    0.14
   8   2   1    3.21    0.08
 -10   2  -1   11.67    0.33
  10   2   1   11.94    0.26
 -10   2  -1   11.47    0.30
  10   2   1   11.15    0.34
  12   2   1    1.37    0.10
  12   2   1    1.45    0.06
 -12   2  -1    1.52    0.11
 -12   2  -1    1.57    0.09
  14   2   1   46.30    1.08
  14   2   1   45.30    0.94
 -14   2  -1   44.45    1.06
  16   2   1   55.43    1.18
  16   2   1   58.39    1.34
 -16   2  -1   57.95    1.33
  18   2   1    5.79    0.27
 -18   2  -1    6.10    0.27
  20   2   1   30.76    0.85
 -20   2  -1   30.80    0.83
 -22   2  -1    1.01    0.13
  22   2   1    1.13    0.14
 -24   2  -1    4.98    0.29
  24   2   1    5.87    0.31
  26   2   1    5.49    0.31
  28  -2   1    1.07    0.16
  28   2   1    0.85    0.15
  30  -2   1    0.01    0.06
  30   2   1    0.03    0.06
  32  -2   1    3.91    0.29
  32   2   1    3.92    0.30
  34  -2   1    0.56    0.15
  34   2   1    0.55    0.15
  35   3  -1   17.33    0.70
  33   3  -1    1.26    0.20
 -33   3   1    1.28    0.20
 -31   3   1   36.64    1.08
  31   3  -1   34.79    1.07
 -29   3   1    0.03    0.08
  29   3  -1    0.03    0.07
  27   3  -1   39.65    1.12
 -27   3   1   40.12    1.11
  25   3  -1   -0.02    0.06
 -25   3   1    0.00    0.05
 -23   3   1  113.52    2.55
  23   3  -1  113.66    2.57
 -21   3   1    0.08    0.06
 -19   3   1   99.45    2.20
  19   3  -1   97.32    2.01
 -17  -3   1    0.95    0.11
 -17   3   1    1.05    0.11
  17   3  -1    1.13    0.08
 -15  -3   1   60.48    1.39
 -15   3   1   60.84    1.39
  15   3  -1   61.05    1.27
 -13  -3   1    0.23    0.06
  13   3  -1    0.19    0.04
 -13   3   1    0.18    0.05
 -11  -3   1   91.00    1.92
  11   3  -1   88.87    1.80
 -11   3   1   88.37    1.84
 -11   3   1   89.69    1.92
  -9  -3   1    2.21    0.11
   9   3  -1    2.10    0.09
  -9   3   1    2.28    0.11
  -7   3   1   48.16    1.03
   7   3  -1   47.19    0.97
  -7   3   1   46.22    1.00
  -5   3   1    2.63    0.11
  -5   3   1    2.71    0.11
   5   3  -1    2.93    0.10
   5   3  -1    2.77    0.10
   3   3  -1   45.29    0.92
  -3   3   1   44.26    0.93
  -3   3   1   43.66    0.96
   3   3  -1   44.83    0.94
  -1   3   1   55.93    1.20
   1   3  -1   56.05    1.19
   1   3  -1   57.49    1.15
  -1   3   1   55.98    1.14
   1   3   1  150.28    3.12
  -1   3  -1  154.87    3.01
  -1   3  -1  148.54    3.20
   1   3   1  156.73    3.00
   3   3   1    1.89    0.08
  -3   3  -1    1.91    0.07
   3   3   1    1.81    0.06
   5   3   1   60.49    1.28
  -5   3  -1   60.67    1.26
  -5   3  -1   59.25    1.23
   5   3   1   59.43    1.20
  -7   3  -1   63.11    1.28
   7   3   1   63.01    1.24
   7   3   1   61.89    1.34
  -7   3  -1   59.20    1.32
  -9   3  -1   85.54    1.80
   9   3   1   82.67    1.82
  -9   3  -1   85.06    1.74
   9   3   1   86.15    1.69
 -11   3  -1   87.31    1.78
  11   3   1   88.07    1.72
  11   3   1   87.28    1.88
 -11   3  -1   84.14    1.86
 -13   3  -1  180.22    3.77
 -13   3  -1  183.90    3.61
  13   3   1  182.27    3.80
  13   3   1  177.74    3.55
  15   3   1    6.16    0.16
 -15   3  -1    6.03    0.24
  15   3   1    6.02    0.26
 -15   3  -1    6.07    0.22
  17   3   1   79.00    1.77
 -17   3  -1   76.46    1.75
  19   3   1    4.89    0.25
 -19   3  -1    4.70    0.24
 -21   3  -1   30.48    0.84
  21   3   1   31.49    0.87
  23   3   1   54.94    1.38
 -23   3  -1   54.67    1.36
 -25   3  -1   49.98    1.29
  25   3   1   49.65    1.30
  27   3   1   19.84    0.69
  29  -3   1   24.30    0.80
  29   3   1   22.94    0.79
  31  -3   1    4.84    0.32
  31   3   1    4.78    0.33
  33  -3   1   12.45    0.56
  33   3   1   12.57    0.57
  35  -3   1   13.96    0.62
  35   3   1   13.32    0.61
  34   4  -1    0.98    0.18
 -34   4   1    1.13    0.20
 -32   4   1    4.83    0.34
  32   4  -1    4.15    0.31
 -30   4   1   10.20    0.48
  30   4  -1   10.51    0.48
  28   4  -1   27.33    0.87
 -28   4   1   28.74    0.87
  26   4  -1   12.05    0.49
 -26   4   1   12.70    0.49
  24   4  -1    4.32    0.26
 -24   4   1    4.00    0.25
 -22   4   1   19.82    0.63
  22   4  -1   20.58    0.64
 -20   4   1   50.26    1.20
  20   4  -1   46.02    1.19
 -18   4   1    3.78    0.21
  18   4  -1    3.53    0.21
  18   4  -1    3.86    0.15
  16   4  -1   22.74    0.63
  16   4  -1   23.40    0.53
 -16   4   1   22.58    0.63
  14   4  -1    2.71    0.15
  14   4  -1    2.48    0.11
 -14   4   1    2.34    0.14
  12   4  -1   60.12    1.24
  12   4  -1   60.49    1.35
 -12   4   1   59.04    1.34
 -12   4   1   60.48    1.29
  10   4  -1   41.27    0.93
  10   4  -1   40.09    0.85
 -10   4   1   40.16    0.93
 -10   4   1   39.96    0.90
  -8   4   1   45.84    1.01
  -8   4   1   44.74    1.03
   8   4  -1   47.24    0.97
   8   4  -1   48.49    1.03
  -6   4   1  126.22    2.76
   6   4  -1  132.67    2.64
  -6   4   1  138.13    2.67
   6   4  -1  136.19    2.75
   4   4  -1  193.04    3.75
   4   4  -1  187.13    3.89
  -4   4   1  191.17    3.91
  -4   4   1  190.88    3.76
  -2   4   1    9.70    0.25
  -2   4   1    9.26    0.27
   2   4  -1    9.48    0.25
   2   4  -1    9.71    0.23
   0   4   1    5.77    0.18
   0   4  -1    5.78    0.17
   0   4  -1    5.48    0.15
   0   4   1    5.78    0.17
   2   4   1    3.00    0.10
  -2   4  -1    3.08    0.09
  -2   4  -1    3.03    0.12
   2   4   1    3.26    0.12
   4   4   1   58.43    1.26
  -4   4  -1   59.41    1.24
  -4   4  -1   60.02    1.23
   4   4   1   58.14    1.19
  -6   4  -1   61.03    1.30
   6   4   1   60.09    1.23
  -6   4  -1   62.47    1.28
   6   4   1   61.44    1.32
  -8   4  -1  195.17    3.79
  -8   4  -1  185.68    3.92
   8   4   1  190.09    3.94
   8   4   1  192.00    3.74
  10   4   1    1.11    0.09
 -10   4  -1    1.09    0.08
  10   4   1    1.08    0.05
 -10   4  -1    1.00    0.08
 -12   4  -1   31.62    0.74
  12   4   1   33.13    0.66
  12   4   1   31.45    0.79
 -12   4  -1   31.63    0.77
  14   4   1    5.14    0.23
 -14   4  -1    5.55    0.21
 -14   4  -1    5.46    0.22
  14   4   1    5.67    0.15
 -16   4  -1   29.69    0.75
  16   4   1   28.04    0.76
 -16   4  -1   28.35    0.70
 -18   4  -1    0.04    0.04
  18   4   1    0.12    0.07
 -20   4  -1   27.18    0.76
  20   4   1   27.56    0.78
 -22   4  -1    0.30    0.09
  22   4   1    0.24    0.08
  24   4   1   26.54    0.81
 -24   4  -1   27.18    0.80
  26   4   1    0.12    0.08
 -26   4  -1    0.01    0.06
  28   4   1   26.71    0.86
 -28   4  -1   27.78    0.86
  30  -4   1    0.35    0.11
  30   4   1    0.21    0.11
  32  -4   1   23.44    0.81
  32   4   1   21.99    0.80
  34  -4   1    0.19    0.10
  34   4   1    0.60    0.15
 -35   5   1    5.72    0.39
  35   5  -1    5.56    0.37
 -33   5   1    1.35    0.21
  33   5  -1    1.29    0.21
  31   5  -1   23.92    0.82
 -31   5   1   22.73    0.80
  29   5  -1    1.45    0.19
 -29   5   1    1.53    0.19
 -27   5   1   22.36    0.73
  27   5  -1   21.42    0.73
 -25   5   1    0.16    0.08
  25   5  -1    0.17    0.09
  23   5  -1   50.67    1.30
 -23   5   1   52.08    1.30
  21   5  -1    0.01    0.05
 -21   5   1    0.04    0.06
  19   5  -1   80.52    1.83
 -19   5   1   78.96    1.82
  17   5  -1    2.26    0.16
  17   5  -1    2.02    0.10
 -17   5   1    1.97    0.15
 -15   5   1   96.83    2.03
 -15   5   1   96.80    2.10
  15   5  -1   95.71    1.94
  15   5  -1   94.37    2.10
  13   5  -1    0.70    0.06
  13   5  -1    0.62    0.08
 -13   5   1    0.72    0.08
 -13   5   1    0.61    0.08
 -11   5   1   60.75    1.33
  11   5  -1   61.11    1.36
 -11   5   1   60.65    1.36
  11   5  -1   62.39    1.27
  -9   5   1    1.42    0.09
   9   5  -1    1.33    0.07
  -9   5   1    1.32    0.10
   9   5  -1    1.32    0.09
  -7   5   1   46.96    1.04
   7   5  -1   47.80    0.99
  -7   5   1   45.95    1.02
   7   5  -1   46.01    1.02
   5   5  -1    0.95    0.06
  -5   5   1    0.84    0.07
   5   5  -1    0.87    0.06
  -5   5   1    0.94    0.07
  -3   5   1  123.88    2.48
  -3   5   1  120.17    2.58
   3   5  -1  126.13    2.47
   3   5  -1  122.79    2.53
   1   5  -1    7.84    0.23
  -1   5   1    7.67    0.22
   1   5  -1    7.55    0.20
  -1   5   1    7.86    0.24
  -1   5  -1  116.38    2.37
  -1   5  -1  117.58    2.44
   1   5   1  120.62    2.45
   1   5   1  117.47    2.36
  -3   5  -1    6.97    0.19
  -3   5  -1    7.52    0.23
   3   5   1    7.21    0.20
   3   5   1    7.10    0.21
   5   5   1  221.94    4.31
  -5   5  -1  221.34    4.49
   5   5   1  215.12    4.51
  -5   5  -1  221.27    4.35
   7   5   1   77.30    1.54
   7   5   1   76.22    1.65
  -7   5  -1   76.29    1.62
   9   5   1   31.21    0.65
  -9   5  -1   30.00    0.71
  -9   5  -1   30.51    0.72
   9   5   1   30.89    0.74
 -11   5  -1   22.92    0.58
  11   5   1   22.92    0.60
  11   5   1   22.88    0.50
 -11   5  -1   23.04    0.58
 -13   5  -1   39.53    0.92
  13   5   1   39.74    0.96
  13   5   1   41.04    0.82
 -13   5  -1   38.03    0.93
 -15   5  -1   12.68    0.39
  15   5   1   11.63    0.39
 -15   5  -1   10.90    0.36
  17   5   1   21.59    0.62
 -17   5  -1   20.45    0.59
 -17   5  -1   20.82    0.57
  19   5   1    1.55    0.15
 -19   5  -1    1.62    0.13
 -19   5  -1    1.45    0.14
 -21   5  -1   50.45    1.25
  21   5   1   50.98    1.28
 -23   5  -1    7.95    0.35
  23   5   1    7.90    0.37
 -25   5  -1   28.13    0.84
  25   5   1   29.15    0.87
 -27   5  -1    4.41    0.28
  27   5   1    4.80    0.30
  29   5   1   10.01    0.47
 -29   5  -1    9.98    0.46
  31  -5   1    7.71    0.41
  31   5   1    8.14    0.44
  33  -5   1    2.73    0.26
  33   5   1    2.35    0.26
  35  -5   1    4.08    0.32
  34   6  -1    7.75    0.44
 -34   6   1    8.43    0.47
 -32   6   1    7.54    0.43
  32   6  -1    8.26    0.44
  30   6  -1   10.37    0.48
 -30   6   1   10.39    0.48
  28   6  -1   13.98    0.55
 -28   6   1   13.03    0.53
  26   6  -1   19.33    0.66
 -26   6   1   19.41    0.66
 -24   6   1    4.18    0.26
  24   6  -1    4.64    0.27
 -22   6   1   14.84    0.51
  22   6  -1   14.10    0.51
 -20   6   1   54.02    1.33
  20   6  -1   54.91    1.33
  18   6  -1   35.79    0.92
 -18   6   1   35.60    0.92
 -16   6   1   65.61    1.45
  16   6  -1   65.45    1.36
  16   6  -1   63.95    1.49
 -16   6   1   64.56    1.49
  14   6  -1   11.73    0.38
 -14   6   1   11.68    0.38
  14   6  -1   12.27    0.32
 -14   6   1   11.38    0.38
  12   6  -1   26.59    0.61
  12   6  -1   25.97    0.67
 -12   6   1   25.94    0.67
 -12   6   1   27.12    0.67
 -10   6   1   59.96    1.37
 -10   6   1   61.54    1.35
  10   6  -1   61.24    1.36
  10   6  -1   63.96    1.29
   8   6  -1   62.87    1.29
  -8   6   1   61.27    1.33
  -8   6   1   59.93    1.35
   8   6  -1   61.87    1.34
  -6   6   1  146.81    3.08
   6   6  -1  148.29    3.06
   6   6  -1  151.44    2.96
  -6   6   1  146.00    2.99
  -4   6   1  121.76    2.58
  -4   6   1  124.15    2.50
   4   6  -1  127.65    2.48
   4   6  -1  118.68    2.54
   2   6  -1   61.17    1.30
  -2   6   1   60.63    1.35
  -2   6   1   60.28    1.29
   2   6  -1   63.43    1.30
   0   6   1   20.21    0.49
   0   6  -1   20.94    0.50
   0   6  -1   19.40    0.47
   0   6   1   20.49    0.51
   2   6   1   12.88    0.35
  -2   6  -1   13.15    0.36
   2   6   1   12.82    0.34
  -2   6  -1   13.63    0.32
   4   6   1   97.05    2.04
   4   6   1   97.49    1.96
  -4   6  -1   98.25    2.00
  -4   6  -1   94.99    2.01
  -6   6  -1   57.69    1.24
   6   6   1   56.86    1.27
   6   6   1   57.88    1.19
  -6   6  -1   58.33    1.25
  -8   6  -1   86.38    1.85
  -8   6  -1   87.63    1.83
   8   6   1   87.59    1.88
   8   6   1   87.45    1.76
 -10   6  -1   12.33    0.35
  10   6   1   11.88    0.37
  10   6   1   12.58    0.30
 -10   6  -1   12.20    0.37
 -12   6  -1   38.26    0.89
  12   6   1   38.38    0.92
  12   6   1   37.48    0.80
 -12   6  -1   37.34    0.89
 -14   6  -1    5.15    0.23
  14   6   1    5.58    0.24
 -14   6  -1    5.18    0.22
  14   6   1    5.52    0.16
  16   6   1   10.90    0.39
 -16   6  -1   10.73    0.37
 -16   6  -1   10.95    0.37
 -18   6  -1    5.78    0.26
 -18   6  -1    5.89    0.26
  18   6   1    5.60    0.28
  20   6   1   35.59    0.96
 -20   6  -1   36.03    0.93
 -20   6  -1   35.31    0.90
  22   6   1    3.65    0.24
 -22   6  -1    3.75    0.23
 -24   6  -1   25.57    0.76
  24   6   1   24.53    0.77
  26   6   1    4.60    0.30
 -26   6  -1    5.01    0.29
 -28   6  -1   45.81    1.24
  28   6   1   44.44    1.26
  30   6   1    3.24    0.27
  32  -6   1   43.74    1.28
  32   6   1   45.17    1.30
  34  -6   1    4.74    0.34
 -35   7   1    8.50    0.48
 -33   7   1    0.04    0.10
  33   7  -1    0.20    0.09
  31   7  -1    7.89    0.42
 -31   7   1    8.09    0.43
 -29   7   1   -0.01    0.09
  29   7  -1    0.18    0.09
  27   7  -1   10.73    0.47
 -27   7   1   11.19    0.48
  25   7  -1    0.09    0.07
 -25   7   1    0.00    0.07
  23   7  -1    2.87    0.21
 -23   7   1    3.74    0.24
 -21   7   1    0.11    0.07
  21   7  -1    0.04    0.06
 -19   7   1   19.01    0.58
  19   7  -1   18.61    0.58
  17   7  -1    8.45    0.33
 -17   7   1    8.52    0.34
  17   7  -1    9.52    0.27
 -17   7   1    9.24    0.35
  15   7  -1   42.59    1.03
  15   7  -1   43.36    0.93
 -15   7   1   42.06    1.03
 -15   7   1   41.13    1.02
  13   7  -1    6.65    0.26
 -13   7   1    7.07    0.28
  13   7  -1    7.34    0.23
 -13   7   1    7.01    0.27
 -11   7   1    4.57    0.20
  11   7  -1    4.53    0.19
 -11   7   1    4.63    0.21
  11   7  -1    4.22    0.17
   9   7  -1    0.05    0.03
   9   7  -1    0.05    0.03
  -9   7   1    0.08    0.03
  -9   7   1    0.04    0.04
  -7   7   1   28.62    0.69
  -7   7   1   28.09    0.69
   7   7  -1   28.60    0.67
   7   7  -1   27.78    0.66
  -5   7   1   15.47    0.42
   5   7  -1   15.18    0.41
   5   7  -1   15.29    0.39
  -5   7   1   15.69    0.43
  -3   7   1   72.69    1.62
   3   7  -1   76.66    1.56
   3   7  -1   74.29    1.57
   1   7  -1    1.32    0.10
  -1   7   1    1.47    0.10
  -1   7   1    1.59    0.11
   1   7  -1    1.41    0.08
  -1   7  -1   44.26    0.96
   1   7   1   43.91    0.96
  -1   7  -1   43.22    0.98
   1   7   1   43.92    1.00
   3   7   1    4.96    0.18
  -3   7  -1    5.48    0.17
  -3   7  -1    5.64    0.22
   3   7   1    5.43    0.19
  -5   7  -1   72.37    1.55
   5   7   1   72.88    1.56
   5   7   1   73.04    1.49
  -5   7  -1   70.66    1.52
  -7   7  -1   15.32    0.43
  -7   7  -1   15.11    0.38
   7   7   1   14.40    0.41
   7   7   1   14.71    0.37
   9   7   1   14.16    0.41
  -9   7  -1   14.30    0.43
   9   7   1   14.34    0.36
  -9   7  -1   14.31    0.39
  11   7   1    0.45    0.05
  11   7   1    0.33    0.07
 -11   7  -1    0.32    0.06
 -11   7  -1    0.37    0.07
 -13   7  -1    4.98    0.21
  13   7   1    5.26    0.23
  13   7   1    5.27    0.16
 -13   7  -1    5.00    0.23
  15   7   1    5.12    0.24
 -15   7  -1    5.04    0.23
 -15   7  -1    4.77    0.24
  17   7   1    0.45    0.09
 -17   7  -1    0.32    0.08
 -17   7  -1    0.40    0.09
 -19   7  -1    1.39    0.14
  19   7   1    1.25    0.14
 -19   7  -1    1.33    0.13
 -21   7  -1   22.82    0.66
 -21   7  -1   22.06    0.66
  21   7   1   22.68    0.69
 -23   7  -1    4.89    0.27
  23   7   1    5.26    0.29
 -25   7  -1    6.52    0.33
  25   7   1    6.58    0.35
  27   7   1    3.27    0.26
 -27   7  -1    3.47    0.26
 -29   7  -1   19.90    0.71
  29   7   1   20.29    0.73
  31   7   1   11.39    0.53
  33  -7   1    5.55    0.36
  33   7   1    6.28    0.39
 -34   8   1   24.09    0.86
  32   8  -1   14.48    0.61
 -32   8   1   14.01    0.61
 -30   8   1   20.37    0.73
  30   8  -1   20.49    0.74
  28   8  -1   21.89    0.75
 -28   8   1   22.87    0.76
  26   8  -1   13.95    0.54
 -26   8   1   14.33    0.54
 -24   8   1   33.45    0.99
  24   8  -1   38.05    1.02
  22   8  -1    9.35    0.39
 -22   8   1    9.64    0.40
  20   8  -1   48.10    1.21
 -20   8   1   48.11    1.21
  18   8  -1  190.95    4.06
 -18   8   1  192.08    4.07
 -18   8   1  189.79    3.94
 -16   8   1   37.29    0.95
  16   8  -1   37.75    0.85
 -16   8   1   36.40    0.94
  16   8  -1   37.82    0.94
  14   8  -1  106.77    2.30
 -14   8   1  105.53    2.30
  14   8  -1  104.98    2.16
 -14   8   1  103.62    2.25
  12   8  -1   47.80    1.13
 -12   8   1   49.18    1.15
  12   8  -1   48.90    1.06
 -12   8   1   48.64    1.14
  10   8  -1   43.46    0.97
 -10   8   1   43.24    1.02
  10   8  -1   45.04    1.02
 -10   8   1   43.22    1.03
  -8   8   1  125.15    2.63
   8   8  -1  124.98    2.66
   8   8  -1  128.23    2.58
  -8   8   1  129.08    2.69
   6   8  -1    8.25    0.28
  -6   8   1    9.12    0.31
   6   8  -1    8.73    0.26
  -6   8   1    8.81    0.29
  -4   8   1   92.28    2.02
   4   8  -1   94.92    1.97
   4   8  -1   93.77    1.95
  -4   8   1   93.61    1.97
  -2   8   1   36.18    0.88
   2   8  -1   35.31    0.83
  -2   8   1   37.26    0.85
   2   8  -1   37.74    0.85
   0   8  -1   93.42    1.92
   0   8   1   89.59    1.98
   0   8  -1   91.14    1.93
   0   8   1   91.15    1.90
  -2   8  -1   39.59    0.92
   2   8   1   40.25    0.90
  -2   8  -1   40.60    0.88
   2   8   1   39.05    0.93
  -4   8  -1  179.73    3.65
   4   8   1  174.12    3.69
   4   8   1  177.05    3.55
  -4   8  -1  180.85    3.60
  -6   8  -1   32.38    0.79
   6   8   1   31.50    0.77
  -6   8  -1   32.01    0.73
   6   8   1   32.06    0.73
   8   8   1   46.03    1.01
   8   8   1   47.98    1.09
  -8   8  -1   46.97    1.05
  10   8   1    8.59    0.25
  10   8   1    8.37    0.30
 -10   8  -1    8.97    0.33
 -10   8  -1    8.29    0.27
  12   8   1   79.36    1.76
 -12   8  -1   75.85    1.72
 -12   8  -1   78.86    1.72
  12   8   1   80.40    1.62
 -14   8  -1    0.33    0.07
 -14   8  -1    0.13    0.06
  14   8   1    0.30    0.07
 -16   8  -1   46.45    1.10
  16   8   1   44.73    1.13
 -16   8  -1   45.86    1.12
 -18   8  -1    4.93    0.25
 -18   8  -1    5.23    0.26
  18   8   1    5.44    0.27
 -20   8  -1   52.37    1.27
 -20   8  -1   50.81    1.25
  20   8   1   52.34    1.30
 -22   8  -1    0.91    0.13
  22   8   1    0.78    0.13
 -22   8  -1    0.89    0.13
 -24   8  -1   33.84    0.94
  24   8   1   33.84    0.98
  26   8   1    1.80    0.20
 -26   8  -1    1.98    0.20
  28   8   1   33.59    1.02
 -28   8  -1   33.19    0.99
  30   8   1    0.25    0.13
 -30   8  -1    0.38    0.14
  32   8   1   23.65    0.84
  33   9  -1    0.11    0.08
 -33   9   1   -0.05    0.12
 -31   9   1    0.08    0.12
  31   9  -1    0.20    0.10
  29   9  -1    0.44    0.13
 -29   9   1    0.44    0.14
  27   9  -1    1.28    0.18
 -27   9   1    1.36    0.18
 -25   9   1    0.86    0.14
  25   9  -1    0.85    0.15
  23   9  -1    5.62    0.30
 -23   9   1    5.51    0.30
  21   9  -1    0.12    0.06
 -21   9   1    0.08    0.06
  19   9  -1    2.29    0.17
 -19   9   1    2.25    0.18
 -19   9   1    2.13    0.18
 -17   9   1    3.48    0.22
 -17   9   1    3.96    0.22
  17   9  -1    3.92    0.22
 -15   9   1    4.95    0.26
  15   9  -1    5.66    0.25
 -15   9   1    5.53    0.25
  15   9  -1    5.47    0.21
 -13   9   1    0.56    0.09
  13   9  -1    0.59    0.07
 -13   9   1    0.44    0.09
  13   9  -1    0.57    0.08
  11   9  -1    0.20    0.05
 -11   9   1    0.23    0.06
  11   9  -1    0.26    0.06
 -11   9   1    0.39    0.09
  -9   9   1    2.49    0.15
  -9   9   1    2.67    0.17
   9   9  -1    2.88    0.14
   9   9  -1    2.69    0.14
  -7   9   1    9.46    0.34
   7   9  -1    9.38    0.29
  -7   9   1    9.81    0.31
   7   9  -1    9.74    0.31
   5   9  -1    8.38    0.29
   5   9  -1    8.60    0.27
  -5   9   1    8.91    0.30
  -5   9   1    8.62    0.31
  -3   9   1    2.82    0.16
   3   9  -1    2.94    0.14
  -3   9   1    2.82    0.15
   3   9  -1    2.76    0.15
   1   9  -1    6.67    0.25
  -1   9   1    6.35    0.25
   1   9  -1    6.48    0.22
  -1   9   1    6.84    0.25
  -1   9  -1    1.80    0.10
   1   9   1    1.48    0.12
  -1   9  -1    1.80    0.13
   1   9   1    1.77    0.12
   3   9   1    3.33    0.16
  -3   9  -1    3.15    0.13
   3   9   1    3.21    0.16
  -3   9  -1    3.15    0.17
  -5   9  -1    2.07    0.10
  -5   9  -1    1.93    0.14
   5   9   1    2.07    0.13
   5   9   1    2.10    0.12
   7   9   1   11.07    0.35
  -7   9  -1   11.11    0.38
  -7   9  -1   11.04    0.31
   7   9   1   11.02    0.33
   9   9   1    1.07    0.10
  -9   9  -1    1.01    0.12
   9   9   1    1.26    0.09
  -9   9  -1    1.17    0.09
 -11   9  -1   36.94    0.93
 -11   9  -1   36.86    0.87
  11   9   1   36.63    0.82
  11   9   1   36.09    0.91
 -13   9  -1    1.45    0.12
 -13   9  -1    1.32    0.14
  13   9   1    1.44    0.13
  15   9   1    1.10    0.13
 -15   9  -1    1.07    0.11
 -15   9  -1    0.95    0.13
 -17   9  -1    0.60    0.10
  17   9   1    0.36    0.09
 -17   9  -1    0.35    0.09
 -19   9  -1    2.99    0.20
 -19   9  -1    3.40    0.22
  19   9   1    3.38    0.22
 -21   9  -1   -0.03    0.05
 -21   9  -1    0.10    0.07
  21   9   1    0.04    0.06
 -23   9  -1   -0.07    0.05
 -23   9  -1    0.00    0.06
  23   9   1    0.03    0.06
 -25   9  -1    0.10    0.09
  25   9   1    0.06    0.08
  27   9   1    0.59    0.14
  29   9   1    5.28    0.34
  31   9   1    1.47    0.21
  32  10  -1   20.09    0.74
  30  10  -1   20.21    0.73
  28  10  -1   16.16    0.62
  26  10  -1   29.17    0.88
 -26  10   1   27.51    0.86
  24  10  -1   23.61    0.75
 -24  10   1   24.04    0.76
  22  10  -1   19.03    0.62
 -22  10   1   18.24    0.61
 -20  10   1   59.61    1.45
 -20  10   1   57.46    1.44
  20  10  -1   60.76    1.46
 -18  10   1   15.90    0.55
 -18  10   1   16.02    0.52
  18  10  -1   16.02    0.52
  16  10  -1   17.26    0.53
 -16  10   1   17.43    0.57
 -16  10   1   17.03    0.53
  14  10  -1   31.76    0.82
 -14  10   1   32.14    0.83
  14  10  -1   32.34    0.77
 -14  10   1   31.99    0.87
  12  10  -1   30.59    0.74
 -12  10   1   30.54    0.78
 -12  10   1   30.22    0.82
  12  10  -1   29.74    0.77
  10  10  -1   36.62    0.88
 -10  10   1   36.35    0.93
 -10  10   1   35.33    0.88
  10  10  -1   37.05    0.86
  -8  10   1   26.60    0.73
  -8  10   1   27.55    0.69
   8  10  -1   26.87    0.68
   8  10  -1   27.16    0.67
  -6  10   1   25.06    0.64
   6  10  -1   25.63    0.63
  -6  10   1   24.61    0.68
   6  10  -1   24.82    0.65
  -4  10   1   53.16    1.20
   4  10  -1   50.43    1.16
  -4  10   1   50.83    1.18
   4  10  -1   51.65    1.17
  -2  10   1    9.12    0.33
   2  10  -1    9.63    0.33
  -2  10   1    9.39    0.33
   2  10  -1    9.73    0.30
   0  10  -1    9.84    0.35
   0  10   1    9.39    0.34
   0  10  -1   10.91    0.31
   0  10   1   10.13    0.34
  -2  10  -1   10.35    0.35
   2  10   1    9.48    0.33
  -2  10  -1    9.67    0.28
   2  10   1    9.72    0.33
   4  10   1   32.53    0.82
   4  10   1   32.91    0.79
  -4  10  -1   33.25    0.75
  -4  10  -1   32.76    0.84
  -6  10  -1   10.26    0.29
   6  10   1    9.94    0.32
  -6  10  -1   11.08    0.38
   6  10   1    9.54    0.33
   8  10   1   46.56    1.10
   8  10   1   46.73    1.05
  -8  10  -1   46.70    1.05
  -8  10  -1   47.27    1.13
 -10  10  -1   18.85    0.50
  10  10   1   19.35    0.50
  10  10   1   18.97    0.55
 -12  10  -1  120.76    2.56
  12  10   1  120.68    2.59
 -12  10  -1  114.34    2.52
  14  10   1   12.55    0.43
 -14  10  -1   12.09    0.45
 -16  10  -1   73.13    1.70
  16  10   1   73.73    1.71
  18  10   1   20.90    0.65
 -18  10  -1   21.22    0.67
 -20  10  -1   29.30    0.86
  20  10   1   30.87    0.87
  22  10   1    5.80    0.32
 -22  10  -1    5.78    0.32
  24  10   1   59.17    1.52
  26  10   1    2.17    0.22
  28  10   1   37.72    1.12
  30  10   1    0.24    0.10
  31  11  -1    1.84    0.21
  29  11  -1    0.01    0.09
  27  11  -1    2.31    0.23
  25  11  -1    0.17    0.09
  23  11  -1    0.51    0.12
  21  11  -1    1.44    0.16
 -21  11   1    1.27    0.17
  19  11  -1    4.28    0.25
 -19  11   1    4.37    0.27
 -17  11   1    0.10    0.07
  17  11  -1    0.17    0.07
 -17  11   1    0.24    0.08
  15  11  -1    4.56    0.23
 -15  11   1    4.21    0.23
 -15  11   1    4.54    0.26
 -13  11   1    0.68    0.10
  13  11  -1    0.20    0.06
 -13  11   1    0.24    0.08
  13  11  -1    0.23    0.07
  11  11  -1   37.50    0.91
 -11  11   1   36.69    0.97
  11  11  -1   37.54    0.90
 -11  11   1   36.65    0.92
  -9  11   1    0.33    0.08
   9  11  -1    0.42    0.08
  -9  11   1    0.34    0.07
   9  11  -1    0.33    0.07
   7  11  -1   22.92    0.61
   7  11  -1   22.91    0.59
  -7  11   1   21.79    0.65
  -7  11   1   22.67    0.60
  -5  11   1    0.28    0.07
  -5  11   1    0.13    0.05
   5  11  -1    0.11    0.06
   3  11  -1    2.38    0.16
  -3  11   1    2.53    0.16
  -3  11   1    2.31    0.16
  -1  11   1    8.80    0.33
  -1  11   1    9.23    0.34
   1  11  -1    9.94    0.35
   1  11   1    0.74    0.10
  -1  11  -1    0.33    0.08
   1  11   1    0.21    0.07
  -3  11  -1    5.96    0.28
   3  11   1    6.07    0.26
   3  11   1    5.80    0.25
  -5  11  -1    2.08    0.17
   5  11   1    1.75    0.14
   5  11   1    2.17    0.14
  -7  11  -1    3.26    0.21
   7  11   1    3.06    0.17
   7  11   1    3.26    0.18
   9  11   1    7.00    0.28
   9  11   1    7.11    0.26
  -9  11  -1    6.67    0.31
  11  11   1    3.29    0.19
 -11  11  -1    3.14    0.21
 -13  11  -1    1.74    0.17
  13  11   1    2.37    0.17
  15  11   1    2.91    0.19
 -15  11  -1    2.58    0.20
  17  11   1    0.58    0.11
 -17  11  -1    0.48    0.11
 -19  11  -1    0.50    0.13
  19  11   1    0.69    0.12
  21  11   1    0.94    0.14
 -21  11  -1    1.05    0.16
 -23  11  -1    0.60    0.13
  23  11   1    0.75    0.14
  25  11   1    3.65    0.27
  27  11   1    1.38    0.19
  29  11   1    0.19    0.09
  22  12  -1   26.49    0.80
  20  12  -1   30.07    0.85
 -20  12   1   29.25    0.89
 -18  12   1    6.96    0.36
 -16  12   1   14.20    0.53
 -14  12   1   40.39    1.08
  12  12  -1   35.46    0.88
 -12  12   1   35.86    0.97
  10  12  -1   23.83    0.64
 -10  12   1   22.05    0.69
   8  12  -1   30.00    0.78
  -8  12   1   30.13    0.83
  -6  12   1   18.40    0.58
   6  12  -1   18.95    0.55
  -4  12   1   58.86    1.39
   4  12  -1   59.82    1.37
  -2  12   1   17.98    0.53
   2  12  -1   18.75    0.56
  -2  12   1   18.23    0.56
   0  12   1   35.40    0.89
   0  12   1   34.10    0.89
   0  12  -1   35.61    0.91
  -2  12  -1   17.41    0.55
   2  12   1   16.25    0.51
   2  12   1   17.31    0.52
  -4  12  -1   49.24    1.20
   4  12   1   49.44    1.20
   4  12   1   49.62    1.16
  -6  12  -1   16.22    0.54
   6  12   1   17.42    0.50
   6  12   1   16.32    0.51
   8  12   1   33.43    0.83
  -8  12  -1   33.79    0.91
   8  12   1   33.42    0.87
 -10  12  -1   24.46    0.74
  10  12   1   24.96    0.70
  12  12   1   35.56    0.92
 -12  12  -1   34.31    0.96
 -14  12  -1    4.75    0.28
  14  12   1    4.90    0.25
 -16  12  -1   44.12    1.18
  16  12   1   45.46    1.15
 -18  12  -1    3.48    0.26
  18  12   1    3.57    0.23
  20  12   1   39.46    1.09
 -20  12  -1   41.23    1.13
 -22  12  -1    9.30    0.44
  22  12   1    9.00    0.42
  24  12   1   47.44    1.29
 -24  12  -1   48.18    1.30
  26  12   1    0.43    0.13
  28  12   1   28.21    0.92
 -21  13   1    0.98    0.17
 -19  13   1   10.17    0.47
 -17  13   1    0.46    0.12
 -15  13   1   21.71    0.72
 -13  13   1    0.38    0.11
 -11  13   1   10.46    0.44
  11  13  -1   10.87    0.39
   9  13  -1    0.03    0.05
  -9  13   1    0.12    0.07
  -7  13   1   19.65    0.63
   7  13  -1   20.05    0.60
  -5  13   1    0.59    0.11
   5  13  -1    0.68    0.11
   3  13  -1    0.15    0.08
  -3  13   1    0.13    0.07
  -1  13   1    2.71    0.19
   1  13  -1    2.62    0.19
  -1  13  -1   53.78    1.29
   1  13   1   52.42    1.26
  -3  13  -1    2.63    0.20
   3  13   1    2.52    0.18
   5  13   1   27.79    0.75
  -5  13  -1   28.42    0.81
   7  13   1    0.06    0.05
  -7  13  -1    0.04    0.07
  -9  13  -1   12.49    0.48
 -11  13  -1    5.10    0.30
 -13  13  -1    6.86    0.36
  13  13   1    7.27    0.32
  15  13   1    0.03    0.05
 -15  13  -1    0.02    0.08
 -17  13  -1   10.72    0.48
  17  13   1   10.64    0.43
 -19  13  -1    1.06    0.18
  19  13   1    1.31    0.16
  21  13   1   10.63    0.45
 -21  13  -1   10.18    0.48
 -23  13  -1    5.07    0.34
  23  13   1    5.88    0.33
 -20  14   1   11.52    0.52
 -18  14   1    6.58    0.37
 -16  14   1   13.50    0.55
 -14  14   1   24.79    0.80
 -12  14   1   18.76    0.65
  10  14  -1   14.10    0.48
 -10  14   1   13.99    0.54
  -8  14   1   32.05    0.92
   8  14  -1   33.17    0.88
   6  14  -1   10.27    0.40
  -6  14   1   10.29    0.43
   4  14  -1   30.07    0.83
  -4  14   1   29.68    0.85
  -2  14   1    5.22    0.28
   2  14  -1    5.60    0.29
   0  14   1   41.03    1.04
   0  14  -1   39.35    1.05
  -2  14  -1    0.72    0.13
   2  14   1    0.63    0.11
   4  14   1   24.22    0.70
  -4  14  -1   24.25    0.74
  -6  14  -1    6.25    0.33
   6  14   1    6.43    0.29
  -8  14  -1   13.80    0.53
 -10  14  -1   14.92    0.57
 -12  14  -1   25.57    0.81
 -14  14  -1    1.44    0.19
 -16  14  -1   41.01    1.16
 -18  14  -1    0.09    0.08
 -20  14  -1   40.96    1.19
 -22  14  -1    3.09    0.27
 -24  14  -1   12.46    0.56
 -21  15   1    0.63    0.15
 -19  15   1   41.49    1.21
 -17  15   1    0.19    0.11
 -15  15   1   33.03    1.00
 -13  15   1    0.38    0.12
 -11  15   1   21.62    0.73
  -9  15   1    0.59    0.13
   9  15  -1    0.73    0.12
   7  15  -1   40.01    1.05
  -7  15   1   39.52    1.09
   5  15  -1    2.08    0.18
  -5  15   1    1.91    0.19
   3  15  -1   16.19    0.56
  -3  15   1   16.07    0.57
  -1  15   1    7.16    0.35
   1  15  -1    7.14    0.35
   1  15   1   24.33    0.73
  -1  15  -1   24.51    0.76
   3  15   1    0.07    0.06
  -3  15  -1    0.05    0.06
  -5  15  -1   24.05    0.77
   5  15   1   25.19    0.73
  -7  15  -1    0.64    0.13
  -9  15  -1   29.78    0.91
 -11  15  -1    7.83    0.40
 -13  15  -1   33.78    1.02
 -15  15  -1   11.18    0.51
 -17  15  -1   31.36    0.99
 -19  15  -1    2.50    0.25
 -21  15  -1   17.65    0.69
 -18  16   1    1.23    0.20
 -16  16   1    1.70    0.22
 -14  16   1    4.95    0.33
 -12  16   1    4.03    0.29
 -10  16   1    1.39    0.19
  -8  16   1    6.54    0.36
   8  16  -1    6.69    0.33
  -6  16   1    2.77    0.23
   6  16  -1    2.87    0.21
   4  16  -1   11.89    0.47
  -4  16   1   11.44    0.48
  -2  16   1    1.77    0.19
   2  16  -1    1.59    0.18
   0  16   1   13.89    0.53
   0  16  -1   13.61    0.53
   2  16   1    2.19    0.19
  -2  16  -1    1.84    0.20
   4  16   1    9.55    0.40
  -4  16  -1    8.89    0.43
  -6  16  -1    0.45    0.12
  -8  16  -1   13.90    0.57
 -10  16  -1    0.42    0.13
 -12  16  -1   15.74    0.63
 -14  16  -1    0.47    0.14
 -16  16  -1    9.99    0.50
 -18  16  -1    1.43    0.21
 -15  17   1   20.09    0.76
 -13  17   1    0.73    0.16
 -11  17   1   20.06    0.74
  -9  17   1    1.21    0.18
  -7  17   1   24.40    0.82
   5  17  -1    0.16    0.09
  -5  17   1    0.07    0.08
   3  17  -1   32.57    0.95
  -3  17   1   31.88    0.96
   1  17  -1    2.26    0.22
  -1  17   1    2.43    0.21
  -1  17  -1   28.35    0.88
   1  17   1   27.71    0.85
   3  17   1    0.04    0.08
  -3  17  -1    0.14    0.09
  -5  17  -1   25.70    0.85
  -7  17  -1    3.39    0.27
  -9  17  -1   27.79    0.91
 -11  17  -1    3.73    0.29
 -13  17  -1   17.06    0.69
 -10  18   1    1.94    0.24
  -8  18   1    4.71    0.34
  -6  18   1    3.00    0.26
   4  18  -1   12.11    0.52
  -4  18   1   12.97    0.56
  -2  18   1    0.08    0.10
   2  18  -1    0.07    0.08
   0  18   1   -0.06    0.07
   0  18  -1    0.01    0.09
  -2  18  -1    0.32    0.13
   2  18   1    0.25    0.10
  -4  18  -1    0.03    0.09
  -6  18  -1    0.08    0.09
  -8  18  -1   11.85    0.55
  -5  19   1    0.16    0.12
   3  19  -1   40.25    1.17
  -3  19   1   40.14    1.18
  -1  19   1    5.38    0.35
   1  19  -1    5.23    0.35
  -1  19  -1   22.26    0.80
  -3  19  -1    1.06    0.19
  36   0  -2    0.92    0.18
 -32   0   2   -0.06    0.08
 -30   0   2   21.20    0.74
 -28   0   2    1.57    0.18
 -26   0   2  101.19    2.34
 -22   0   2  116.58    2.59
 -20   0   2   20.45    0.61
 -18   0   2  126.53    2.74
 -16   0   2    5.48    0.24
 -14   0   2  410.17    8.38
 -12   0   2   37.03    0.87
 -10   0   2  103.00    2.17
  -8   0   2  300.05    6.11
  -6   0   2   81.32    1.70
  -4   0   2  128.19    2.63
   2   0  -2  168.25    3.30
  -2   0   2  166.27    3.45
   0   0   2   39.23    0.86
   0   0  -2   42.22    0.83
   2   0   2  370.00    7.60
  -2   0  -2  369.74    7.35
  -4   0  -2  311.71    6.06
   4   0   2  299.69    6.23
  -6   0  -2   54.90    1.10
  -8   0  -2    7.80    0.19
   8   0   2    7.84    0.24
 -10   0  -2   32.49    0.67
  10   0   2   31.72    0.76
  12   0   2   78.26    1.72
  14   0   2   67.64    1.53
  16   0   2   26.97    0.72
  18   0   2   10.76    0.39
  20   0   2   25.42    0.73
  22   0   2    7.06    0.33
  24   0   2   28.12    0.84
  26   0   2   75.50    1.85
  28   0   2   15.69    0.60
  30   0   2   55.82    1.50
  32   0   2   10.65    0.51
  34   0   2   21.51    0.81
  37  -1  -2    0.66    0.17
  37   1  -2    0.49    0.14
  35   1  -2    0.89    0.18
 -33   1   2    0.67    0.16
  33   1  -2    0.73    0.15
 -31   1   2    3.60    0.28
 -29  -1   2    1.28    0.18
 -29   1   2    1.43    0.18
 -27  -1   2    2.70    0.22
 -27   1   2    2.81    0.22
 -25  -1   2    0.03    0.06
 -25   1   2    0.04    0.07
 -23  -1   2    0.62    0.12
  23   1  -2    0.58    0.08
 -23   1   2    0.71    0.12
 -21  -1   2    0.34    0.08
 -21   1   2    0.33    0.09
 -19  -1   2   10.91    0.39
 -19   1   2   10.87    0.39
 -17   1   2    3.06    0.18
 -15  -1   2    4.67    0.21
 -15   1   2    4.47    0.20
 -13  -1   2   10.36    0.32
 -13   1   2    9.41    0.31
 -11  -1   2    4.77    0.18
 -11   1   2    5.04    0.19
  -9  -1   2    0.94    0.07
   9   1  -2    0.92    0.07
  -9   1   2    0.96    0.07
  -7  -1   2  110.80    2.31
  -7   1   2  114.68    2.31
   7   1  -2  107.83    2.22
  -5  -1   2    0.62    0.04
   5   1  -2    0.70    0.05
  -3  -1   2    5.04    0.14
  -3   1   2    5.47    0.16
   3   1  -2    5.25    0.15
  -1  -1   2    0.65    0.04
  -1   1   2    0.90    0.05
   1  -1   2   35.07    0.76
  -1   1  -2   36.36    0.73
   1   1   2   35.94    0.77
   3  -1   2  138.09    2.81
  -3  -1  -2  132.71    2.84
  -3   1  -2  139.69    2.70
   5  -1   2   22.47    0.52
  -5   1  -2   23.55    0.49
   5   1   2   22.81    0.54
   7  -1   2    0.17    0.03
   7   1   2    0.08    0.03
  -7   1  -2    0.08    0.02
  -9   1  -2    3.06    0.11
 -11   1  -2    0.27    0.04
  11   1   2    0.23    0.05
 -13   1  -2    0.61    0.05
  13   1   2    0.45    0.07
  15   1   2    0.20    0.06
  17  -1   2    7.83    0.31
  17   1   2    7.80    0.31
  19  -1   2    0.15    0.06
  19   1   2    0.04    0.04
  21  -1   2    1.07    0.13
  21   1   2    0.81    0.12
  23  -1   2    3.46    0.23
  23   1   2    3.57    0.24
  25  -1   2    0.74    0.13
  25   1   2    0.64    0.13
  27  -1   2    0.10    0.07
  27   1   2    0.22    0.09
  29  -1   2    0.01    0.07
  29   1   2    0.06    0.07
  31  -1   2    0.25    0.10
  31   1   2    0.30    0.12
  33  -1   2   -0.05    0.07
  33   1   2    0.08    0.09
  35  -1   2    1.85    0.24
  35   1   2    1.92    0.24
  36   2  -2    0.69    0.16
 -34   2   2   44.84    1.31
  34   2  -2   43.31    1.29
 -32   2   2    1.29    0.19
  32   2  -2    1.30    0.19
 -30   2   2   26.71    0.86
 -28  -2   2    0.57    0.13
 -28   2   2    0.70    0.14
 -26  -2   2   27.21    0.82
 -26   2   2   26.52    0.81
 -24  -2   2    3.10    0.22
 -24   2   2    3.01    0.21
 -22  -2   2   64.84    1.53
  22   2  -2   63.04    1.38
 -22   2   2   62.26    1.52
  20   2  -2   10.57    0.33
 -18  -2   2   40.63    0.99
 -18   2   2   39.20    0.99
  18   2  -2   38.87    0.90
 -16  -2   2   15.17    0.45
 -16   2   2   15.07    0.46
  16   2  -2   14.99    0.41
 -14  -2   2   93.67    2.02
  14   2  -2   91.77    1.91
 -14   2   2   94.47    2.03
 -12  -2   2   45.87    1.05
  12   2  -2   46.37    0.99
 -12   2   2   46.00    1.06
 -10  -2   2  151.04    3.18
 -10   2   2  159.01    3.19
  10   2  -2  149.38    3.05
  -8  -2   2   73.14    1.54
   8   2  -2   73.38    1.48
  -8   2   2   70.43    1.54
  -6  -2   2  222.34    4.47
  -6   2   2  214.33    4.47
   6   2  -2  219.84    4.30
  -4   2   2    0.26    0.04
   4   2  -2    0.19    0.03
  -2  -2   2  168.56    3.43
  -2   2   2  156.97    3.35
   0  -2   2    0.63    0.02
   0   2   2    0.46    0.04
   2  -2   2   86.33    1.79
   2   2   2   84.25    1.80
  -2   2  -2   88.43    1.73
   4  -2   2   39.49    0.86
   4   2   2   39.93    0.88
  -4   2  -2   40.64    0.83
  -6   2  -2   52.53    1.11
   6   2   2   56.84    1.18
  -6   2  -2   52.49    1.15
   8   2   2  113.58    2.42
  -8   2  -2  118.31    2.30
  -8   2  -2  113.97    2.41
  10   2   2  165.24    3.42
 -10   2  -2  165.74    3.25
 -10   2  -2  160.48    3.40
 -12   2  -2  162.10    3.26
  12   2   2  150.26    3.26
  12   2   2  151.87    3.07
 -12   2  -2  156.02    3.09
  14   2   2  174.82    3.55
 -14   2  -2  182.99    3.79
 -14   2  -2  185.08    3.59
  14   2   2  179.43    3.80
  16   2   2   51.76    1.22
 -16   2  -2   50.50    1.20
  18   2   2   42.99    1.07
 -18   2  -2   41.77    1.05
  20   2   2   23.11    0.69
  22  -2   2   52.08    1.32
  22   2   2   52.67    1.32
  24  -2   2   21.65    0.70
  24   2   2   21.67    0.70
  26  -2   2   45.55    1.23
  26   2   2   45.41    1.23
  28  -2   2   20.17    0.69
  28   2   2   18.61    0.68
  30  -2   2   19.92    0.72
  30   2   2   19.94    0.73
  32  -2   2   20.45    0.75
  32   2   2   19.68    0.74
  34  -2   2    9.13    0.48
  34   2   2    9.06    0.48
 -35   3   2    1.65    0.23
  35   3  -2    1.61    0.22
  33   3  -2    6.65    0.40
 -33   3   2    7.19    0.41
  31   3  -2   10.64    0.49
 -31   3   2    9.42    0.47
  29   3  -2   18.31    0.66
 -29   3   2   17.80    0.65
 -27   3   2    9.43    0.42
 -25  -3   2   10.12    0.43
 -25   3   2   10.66    0.44
 -23  -3   2    3.01    0.21
 -23   3   2    3.10    0.22
 -21  -3   2    0.26    0.08
 -21   3   2    0.25    0.08
  21   3  -2    0.27    0.06
 -19  -3   2   32.38    0.85
  19   3  -2   31.51    0.75
 -19   3   2   32.95    0.86
 -17  -3   2    3.29    0.18
 -17   3   2    3.28    0.19
  17   3  -2    3.32    0.15
 -15  -3   2   17.72    0.50
 -15   3   2   18.04    0.51
  15   3  -2   18.00    0.46
 -13  -3   2    8.25    0.28
  13   3  -2    8.30    0.25
 -13   3   2    8.08    0.28
 -11  -3   2    8.25    0.26
  11   3  -2    8.47    0.24
 -11   3   2    8.02    0.27
  -9  -3   2   37.17    0.84
  -9   3   2   36.33    0.86
   9   3  -2   38.79    0.81
  -7  -3   2   18.29    0.44
  -7   3   2   18.92    0.47
   7   3  -2   18.37    0.43
  -5  -3   2   19.80    0.45
   5   3  -2   19.70    0.45
  -5   3   2   19.14    0.46
  -5   3   2   20.17    0.49
  -3  -3   2  206.24    4.28
  -3   3   2  217.90    4.08
   3   3  -2  206.72    4.07
  -3   3   2  198.24    4.26
   1   3  -2  113.93    2.27
  -1   3   2  117.47    2.27
  -1   3   2  111.25    2.38
   1  -3   2   17.02    0.38
  -1   3  -2   17.25    0.40
   1   3   2   16.78    0.41
   1   3   2   17.30    0.38
   3   3   2    0.72    0.05
   3   3   2    0.78    0.04
  -3   3  -2    0.82    0.04
  -5   3  -2   16.18    0.39
  -5   3  -2   16.91    0.40
   5   3   2   16.96    0.42
   5   3   2   16.94    0.35
   7   3   2   17.83    0.46
  -7   3  -2   18.28    0.44
  -7   3  -2   17.71    0.43
  -9   3  -2   53.00    1.15
  -9   3  -2   52.27    1.11
   9   3   2   52.42    1.18
 -11   3  -2    2.72    0.14
  11   3   2    2.58    0.14
 -11   3  -2    2.84    0.13
 -13   3  -2   32.31    0.79
  13   3   2   31.65    0.81
 -13   3  -2   32.68    0.74
 -15   3  -2    2.27    0.14
 -15   3  -2    2.19    0.12
  15   3   2    2.10    0.15
 -17   3  -2   63.21    1.50
 -17   3  -2   66.25    1.41
  17   3   2   67.33    1.54
 -19   3  -2    0.56    0.10
  19   3   2    0.64    0.11
  21   3   2    0.82    0.13
 -21   3  -2    1.11    0.13
  23   3   2    7.67    0.36
  25  -3   2    0.68    0.12
  25   3   2    0.75    0.13
  27  -3   2    0.02    0.06
  27   3   2    0.02    0.07
  29  -3   2    3.31    0.26
  29   3   2    3.52    0.27
  31  -3   2    0.09    0.08
  31   3   2   -0.02    0.06
  33  -3   2   12.05    0.56
  33   3   2   12.15    0.56
  35  -3   2    0.58    0.16
  36   4  -2    2.54    0.27
 -36   4   2    2.89    0.29
  34   4  -2   17.95    0.71
 -34   4   2   18.17    0.72
  32   4  -2    3.04    0.26
 -32   4   2    2.59    0.25
  30   4  -2   28.33    0.90
 -30   4   2   28.49    0.90
  28   4  -2    1.44    0.18
 -28   4   2    1.20    0.17
 -26   4   2   25.89    0.79
  26   4  -2   24.16    0.78
  24   4  -2    4.44    0.26
 -24   4   2    4.29    0.26
 -22   4   2   87.52    2.03
 -20   4   2    1.97    0.17
  20   4  -2    2.58    0.13
 -18  -4   2   81.58    1.83
 -18   4   2   78.86    1.83
  18   4  -2   81.77    1.68
 -16  -4   2    2.38    0.15
  16   4  -2    2.47    0.12
 -16   4   2    2.26    0.15
 -14  -4   2   40.86    0.98
 -14   4   2   42.60    1.00
  14   4  -2   41.22    0.91
 -12  -4   2   24.16    0.60
  12   4  -2   23.79    0.55
 -12   4   2   23.31    0.61
 -10  -4   2   61.81    1.31
 -10   4   2   59.33    1.28
  10   4  -2   59.05    1.24
 -10   4   2   59.03    1.33
  -8  -4   2   21.88    0.53
  -8   4   2   23.05    0.55
   8   4  -2   21.33    0.51
  -6   4   2    0.46    0.06
   6   4  -2    0.65    0.05
   6   4  -2    0.48    0.04
  -6   4   2    0.40    0.05
  -4   4   2    3.15    0.13
  -4   4   2    3.24    0.14
   4   4  -2    3.30    0.10
   4   4  -2    3.13    0.12
   2   4  -2   65.49    1.35
  -2   4   2   64.00    1.31
   2   4  -2   62.89    1.31
  -2   4   2   62.77    1.39
   0   4   2   26.68    0.58
   0   4  -2   25.89    0.59
   0   4   2   26.79    0.62
   2   4   2  227.62    4.58
   2   4   2  224.34    4.78
  -2   4  -2  251.36    4.88
  -4   4  -2   21.83    0.50
   4   4   2   23.00    0.49
   4   4   2   23.31    0.55
   6   4   2  202.02    4.02
  -6   4  -2  204.04    4.20
  -6   4  -2  209.40    4.07
   6   4   2  206.68    4.23
  -8   4  -2  211.83    4.13
   8   4   2  212.77    4.30
   8   4   2  206.80    4.09
  -8   4  -2  201.15    4.26
 -10   4  -2  115.98    2.35
  10   4   2  112.98    2.30
 -10   4  -2  116.82    2.42
 -12   4  -2   37.39    0.84
  12   4   2   36.04    0.89
 -12   4  -2   36.39    0.86
 -14   4  -2   52.18    1.19
 -14   4  -2   50.65    1.13
  14   4   2   51.54    1.22
 -16   4  -2    8.06    0.30
  16   4   2    8.66    0.33
 -16   4  -2    8.14    0.28
  18   4   2   14.11    0.48
 -18   4  -2   13.94    0.45
 -18   4  -2   14.06    0.42
  20   4   2   24.62    0.72
 -20   4  -2   24.26    0.70
 -22   4  -2   23.83    0.70
  22   4   2   22.17    0.70
  24   4   2   10.79    0.45
  26  -4   2   12.93    0.51
  26   4   2   12.40    0.51
  28  -4   2   15.68    0.59
  28   4   2   15.24    0.60
  30  -4   2    8.15    0.41
  30   4   2    6.99    0.40
  32  -4   2   18.05    0.69
  32   4   2   16.99    0.69
  34  -4   2    3.82    0.31
  34   4   2    4.18    0.32
  35   5  -2    3.53    0.30
 -35   5   2    3.92    0.32
 -33   5   2   15.11    0.63
  33   5  -2   13.92    0.60
 -31   5   2   12.78    0.55
  31   5  -2   12.13    0.54
 -29   5   2   13.02    0.54
  29   5  -2   13.37    0.55
  27   5  -2   20.93    0.71
 -27   5   2   22.42    0.73
 -25   5   2    7.91    0.38
  25   5  -2    8.95    0.39
  23   5  -2    5.83    0.30
 -23   5   2    5.66    0.30
  21   5  -2    2.58    0.19
 -21   5   2    2.89    0.20
  19   5  -2   13.94    0.47
 -19   5   2   13.61    0.47
  19   5  -2   14.20    0.38
 -17   5   2   16.69    0.52
  17   5  -2   16.73    0.43
  17   5  -2   16.94    0.51
 -15   5   2   44.25    1.08
  15   5  -2   45.09    0.98
  15   5  -2   45.83    1.08
 -13   5   2    7.09    0.27
  13   5  -2    7.57    0.27
  13   5  -2    6.98    0.22
  11   5  -2   39.66    0.92
 -11   5   2   39.16    0.93
 -11   5   2   40.50    0.91
  11   5  -2   38.92    0.86
   9   5  -2    3.62    0.15
   9   5  -2    3.66    0.14
  -9   5   2    3.47    0.16
  -9   5   2    3.53    0.16
   7   5  -2  353.00    7.07
   7   5  -2  346.55    6.80
  -7   5   2  330.34    7.10
  -7   5   2  363.21    6.84
   5   5  -2    9.32    0.26
  -5   5   2    8.75    0.28
  -5   5   2    8.52    0.26
   5   5  -2    8.47    0.23
  -3   5   2   79.15    1.75
  -3   5   2   82.61    1.66
   3   5  -2   84.65    1.66
   3   5  -2   77.43    1.67
   1   5  -2    6.20    0.15
  -1   5   2    5.97    0.19
  -1   5   2    6.02    0.21
   1   5  -2    6.08    0.20
  -1   5  -2   11.48    0.25
   1   5   2   11.66    0.29
   1   5   2   10.88    0.31
  -3   5  -2    0.45    0.03
  -3   5  -2    0.63    0.06
   3   5   2    0.59    0.06
   3   5   2    0.41    0.04
  -5   5  -2  202.79    3.95
   5   5   2  200.02    4.09
   5   5   2  196.68    3.89
  -5   5  -2  194.56    4.05
   7   5   2   10.43    0.32
  -7   5  -2   11.35    0.33
   7   5   2   10.72    0.26
  -7   5  -2   11.51    0.30
   9   5   2   59.17    1.32
  -9   5  -2   60.62    1.28
   9   5   2   57.08    1.17
  -9   5  -2   57.29    1.26
  11   5   2    0.46    0.03
 -11   5  -2    0.34    0.06
 -11   5  -2    0.59    0.07
  11   5   2    0.43    0.07
  13   5   2   18.19    0.53
 -13   5  -2   19.08    0.51
 -13   5  -2   18.44    0.50
 -15   5  -2    6.01    0.24
  15   5   2    6.29    0.27
 -15   5  -2    5.98    0.24
 -17   5  -2  106.05    2.34
  17   5   2  110.61    2.39
 -17   5  -2  105.01    2.25
 -19   5  -2   12.93    0.44
 -19   5  -2   12.95    0.41
  19   5   2   13.12    0.47
  21   5   2   45.38    1.16
 -21   5  -2   43.61    1.12
 -23   5  -2    0.65    0.12
  23   5   2    0.75    0.13
  25   5   2   29.50    0.89
  27  -5   2   -0.02    0.06
  27   5   2    0.02    0.08
  29  -5   2   17.24    0.65
  29   5   2   17.51    0.66
  31  -5   2    0.62    0.14
  31   5   2    0.76    0.17
  33  -5   2   19.63    0.74
  33   5   2   19.18    0.75
  35  -5   2    0.36    0.14
 -36   6   2    0.08    0.14
 -34   6   2   18.39    0.73
  34   6  -2   18.51    0.72
 -32   6   2    0.29    0.13
  32   6  -2    0.03    0.08
 -30   6   2   18.44    0.68
  30   6  -2   17.62    0.66
  28   6  -2    0.54    0.13
 -28   6   2    0.61    0.13
 -26   6   2    6.41    0.34
  26   6  -2    6.40    0.34
  24   6  -2    0.73    0.12
 -24   6   2    0.85    0.14
  22   6  -2    1.56    0.16
 -22   6   2    1.68    0.17
  20   6  -2    2.10    0.17
 -20   6   2    2.08    0.17
  18   6  -2   61.22    1.46
  18   6  -2   62.80    1.33
 -18   6   2   62.70    1.47
  16   6  -2   16.15    0.49
  16   6  -2   15.73    0.42
 -16   6   2   16.06    0.50
 -14   6   2   47.58    1.14
  14   6  -2   48.32    1.04
 -14   6   2   46.96    1.10
  14   6  -2   48.62    1.12
 -12   6   2    7.34    0.27
 -12   6   2    7.08    0.27
  12   6  -2    7.55    0.24
  12   6  -2    7.16    0.25
  10   6  -2   27.96    0.67
 -10   6   2   27.73    0.70
 -10   6   2   27.50    0.69
  10   6  -2   28.53    0.65
   8   6  -2    1.99    0.11
  -8   6   2    2.55    0.14
   8   6  -2    2.00    0.10
  -8   6   2    2.05    0.13
   6   6  -2    9.80    0.27
  -6   6   2   10.11    0.31
   6   6  -2    9.80    0.29
  -6   6   2   10.65    0.32
  -4   6   2   12.31    0.34
  -4   6   2   11.28    0.36
   4   6  -2   11.88    0.29
   4   6  -2   12.35    0.33
   2   6  -2  117.12    2.26
  -2   6   2  106.29    2.36
   2   6  -2  109.64    2.29
  -2   6   2  110.52    2.25
   0   6   2    1.99    0.11
   0   6  -2    1.87    0.11
   0   6   2    1.62    0.09
   0   6  -2    1.92    0.06
   2   6   2  122.79    2.42
   2   6   2  118.57    2.54
  -2   6  -2  122.07    2.49
  -2   6  -2  119.99    2.46
   4   6   2    6.21    0.21
  -4   6  -2    6.08    0.22
   4   6   2    6.12    0.19
  -4   6  -2    6.01    0.17
   6   6   2   38.13    0.82
  -6   6  -2   39.39    0.85
   6   6   2   38.64    0.90
  -6   6  -2   39.41    0.89
   8   6   2    8.27    0.22
  -8   6  -2    8.16    0.28
  -8   6  -2    8.02    0.24
   8   6   2    8.02    0.28
  10   6   2   16.07    0.46
 -10   6  -2   14.17    0.40
 -10   6  -2   15.80    0.44
  10   6   2   15.78    0.35
  12   6   2    9.80    0.34
 -12   6  -2   10.08    0.31
 -12   6  -2    9.56    0.33
  12   6   2   10.03    0.24
 -14   6  -2   10.78    0.34
  14   6   2   10.64    0.37
 -14   6  -2   10.60    0.36
  16   6   2    2.09    0.16
 -16   6  -2    2.01    0.15
 -16   6  -2    1.99    0.14
  18   6   2   37.80    0.99
 -18   6  -2   38.41    0.94
 -18   6  -2   38.12    0.96
  20   6   2   25.03    0.75
 -20   6  -2   25.12    0.69
 -20   6  -2   26.07    0.72
 -22   6  -2   10.48    0.40
  22   6   2    9.54    0.41
 -24   6  -2    4.96    0.28
  24   6   2    4.77    0.29
  26   6   2   16.05    0.60
  28  -6   2    2.91    0.23
  28   6   2    3.06    0.26
  30  -6   2    1.96    0.21
  30   6   2    1.82    0.22
  32  -6   2    1.17    0.19
  32   6   2    1.10    0.19
  34  -6   2    0.04    0.09
  35   7  -2   13.88    0.61
 -35   7   2   13.71    0.63
  33   7  -2   15.67    0.65
 -33   7   2   15.90    0.66
 -31   7   2   17.52    0.67
  31   7  -2   17.54    0.67
  29   7  -2   13.44    0.55
 -29   7   2   13.57    0.56
  27   7  -2   28.91    0.88
 -27   7   2   28.49    0.89
 -25   7   2   10.86    0.46
  25   7  -2   12.08    0.47
  23   7  -2   13.71    0.50
 -23   7   2   13.74    0.51
  21   7  -2    3.33    0.22
 -21   7   2    4.06    0.24
  19   7  -2   48.76    1.20
 -19   7   2   48.54    1.21
  17   7  -2   31.89    0.74
 -17   7   2   31.77    0.85
  17   7  -2   31.68    0.83
  15   7  -2   94.35    1.96
 -15   7   2   94.40    2.10
  15   7  -2   95.71    2.08
 -15   7   2   94.19    2.04
 -13   7   2    7.96    0.30
  13   7  -2    7.73    0.25
 -13   7   2    8.06    0.30
  13   7  -2    7.72    0.28
  11   7  -2   36.28    0.83
 -11   7   2   35.77    0.88
 -11   7   2   35.28    0.88
  11   7  -2   38.33    0.86
   9   7  -2   11.44    0.33
  -9   7   2   11.23    0.36
  -9   7   2   11.58    0.37
   9   7  -2   11.62    0.33
   7   7  -2  147.35    3.05
   7   7  -2  150.23    2.98
  -7   7   2  147.96    3.01
  -7   7   2  144.95    3.11
   5   7  -2   29.86    0.66
  -5   7   2   29.32    0.70
  -5   7   2   29.08    0.73
   5   7  -2   28.62    0.69
   3   7  -2  167.29    3.42
  -3   7   2  174.03    3.36
  -3   7   2  155.36    3.50
   3   7  -2  171.38    3.36
  -1   7   2   16.72    0.47
   1   7  -2   17.58    0.40
   1   7  -2   17.23    0.46
  -1   7   2   16.41    0.44
  -1   7  -2  135.06    2.69
  -1   7  -2  131.16    2.71
   1   7   2  132.62    2.66
   1   7   2  129.14    2.78
  -3   7  -2    2.40    0.09
   3   7   2    2.33    0.11
   3   7   2    2.75    0.14
  -3   7  -2    2.23    0.13
   5   7   2  116.64    2.39
  -5   7  -2  122.76    2.46
   5   7   2  116.24    2.52
  -5   7  -2  120.59    2.46
  -7   7  -2    4.76    0.16
  -7   7  -2    4.31    0.20
   7   7   2    4.73    0.20
   7   7   2    4.58    0.16
  -9   7  -2   65.15    1.39
   9   7   2   64.89    1.45
   9   7   2   63.73    1.32
  -9   7  -2   62.90    1.41
  11   7   2   11.10    0.37
 -11   7  -2   11.68    0.38
 -11   7  -2   11.42    0.34
  11   7   2   11.17    0.28
 -13   7  -2   89.15    1.90
 -13   7  -2   88.03    1.90
  13   7   2   85.81    1.95
 -15   7  -2    5.84    0.26
 -15   7  -2    6.14    0.25
  15   7   2    6.24    0.28
 -17   7  -2   93.80    2.06
 -17   7  -2   97.52    2.10
  17   7   2   93.24    2.14
  19   7   2   10.85    0.42
 -19   7  -2   11.03    0.40
 -19   7  -2   10.58    0.39
 -21   7  -2   44.13    1.08
 -21   7  -2   43.31    1.10
  21   7   2   43.18    1.15
 -23   7  -2    0.19    0.08
  23   7   2    0.13    0.08
  25   7   2   31.35    0.96
 -25   7  -2   34.14    0.94
  27   7   2    0.69    0.15
  29  -7   2   25.23    0.81
  29   7   2   23.13    0.82
  31  -7   2    0.26    0.10
  31   7   2    0.17    0.10
 -34   8   2    1.43    0.22
  34   8  -2    1.25    0.20
 -32   8   2    1.22    0.20
  32   8  -2    1.17    0.19
  30   8  -2    1.46    0.20
 -30   8   2    1.79    0.22
  28   8  -2    0.86    0.15
 -28   8   2    0.70    0.15
  26   8  -2    4.35    0.28
 -26   8   2    4.67    0.30
 -24   8   2    1.10    0.15
  24   8  -2    1.43    0.16
  22   8  -2    0.85    0.13
 -22   8   2    0.82    0.13
 -20   8   2   11.69    0.44
  20   8  -2   11.07    0.42
  18   8  -2   10.33    0.38
 -18   8   2   10.32    0.39
  16   8  -2    1.00    0.09
 -16   8   2    1.09    0.12
 -16   8   2    0.60    0.10
  16   8  -2    0.95    0.11
 -14   8   2    3.73    0.21
  14   8  -2    3.82    0.19
  14   8  -2    3.71    0.17
 -14   8   2    3.36    0.19
  12   8  -2    1.22    0.10
  12   8  -2    1.25    0.10
 -12   8   2    1.43    0.12
 -12   8   2    1.12    0.12
 -10   8   2    3.71    0.19
 -10   8   2    3.98    0.20
  10   8  -2    3.68    0.17
  10   8  -2    4.44    0.18
   8   8  -2   41.65    0.94
  -8   8   2   42.52    0.99
  -8   8   2   40.61    0.98
   8   8  -2   41.03    0.93
   6   8  -2   31.27    0.74
  -6   8   2   31.54    0.76
   6   8  -2   30.50    0.70
  -6   8   2   30.30    0.77
  -4   8   2   17.81    0.48
   4   8  -2   17.43    0.47
  -4   8   2   17.50    0.50
   4   8  -2   16.98    0.42
  -2   8   2    2.27    0.15
  -2   8   2    2.44    0.14
   2   8  -2    3.09    0.16
   2   8  -2    2.39    0.10
   0   8   2    0.37    0.06
   0   8   2    0.56    0.08
   0   8  -2    0.51    0.07
   0   8  -2    0.49    0.04
  -2   8  -2    0.11    0.02
   2   8   2    0.20    0.05
   2   8   2    0.06    0.03
  -2   8  -2    0.41    0.07
   4   8   2   19.77    0.53
   4   8   2   20.10    0.50
  -4   8  -2   20.29    0.55
  -4   8  -2   19.77    0.46
   6   8   2    7.99    0.28
  -6   8  -2    8.39    0.24
   6   8   2    7.95    0.25
  -6   8  -2    9.41    0.32
  -8   8  -2    5.52    0.19
   8   8   2    5.31    0.23
   8   8   2    5.52    0.19
  -8   8  -2    5.31    0.24
 -10   8  -2    5.98    0.26
  10   8   2    6.30    0.25
  10   8   2    6.12    0.19
 -10   8  -2    6.23    0.22
 -12   8  -2    0.33    0.08
 -12   8  -2    0.59    0.07
  12   8   2    0.35    0.08
 -14   8  -2    0.48    0.07
 -14   8  -2    0.56    0.10
  14   8   2    0.63    0.10
 -16   8  -2    6.88    0.30
  16   8   2    6.75    0.30
 -16   8  -2    6.82    0.27
 -18   8  -2    5.36    0.27
  18   8   2    5.70    0.28
 -18   8  -2    5.40    0.25
 -20   8  -2    5.65    0.27
 -20   8  -2    5.59    0.28
  20   8   2    5.69    0.30
  22   8   2    0.51    0.12
 -22   8  -2    0.46    0.09
 -22   8  -2    0.65    0.12
  24   8   2    8.18    0.39
 -24   8  -2    7.78    0.36
 -26   8  -2    4.21    0.28
  26   8   2    4.04    0.28
  28   8   2    0.52    0.13
  30   8   2    3.17    0.27
 -33   9   2   11.41    0.55
  33   9  -2   11.08    0.52
 -31   9   2   17.42    0.68
  31   9  -2   17.14    0.67
 -29   9   2   13.46    0.56
  29   9  -2   13.01    0.55
  27   9  -2   25.59    0.81
 -27   9   2   24.43    0.81
 -25   9   2    7.07    0.37
  25   9  -2    6.92    0.35
  23   9  -2   34.51    0.95
 -23   9   2   33.77    0.96
 -21   9   2    3.45    0.23
  21   9  -2    3.44    0.22
 -19   9   2   45.88    1.16
  19   9  -2   44.24    1.12
  17   9  -2   23.75    0.66
 -17   9   2   23.17    0.69
 -17   9   2   23.27    0.68
  15   9  -2   37.46    0.87
 -15   9   2   36.30    0.95
 -15   9   2   36.86    0.95
  15   9  -2   37.29    0.92
 -13   9   2    6.12    0.27
  13   9  -2    6.44    0.24
 -13   9   2    6.24    0.29
  13   9  -2    6.63    0.26
  11   9  -2   87.37    1.88
 -11   9   2   88.22    1.93
  11   9  -2   86.71    1.83
 -11   9   2   84.56    1.89
  -9   9   2    4.87    0.22
  -9   9   2    4.40    0.22
   9   9  -2    4.77    0.19
   9   9  -2    4.62    0.20
  -7   9   2   99.69    2.15
  -7   9   2  100.72    2.20
   7   9  -2  102.29    2.12
   7   9  -2  103.18    2.14
  -5   9   2    2.52    0.15
  -5   9   2    2.81    0.17
   5   9  -2    2.88    0.16
   5   9  -2    2.73    0.12
   3   9  -2   55.38    1.19
   3   9  -2   51.01    1.15
  -3   9   2   52.24    1.24
  -3   9   2   52.07    1.18
   1   9  -2   27.81    0.62
   1   9  -2   27.94    0.70
  -1   9   2   26.73    0.72
  -1   9   2   27.24    0.68
  -1   9  -2  132.90    2.72
   1   9   2  132.28    2.70
   1   9   2  127.09    2.82
  -1   9  -2  136.72    2.74
  -3   9  -2    0.25    0.03
  -3   9  -2    0.36    0.07
   3   9   2    0.26    0.06
   5   9   2  120.16    2.47
  -5   9  -2  123.43    2.55
   5   9   2  120.03    2.60
  -5   9  -2  122.22    2.51
  -7   9  -2    0.13    0.03
   7   9   2    0.04    0.03
  -7   9  -2    0.18    0.07
   7   9   2    0.06    0.04
   9   9   2  146.30    3.18
  -9   9  -2  152.91    3.12
   9   9   2  150.62    3.01
  -9   9  -2  149.91    3.11
 -11   9  -2   11.34    0.34
 -11   9  -2   11.39    0.41
  11   9   2   11.97    0.40
  13   9   2   95.23    2.14
 -13   9  -2   92.57    2.09
 -13   9  -2   99.54    2.08
 -15   9  -2    4.30    0.24
 -15   9  -2    3.96    0.20
  15   9   2    4.35    0.24
 -17   9  -2   92.67    2.07
  17   9   2   93.50    2.14
 -17   9  -2   95.70    2.09
 -19   9  -2    1.93    0.17
  19   9   2    1.75    0.17
  21   9   2   74.85    1.79
 -21   9  -2   73.06    1.72
 -23   9  -2    0.36    0.10
  23   9   2    0.54    0.12
  25   9   2   36.75    1.07
  27   9   2    0.34    0.11
  29   9   2   27.97    0.92
  31   9   2    0.02    0.08
  32  10  -2    0.87    0.16
 -30  10   2    0.39    0.15
  30  10  -2    0.33    0.12
  28  10  -2    1.35    0.18
 -28  10   2    1.39    0.20
 -26  10   2    0.20    0.11
  26  10  -2    0.22    0.09
  24  10  -2    0.05    0.07
 -24  10   2    0.04    0.08
 -22  10   2    1.47    0.16
  22  10  -2    1.47    0.16
 -20  10   2    0.42    0.10
  20  10  -2    0.32    0.08
 -18  10   2    1.50    0.16
  18  10  -2    1.34    0.14
 -18  10   2    1.27    0.14
 -16  10   2    0.57    0.10
  16  10  -2    0.48    0.09
 -16  10   2    0.63    0.11
  16  10  -2    0.68    0.08
 -14  10   2    7.42    0.33
 -14  10   2    7.70    0.32
  14  10  -2    7.95    0.30
  14  10  -2    7.33    0.28
  12  10  -2    3.68    0.18
 -12  10   2    3.98    0.21
 -12  10   2    3.88    0.22
  12  10  -2    3.51    0.18
  10  10  -2    1.02    0.09
  10  10  -2    1.09    0.11
 -10  10   2    0.99    0.12
 -10  10   2    0.94    0.11
  -8  10   2   -0.03    0.04
  -8  10   2    0.07    0.05
   8  10  -2    0.20    0.06
   8  10  -2    0.05    0.04
   6  10  -2   12.38    0.40
  -6  10   2   12.19    0.41
  -6  10   2   12.70    0.42
   6  10  -2   13.41    0.36
   4  10  -2    7.57    0.29
  -4  10   2    7.43    0.29
   4  10  -2    7.89    0.24
  -4  10   2    7.06    0.29
  -2  10   2    0.41    0.08
   2  10  -2    0.27    0.07
   0  10   2    0.77    0.10
   0  10  -2    0.57    0.09
   0  10   2    0.55    0.08
   2  10   2   17.98    0.50
   2  10   2   17.38    0.52
  -2  10  -2   18.40    0.53
  -4  10  -2    0.18    0.06
   4  10   2    0.17    0.06
   4  10   2    0.11    0.05
   6  10   2    8.41    0.31
   6  10   2    8.15    0.28
  -6  10  -2    7.90    0.32
   8  10   2    7.76    0.27
   8  10   2    8.39    0.31
  10  10   2    2.78    0.17
 -10  10  -2    3.08    0.20
  12  10   2    0.65    0.10
 -12  10  -2    0.49    0.11
  14  10   2    0.94    0.12
 -14  10  -2    1.22    0.14
  16  10   2    0.95    0.13
 -16  10  -2    0.82    0.13
  18  10   2    3.96    0.25
 -18  10  -2    4.21    0.26
  20  10   2    0.17    0.08
 -20  10  -2    0.23    0.09
 -22  10  -2    0.08    0.08
  22  10   2   -0.02    0.07
 -24  10  -2    2.49    0.22
  24  10   2    2.66    0.23
  26  10   2    0.05    0.08
  28  10   2    2.91    0.26
  30  10   2    0.39    0.11
  31  11  -2   23.03    0.80
  29  11  -2    7.55    0.40
  27  11  -2   25.04    0.81
  25  11  -2   11.28    0.47
  23  11  -2   40.06    1.09
 -23  11   2   40.66    1.11
  21  11  -2    6.34    0.31
 -21  11   2    6.48    0.33
 -19  11   2   56.04    1.40
 -19  11   2   54.01    1.40
  19  11  -2   59.65    1.39
  17  11  -2   11.82    0.41
 -17  11   2   11.00    0.42
 -17  11   2   10.93    0.45
 -15  11   2   38.25    1.04
  15  11  -2   40.34    0.96
 -15  11   2   40.20    1.02
  15  11  -2   40.90    1.00
  13  11  -2    0.87    0.10
 -13  11   2    0.65    0.12
 -13  11   2    0.88    0.11
  13  11  -2    1.12    0.10
 -11  11   2   66.41    1.54
  11  11  -2   67.12    1.47
 -11  11   2   64.88    1.52
   9  11  -2    0.15    0.06
  -9  11   2    0.23    0.07
  -9  11   2    0.20    0.07
   7  11  -2   66.70    1.50
  -7  11   2   67.94    1.55
  -7  11   2   67.97    1.54
  -5  11   2    4.84    0.23
  -5  11   2    5.01    0.25
   5  11  -2    4.93    0.23
  -3  11   2   21.97    0.61
  -3  11   2   21.16    0.62
   3  11  -2   21.88    0.61
  -1  11   2   35.60    0.88
   1  11  -2   36.49    0.90
  -1  11   2   34.04    0.91
   1  11   2   91.67    2.12
  -1  11  -2   98.28    2.07
   1  11   2   95.12    2.03
   3  11   2    0.15    0.06
  -3  11  -2    0.40    0.09
   3  11   2    0.03    0.05
  -5  11  -2  122.39    2.59
   5  11   2  121.53    2.51
   5  11   2  119.25    2.63
   7  11   2    1.18    0.12
   7  11   2    1.16    0.10
  -7  11  -2    0.98    0.13
  -9  11  -2  144.13    3.03
   9  11   2  141.14    3.07
 -11  11  -2    0.73    0.12
  11  11   2    0.80    0.11
 -13  11  -2   39.57    1.05
  13  11   2   40.84    1.03
 -15  11  -2    0.43    0.11
  15  11   2    0.57    0.10
 -17  11  -2   56.01    1.41
  17  11   2   57.34    1.41
  19  11   2    0.20    0.08
 -19  11  -2   -0.03    0.06
  21  11   2   47.99    1.28
 -21  11  -2   49.35    1.28
 -23  11  -2    0.16    0.09
  23  11   2    0.28    0.11
 -25  11  -2   36.55    1.06
  25  11   2   37.59    1.09
  27  11   2    0.98    0.17
  29  11   2   27.46    0.91
 -18  12   2    0.51    0.12
 -16  12   2   16.74    0.59
 -14  12   2    5.13    0.26
  14  12  -2    5.22    0.24
 -14  12   2    4.89    0.29
 -12  12   2    4.61    0.24
  12  12  -2    4.80    0.23
 -12  12   2    4.34    0.26
 -10  12   2   22.82    0.70
  10  12  -2   23.67    0.65
 -10  12   2   23.58    0.65
   8  12  -2    4.10    0.22
  -8  12   2    4.71    0.23
  -8  12   2    4.43    0.25
  -6  12   2   36.77    0.95
  -6  12   2   36.46    0.93
   6  12  -2   37.59    0.93
   4  12  -2    0.13    0.06
  -4  12   2    0.21    0.07
  -4  12   2    0.30    0.08
  -2  12   2    6.54    0.29
  -2  12   2    6.50    0.29
   2  12  -2    6.19    0.29
   0  12  -2    4.41    0.24
   0  12   2    4.59    0.24
   0  12   2    5.00    0.24
   2  12   2    0.11    0.07
   2  12   2    0.19    0.06
  -2  12  -2    0.14    0.07
  -4  12  -2    6.84    0.32
   4  12   2    6.64    0.30
   4  12   2    6.78    0.28
  -6  12  -2    0.81    0.12
   6  12   2    0.74    0.10
   6  12   2    0.72    0.11
   8  12   2    1.20    0.13
  -8  12  -2    0.70    0.12
  10  12   2    0.26    0.08
 -10  12  -2    0.12    0.07
 -12  12  -2   12.34    0.48
  12  12   2   12.44    0.44
 -14  12  -2    5.68    0.32
  14  12   2    5.77    0.29
 -16  12  -2    3.65    0.26
  16  12   2    3.90    0.24
 -18  12  -2    7.65    0.39
  18  12   2    8.18    0.37
 -20  12  -2    0.01    0.08
  20  12   2    0.09    0.07
 -22  12  -2    3.30    0.27
  22  12   2    3.17    0.25
  24  12   2    1.79    0.20
 -24  12  -2    2.16    0.22
  26  12   2    0.25    0.10
  28  12   2    0.28    0.09
 -19  13   2   26.12    0.83
 -17  13   2    5.22    0.32
 -15  13   2   35.20    1.00
  13  13  -2   29.72    0.78
 -13  13   2   27.61    0.84
  11  13  -2   60.01    1.38
 -11  13   2   57.61    1.44
  -9  13   2    6.10    0.31
   9  13  -2    6.00    0.28
   7  13  -2   56.07    1.32
  -7  13   2   54.66    1.35
  -5  13   2    5.74    0.29
   5  13  -2    5.86    0.28
   3  13  -2   41.69    1.06
  -3  13   2   42.59    1.07
   1  13  -2   10.97    0.42
  -1  13   2   10.70    0.40
  -1  13  -2   48.17    1.21
   1  13   2   48.26    1.22
   1  13   2   49.35    1.18
  -3  13  -2    1.13    0.15
   3  13   2    1.19    0.14
   3  13   2    1.37    0.13
   5  13   2   29.55    0.78
   5  13   2   30.43    0.84
  -5  13  -2   30.70    0.86
   7  13   2    3.30    0.21
  -7  13  -2    3.58    0.24
   9  13   2   12.20    0.44
  -9  13  -2   12.46    0.49
  11  13   2    1.37    0.15
 -11  13  -2    1.26    0.17
  13  13   2   27.04    0.77
 -13  13  -2   24.82    0.80
 -15  13  -2    0.39    0.12
  15  13   2    0.22    0.08
  17  13   2   43.50    1.16
 -17  13  -2   43.34    1.20
 -19  13  -2    0.70    0.15
  19  13   2    0.75    0.14
 -21  13  -2   17.18    0.65
  21  13   2   16.77    0.61
 -23  13  -2    0.45    0.13
  23  13   2    0.59    0.14
  25  13   2   25.04    0.83
 -25  13  -2   23.39    0.82
 -18  14   2   15.27    0.60
 -16  14   2    0.81    0.15
 -14  14   2   22.99    0.76
  12  14  -2    0.20    0.07
 -12  14   2    0.18    0.08
 -10  14   2   30.40    0.89
  10  14  -2   30.71    0.83
   8  14  -2    0.20    0.08
  -8  14   2    0.06    0.07
  -6  14   2   15.32    0.55
   6  14  -2   16.40    0.54
  -4  14   2    6.32    0.31
   4  14  -2    6.44    0.31
   2  14  -2    8.68    0.38
  -2  14   2    9.28    0.38
   0  14  -2   10.22    0.42
   0  14   2   10.17    0.40
  -2  14  -2   30.97    0.88
   2  14   2   30.39    0.83
   4  14   2    6.77    0.30
  -4  14  -2    6.48    0.33
  -6  14  -2   11.01    0.46
  -8  14  -2    1.53    0.18
 -10  14  -2   14.59    0.56
 -12  14  -2    2.62    0.24
 -14  14  -2   22.84    0.77
 -16  14  -2    0.30    0.12
 -18  14  -2   25.86    0.86
 -20  14  -2    5.11    0.34
 -22  14  -2    9.40    0.48
 -19  15   2    3.68    0.29
 -17  15   2    3.15    0.26
 -15  15   2    9.79    0.46
 -13  15   2    5.23    0.33
 -11  15   2   12.44    0.51
  -9  15   2    6.94    0.36
   9  15  -2    7.10    0.33
   7  15  -2   16.66    0.57
  -7  15   2   17.46    0.61
  -5  15   2    1.68    0.18
   5  15  -2    1.85    0.18
  -3  15   2   22.97    0.72
   3  15  -2   22.87    0.71
  -1  15   2    0.55    0.11
   1  15  -2    0.87    0.14
  -1  15  -2   21.26    0.69
   1  15   2   20.93    0.66
  -3  15  -2    0.01    0.07
   3  15   2    0.20    0.08
  -5  15  -2   11.11    0.47
  -7  15  -2    0.69    0.14
  -9  15  -2   12.43    0.52
 -11  15  -2    2.99    0.26
 -13  15  -2   21.73    0.76
 -15  15  -2    1.07    0.19
 -17  15  -2   15.88    0.64
 -19  15  -2    0.79    0.17
 -18  16   2   16.73    0.68
 -16  16   2    5.14    0.34
 -14  16   2   19.92    0.72
 -12  16   2    7.55    0.40
 -10  16   2   30.48    0.93
   8  16  -2    2.57    0.21
  -8  16   2    2.15    0.22
  -6  16   2   28.81    0.88
   6  16  -2   28.54    0.85
  -4  16   2   16.43    0.60
   4  16  -2   16.52    0.59
   2  16  -2   18.31    0.64
  -2  16   2   17.94    0.62
   0  16   2   22.21    0.70
   0  16  -2   22.32    0.73
  -2  16  -2   24.64    0.79
   2  16   2   24.30    0.74
  -4  16  -2   11.20    0.49
  -6  16  -2   12.62    0.53
  -8  16  -2   10.00    0.47
 -10  16  -2   25.30    0.85
 -12  16  -2   11.10    0.52
 -14  16  -2   22.36    0.80
 -16  16  -2    7.09    0.42
 -15  17   2    2.09    0.24
 -13  17   2    0.91    0.17
 -11  17   2    1.81    0.22
  -9  17   2    9.48    0.46
  -7  17   2    7.74    0.41
   7  17  -2    7.98    0.39
   5  17  -2   -0.08    0.06
  -5  17   2    0.11    0.08
  -3  17   2    2.75    0.23
   3  17  -2    3.17    0.25
   1  17  -2    1.71    0.20
  -1  17   2    1.44    0.18
  -1  17  -2    6.28    0.36
   1  17   2    6.31    0.34
  -3  17  -2    0.92    0.17
  -5  17  -2    1.20    0.19
  -7  17  -2    0.11    0.09
  -9  17  -2    6.67    0.40
 -11  17  -2    0.10    0.09
 -13  17  -2    1.65    0.23
 -10  18   2   19.05    0.73
  -8  18   2    7.19    0.41
   6  18  -2   33.07    0.97
  -6  18   2   30.45    0.97
   4  18  -2    5.62    0.35
  -4  18   2    5.78    0.36
   2  18  -2   26.01    0.86
  -2  18   2   26.12    0.85
   0  18   2    8.63    0.42
   0  18  -2    8.24    0.43
  -2  18  -2   22.57    0.79
  -4  18  -2    9.75    0.49
  -6  18  -2   43.91    1.27
  -8  18  -2   24.17    0.86
   5  19  -2    0.22    0.12
  -5  19   2    0.18    0.13
   3  19  -2    0.38    0.13
  -3  19   2    0.32    0.12
   1  19  -2    0.48    0.14
  -1  19   2    0.43    0.13
  -1  19  -2    2.32    0.26
 -34   0   3    0.05    0.11
 -32   0   3   -0.03    0.08
 -30   0   3   -0.01    0.07
 -28   0   3    0.02    0.06
 -26   0   3    0.04    0.06
 -24   0   3    0.00    0.05
 -22   0   3   -0.01    0.06
 -20   0   3   -0.04    0.04
 -18   0   3    0.13    0.05
 -16   0   3    0.09    0.04
 -14   0   3    0.01    0.03
 -12   0   3    0.07    0.03
 -10   0   3    0.16    0.04
  -8   0   3    0.20    0.04
  -6   0   3    0.18    0.03
  -4   0   3    0.26    0.03
   4   0  -3    0.10    0.03
   2   0  -3    0.09    0.02
  -2   0   3    0.12    0.03
  -2   0  -3    0.15    0.02
   2   0   3    0.10    0.02
  -4   0  -3    0.09    0.02
   4   0   3    0.05    0.02
   6   0   3    0.28    0.04
  -6   0  -3    0.12    0.02
  -8   0  -3    0.15    0.02
   8   0   3    0.07    0.03
 -10   0  -3    0.13    0.02
  10   0   3    0.14    0.04
 -12   0  -3    0.01    0.02
  12   0   3    0.05    0.03
  14   0   3    0.07    0.04
  16   0   3   -0.01    0.03
  18   0   3    0.08    0.06
  20   0   3    0.03    0.04
  22   0   3    0.25    0.08
  24   0   3   -0.05    0.05
  26   0   3   -0.01    0.05
  28   0   3   -0.07    0.06
  30   0   3   -0.01    0.07
  32   0   3   -0.02    0.08
  34   0   3    0.06    0.09
  37   1  -3   41.06    1.27
 -35   1   3    2.45    0.27
 -33  -1   3   41.10    1.21
 -33   1   3   40.18    1.20
 -31  -1   3    6.59    0.38
 -31   1   3    6.48    0.37
 -29  -1   3   16.35    0.61
 -29   1   3   15.50    0.60
 -27  -1   3   12.71    0.50
 -27   1   3   12.43    0.50
 -25  -1   3   50.31    1.31
 -25   1   3   53.42    1.33
  25   1  -3   51.50    1.20
  23   1  -3   24.42    0.66
 -23   1   3   26.34    0.76
  21   1  -3  112.09    2.40
 -21   1   3  118.46    2.57
 -19  -1   3    7.48    0.30
  19   1  -3    6.98    0.27
 -17  -1   3   69.21    1.60
 -17   1   3   71.36    1.60
 -15  -1   3   30.05    0.76
 -15   1   3   30.50    0.77
 -13  -1   3  114.31    2.38
  13   1  -3  108.59    2.28
 -13   1   3  111.39    2.38
 -11  -1   3  258.43    5.26
 -11   1   3  262.08    5.27
  11   1  -3  248.80    5.05
  -9  -1   3  230.88    4.63
  -9   1   3  226.82    4.64
   9   1  -3  219.84    4.46
  -7  -1   3   87.66    1.84
  -7   1   3   91.91    1.86
   7   1  -3   84.18    1.79
  -5  -1   3  376.01    7.65
  -5   1   3  364.47    7.67
   5   1  -3  375.19    7.26
  -3  -1   3   56.34    1.17
   3   1  -3   54.06    1.14
  -1  -1   3  210.47    4.22
   1   1  -3  205.01    4.02
  -1   1   3  199.23    4.19
  -1  -1  -3    2.08    0.08
   1  -1   3    1.96    0.07
  -1   1  -3    2.11    0.08
  -3  -1  -3  144.87    2.83
   3  -1   3  137.38    2.92
   3   1   3  142.43    2.94
  -3   1  -3  146.05    2.81
   5  -1   3  136.69    2.81
  -5  -1  -3  136.54    2.71
   5   1   3  132.23    2.81
  -5   1  -3  137.82    2.68
   7  -1   3   78.97    1.71
  -7  -1  -3   83.41    1.63
   7   1   3   77.22    1.72
  -7   1  -3   83.19    1.62
   9  -1   3    0.38    0.05
   9   1   3    0.42    0.06
  -9   1  -3    0.57    0.05
  11  -1   3  109.42    2.30
 -11   1  -3  108.07    2.15
  11   1   3  105.04    2.30
  13  -1   3  102.61    2.22
  13   1   3  103.00    2.23
 -13   1  -3  102.99    2.07
  15  -1   3   11.34    0.38
 -15   1  -3   11.50    0.30
  15   1   3   11.38    0.38
  17  -1   3   44.43    1.09
  17   1   3   43.84    1.09
  19  -1   3    8.26    0.34
  19   1   3    8.67    0.35
  21  -1   3   48.53    1.20
  21   1   3   44.79    1.18
  23  -1   3   55.78    1.41
  23   1   3   56.75    1.42
  25  -1   3   38.63    1.07
  25   1   3   38.33    1.07
  27  -1   3   24.22    0.78
  27   1   3   23.70    0.78
  29  -1   3   22.25    0.76
  29   1   3   22.19    0.77
  31  -1   3    2.77    0.25
  31   1   3    2.59    0.24
  33  -1   3   31.88    1.03
  33   1   3   31.20    1.03
  36   2  -3   -0.02    0.09
 -36   2   3    0.07    0.10
 -34   2   3    3.28    0.29
  34   2  -3    3.60    0.30
 -32   2   3    2.84    0.25
 -30  -2   3    3.56    0.27
 -30   2   3    3.56    0.27
 -28  -2   3    1.44    0.18
 -28   2   3    1.19    0.17
 -26  -2   3   13.45    0.51
 -26   2   3   14.00    0.53
 -24  -2   3    0.92    0.14
  24   2  -3    0.89    0.10
 -24   2   3    0.79    0.13
 -22  -2   3    0.82    0.12
 -22   2   3    0.77    0.12
  22   2  -3    0.81    0.09
 -20  -2   3    0.82    0.11
 -20   2   3    0.82    0.11
  20   2  -3    1.00    0.10
 -18   2   3    4.74    0.24
  18   2  -3    5.18    0.21
 -16  -2   3   18.73    0.54
  16   2  -3   19.12    0.50
 -16   2   3   19.35    0.55
 -14  -2   3   11.07    0.35
  14   2  -3   10.80    0.33
 -14   2   3   11.36    0.36
 -12  -2   3   44.55    1.01
 -12   2   3   42.67    1.01
  12   2  -3   44.44    0.97
 -10  -2   3    2.80    0.13
 -10   2   3    2.80    0.14
  10   2  -3    2.65    0.13
  -8  -2   3    2.04    0.10
   8   2  -3    2.09    0.10
  -6  -2   3   20.41    0.47
  -6   2   3   21.43    0.51
   6   2  -3   19.70    0.48
  -4  -2   3    1.69    0.07
  -4   2   3    1.44    0.09
   4   2  -3    1.57    0.08
  -2  -2   3    0.87    0.04
   2   2  -3    0.75    0.05
  -2   2   3    0.92    0.07
   0  -2   3    2.16    0.07
   0   2  -3    2.36    0.09
   0   2   3    2.27    0.10
   2  -2   3   28.57    0.60
  -2   2  -3   27.93    0.60
   2   2   3   27.14    0.63
  -4  -2  -3    2.75    0.08
   4  -2   3    2.74    0.10
   4   2   3    2.70    0.12
  -4   2  -3    2.86    0.11
   6  -2   3  117.45    2.49
  -6   2  -3  122.36    2.39
   8  -2   3    8.86    0.26
  -8   2  -3    8.86    0.24
   8   2   3    9.01    0.28
  10  -2   3  102.30    2.20
 -10   2  -3  103.06    2.08
  10   2   3  104.87    2.22
  12  -2   3    0.22    0.05
 -12   2  -3    0.04    0.02
  12   2   3    0.11    0.04
  14  -2   3    1.11    0.10
  14   2   3    1.34    0.11
 -14   2  -3    1.32    0.09
  16  -2   3   15.27    0.48
 -16   2  -3   16.06    0.41
  16   2   3   16.51    0.50
  18  -2   3    8.49    0.33
  18   2   3    7.42    0.32
  20  -2   3    8.85    0.36
  20   2   3    8.45    0.36
  22  -2   3    2.39    0.19
  22   2   3    2.60    0.20
  24  -2   3    0.37    0.10
  24   2   3    0.43    0.10
  26  -2   3    2.52    0.21
  26   2   3    2.69    0.22
  28  -2   3    1.77    0.20
  28   2   3    1.50    0.19
  30  -2   3    6.81    0.38
  30   2   3    7.04    0.39
  32  -2   3    0.00    0.08
  32   2   3   -0.04    0.07
  34  -2   3    3.22    0.29
  34   2   3    3.16    0.29
  37   3  -3   26.55    0.94
 -37   3   3   26.05    0.95
 -35   3   3    4.35    0.34
  35   3  -3    4.92    0.35
  33   3  -3   22.56    0.81
 -33   3   3   23.27    0.82
 -31   3   3   11.65    0.52
 -29  -3   3   17.21    0.63
 -29   3   3   16.75    0.63
 -27  -3   3   32.91    0.96
 -27   3   3   33.29    0.97
 -25  -3   3   48.96    1.26
 -25   3   3   48.09    1.27
 -23  -3   3   15.82    0.55
 -23   3   3   17.09    0.57
  23   3  -3   16.89    0.48
 -21  -3   3   38.32    0.98
 -21   3   3   37.92    0.99
  21   3  -3   36.63    0.89
 -19  -3   3   14.17    0.46
  19   3  -3   13.83    0.41
 -19   3   3   14.44    0.47
 -17  -3   3    8.93    0.33
 -17   3   3    9.79    0.35
  17   3  -3    8.98    0.30
 -15  -3   3   18.44    0.51
 -15   3   3   17.89    0.53
  15   3  -3   18.87    0.48
 -13  -3   3   83.85    1.82
 -13   3   3   84.80    1.85
  13   3  -3   83.62    1.75
 -11  -3   3   53.35    1.16
 -11   3   3   50.67    1.18
  11   3  -3   51.95    1.12
  -9  -3   3  188.07    3.82
   9   3  -3  189.32    3.68
  -9   3   3  178.50    3.84
  -7  -3   3  149.11    3.08
  -7   3   3  144.84    3.12
   7   3  -3  155.61    2.99
  -5  -3   3   74.06    1.50
  -5   3   3   70.54    1.56
   5   3  -3   70.84    1.47
  -3  -3   3  151.40    3.09
  -3   3   3  143.24    3.13
   3   3  -3  156.08    2.98
  -1  -3   3   47.36    1.00
  -1   3   3   44.66    1.02
   1   3  -3   46.47    0.97
   1  -3   3   34.35    0.73
  -1   3  -3   35.91    0.75
   1   3   3   33.13    0.77
   3  -3   3   71.89    1.46
  -3   3  -3   69.63    1.44
   3   3   3   68.66    1.50
   5  -3   3   80.67    1.76
   5   3   3   85.59    1.80
  -5   3  -3   87.16    1.72
   7  -3   3  158.13    3.37
   7   3   3  169.45    3.42
  -7   3  -3  164.23    3.25
   9  -3   3  128.44    2.65
   9   3   3  123.12    2.67
  -9   3  -3  127.71    2.54
  11  -3   3  109.62    2.37
 -11   3  -3  113.31    2.27
  11   3   3  112.38    2.40
  13  -3   3   79.02    1.76
 -13   3  -3   80.48    1.66
  13   3   3   79.99    1.78
  15  -3   3   22.86    0.62
 -15   3  -3   22.71    0.56
  15   3   3   22.89    0.64
  17  -3   3   19.90    0.58
 -17   3  -3   19.33    0.51
  17   3   3   19.75    0.59
  19  -3   3    5.69    0.27
  19   3   3    5.95    0.29
 -19   3  -3    6.12    0.23
  21  -3   3   39.34    1.06
  21   3   3   42.07    1.09
  23  -3   3    7.79    0.36
  23   3   3    7.99    0.37
  25  -3   3   29.07    0.87
  25   3   3   29.88    0.89
  27  -3   3    6.08    0.33
  27   3   3    5.83    0.34
  29  -3   3   36.18    1.06
  29   3   3   34.62    1.06
  31  -3   3    8.18    0.43
  31   3   3    7.89    0.43
  33  -3   3   10.33    0.51
  33   3   3   10.71    0.53
 -36   4   3    0.05    0.10
  36   4  -3    0.15    0.10
  34   4  -3    8.06    0.45
 -34   4   3    8.27    0.46
 -32   4   3   -0.02    0.08
  32   4  -3   -0.09    0.07
 -30   4   3   23.48    0.80
  30   4  -3   23.10    0.79
 -28   4   3    0.71    0.15
  28   4  -3    0.93    0.15
 -26   4   3   37.93    1.07
 -24  -4   3    0.47    0.11
 -24   4   3    0.62    0.12
 -22  -4   3   10.61    0.41
 -22   4   3   10.51    0.42
  22   4  -3   11.08    0.35
 -20  -4   3    1.97    0.16
  20   4  -3    1.84    0.12
 -20   4   3    1.78    0.16
 -18  -4   3   45.19    1.09
  18   4  -3   44.31    1.00
 -18   4   3   44.17    1.10
 -16  -4   3    1.23    0.11
  16   4  -3    1.38    0.10
 -16   4   3    1.37    0.12
 -14  -4   3   32.22    0.79
  14   4  -3   32.19    0.74
 -14   4   3   32.08    0.81
 -12  -4   3    1.17    0.09
 -12   4   3    1.34    0.11
  12   4  -3    1.38    0.09
 -10  -4   3   36.09    0.84
  10   4  -3   36.84    0.81
 -10   4   3   36.79    0.87
  -8  -4   3    2.58    0.11
   8   4  -3    2.50    0.12
  -8   4   3    2.75    0.14
  -6  -4   3  220.82    4.59
   6   4  -3  226.35    4.43
  -6   4   3  228.14    4.66
  -4  -4   3    1.28    0.05
  -4   4   3    1.25    0.10
  -2   4   3  108.33    2.10
  -2   4   3   99.43    2.21
   2   4  -3  104.65    2.10
   0   4   3   12.05    0.30
   0   4   3   11.92    0.33
   2  -4   3    0.52    0.03
   2   4   3    0.54    0.04
  -2   4  -3    0.51    0.05
   2   4   3    0.59    0.06
   4  -4   3    2.33    0.08
  -4   4  -3    2.37    0.12
   4   4   3    2.44    0.12
   6  -4   3   52.33    1.15
  -6   4  -3   55.43    1.15
   6   4   3   54.12    1.20
  -8   4  -3   16.28    0.42
   8   4   3   16.35    0.45
 -10   4  -3   57.40    1.26
  10   4   3   58.44    1.34
 -10   4  -3   61.56    1.30
 -12   4  -3   11.38    0.34
 -12   4  -3   11.00    0.33
  14   4   3   40.66    1.01
 -14   4  -3   40.91    0.93
  16   4   3   13.51    0.46
 -16   4  -3   14.29    0.41
  18   4   3   35.03    0.93
 -18   4  -3   34.77    0.83
  20  -4   3    0.19    0.07
  20   4   3    0.15    0.08
 -20   4  -3    0.17    0.06
  22  -4   3   19.42    0.62
  22   4   3   19.58    0.64
  24  -4   3    5.51    0.30
  24   4   3    5.27    0.31
  26  -4   3   19.00    0.66
  26   4   3   19.49    0.68
  28  -4   3    0.83    0.15
  28   4   3    1.04    0.17
  30  -4   3   19.91    0.72
  30   4   3   20.40    0.74
  32  -4   3    0.37    0.13
  32   4   3    0.28    0.11
  34  -4   3   11.27    0.54
  35   5  -3    7.10    0.42
 -35   5   3    7.76    0.45
  33   5  -3   25.04    0.87
 -33   5   3   25.57    0.88
 -31   5   3    2.89    0.26
  31   5  -3    2.01    0.22
 -29   5   3   22.36    0.77
  29   5  -3   22.76    0.76
  27   5  -3   10.80    0.46
 -27   5   3   10.32    0.46
 -25   5   3    6.03    0.32
  25   5  -3    5.68    0.31
 -23   5   3    0.69    0.12
  21   5  -3   65.36    1.40
 -21   5   3   63.46    1.55
 -19  -5   3   18.12    0.55
 -19   5   3   17.88    0.57
  19   5  -3   18.55    0.49
 -17  -5   3   58.78    1.38
  17   5  -3   59.14    1.29
 -17   5   3   60.82    1.41
 -15  -5   3   27.71    0.71
  15   5  -3   27.47    0.66
 -15   5   3   28.31    0.74
 -13  -5   3   37.40    0.89
 -13   5   3   37.35    0.92
  13   5  -3   38.15    0.85
 -11  -5   3   54.50    1.19
  11   5  -3   52.62    1.15
 -11   5   3   53.00    1.23
  -9   5   3    7.96    0.28
   9   5  -3    8.21    0.25
  -7   5   3    4.52    0.18
   7   5  -3    4.41    0.17
  -7   5   3    4.18    0.19
   7   5  -3    4.16    0.14
  -5   5   3   30.07    0.69
   5   5  -3   29.41    0.68
  -5   5   3   28.46    0.73
   5   5  -3   30.33    0.65
   3   5  -3    8.25    0.19
  -3   5   3    8.42    0.29
   3   5  -3    8.21    0.25
  -3   5   3    8.65    0.25
  -1   5   3   56.80    1.18
  -1   5   3   55.58    1.25
   1   5  -3   56.13    1.19
   1   5   3   57.74    1.27
  -1   5  -3   57.39    1.23
   1   5   3   58.42    1.20
   3  -5   3   27.23    0.58
   3   5   3   26.98    0.65
  -3   5  -3   26.52    0.63
   3   5   3   27.40    0.59
   5   5   3   10.92    0.26
  -5   5  -3   11.23    0.32
   5   5   3   10.44    0.32
   7   5   3   69.73    1.41
  -7   5  -3   70.49    1.49
  -7   5  -3   70.34    1.49
   7   5   3   70.98    1.55
  -9   5  -3   32.25    0.76
  -9   5  -3   31.93    0.75
   9   5   3   33.71    0.81
 -11   5  -3    9.61    0.31
  11   5   3   10.01    0.34
 -11   5  -3    9.67    0.30
  13   5   3   21.63    0.61
 -13   5  -3   21.84    0.57
 -13   5  -3   22.08    0.57
 -15   5  -3   19.16    0.52
 -15   5  -3   18.25    0.53
  15   5   3   19.50    0.57
 -17   5  -3   37.49    0.93
 -17   5  -3   36.81    0.89
  17   5   3   37.01    0.97
  19   5   3    2.91    0.20
 -19   5  -3    3.16    0.18
  21  -5   3   24.51    0.73
 -21   5  -3   25.40    0.68
  21   5   3   25.46    0.76
  23  -5   3    7.51    0.35
  23   5   3    7.83    0.37
  25  -5   3    5.50    0.30
  25   5   3    5.22    0.31
  27  -5   3    5.94    0.33
  27   5   3    5.43    0.33
  29  -5   3   11.12    0.49
  29   5   3   11.96    0.53
  31  -5   3    8.37    0.43
  31   5   3    7.98    0.44
  33  -5   3   12.42    0.56
 -36   6   3    1.53    0.24
  36   6  -3    1.47    0.21
 -34   6   3   12.29    0.58
  34   6  -3   12.80    0.57
  32   6  -3    2.38    0.24
 -32   6   3    2.26    0.25
  30   6  -3   22.19    0.75
 -30   6   3   20.31    0.75
 -28   6   3    8.65    0.43
  28   6  -3    8.49    0.41
  26   6  -3   28.45    0.86
 -26   6   3   28.21    0.87
  24   6  -3   11.64    0.46
 -24   6   3   11.41    0.47
 -22   6   3   44.13    1.16
  22   6  -3   45.06    1.15
  20   6  -3   15.15    0.43
  20   6  -3   15.93    0.51
 -20   6   3   15.11    0.52
 -18   6   3   87.98    1.99
  18   6  -3   86.83    1.83
  18   6  -3   87.49    1.97
  16   6  -3    3.41    0.16
  16   6  -3    3.59    0.19
 -16   6   3    3.50    0.20
  14   6  -3  109.32    2.31
  14   6  -3  106.34    2.20
 -14   6   3  104.84    2.34
 -12   6   3    4.33    0.20
  12   6  -3    3.97    0.17
  12   6  -3    4.11    0.17
 -10   6   3   47.73    1.08
 -10   6   3   48.32    1.12
  10   6  -3   47.99    1.06
  10   6  -3   46.23    1.04
   8   6  -3    4.14    0.15
  -8   6   3    3.85    0.18
  -8   6   3    3.85    0.18
   8   6  -3    4.00    0.17
  -6   6   3  230.49    4.52
   6   6  -3  225.13    4.50
   6   6  -3  223.90    4.62
  -6   6   3  228.24    4.72
  -4   6   3   37.29    0.93
  -4   6   3   39.24    0.86
   4   6  -3   38.26    0.81
   4   6  -3   38.09    0.86
  -2   6   3   79.73    1.64
  -2   6   3   77.50    1.74
   2   6  -3   79.76    1.65
   0   6   3   19.03    0.51
   0   6   3   19.04    0.46
   0   6  -3   18.88    0.49
  -2   6  -3   14.19    0.39
   2   6   3   13.90    0.40
   2   6   3   14.28    0.36
  -4   6  -3    7.37    0.18
   4   6   3    6.48    0.24
   4   6   3    6.88    0.20
  -4   6  -3    6.53    0.24
  -6   6  -3   60.97    1.31
  -6   6  -3   59.34    1.28
   6   6   3   61.23    1.23
   6   6   3   59.54    1.35
  -8   6  -3    0.25    0.06
   8   6   3    0.20    0.05
  -8   6  -3    0.18    0.04
   8   6   3    0.26    0.03
  10   6   3   62.53    1.45
  10   6   3   64.70    1.28
 -10   6  -3   63.66    1.39
 -10   6  -3   64.35    1.40
  12   6   3    2.18    0.15
 -12   6  -3    1.87    0.12
 -12   6  -3    1.96    0.14
 -14   6  -3   55.11    1.26
  14   6   3   54.97    1.33
 -14   6  -3   57.60    1.28
 -16   6  -3   23.31    0.63
 -16   6  -3   22.61    0.62
  16   6   3   22.83    0.67
 -18   6  -3   81.42    1.77
 -18   6  -3   81.14    1.82
  18   6   3   78.82    1.87
  20   6   3    1.02    0.14
 -20   6  -3    1.25    0.13
  22  -6   3   60.59    1.47
 -22   6  -3   60.08    1.39
  22   6   3   59.50    1.50
  24  -6   3    0.88    0.13
  24   6   3    0.98    0.15
  26  -6   3   49.19    1.30
  26   6   3   49.30    1.34
  28  -6   3    0.16    0.07
  28   6   3   -0.01    0.08
  30  -6   3   32.03    0.99
  30   6   3   32.03    1.02
  32  -6   3    7.80    0.42
  32   6   3    8.26    0.45
 -35   7   3    3.51    0.32
  35   7  -3    3.39    0.29
  33   7  -3    1.18    0.20
 -33   7   3    1.46    0.22
  31   7  -3   -0.05    0.09
 -31   7   3    0.05    0.10
  29   7  -3    5.96    0.35
 -29   7   3    5.87    0.36
 -27   7   3    2.59    0.23
  27   7  -3    2.77    0.22
 -25   7   3    1.30    0.17
  25   7  -3    1.15    0.15
  23   7  -3    0.83    0.12
 -23   7   3    0.72    0.13
  21   7  -3   25.41    0.73
 -21   7   3   24.14    0.74
  19   7  -3    4.66    0.24
 -19   7   3    4.87    0.26
  19   7  -3    4.82    0.20
  17   7  -3   22.40    0.64
  17   7  -3   23.21    0.59
 -17   7   3   22.93    0.67
  15   7  -3    2.21    0.13
 -15   7   3    2.22    0.16
  15   7  -3    1.98    0.14
 -13   7   3    6.81    0.28
  13   7  -3    7.07    0.25
  13   7  -3    6.96    0.25
  11   7  -3   22.17    0.56
 -11   7   3   21.92    0.61
 -11   7   3   21.48    0.59
  11   7  -3   22.67    0.56
  -9   7   3    2.41    0.15
  -9   7   3    2.76    0.15
   9   7  -3    2.38    0.13
   9   7  -3    2.25    0.11
   7   7  -3    2.40    0.10
   7   7  -3    2.37    0.13
  -7   7   3    2.59    0.16
  -5   7   3   16.91    0.51
   5   7  -3   18.52    0.48
  -5   7   3   17.39    0.48
   5   7  -3   18.30    0.41
  -3   7   3   17.91    0.52
   3   7  -3   18.06    0.47
   3   7  -3   17.42    0.40
  -3   7   3   17.86    0.47
   1   7  -3    0.88    0.09
  -1   7   3    0.94    0.08
  -1   7   3    0.92    0.09
   1   7   3   11.96    0.33
   1   7   3   12.46    0.38
  -1   7  -3   12.24    0.37
   3   7   3    1.51    0.11
  -3   7  -3    1.58    0.12
  -3   7  -3    1.67    0.06
   3   7   3    1.54    0.09
   5   7   3    0.66    0.08
   5   7   3    0.71    0.06
  -5   7  -3    0.58    0.08
  -5   7  -3    0.75    0.05
  -7   7  -3   15.98    0.39
   7   7   3   15.62    0.45
  -7   7  -3   15.41    0.45
   7   7   3   15.88    0.38
   9   7   3    8.74    0.32
   9   7   3    9.11    0.24
  -9   7  -3    9.19    0.27
  -9   7  -3    9.41    0.33
 -11   7  -3    0.49    0.08
  11   7   3    0.56    0.09
 -11   7  -3    0.46    0.06
 -13   7  -3   25.91    0.70
 -13   7  -3   27.02    0.67
  13   7   3   27.17    0.73
 -15   7  -3    4.25    0.22
  15   7   3    4.25    0.23
 -15   7  -3    4.60    0.21
  17   7   3   38.43    1.00
 -17   7  -3   36.70    0.94
 -17   7  -3   38.16    0.95
  19   7   3    1.12    0.14
 -19   7  -3    0.98    0.12
 -19   7  -3    1.08    0.12
 -21   7  -3    9.74    0.38
  21   7   3   10.65    0.44
  23  -7   3    2.17    0.18
 -23   7  -3    1.93    0.16
  23   7   3    1.83    0.19
  25  -7   3    3.91    0.25
  25   7   3    3.72    0.27
  27  -7   3    4.51    0.28
  27   7   3    4.04    0.29
  29   7   3    5.23    0.35
  31   7   3    0.28    0.11
 -34   8   3   30.95    1.02
  34   8  -3   29.42    0.98
 -32   8   3    4.99    0.35
  32   8  -3    5.83    0.36
 -30   8   3   43.61    1.23
  30   8  -3   39.36    1.17
  28   8  -3    3.09    0.25
 -28   8   3    3.15    0.27
  26   8  -3   54.14    1.42
 -26   8   3   56.51    1.46
 -24   8   3    7.47    0.37
  24   8  -3    7.12    0.34
 -22   8   3   77.01    1.82
  22   8  -3   73.57    1.77
  20   8  -3    3.77    0.22
 -20   8   3    3.73    0.24
  18   8  -3   99.57    2.08
 -18   8   3   98.02    2.24
  18   8  -3   99.84    2.20
  16   8  -3    7.21    0.26
  16   8  -3    7.40    0.29
 -16   8   3    7.52    0.32
 -14   8   3  116.07    2.62
 -14   8   3  122.18    2.55
  14   8  -3  121.20    2.48
  14   8  -3  120.74    2.57
  12   8  -3    0.88    0.09
  12   8  -3    0.83    0.09
 -12   8   3    0.81    0.10
 -12   8   3    0.71    0.10
 -10   8   3   40.12    1.01
  10   8  -3   40.20    0.95
  10   8  -3   43.89    0.95
 -10   8   3   41.32    0.99
  -8   8   3    0.88    0.10
   8   8  -3    0.75    0.08
  -8   8   3    0.59    0.08
   8   8  -3    0.74    0.07
   6   8  -3   87.25    1.85
  -6   8   3   89.64    1.88
  -6   8   3   85.71    1.96
   6   8  -3   89.61    1.84
   4   8  -3    4.40    0.20
  -4   8   3    4.64    0.20
   4   8  -3    5.04    0.15
  -4   8   3    4.66    0.23
   2   8  -3   86.84    1.85
  -2   8   3   89.02    1.83
  -2   8   3   85.62    1.94
   0   8   3    0.39    0.07
   0   8  -3    0.40    0.07
   0   8   3    0.25    0.05
   2   8   3  110.19    2.42
  -2   8  -3  116.43    2.36
   2   8   3  111.16    2.29
  -4   8  -3   20.50    0.55
   4   8   3   19.43    0.54
   4   8   3   19.76    0.49
  -4   8  -3   20.18    0.44
  -6   8  -3   99.33    2.02
  -6   8  -3   96.61    2.07
   6   8   3   94.94    2.11
   6   8   3   97.64    1.98
  -8   8  -3    1.04    0.07
  -8   8  -3    1.04    0.11
   8   8   3    1.23    0.11
   8   8   3    1.33    0.08
 -10   8  -3   37.70    0.94
 -10   8  -3   37.89    0.87
  10   8   3   39.11    0.96
 -12   8  -3   14.76    0.41
 -12   8  -3   14.63    0.47
  12   8   3   15.27    0.48
 -14   8  -3    5.16    0.25
 -14   8  -3    5.48    0.22
  14   8   3    5.04    0.25
 -16   8  -3    4.06    0.20
  16   8   3    3.93    0.23
 -16   8  -3    4.37    0.24
 -18   8  -3   67.42    1.55
 -18   8  -3   68.55    1.55
  18   8   3   65.76    1.62
 -20   8  -3    0.92    0.12
  20   8   3    0.77    0.13
 -20   8  -3    0.79    0.12
 -22   8  -3   60.08    1.43
  22   8   3   59.44    1.51
  24   8   3    2.71    0.23
 -24   8  -3    2.73    0.20
  26   8   3   35.61    1.06
  28   8   3    1.97    0.23
  30   8   3   25.28    0.88
  33   9  -3    0.11    0.09
 -33   9   3   -0.10    0.11
  31   9  -3   -0.01    0.08
 -31   9   3   -0.01    0.10
  29   9  -3    0.27    0.11
 -29   9   3    0.25    0.13
 -27   9   3    0.90    0.16
  27   9  -3    0.90    0.15
 -25   9   3    1.02    0.16
  25   9  -3    1.07    0.15
  23   9  -3    0.22    0.08
 -23   9   3    0.21    0.09
 -21   9   3    6.20    0.32
  21   9  -3    5.97    0.29
  19   9  -3    0.82    0.11
 -19   9   3    0.66    0.12
  17   9  -3    6.11    0.27
 -17   9   3    5.73    0.29
  17   9  -3    6.07    0.24
  15   9  -3   13.22    0.42
 -15   9   3   14.03    0.47
 -15   9   3   13.08    0.46
  15   9  -3   13.82    0.41
  13   9  -3    0.05    0.04
 -13   9   3    0.14    0.06
  13   9  -3    0.04    0.04
 -13   9   3    0.02    0.05
 -11   9   3   11.99    0.41
  11   9  -3   11.54    0.37
  11   9  -3   12.05    0.35
 -11   9   3   11.91    0.41
   9   9  -3    0.12    0.05
   9   9  -3    0.12    0.04
  -9   9   3    0.14    0.06
  -9   9   3    0.14    0.06
  -7   9   3    1.17    0.12
   7   9  -3    1.20    0.10
  -7   9   3    1.13    0.11
   7   9  -3    1.12    0.07
   5   9  -3    2.09    0.09
   5   9  -3    2.01    0.14
  -5   9   3    2.10    0.16
  -5   9   3    2.30    0.15
  -3   9   3    0.85    0.09
   3   9  -3    1.06    0.11
  -3   9   3    1.00    0.11
  -1   9   3    5.25    0.24
   1   9  -3    5.07    0.23
  -1   9   3    4.96    0.21
   1   9   3    2.95    0.15
  -1   9  -3    3.14    0.18
   1   9   3    2.76    0.17
  -3   9  -3    0.26    0.07
   3   9   3    0.33    0.06
   3   9   3    0.36    0.07
   5   9   3    2.81    0.17
  -5   9  -3    2.83    0.18
   5   9   3    2.72    0.14
   7   9   3    0.05    0.05
   7   9   3    0.08    0.04
  -7   9  -3   -0.05    0.04
   9   9   3   11.01    0.38
  -9   9  -3   11.21    0.40
  11   9   3    0.21    0.07
 -11   9  -3    0.53    0.10
  13   9   3    5.66    0.27
 -13   9  -3    5.35    0.27
 -15   9  -3    0.45    0.10
  15   9   3    0.45    0.10
 -17   9  -3    0.08    0.06
  17   9   3    0.12    0.07
 -19   9  -3    4.77    0.27
  19   9   3    4.91    0.28
  21   9   3    1.28    0.16
 -21   9  -3    1.43    0.16
 -23   9  -3    0.07    0.07
  23   9   3    0.04    0.08
 -25   9  -3    1.38    0.17
  25   9   3    1.35    0.19
  27   9   3    0.91    0.17
  29   9   3    0.31    0.11
  32  10  -3    1.03    0.17
 -32  10   3    0.97    0.19
 -30  10   3   51.24    1.44
  30  10  -3   52.35    1.41
  28  10  -3    1.35    0.18
 -28  10   3    1.17    0.19
 -26  10   3   44.83    1.25
  26  10  -3   44.87    1.21
 -24  10   3   15.13    0.57
  24  10  -3   15.12    0.54
  22  10  -3   35.23    0.95
 -22  10   3   34.77    0.99
  20  10  -3    0.46    0.10
 -20  10   3    0.53    0.11
  18  10  -3   58.32    1.36
 -18  10   3   55.83    1.41
 -16  10   3    0.23    0.08
 -16  10   3    0.27    0.09
  16  10  -3    0.17    0.06
  16  10  -3    0.23    0.06
  14  10  -3   42.22    1.01
 -14  10   3   44.33    1.10
  14  10  -3   43.37    1.03
 -14  10   3   42.33    1.08
  12  10  -3   12.16    0.37
 -12  10   3   11.97    0.43
 -12  10   3   12.11    0.42
  12  10  -3   12.45    0.40
 -10  10   3   92.86    2.04
 -10  10   3   87.55    1.98
  10  10  -3   89.63    1.94
  10  10  -3   92.70    1.94
  -8  10   3    3.06    0.19
   8  10  -3    3.22    0.18
  -8  10   3    2.89    0.18
   6  10  -3  123.49    2.54
  -6  10   3  123.60    2.56
  -6  10   3  117.05    2.65
   4  10  -3   34.52    0.84
  -4  10   3   33.64    0.84
  -4  10   3   33.22    0.89
  -2  10   3  163.54    3.59
   2  10  -3  171.40    3.45
  -2  10   3  167.95    3.42
   0  10  -3    0.11    0.06
   0  10   3    0.06    0.04
   0  10   3    0.08    0.07
  -2  10  -3   93.15    1.99
   2  10   3   91.20    2.05
   2  10   3   91.15    1.93
   4  10   3    0.37    0.08
  -4  10  -3    0.13    0.06
   4  10   3    0.08    0.04
   6  10   3   98.65    2.03
   6  10   3   97.81    2.17
  -6  10  -3   97.27    2.13
   8  10   3    0.10    0.06
  -8  10  -3    0.22    0.08
 -10  10  -3  108.64    2.39
  10  10   3  112.34    2.44
 -12  10  -3    0.18    0.07
  12  10   3    0.10    0.06
  14  10   3   87.90    2.00
 -14  10  -3   86.69    1.97
  16  10   3    4.14    0.24
 -16  10  -3    3.74    0.24
  18  10   3   58.47    1.46
 -18  10  -3   58.63    1.43
  20  10   3    0.92    0.15
 -20  10  -3    0.97    0.15
  22  10   3   29.68    0.90
 -22  10  -3   30.07    0.88
  24  10   3    2.03    0.21
 -24  10  -3    2.20    0.21
  26  10   3   27.49    0.89
  28  10   3    7.04    0.40
 -27  11   3   -0.02    0.10
 -25  11   3    1.68    0.20
 -23  11   3    0.31    0.10
 -21  11   3    1.52    0.17
 -19  11   3    9.94    0.42
 -17  11   3    0.15    0.07
  15  11  -3   19.13    0.54
 -15  11   3   17.76    0.60
 -15  11   3   18.24    0.59
 -13  11   3    0.07    0.06
 -13  11   3    0.26    0.08
  13  11  -3    0.03    0.04
 -11  11   3    9.50    0.38
  11  11  -3   10.10    0.36
 -11  11   3    9.18    0.36
   9  11  -3    2.58    0.17
  -9  11   3    2.39    0.18
  -9  11   3    2.52    0.18
  -7  11   3    7.36    0.31
  -7  11   3    7.48    0.32
   7  11  -3    7.33    0.30
   5  11  -3    2.87    0.18
  -5  11   3    2.82    0.18
  -5  11   3    2.75    0.19
   3  11  -3    8.45    0.34
  -3  11   3    8.91    0.36
  -3  11   3    8.69    0.33
   1  11  -3   32.97    0.86
  -1  11   3   33.69    0.83
  -1  11   3   32.38    0.88
  -1  11  -3    4.82    0.25
   1  11   3    4.81    0.25
   1  11   3    4.46    0.22
   3  11   3    0.39    0.09
  -3  11  -3    0.18    0.08
   3  11   3    0.27    0.06
   5  11   3    2.13    0.14
  -5  11  -3    1.77    0.16
   5  11   3    2.13    0.16
   7  11   3    9.77    0.36
  -7  11  -3    8.90    0.37
   7  11   3    8.66    0.30
  -9  11  -3    0.04    0.06
   9  11   3    0.09    0.06
  11  11   3    6.07    0.28
 -11  11  -3    6.21    0.31
 -13  11  -3    4.66    0.27
  13  11   3    4.66    0.25
 -15  11  -3   14.70    0.54
  15  11   3   14.93    0.52
 -17  11  -3    2.22    0.20
  17  11   3    2.47    0.19
  19  11   3    9.29    0.41
 -19  11  -3    9.56    0.43
 -21  11  -3    0.50    0.12
  21  11   3    0.81    0.14
  23  11   3    0.89    0.16
 -23  11  -3    0.76    0.15
  25  11   3    0.77    0.16
 -25  11  -3    1.15    0.17
  27  11   3    0.46    0.13
 -20  12   3    1.72    0.18
 -18  12   3   63.33    1.55
 -16  12   3    1.60    0.18
 -16  12   3    1.81    0.17
  14  12  -3   27.51    0.74
 -14  12   3   28.56    0.79
 -14  12   3   26.44    0.80
 -12  12   3   11.95    0.43
 -12  12   3   12.28    0.47
  12  12  -3   12.49    0.43
 -10  12   3   67.77    1.62
 -10  12   3   70.96    1.62
  10  12  -3   68.84    1.56
  -8  12   3    0.32    0.09
   8  12  -3    0.42    0.09
  -8  12   3    0.37    0.09
  -6  12   3   62.65    1.47
  -6  12   3   60.93    1.44
   6  12  -3   60.93    1.42
  -4  12   3    9.89    0.39
   4  12  -3    9.87    0.38
  -4  12   3    9.38    0.37
   2  12  -3   99.61    2.14
  -2  12   3   95.11    2.21
  -2  12   3   98.28    2.12
   0  12   3    0.02    0.07
   0  12  -3    0.21    0.07
   0  12   3    0.06    0.05
   2  12   3   72.78    1.58
   2  12   3   68.84    1.67
  -2  12  -3   71.29    1.64
  -4  12  -3    3.01    0.21
   4  12   3    3.49    0.22
   4  12   3    3.83    0.19
   6  12   3   41.57    1.08
  -6  12  -3   42.73    1.09
   6  12   3   43.05    1.00
   8  12   3    0.06    0.06
  -8  12  -3    0.07    0.06
 -10  12  -3   29.07    0.85
  10  12   3   30.40    0.83
 -12  12  -3    1.48    0.17
  12  12   3    1.31    0.14
  14  12   3   49.44    1.25
 -14  12  -3   48.32    1.26
 -16  12  -3    1.65    0.18
  16  12   3    1.76    0.17
 -18  12  -3   40.87    1.12
  18  12   3   39.60    1.10
 -20  12  -3    0.04    0.07
  20  12   3    0.13    0.09
 -22  12  -3   24.97    0.81
  22  12   3   23.99    0.80
  24  12   3    1.03    0.17
 -24  12  -3    0.86    0.16
 -26  12  -3   22.34    0.78
  26  12   3   23.19    0.80
 -17  13   3    7.90    0.39
 -15  13   3   12.72    0.51
  13  13  -3   13.32    0.46
 -13  13   3   13.85    0.52
 -11  13   3    0.91    0.14
  11  13  -3    0.69    0.11
  -9  13   3    9.29    0.37
   9  13  -3    9.59    0.38
  -9  13   3    9.54    0.40
   7  13  -3    3.27    0.21
  -7  13   3    3.32    0.20
  -7  13   3    3.37    0.22
   5  13  -3    0.92    0.13
  -5  13   3    1.01    0.12
  -5  13   3    0.85    0.12
   3  13  -3   17.90    0.58
  -3  13   3   19.78    0.59
  -3  13   3   18.06    0.59
   1  13  -3   24.84    0.73
  -1  13   3   24.25    0.73
  -1  13   3   25.30    0.71
  -1  13  -3    4.02    0.25
   1  13   3    4.26    0.23
   1  13   3    4.23    0.25
  -3  13  -3   20.92    0.66
   3  13   3   20.42    0.65
   3  13   3   21.29    0.60
   5  13   3    6.46    0.28
   5  13   3    6.65    0.32
  -5  13  -3    6.24    0.32
   7  13   3   11.62    0.44
  -7  13  -3   10.97    0.45
  -9  13  -3    9.07    0.41
   9  13   3    9.22    0.38
  11  13   3    0.48    0.10
 -11  13  -3    0.46    0.12
 -13  13  -3    6.01    0.34
  13  13   3    6.53    0.32
 -15  13  -3    6.54    0.36
  15  13   3    6.33    0.33
  17  13   3    1.39    0.17
 -17  13  -3    1.45    0.19
 -19  13  -3   10.20    0.48
  19  13   3    9.41    0.43
 -21  13  -3   11.59    0.52
  21  13   3   11.28    0.49
  23  13   3    0.74    0.16
 -23  13  -3    0.61    0.14
 -25  13  -3   13.64    0.58
  25  13   3   13.76    0.57
 -16  14   3    0.60    0.13
 -14  14   3   26.82    0.83
  12  14  -3    1.74    0.16
 -12  14   3    1.31    0.17
  10  14  -3   32.86    0.89
 -10  14   3   33.10    0.94
  -8  14   3    1.29    0.16
   8  14  -3    1.37    0.15
  -6  14   3   36.59    1.01
   6  14  -3   39.42    1.01
  -4  14   3    0.27    0.08
   4  14  -3    0.20    0.08
  -2  14   3   45.21    1.14
   2  14  -3   44.90    1.16
   0  14  -3    0.03    0.06
   0  14   3   -0.05    0.05
   2  14   3   40.12    1.01
  -2  14  -3   39.69    1.07
  -4  14  -3    0.72    0.14
   4  14   3    0.52    0.09
  -6  14  -3   15.83    0.58
   8  14   3    0.07    0.06
  -8  14  -3   -0.03    0.06
 -10  14  -3   10.59    0.48
  10  14   3   12.07    0.47
 -12  14  -3    0.06    0.08
  12  14   3    0.30    0.09
 -14  14  -3   23.57    0.79
  14  14   3   22.76    0.74
  16  14   3    1.97    0.20
 -16  14  -3    1.82    0.21
  18  14   3   24.82    0.78
 -18  14  -3   22.73    0.81
  20  14   3    0.04    0.07
 -20  14  -3    0.00    0.08
 -22  14  -3   24.53    0.85
 -15  15   3   13.97    0.57
 -13  15   3   13.38    0.54
 -11  15   3    6.66    0.36
  11  15  -3    6.84    0.33
  -9  15   3   13.48    0.53
   9  15  -3   13.65    0.50
   7  15  -3    0.85    0.13
  -7  15   3    1.01    0.15
   5  15  -3   22.66    0.72
  -5  15   3   24.02    0.74
  -3  15   3   19.85    0.65
   3  15  -3   20.47    0.67
   1  15  -3   19.46    0.66
  -1  15   3   19.75    0.63
  -1  15  -3   21.92    0.71
   1  15   3   21.46    0.66
   3  15   3   10.62    0.41
  -3  15  -3   10.74    0.46
  -5  15  -3   11.23    0.48
  -7  15  -3   10.72    0.48
  -9  15  -3    7.11    0.39
 -11  15  -3    6.24    0.37
 -13  15  -3   14.58    0.60
 -15  15  -3    6.77    0.40
 -17  15  -3   16.35    0.66
 -19  15  -3    1.39    0.21
 -16  16   3    0.08    0.09
 -14  16   3   11.04    0.51
 -12  16   3    0.05    0.07
  10  16  -3   11.65    0.47
 -10  16   3   11.56    0.50
  -8  16   3    0.29    0.09
   8  16  -3    0.42    0.10
   6  16  -3    9.85    0.43
  -6  16   3   10.00    0.44
   4  16  -3    2.90    0.23
  -4  16   3    3.22    0.24
  -2  16   3   10.27    0.43
   2  16  -3    9.53    0.44
   0  16  -3    0.71    0.14
   0  16   3    0.71    0.13
  -2  16  -3   14.35    0.56
  -4  16  -3    0.06    0.07
  -6  16  -3   31.18    0.96
  -8  16  -3    0.83    0.17
 -10  16  -3   18.15    0.69
 -12  16  -3    0.46    0.14
 -14  16  -3   14.69    0.62
 -16  16  -3    0.04    0.08
 -15  17   3   10.47    0.51
 -13  17   3   18.33    0.70
 -11  17   3   12.24    0.54
   9  17  -3   26.71    0.84
  -9  17   3   27.85    0.88
  -7  17   3    8.67    0.43
   7  17  -3    8.47    0.41
   5  17  -3   25.19    0.81
  -5  17   3   24.53    0.80
   3  17  -3   18.15    0.65
  -3  17   3   16.55    0.61
  -1  17   3   22.05    0.71
   1  17  -3   20.61    0.73
  -1  17  -3   13.01    0.55
  -3  17  -3   31.23    0.97
  -5  17  -3    4.56    0.32
  -7  17  -3   21.83    0.78
  -9  17  -3   22.43    0.80
 -11  17  -3    9.74    0.50
 -10  18   3    0.81    0.17
  -8  18   3    1.87    0.22
   8  18  -3    1.80    0.21
   6  18  -3    1.08    0.18
  -6  18   3    1.16    0.19
  -4  18   3    1.50    0.20
   4  18  -3    1.65    0.21
   2  18  -3    1.06    0.19
  -2  18   3    1.05    0.17
   0  18  -3    2.81    0.25
  -2  18  -3    0.19    0.11
  -4  18  -3    0.48    0.15
  -6  18  -3    0.44    0.14
   5  19  -3   17.93    0.69
  -5  19   3   18.01    0.69
   3  19  -3   14.61    0.62
  -3  19   3   16.14    0.63
 -36   0   4   35.35    1.14
 -34   0   4    6.45    0.40
 -32   0   4   41.85    1.22
 -30   0   4   15.01    0.59
  28   0  -4   10.08    0.38
 -28   0   4    9.68    0.44
 -26   0   4   29.32    0.87
 -24   0   4   30.87    0.88
 -22   0   4   54.06    1.34
 -20   0   4   12.70    0.44
 -18   0   4    9.23    0.34
 -16   0   4   74.79    1.68
 -14   0   4  140.18    2.97
 -12   0   4  203.52    4.22
 -10   0   4  111.63    2.36
  -8   0   4   57.71    1.26
  -6   0   4    1.89    0.10
  -4   0   4 1000.00   20.44
  -2   0   4   12.62    0.32
   2   0  -4   11.54    0.31
   0   0   4    5.04    0.16
   0   0  -4    4.83    0.15
   2   0   4   63.59    1.35
  -2   0  -4   63.73    1.29
   4   0   4  112.98    2.32
  -4   0  -4  109.17    2.20
  -6   0  -4   71.07    1.40
   6   0   4   68.53    1.50
  -8   0  -4  136.62    2.69
  10   0   4  118.85    2.54
 -10   0  -4  119.90    2.36
  12   0   4   32.39    0.79
 -12   0  -4   31.12    0.67
  14   0   4   77.98    1.75
  16   0   4    2.96    0.18
  18   0   4   54.28    1.31
  20   0   4    8.82    0.37
  22   0   4   99.26    2.28
  24   0   4   15.15    0.55
  26   0   4   42.05    1.16
  28   0   4    6.13    0.35
  30   0   4   48.12    1.35
  32   0   4    6.23    0.39
 -37   1   4    1.79    0.25
 -35  -1   4    0.76    0.19
 -35   1   4    0.69    0.16
 -33  -1   4    0.19    0.13
 -33   1   4    0.12    0.10
 -31  -1   4    0.08    0.09
 -31   1   4    0.03    0.09
 -29  -1   4    1.81    0.20
 -29   1   4    1.74    0.19
 -27  -1   4    0.05    0.06
 -27   1   4    0.01    0.06
  27   1  -4   -0.01    0.05
 -25  -1   4    0.59    0.12
  25   1  -4    0.35    0.08
 -25   1   4    0.38    0.10
 -23  -1   4    0.94    0.13
 -23   1   4    1.10    0.14
  23   1  -4    1.12    0.12
 -21  -1   4    0.88    0.12
 -21   1   4    0.60    0.11
  21   1  -4    0.69    0.09
 -19  -1   4    3.67    0.21
 -19   1   4    3.75    0.21
  19   1  -4    3.69    0.19
 -17  -1   4    7.04    0.28
  17   1  -4    7.16    0.26
 -17   1   4    6.82    0.28
 -15  -1   4    0.16    0.05
 -15   1   4    0.19    0.06
  15   1  -4    0.09    0.04
 -13  -1   4    3.17    0.16
 -13   1   4    2.83    0.16
  13   1  -4    2.93    0.15
 -11  -1   4   10.92    0.32
 -11   1   4   10.31    0.32
  -9  -1   4   26.66    0.63
  -9   1   4   26.63    0.65
  -7  -1   4   19.76    0.47
  -7   1   4   19.87    0.50
   7   1  -4   19.40    0.48
  -5  -1   4    1.35    0.07
   5   1  -4    1.35    0.08
  -5   1   4    1.30    0.09
  -3  -1   4   17.09    0.42
  -3   1   4   16.97    0.44
   3   1  -4   17.24    0.41
   1  -1  -4   73.66    1.51
  -1  -1   4   73.99    1.56
  -1   1   4   75.52    1.58
   1   1  -4   74.59    1.51
  -1  -1  -4    0.40    0.04
   1  -1   4    0.43    0.04
   1   1   4    0.46    0.05
  -1   1  -4    0.45    0.04
   3  -1   4   24.19    0.54
  -3  -1  -4   23.04    0.50
   3   1   4   22.97    0.56
  -3   1  -4   23.90    0.52
  -5  -1  -4    1.48    0.06
   5  -1   4    1.39    0.08
   5   1   4    1.53    0.09
  -5   1  -4    1.40    0.07
  -7  -1  -4    4.79    0.12
   7  -1   4    4.83    0.18
  -7   1  -4    4.75    0.15
  -9  -1  -4    0.44    0.03
   9  -1   4    0.28    0.05
   9   1   4    0.34    0.06
  -9   1  -4    0.31    0.04
  11  -1   4    2.52    0.14
 -11   1  -4    2.43    0.10
  11   1   4    2.35    0.14
  13  -1   4    1.21    0.10
  13   1   4    0.96    0.10
 -13   1  -4    1.15    0.07
  15  -1   4    0.09    0.05
  15   1   4    0.21    0.06
 -15   1  -4    0.11    0.03
  17  -1   4    0.18    0.07
  17   1   4    0.07    0.05
  19  -1   4    0.20    0.08
  19   1   4    0.15    0.07
  21  -1   4    0.56    0.11
  21   1   4    0.57    0.11
  23  -1   4    0.45    0.10
  23   1   4    0.44    0.11
  25  -1   4    1.71    0.18
  25   1   4    1.92    0.20
  27  -1   4    1.54    0.19
  27   1   4    1.21    0.17
  29  -1   4    0.11    0.08
  29   1   4    0.08    0.08
  31  -1   4    1.36    0.20
  31   1   4    1.38    0.20
  33  -1   4    0.00    0.08
  33   1   4    0.07    0.09
 -36   2   4   25.24    0.91
 -34  -2   4   19.09    0.74
 -34   2   4   18.86    0.73
 -32  -2   4   30.21    0.97
 -32   2   4   30.91    0.98
 -30  -2   4   19.82    0.70
 -30   2   4   19.24    0.70
 -28  -2   4   21.52    0.72
 -28   2   4   21.51    0.73
 -26  -2   4   25.75    0.79
  26   2  -4   25.78    0.70
 -26   2   4   26.46    0.81
 -24  -2   4   67.82    1.65
  24   2  -4   68.27    1.53
 -24   2   4   69.76    1.67
 -22  -2   4    9.24    0.37
 -22   2   4    9.04    0.38
  22   2  -4    8.97    0.33
 -20  -2   4   46.33    1.13
  20   2  -4   43.92    1.05
 -20   2   4   45.74    1.14
 -18  -2   4    3.34    0.19
 -18   2   4    2.90    0.18
  18   2  -4    3.68    0.18
 -16  -2   4   23.24    0.63
  16   2  -4   23.27    0.60
 -16   2   4   23.25    0.64
 -14  -2   4   61.94    1.36
  14   2  -4   59.94    1.31
 -14   2   4   58.90    1.37
 -12  -2   4   45.18    1.04
 -12   2   4   45.76    1.06
  12   2  -4   45.69    1.02
 -10  -2   4  231.61    4.57
 -10   2   4  216.43    4.59
  10   2  -4  218.01    4.41
  -8  -2   4  111.95    2.34
  -8   2   4  111.05    2.38
   8   2  -4  113.27    2.28
  -6  -2   4  148.98    3.12
   6   2  -4  158.00    3.04
  -6   2   4  148.55    3.17
  -4  -2   4    8.81    0.23
   4   2  -4    8.57    0.25
  -4   2   4    9.24    0.28
  -2  -2   4  174.52    3.64
   2   2  -4  182.29    3.51
  -2   2   4  175.93    3.67
   0  -2   4  138.69    2.84
   0   2   4  135.60    2.87
   0   2  -4  141.65    2.76
   2  -2   4  217.62    4.50
  -2  -2  -4  215.76    4.33
  -2   2  -4  229.33    4.34
   4  -2   4   39.60    0.85
  -4  -2  -4   38.18    0.80
   4   2   4   38.94    0.88
  -4   2  -4   38.99    0.83
  -6  -2  -4  123.72    2.49
   6  -2   4  126.46    2.60
  -6   2  -4  123.99    2.49
   6   2   4  125.01    2.62
   8  -2   4   35.07    0.80
  -8   2  -4   34.24    0.75
  10  -2   4   91.94    1.99
  10   2   4   91.83    2.01
 -10   2  -4   94.57    1.88
  12  -2   4    7.40    0.27
 -12   2  -4    7.80    0.24
  12   2   4    8.05    0.29
  14  -2   4  140.45    3.06
  14   2   4  142.62    3.08
 -14   2  -4  148.51    2.89
  16  -2   4   21.18    0.60
  16   2   4   21.61    0.62
 -16   2  -4   20.75    0.52
  18  -2   4  137.57    2.94
  18   2   4  131.99    2.95
 -18   2  -4  135.76    2.73
  20  -2   4    9.17    0.37
  20   2   4    8.92    0.38
  22  -2   4   92.44    2.10
  22   2   4   89.42    2.12
  24  -2   4    5.98    0.32
  24   2   4    6.08    0.33
  26  -2   4   27.80    0.85
  26   2   4   27.73    0.87
  28  -2   4    1.57    0.19
  28   2   4    1.39    0.19
  30  -2   4   26.86    0.88
  30   2   4   26.89    0.89
  32  -2   4    6.29    0.38
  32   2   4    6.18    0.39
  37   3  -4    6.62    0.41
 -37   3   4    6.68    0.43
 -35   3   4   -0.04    0.09
  35   3  -4    0.09    0.10
 -33   3   4    9.89    0.50
 -31  -3   4    1.13    0.18
 -31   3   4    0.90    0.17
 -29  -3   4   36.27    1.08
 -29   3   4   39.56    1.12
 -27  -3   4    0.93    0.15
 -27   3   4    0.66    0.13
 -25  -3   4   33.87    0.94
  25   3  -4   33.34    0.84
 -25   3   4   32.04    0.94
 -23  -3   4    5.84    0.29
  23   3  -4    6.09    0.26
 -23   3   4    5.52    0.30
 -21   3   4    5.82    0.29
  21   3  -4    5.94    0.25
 -19  -3   4    2.68    0.17
 -19   3   4    2.51    0.18
  19   3  -4    2.61    0.16
 -17  -3   4   53.13    1.26
  17   3  -4   53.71    1.20
 -17   3   4   53.88    1.28
 -15  -3   4    2.03    0.13
  15   3  -4    1.99    0.13
 -15   3   4    2.10    0.14
 -13  -3   4   19.11    0.51
  13   3  -4   18.57    0.50
 -13   3   4   19.47    0.54
 -11  -3   4    2.62    0.13
 -11   3   4    2.76    0.15
  11   3  -4    2.62    0.14
  -9  -3   4    9.89    0.28
  -9   3   4    9.12    0.31
   9   3  -4   10.27    0.30
  -7  -3   4   43.32    0.94
  -7   3   4   42.96    1.00
  -5  -3   4   78.37    1.60
  -5   3   4   74.52    1.67
  -3  -3   4   18.46    0.42
  -3   3   4   18.94    0.50
  -1  -3   4  128.68    2.63
   1   3  -4  126.59    2.55
  -1   3   4  127.16    2.67
   1  -3   4    1.00    0.05
  -1   3  -4    0.94    0.07
   1   3   4    1.06    0.08
   3  -3   4   87.79    1.80
  -3   3  -4   87.50    1.77
   3   3   4   85.11    1.85
  -5  -3  -4    9.09    0.22
   5  -3   4   10.07    0.26
   5   3   4    9.44    0.29
  -5   3  -4    9.76    0.27
   7  -3   4   28.50    0.68
   7   3   4   30.33    0.72
  -7   3  -4   29.20    0.66
   9  -3   4    9.66    0.29
   9   3   4    9.07    0.31
  -9   3  -4    9.42    0.28
  11  -3   4   16.27    0.45
 -11   3  -4   16.33    0.42
  13  -3   4    2.47    0.14
  13   3   4    2.18    0.15
 -13   3  -4    2.37    0.12
  15  -3   4    6.45    0.26
 -15   3  -4    6.68    0.23
  17  -3   4    4.38    0.22
 -17   3  -4    4.06    0.18
  17   3   4    4.50    0.24
  19  -3   4   33.93    0.89
  19   3   4   34.76    0.92
 -19   3  -4   32.19    0.79
  21  -3   4    0.53    0.10
  21   3   4    0.47    0.10
  23  -3   4   10.34    0.42
  23   3   4    9.67    0.42
  25  -3   4    1.58    0.17
  25   3   4    1.67    0.19
  27  -3   4   13.10    0.53
  27   3   4   13.50    0.55
  29  -3   4   10.38    0.47
  29   3   4   10.33    0.48
  31  -3   4    7.67    0.42
  31   3   4    7.13    0.41
  33  -3   4    3.80    0.30
 -36   4   4   12.68    0.60
  36   4  -4   12.09    0.57
 -34   4   4    9.01    0.48
  34   4  -4    8.49    0.46
  32   4  -4    9.07    0.46
 -32   4   4    8.82    0.46
 -30   4   4   11.92    0.53
 -28  -4   4    8.90    0.42
 -28   4   4    9.36    0.44
 -26  -4   4   39.63    1.09
 -26   4   4   39.91    1.11
 -24  -4   4   49.01    1.25
 -24   4   4   49.07    1.28
  24   4  -4   48.73    1.14
 -22  -4   4   19.10    0.60
  22   4  -4   18.87    0.54
 -22   4   4   19.38    0.62
 -20  -4   4   43.13    1.07
  20   4  -4   41.90    0.99
 -20   4   4   43.08    1.10
 -18  -4   4   10.23    0.37
  18   4  -4   10.89    0.35
 -18   4   4   11.27    0.41
 -16  -4   4   17.85    0.52
  16   4  -4   18.19    0.50
 -16   4   4   19.14    0.56
 -14  -4   4    0.95    0.09
  14   4  -4    0.95    0.09
 -14   4   4    0.90    0.10
 -12  -4   4   29.75    0.71
 -12   4   4   29.67    0.75
  12   4  -4   28.93    0.70
 -10  -4   4   39.26    0.89
  10   4  -4   40.07    0.88
 -10   4   4   37.62    0.93
  -8  -4   4   59.50    1.28
  -8   4   4   58.75    1.35
   8   4  -4   59.99    1.27
  -6  -4   4  195.62    3.93
   6   4  -4  194.34    3.82
  -6   4   4  186.52    4.01
  -4  -4   4   14.54    0.33
  -4   4   4   14.65    0.43
   4   4  -4   14.21    0.38
  -2  -4   4  103.62    2.13
   2   4  -4  102.15    2.06
  -2   4   4   98.44    2.17
   0  -4   4    9.58    0.22
   0   4  -4    9.39    0.27
   0   4   4    9.46    0.29
   2  -4   4  110.96    2.31
   2   4   4  112.94    2.38
  -2   4  -4  113.88    2.28
   4  -4   4   14.90    0.35
  -4   4  -4   14.39    0.38
   4   4   4   14.60    0.40
   6  -4   4  101.49    2.15
  -6   4  -4  107.89    2.12
   6   4   4  101.50    2.21
   8  -4   4   75.58    1.63
   8   4   4   78.17    1.69
  -8   4  -4   76.42    1.60
  10  -4   4   85.98    1.85
  10   4   4   86.75    1.91
 -10   4  -4   86.71    1.80
  12  -4   4    3.09    0.15
 -12   4  -4    2.31    0.13
  12   4   4    2.13    0.15
  14  -4   4   54.88    1.26
 -14   4  -4   53.79    1.20
  14   4   4   55.74    1.31
  16  -4   4   29.23    0.77
 -16   4  -4   28.21    0.71
  16   4   4   30.68    0.81
  18  -4   4   31.84    0.85
 -18   4  -4   33.08    0.79
  18   4   4   31.93    0.88
  20  -4   4    1.25    0.14
  20   4   4    0.98    0.14
 -20   4  -4    1.22    0.11
  22  -4   4   13.53    0.49
  22   4   4   14.12    0.52
  24  -4   4    1.35    0.16
  24   4   4    1.37    0.17
  26  -4   4   18.62    0.64
  26   4   4   17.65    0.65
  28  -4   4    0.56    0.13
  28   4   4    0.43    0.12
  30  -4   4   18.59    0.69
  30   4   4   18.14    0.70
  32  -4   4    5.16    0.34
  32   4   4    4.67    0.34
 -35   5   4    0.05    0.10
  35   5  -4   -0.04    0.08
 -33   5   4   14.00    0.62
  33   5  -4   14.60    0.61
  31   5  -4    0.87    0.16
 -31   5   4    1.04    0.19
 -29   5   4   23.09    0.79
  29   5  -4   21.65    0.75
 -27   5   4    2.41    0.22
 -25  -5   4   41.30    1.12
 -25   5   4   43.32    1.17
 -23  -5   4    7.55    0.34
 -23   5   4    8.17    0.37
  23   5  -4    7.83    0.29
 -21  -5   4   64.39    1.56
 -21   5   4   67.80    1.61
  21   5  -4   66.37    1.45
 -19  -5   4    0.08    0.06
 -19   5   4    0.08    0.06
  19   5  -4    0.02    0.03
 -17  -5   4   64.51    1.50
  17   5  -4   65.80    1.43
 -17   5   4   66.59    1.55
 -15  -5   4    2.03    0.14
 -15   5   4    2.20    0.16
  15   5  -4    2.22    0.13
 -13  -5   4   76.34    1.68
  13   5  -4   78.02    1.64
 -13   5   4   77.36    1.74
 -11  -5   4    9.70    0.29
 -11   5   4    9.99    0.34
  11   5  -4    9.93    0.31
  -9  -5   4   99.57    2.11
   9   5  -4  102.88    2.08
  -9   5   4   99.94    2.19
  -7  -5   4    0.35    0.04
   7   5  -4    0.38    0.06
  -7   5   4    0.27    0.06
  -5  -5   4  113.71    2.38
   5   5  -4  119.17    2.36
  -5   5   4  114.51    2.50
  -3   5   4   25.44    0.66
   1   5  -4   45.28    0.98
  -1   5   4   43.60    1.03
   1   5   4    2.99    0.15
  -1   5  -4    3.18    0.14
   3  -5   4  107.81    2.21
   3   5   4  106.03    2.29
  -3   5  -4  109.14    2.21
   5  -5   4    0.11    0.02
   5   5   4    0.03    0.03
  -5   5  -4    0.09    0.04
   7  -5   4  113.42    2.37
  -7   5  -4  114.08    2.34
   7   5   4  113.92    2.44
   9  -5   4   19.20    0.48
   9   5   4   18.47    0.53
  -9   5  -4   19.15    0.50
  11  -5   4  107.59    2.24
 -11   5  -4  102.97    2.18
  13  -5   4    2.53    0.14
  13   5   4    2.82    0.18
 -13   5  -4    2.63    0.15
  15  -5   4    1.47    0.11
  15   5   4    1.22    0.13
 -15   5  -4    1.57    0.12
  17  -5   4    3.77    0.20
 -17   5  -4    3.65    0.19
  17   5   4    3.67    0.22
  19  -5   4   59.71    1.43
  19   5   4   58.86    1.47
 -19   5  -4   61.55    1.36
  21  -5   4    5.85    0.29
 -21   5  -4    6.14    0.26
  21   5   4    5.87    0.31
  23  -5   4   39.95    1.06
  23   5   4   39.72    1.10
  25  -5   4    7.16    0.35
  25   5   4    7.08    0.37
  27  -5   4   20.47    0.69
  27   5   4   19.43    0.71
  29  -5   4   14.14    0.56
  29   5   4   13.89    0.59
  31  -5   4   18.66    0.70
  31   5   4   18.56    0.73
  33  -5   4    0.47    0.15
  36   6  -4    5.06    0.35
 -36   6   4    5.35    0.39
  34   6  -4    1.44    0.21
 -34   6   4    1.55    0.23
 -32   6   4   15.35    0.64
  32   6  -4   14.72    0.61
  30   6  -4    1.05    0.17
 -30   6   4    1.17    0.19
 -28   6   4    8.91    0.44
  28   6  -4    9.03    0.42
 -26   6   4    4.45    0.29
  26   6  -4    4.13    0.26
 -24   6   4   12.34    0.49
  24   6  -4   12.19    0.47
 -22   6   4   11.03    0.45
  22   6  -4   10.99    0.36
 -20   6   4    4.51    0.26
  20   6  -4    4.75    0.21
 -18   6   4    2.02    0.17
  18   6  -4    2.14    0.14
 -16  -6   4   23.95    0.64
  16   6  -4   23.95    0.62
 -16   6   4   24.46    0.69
 -14  -6   4   37.47    0.90
  14   6  -4   38.37    0.88
 -14   6   4   37.33    0.95
 -12   6   4   20.76    0.59
  12   6  -4   20.12    0.53
 -10   6   4   12.48    0.41
  10   6  -4   12.19    0.36
   8   6  -4   66.46    1.41
  -8   6   4   65.22    1.51
   8   6  -4   66.51    1.42
  -6   6   4    5.84    0.25
   6   6  -4    5.69    0.16
   6   6  -4    5.27    0.21
  -4   6   4   19.74    0.56
   4   6  -4   19.34    0.50
  -2   6   4   44.58    1.08
  -2   6   4   46.59    1.00
   0   6  -4   28.88    0.69
   0   6   4   29.10    0.66
   0   6   4   28.78    0.73
   2   6   4   71.80    1.46
   2   6   4   70.64    1.57
  -2   6  -4   70.39    1.51
   4  -6   4    3.62    0.11
  -4   6  -4    3.72    0.17
   4   6   4    3.76    0.17
   6  -6   4    7.93    0.22
   6   6   4    8.96    0.30
  -6   6  -4    8.55    0.29
   8  -6   4    5.04    0.17
  -8   6  -4    5.02    0.21
   8   6   4    4.57    0.21
  10  -6   4   16.90    0.44
 -10   6  -4   17.23    0.48
  10   6   4   17.19    0.51
  12  -6   4    1.79    0.11
 -12   6  -4    1.92    0.14
  12   6   4    1.71    0.14
  14  -6   4   13.79    0.42
 -14   6  -4   14.42    0.44
  14   6   4   14.18    0.47
  16  -6   4    5.29    0.24
  16   6   4    5.08    0.27
 -16   6  -4    5.68    0.25
  18  -6   4   36.73    0.94
 -18   6  -4   37.42    0.92
  18   6   4   37.32    1.00
  20  -6   4    1.48    0.14
 -20   6  -4    1.66    0.14
  20   6   4    1.52    0.17
  22  -6   4   21.03    0.64
  22   6   4   20.18    0.68
 -22   6  -4   20.07    0.60
  24  -6   4    1.72    0.17
  24   6   4    2.37    0.21
  26  -6   4   12.68    0.49
  26   6   4   11.72    0.52
  28  -6   4    4.56    0.29
  28   6   4    4.08    0.31
  30   6   4    2.49    0.25
 -35   7   4    1.27    0.22
  35   7  -4    1.00    0.19
 -33   7   4   17.26    0.71
  33   7  -4   16.60    0.66
 -31   7   4    0.15    0.11
  31   7  -4    0.08    0.09
  29   7  -4   47.14    1.28
 -29   7   4   46.32    1.32
 -27   7   4    1.62    0.20
  27   7  -4    1.62    0.18
  25   7  -4   34.18    0.97
 -25   7   4   35.47    1.02
  23   7  -4    0.28    0.09
 -23   7   4    0.36    0.11
 -21   7   4   51.89    1.31
  21   7  -4   50.87    1.26
  21   7  -4   49.73    1.16
 -19   7   4    0.30    0.09
  19   7  -4    0.38    0.07
  19   7  -4    0.40    0.09
 -17   7   4   78.80    1.80
  17   7  -4   76.33    1.73
  17   7  -4   75.18    1.65
  15   7  -4    0.11    0.05
 -15   7   4    0.12    0.07
  15   7  -4    0.09    0.04
  13   7  -4  157.76    3.30
 -13   7   4  158.69    3.38
  13   7  -4  154.88    3.19
  11   7  -4    1.04    0.09
  11   7  -4    1.02    0.08
 -11   7   4    0.97    0.11
  -9   7   4   15.94    0.50
   9   7  -4   16.74    0.41
   9   7  -4   16.33    0.45
   7   7  -4    0.26    0.05
  -7   7   4    0.08    0.04
   7   7  -4    0.10    0.03
  -7   7   4    0.16    0.05
   5   7  -4   38.05    0.81
  -5   7   4   37.13    0.96
  -5   7   4   39.36    0.89
   5   7  -4   37.71    0.88
  -3   7   4    4.42    0.22
   3   7  -4    4.74    0.20
  -3   7   4    4.62    0.19
  -1   7   4   69.62    1.45
   1   7  -4   68.48    1.48
  -1   7   4   67.65    1.55
  -1   7  -4   12.04    0.37
   1   7   4   12.36    0.39
   1   7   4   12.74    0.34
   3   7   4   92.06    2.10
   3   7   4   99.26    1.97
  -3   7  -4   99.03    2.04
   5  -7   4    7.67    0.19
   5   7   4    7.47    0.28
   5   7   4    7.68    0.22
  -5   7  -4    7.21    0.28
   7  -7   4   48.13    1.05
   7   7   4   48.73    1.14
  -7   7  -4   47.53    1.11
   7   7   4   49.67    1.02
   9  -7   4    7.40    0.23
  -9   7  -4    7.75    0.29
   9   7   4    7.75    0.30
  11  -7   4   48.52    1.12
  11   7   4   49.25    1.20
 -11   7  -4   51.88    1.17
  13  -7   4    0.09    0.04
  13   7   4    0.04    0.05
 -13   7  -4    0.12    0.06
  15  -7   4   36.80    0.90
 -15   7  -4   36.80    0.92
  15   7   4   37.06    0.97
  17  -7   4   44.89    1.08
  17   7   4   43.21    1.14
 -17   7  -4   44.40    1.08
  19  -7   4   50.58    1.23
  19   7   4   49.61    1.29
 -19   7  -4   50.85    1.21
  21  -7   4    6.72    0.30
 -21   7  -4    6.06    0.29
  21   7   4    6.17    0.33
 -23   7  -4   30.36    0.83
  23   7   4   31.21    0.93
  25   7   4    5.15    0.32
  27   7   4   16.64    0.65
  29   7   4    5.30    0.35
 -34   8   4    0.32    0.15
  34   8  -4    0.63    0.15
 -32   8   4    1.52    0.23
  32   8  -4    1.81    0.22
  30   8  -4    2.02    0.22
 -30   8   4    1.96    0.24
 -28   8   4    1.96    0.22
  28   8  -4    1.95    0.21
 -26   8   4    6.01    0.35
  26   8  -4    6.28    0.33
  24   8  -4    2.06    0.18
 -24   8   4    2.32    0.21
 -22   8   4   31.43    0.93
  22   8  -4   32.41    0.88
 -20   8   4    2.86    0.22
  20   8  -4    3.30    0.20
  20   8  -4    3.09    0.17
  18   8  -4    4.89    0.22
 -18   8   4    4.62    0.26
  18   8  -4    4.91    0.24
 -16   8   4    5.70    0.28
  16   8  -4    5.27    0.23
  16   8  -4    5.36    0.24
  14   8  -4   10.57    0.35
  14   8  -4   11.58    0.36
 -14   8   4   10.89    0.41
  12   8  -4    7.49    0.28
  12   8  -4    8.08    0.26
 -12   8   4    7.66    0.32
  10   8  -4   12.60    0.39
  10   8  -4   13.39    0.35
 -10   8   4   12.22    0.43
  -8   8   4   50.40    1.14
   8   8  -4   50.76    1.07
  -8   8   4   47.65    1.20
   8   8  -4   48.87    1.12
  -6   8   4    5.20    0.25
   6   8  -4    5.25    0.22
  -6   8   4    5.24    0.22
   6   8  -4    5.45    0.15
   4   8  -4    4.68    0.21
  -4   8   4    4.72    0.20
  -4   8   4    5.12    0.24
   2   8  -4    6.81    0.26
  -2   8   4    6.77    0.29
  -2   8   4    7.38    0.26
   0   8  -4   10.31    0.34
   0   8   4    9.89    0.35
   0   8   4    9.84    0.31
  -2   8  -4    0.30    0.07
   2   8   4    0.61    0.09
   2   8   4    0.35    0.06
  -4   8  -4    5.41    0.24
   4   8   4    5.95    0.20
   4   8   4    5.56    0.24
   6   8   4    6.54    0.27
  -6   8  -4    6.57    0.27
   6   8   4    6.50    0.21
   8   8   4   12.66    0.41
  -8   8  -4   12.67    0.42
 -10   8  -4   12.53    0.42
  10   8   4   11.88    0.41
  12   8   4   16.87    0.53
 -12   8  -4   16.17    0.51
 -14   8  -4    1.72    0.15
  14   8   4    1.60    0.15
 -16   8  -4    2.04    0.17
  16   8   4    2.07    0.18
  18   8   4   10.78    0.44
 -18   8  -4   11.27    0.42
  20   8   4    0.72    0.13
 -20   8  -4    0.82    0.12
  22   8   4    3.27    0.25
 -22   8  -4    3.20    0.22
 -24   8  -4    2.04    0.17
  24   8   4    1.65    0.20
  26   8   4    5.08    0.33
  28   8   4    0.06    0.10
 -33   9   4   21.49    0.83
  33   9  -4   22.11    0.79
  31   9  -4    0.49    0.14
 -31   9   4    0.58    0.16
 -29   9   4   44.86    1.31
  29   9  -4   46.61    1.27
  27   9  -4    2.77    0.23
 -27   9   4    2.17    0.23
  25   9  -4   81.13    1.93
 -25   9   4   80.57    1.99
 -23   9   4    4.48    0.29
  23   9  -4    4.97    0.27
 -21   9   4   65.09    1.63
  21   9  -4   66.86    1.57
  19   9  -4    0.18    0.06
  19   9  -4    0.39    0.09
 -19   9   4    0.22    0.09
  17   9  -4   28.38    0.73
  17   9  -4   28.78    0.76
 -17   9   4   29.16    0.83
  15   9  -4    0.43    0.08
  15   9  -4    0.50    0.08
 -15   9   4    0.33    0.09
  13   9  -4   54.01    1.20
 -13   9   4   51.84    1.29
  13   9  -4   51.79    1.20
 -11   9   4    0.17    0.07
 -11   9   4    0.14    0.06
  11   9  -4    0.28    0.05
  11   9  -4    0.18    0.05
  -9   9   4   57.91    1.35
   9   9  -4   59.48    1.33
  -9   9   4   57.37    1.40
   9   9  -4   61.17    1.28
   7   9  -4   11.74    0.38
  -7   9   4   11.71    0.42
  -7   9   4   12.36    0.40
   5   9  -4  205.12    4.12
  -5   9   4  206.45    4.12
  -5   9   4  200.05    4.32
   3   9  -4    2.65    0.16
  -3   9   4    2.44    0.18
  -3   9   4    2.51    0.15
  -1   9   4  110.45    2.26
   1   9  -4  108.28    2.30
  -1   9   4  108.12    2.41
  -1   9  -4   25.49    0.68
   1   9   4   25.33    0.70
   1   9   4   25.85    0.64
   3   9   4  107.76    2.21
  -3   9  -4  111.87    2.30
   3   9   4  103.11    2.35
   5   9   4   15.71    0.49
  -5   9  -4   15.57    0.49
   5   9   4   15.72    0.42
   7   9   4  109.14    2.21
  -7   9  -4  107.53    2.33
   7   9   4  109.74    2.39
   9   9   4    4.90    0.24
  -9   9  -4    4.55    0.24
  11   9   4   55.04    1.33
 -11   9  -4   55.60    1.31
 -13   9  -4    4.09    0.24
  13   9   4    4.43    0.24
 -15   9  -4   54.77    1.32
  15   9   4   54.10    1.35
 -17   9  -4   27.40    0.77
  17   9   4   25.46    0.78
  19   9   4   51.27    1.35
 -19   9  -4   54.49    1.31
 -21   9  -4   10.05    0.42
  21   9   4    9.61    0.43
  23   9   4   31.01    0.94
 -23   9  -4   30.73    0.88
  25   9   4   11.57    0.51
  27   9   4   25.55    0.86
  29   9   4    8.98    0.46
 -32  10   4    0.29    0.15
 -30  10   4    6.40    0.41
  30  10  -4    6.37    0.36
  28  10  -4    0.25    0.11
 -28  10   4    0.17    0.12
  26  10  -4    0.68    0.13
 -26  10   4    0.40    0.13
  24  10  -4    0.54    0.12
 -24  10   4    0.36    0.12
 -22  10   4    3.26    0.25
  22  10  -4    3.54    0.22
 -20  10   4    1.34    0.16
  20  10  -4    1.55    0.15
  18  10  -4    6.83    0.28
  18  10  -4    6.27    0.27
 -18  10   4    5.97    0.32
 -16  10   4    0.84    0.12
  16  10  -4    0.74    0.10
  14  10  -4    1.64    0.14
 -14  10   4    1.65    0.15
  12  10  -4    8.46    0.32
 -12  10   4    8.72    0.36
 -12  10   4    8.06    0.34
  10  10  -4    8.88    0.33
 -10  10   4    8.47    0.34
 -10  10   4    8.99    0.36
  -8  10   4    3.52    0.20
  -8  10   4    3.73    0.22
   8  10  -4    3.45    0.19
  -6  10   4    1.09    0.13
   6  10  -4    1.06    0.11
  -6  10   4    1.11    0.12
   4  10  -4    4.16    0.22
  -4  10   4    4.05    0.24
  -4  10   4    4.21    0.21
  -2  10   4   18.04    0.58
  -2  10   4   18.34    0.52
   2  10  -4   18.94    0.55
   0  10   4    4.44    0.20
   0  10  -4    4.42    0.23
   0  10   4    4.21    0.24
  -2  10  -4   11.42    0.40
   2  10   4   10.78    0.35
   2  10   4   10.71    0.40
   4  10   4    1.01    0.09
  -4  10  -4    0.80    0.12
   4  10   4    1.04    0.12
  -6  10  -4    2.69    0.19
   6  10   4    3.18    0.20
   6  10   4    3.19    0.15
   8  10   4    1.17    0.13
  -8  10  -4    1.11    0.13
 -10  10  -4    7.54    0.34
  10  10   4    7.50    0.32
 -12  10  -4    1.55    0.16
  12  10   4    2.13    0.17
  14  10   4    0.42    0.10
 -14  10  -4    0.39    0.10
 -16  10  -4    2.37    0.19
  16  10   4    2.30    0.19
 -18  10  -4    0.12    0.07
  18  10   4    0.19    0.08
  20  10   4    0.98    0.15
 -20  10  -4    0.91    0.15
 -22  10  -4    4.07    0.27
  22  10   4    3.95    0.27
  24  10   4    0.22    0.11
 -24  10  -4    0.17    0.09
  26  10   4    0.74    0.16
  28  10   4    0.08    0.08
 -29  11   4   10.73    0.53
 -27  11   4    2.04    0.23
 -25  11   4   40.18    1.16
 -23  11   4    0.51    0.14
 -21  11   4   56.49    1.46
 -19  11   4    0.12    0.08
  17  11  -4   33.42    0.86
 -17  11   4   33.86    0.95
  15  11  -4    0.20    0.06
 -15  11   4    0.01    0.05
  13  11  -4   30.00    0.79
 -13  11   4   31.10    0.86
 -11  11   4   -0.05    0.05
 -11  11   4    0.04    0.06
  11  11  -4    0.09    0.05
   9  11  -4   53.35    1.25
  -9  11   4   53.49    1.32
  -9  11   4   53.95    1.28
  -7  11   4    6.95    0.30
   7  11  -4    7.24    0.30
  -7  11   4    6.86    0.32
   5  11  -4   74.24    1.65
  -5  11   4   72.75    1.73
  -5  11   4   74.01    1.65
  -3  11   4    0.15    0.08
   3  11  -4    0.17    0.07
  -3  11   4    0.23    0.07
   1  11  -4   43.14    1.06
  -1  11   4   42.55    1.10
  -1  11   4   42.22    1.01
  -1  11  -4    3.32    0.21
   1  11   4    3.11    0.21
   1  11   4    3.36    0.18
   3  11   4   68.16    1.47
   3  11   4   65.70    1.58
  -3  11  -4   66.50    1.54
   5  11   4   25.09    0.63
  -5  11  -4   23.76    0.70
   5  11   4   23.98    0.70
   7  11   4   79.72    1.81
  -7  11  -4   76.05    1.77
   9  11   4   14.93    0.50
  -9  11  -4   14.00    0.51
 -11  11  -4   59.72    1.45
  11  11   4   61.13    1.47
  13  11   4    6.03    0.30
 -13  11  -4    6.32    0.33
  15  11   4   31.75    0.91
 -15  11  -4   33.91    0.94
  17  11   4    3.72    0.25
 -17  11  -4    3.86    0.26
  19  11   4   51.73    1.36
 -19  11  -4   52.52    1.34
  21  11   4   12.12    0.51
 -21  11  -4   12.39    0.51
  23  11   4   21.96    0.76
 -23  11  -4   22.81    0.75
  25  11   4    5.71    0.35
 -25  11  -4    6.11    0.35
  27  11   4   17.53    0.68
 -24  12   4    4.74    0.32
 -22  12   4    6.65    0.36
 -20  12   4   10.89    0.46
 -18  12   4    7.14    0.35
  16  12  -4    0.98    0.12
 -16  12   4    0.80    0.13
 -14  12   4    3.00    0.21
  14  12  -4    3.24    0.20
 -12  12   4    0.10    0.06
  12  12  -4    0.09    0.06
 -12  12   4    0.14    0.07
  10  12  -4   19.04    0.58
 -10  12   4   18.94    0.61
 -10  12   4   19.55    0.61
  -8  12   4    0.27    0.08
   8  12  -4    0.11    0.06
  -8  12   4    0.16    0.07
  -6  12   4    1.30    0.14
  -6  12   4    1.31    0.15
   6  12  -4    1.12    0.13
   4  12  -4    1.47    0.15
  -4  12   4    1.52    0.14
  -4  12   4    1.37    0.15
   2  12  -4   19.30    0.60
  -2  12   4   19.33    0.57
  -2  12   4   19.44    0.63
   0  12   4    5.14    0.28
   0  12   4    5.95    0.26
   0  12  -4    5.13    0.27
  -2  12  -4    1.98    0.17
   2  12   4    1.98    0.14
   2  12   4    2.45    0.19
  -4  12  -4    2.30    0.19
   4  12   4    2.30    0.19
   4  12   4    2.34    0.15
   6  12   4    4.10    0.24
  -6  12  -4    3.28    0.23
  -8  12  -4    0.06    0.07
   8  12   4    0.20    0.07
 -10  12  -4    9.03    0.40
  10  12   4    9.46    0.39
  12  12   4    9.24    0.39
 -12  12  -4    8.08    0.39
  14  12   4    6.07    0.32
 -14  12  -4    6.07    0.33
  16  12   4    3.39    0.24
 -16  12  -4    3.34    0.25
 -18  12  -4    4.80    0.30
  18  12   4    4.62    0.29
 -20  12  -4    0.50    0.13
  20  12   4    0.42    0.12
  22  12   4    5.77    0.34
 -22  12  -4    4.98    0.33
 -24  12  -4    8.99    0.44
  24  12   4    8.13    0.43
 -26  12  -4    2.59    0.22
 -17  13   4   37.56    1.04
  15  13  -4    0.10    0.06
 -15  13   4    0.12    0.07
 -13  13   4   35.99    0.98
  13  13  -4   35.96    0.94
 -13  13   4   34.52    0.98
  11  13  -4    0.21    0.08
 -11  13   4    0.16    0.07
 -11  13   4    0.34    0.10
   9  13  -4   49.92    1.20
  -9  13   4   47.28    1.23
  -9  13   4   48.20    1.22
  -7  13   4    4.55    0.26
   7  13  -4    4.59    0.25
  -7  13   4    4.17    0.25
   5  13  -4   10.71    0.42
  -5  13   4   10.52    0.43
  -5  13   4   11.07    0.42
  -3  13   4    3.89    0.23
   3  13  -4    3.93    0.24
  -3  13   4    3.81    0.24
   1  13  -4   22.75    0.70
  -1  13   4   23.32    0.73
  -1  13   4   24.19    0.67
   1  13   4    1.16    0.13
  -1  13  -4    1.42    0.16
   1  13   4    1.56    0.17
   3  13   4   36.48    1.01
  -3  13  -4   36.22    0.99
   3  13   4   36.98    0.92
   5  13   4    1.65    0.17
  -5  13  -4    2.03    0.18
  -7  13  -4   36.05    1.02
   7  13   4   38.17    1.02
  -9  13  -4    6.90    0.35
   9  13   4    6.98    0.34
 -11  13  -4   31.04    0.95
  11  13   4   35.30    0.96
  13  13   4    2.03    0.19
 -13  13  -4    1.75    0.20
  15  13   4   21.07    0.69
 -15  13  -4   20.27    0.71
 -17  13  -4    3.66    0.28
  17  13   4    3.62    0.26
 -19  13  -4   36.04    1.07
  19  13   4   36.58    1.06
 -21  13  -4    9.79    0.48
  21  13   4    9.86    0.46
 -23  13  -4   36.55    1.10
  23  13   4   37.24    1.10
 -25  13  -4    5.59    0.34
  14  14  -4    4.04    0.24
 -12  14   4    2.35    0.20
  12  14  -4    2.93    0.21
  10  14  -4    4.23    0.25
 -10  14   4    4.24    0.26
   8  14  -4    4.67    0.27
  -8  14   4    4.71    0.27
  -6  14   4    4.98    0.28
   6  14  -4    5.18    0.28
   4  14  -4    9.17    0.39
  -4  14   4    8.65    0.37
  -2  14   4   39.55    1.02
   2  14  -4   39.51    1.06
  -2  14   4   39.91    1.08
   0  14  -4    6.56    0.34
   0  14   4    6.66    0.34
   0  14   4    6.92    0.31
   2  14   4   11.84    0.42
   2  14   4   11.25    0.46
  -2  14  -4   11.22    0.46
  -4  14  -4    8.03    0.39
   4  14   4    7.90    0.38
  -6  14  -4   29.20    0.87
   6  14   4   27.54    0.85
  -8  14  -4    2.97    0.24
   8  14   4    3.18    0.24
 -10  14  -4   11.68    0.50
  10  14   4   11.81    0.48
 -12  14  -4    8.97    0.44
  12  14   4    9.01    0.41
  14  14   4   17.45    0.62
 -14  14  -4   16.12    0.63
 -16  14  -4   11.29    0.52
  16  14   4   11.46    0.49
 -18  14  -4    8.50    0.44
  18  14   4    8.34    0.42
 -20  14  -4    0.63    0.15
  20  14   4    0.51    0.13
 -22  14  -4   16.90    0.66
  22  14   4   15.96    0.63
 -13  15   4   16.14    0.61
  13  15  -4   16.44    0.57
 -11  15   4    2.68    0.22
  11  15  -4    3.23    0.22
   9  15  -4   25.33    0.76
  -9  15   4   24.74    0.78
  -7  15   4    2.91    0.22
   7  15  -4    2.49    0.20
   5  15  -4   14.38    0.53
  -5  15   4   14.41    0.53
  -3  15   4    0.00    0.06
   3  15  -4    0.11    0.07
   1  15  -4   18.96    0.65
  -1  15   4   19.77    0.62
  -1  15  -4    0.07    0.07
   1  15   4    0.12    0.07
  -3  15  -4   25.92    0.82
  -5  15  -4    5.83    0.34
  -7  15  -4   19.87    0.70
  -9  15  -4    2.10    0.23
 -11  15  -4   22.78    0.79
 -13  15  -4    3.02    0.27
 -15  15  -4   29.75    0.96
 -17  15  -4    0.90    0.18
 -19  15  -4   20.01    0.75
  12  16  -4    7.61    0.37
 -12  16   4    7.53    0.40
 -10  16   4   16.03    0.61
  10  16  -4   16.95    0.60
   8  16  -4    7.76    0.38
  -8  16   4    8.49    0.40
   6  16  -4   16.66    0.60
  -6  16   4   16.36    0.59
  -4  16   4    7.09    0.35
   4  16  -4    6.71    0.35
  -2  16   4   24.61    0.76
   2  16  -4   24.96    0.80
   0  16  -4   14.83    0.57
   0  16   4   14.11    0.52
  -2  16  -4   25.09    0.82
  -4  16  -4   10.87    0.49
  -6  16  -4   32.41    0.99
  -8  16  -4    5.16    0.34
 -10  16  -4   17.45    0.68
 -12  16  -4    1.45    0.21
 -14  16  -4   13.27    0.59
 -11  17   4    1.14    0.18
  11  17  -4    0.90    0.15
   9  17  -4   13.87    0.56
  -9  17   4   15.16    0.60
  -7  17   4    1.65    0.20
   7  17  -4    1.92    0.21
   5  17  -4   13.55    0.55
  -5  17   4   13.35    0.54
  -3  17   4    0.36    0.11
   3  17  -4    0.30    0.11
   1  17  -4    1.14    0.18
  -1  17  -4    1.25    0.19
  -3  17  -4    9.54    0.47
  -5  17  -4    0.26    0.12
  -7  17  -4    7.55    0.43
  -9  17  -4    0.81    0.17
  -8  18   4   18.22    0.69
   8  18  -4   18.14    0.68
   6  18  -4   10.34    0.49
  -6  18   4   10.71    0.49
  -4  18   4   12.67    0.54
   4  18  -4   12.89    0.56
   2  18  -4   17.39    0.67
   0  18  -4   12.39    0.55
  -2  18  -4   27.88    0.92
  -4  18  -4    3.72    0.30
  -5  19   4    0.07    0.09
 -36   0   5   -0.15    0.10
 -34   0   5    0.05    0.11
 -32   0   5   -0.10    0.08
 -30   0   5    0.07    0.08
  30   0  -5   -0.09    0.05
  28   0  -5    0.01    0.05
 -28   0   5    0.05    0.07
  26   0  -5    0.01    0.05
 -26   0   5   -0.05    0.05
 -24   0   5    0.00    0.05
 -22   0   5    0.01    0.05
 -20   0   5    0.07    0.05
 -18   0   5    0.05    0.04
 -16   0   5    0.00    0.03
 -14   0   5    0.48    0.07
 -12   0   5    0.10    0.04
 -10   0   5    0.09    0.04
   8   0  -5    0.01    0.03
  -8   0   5    0.17    0.04
   6   0  -5    0.08    0.03
  -6   0   5    0.04    0.03
   4   0  -5    0.09    0.03
  -4   0   5    0.24    0.04
  -2   0   5    0.52    0.05
   0   0   5    0.13    0.03
   0   0  -5    0.09    0.03
   2   0   5    0.12    0.03
  -2   0  -5    0.06    0.02
  -4   0  -5    0.22    0.03
   4   0   5    0.18    0.04
  -6   0  -5    0.11    0.02
   6   0   5    0.08    0.03
   8   0   5    0.01    0.03
  -8   0  -5    0.06    0.02
 -10   0  -5    0.03    0.02
  10   0   5    0.06    0.04
  12   0   5    0.02    0.03
 -12   0  -5    0.21    0.03
  14   0   5    0.07    0.05
  16   0   5    0.13    0.06
  18   0   5   -0.02    0.05
  20   0   5    0.02    0.05
  22   0   5    0.03    0.05
  24   0   5   -0.01    0.05
  26   0   5    0.00    0.06
  28   0   5    0.05    0.07
  30   0   5    0.09    0.10
  32   0   5   -0.02    0.09
 -37  -1   5    7.47    0.47
 -37   1   5    6.83    0.45
 -35  -1   5   12.95    0.60
 -35   1   5   13.10    0.60
 -33  -1   5   20.02    0.75
 -33   1   5   19.67    0.74
 -31  -1   5   27.81    0.90
 -31   1   5   27.90    0.91
 -29  -1   5   49.96    1.34
  29   1  -5   50.86    1.22
 -29   1   5   48.28    1.34
 -27  -1   5    4.25    0.27
 -27   1   5    3.44    0.25
  27   1  -5    4.29    0.24
 -25  -1   5   65.04    1.63
  25   1  -5   64.33    1.52
 -25   1   5   71.57    1.67
 -23  -1   5   28.69    0.82
  23   1  -5   28.83    0.76
 -23   1   5   27.75    0.82
 -21  -1   5   64.61    1.53
  21   1  -5   63.65    1.45
 -21   1   5   64.62    1.54
 -19  -1   5   14.27    0.48
 -19   1   5   15.42    0.49
  19   1  -5   15.06    0.46
 -17  -1   5  138.77    2.99
  17   1  -5  138.71    2.87
 -17   1   5  140.37    3.01
 -15  -1   5   16.32    0.47
 -15   1   5   15.87    0.48
 -13  -1   5  171.22    3.60
 -13   1   5  172.63    3.62
  13   1  -5  172.31    3.48
 -11  -1   5   49.14    1.12
 -11   1   5   48.82    1.14
  11   1  -5   51.52    1.12
  -9  -1   5  201.57    3.98
   9   1  -5  192.67    3.86
  -9   1   5  184.16    4.00
  -7  -1   5   48.09    1.04
   7   1  -5   47.97    1.03
  -7   1   5   43.97    1.06
  -5  -1   5    0.89    0.06
   5   1  -5    0.66    0.07
  -3  -1   5   46.03    1.02
   3  -1  -5   46.79    0.99
  -3   1   5   46.37    1.04
   3   1  -5   44.88    0.99
  -1  -1   5  349.38    7.45
   1  -1  -5  370.27    7.17
   1   1  -5  382.44    7.17
  -1   1   5  365.71    7.47
   1  -1   5    0.67    0.05
  -1  -1  -5    0.68    0.06
  -1   1  -5    0.69    0.06
   1   1   5    0.62    0.06
   3  -1   5  165.85    3.37
  -3  -1  -5  162.42    3.22
  -3   1  -5  162.17    3.23
   3   1   5  163.80    3.38
  -5  -1  -5    9.67    0.23
   5  -1   5   10.12    0.28
  -5   1  -5    9.36    0.25
   5   1   5    9.43    0.29
  -7  -1  -5  106.09    2.06
   7  -1   5  100.71    2.20
  -7   1  -5  104.74    2.08
   7   1   5  104.20    2.22
   9  -1   5    0.19    0.05
  -9  -1  -5    0.19    0.02
   9   1   5    0.19    0.05
  -9   1  -5    0.26    0.04
 -11  -1  -5   77.31    1.50
  11  -1   5   73.26    1.66
  11   1   5   74.66    1.67
 -11   1  -5   75.49    1.53
  13  -1   5   18.78    0.53
  13   1   5   18.24    0.54
 -13   1  -5   19.52    0.45
  15  -1   5  138.42    2.98
 -15   1  -5  138.52    2.76
  17  -1   5    5.39    0.26
  17   1   5    5.15    0.26
  19  -1   5   81.70    1.88
  19   1   5   81.27    1.89
  21  -1   5    0.17    0.08
  21   1   5    0.23    0.08
  23  -1   5   59.02    1.46
  23   1   5   57.05    1.46
  25  -1   5   -0.05    0.05
  25   1   5    0.15    0.08
  27  -1   5   26.10    0.83
  27   1   5   25.70    0.83
  29  -1   5    0.00    0.07
  29   1   5   -0.07    0.06
  31  -1   5   37.79    1.14
  31   1   5   38.12    1.16
 -36  -2   5    7.50    0.46
 -36   2   5    6.89    0.44
 -34  -2   5    0.07    0.12
 -34   2   5    0.09    0.10
 -32  -2   5    5.01    0.34
 -32   2   5    4.85    0.34
 -30  -2   5    1.36    0.19
 -30   2   5    1.39    0.19
 -28  -2   5    0.05    0.08
 -28   2   5    0.04    0.07
  28   2  -5    0.09    0.05
 -26  -2   5   -0.03    0.06
 -26   2   5    0.02    0.07
  26   2  -5   -0.01    0.05
 -24  -2   5    2.83    0.21
  24   2  -5    3.02    0.19
 -24   2   5    2.94    0.22
 -22  -2   5    0.20    0.07
  22   2  -5    0.35    0.08
 -22   2   5    0.22    0.08
 -20  -2   5   12.32    0.44
  20   2  -5   12.94    0.41
 -20   2   5   12.97    0.46
 -18  -2   5   20.61    0.59
 -18   2   5   20.00    0.61
  18   2  -5   20.67    0.57
 -16  -2   5   31.07    0.79
 -16   2   5   30.48    0.80
  16   2  -5   30.76    0.76
 -14  -2   5    4.76    0.21
  14   2  -5    4.91    0.21
 -14   2   5    4.97    0.22
 -12  -2   5   14.37    0.41
 -12   2   5   14.29    0.43
  12   2  -5   14.57    0.42
 -10  -2   5   29.84    0.70
  10   2  -5   29.48    0.71
  -8  -2   5   24.55    0.58
  -8   2   5   24.14    0.62
   8   2  -5   24.06    0.60
  -6  -2   5   38.25    0.86
   6   2  -5   38.98    0.87
  -4  -2   5    0.39    0.04
   4   2  -5    0.40    0.05
  -4   2   5    0.33    0.06
  -2  -2   5    2.84    0.12
  -2   2   5    3.34    0.15
   0  -2   5   15.91    0.38
   0   2   5   16.38    0.42
   0   2  -5   15.85    0.40
   2  -2   5   76.55    1.59
  -2  -2  -5   75.43    1.54
   2   2   5   74.12    1.63
  -2   2  -5   78.11    1.56
   4  -2   5   22.34    0.51
  -4  -2  -5   20.38    0.47
   4   2   5   21.71    0.54
  -4   2  -5   21.16    0.50
   6  -2   5   27.65    0.65
  -6  -2  -5   27.60    0.58
  -6   2  -5   28.06    0.63
   8  -2   5   19.10    0.49
  -8   2  -5   18.74    0.46
   8   2   5   19.75    0.52
  10  -2   5    2.96    0.15
 -10   2  -5    2.94    0.13
  10   2   5    2.90    0.16
  12  -2   5    0.65    0.08
  12   2   5    0.78    0.09
 -12   2  -5    0.62    0.06
  14  -2   5    0.52    0.08
  14   2   5    0.43    0.08
 -14   2  -5    0.50    0.06
  16  -2   5    3.02    0.18
  16   2   5    3.11    0.20
 -16   2  -5    3.02    0.14
  18  -2   5    1.42    0.14
  18   2   5    1.32    0.14
  20  -2   5    0.09    0.06
  20   2   5   -0.01    0.05
  22  -2   5    8.84    0.38
  22   2   5    9.08    0.40
  24  -2   5    1.32    0.16
  24   2   5    1.63    0.18
  26  -2   5    0.65    0.13
  26   2   5    0.50    0.12
  28  -2   5    5.92    0.34
  28   2   5    6.25    0.36
  30  -2   5    2.93    0.25
  30   2   5    3.04    0.26
  32  -2   5    0.72    0.16
  32   2   5    0.88    0.17
 -37   3   5    5.36    0.40
  37   3  -5    5.89    0.39
 -35   3   5    9.31    0.50
 -33  -3   5   20.56    0.76
 -33   3   5   21.17    0.78
 -31  -3   5   11.99    0.52
 -31   3   5   11.75    0.54
 -29  -3   5   17.07    0.63
 -29   3   5   17.37    0.65
 -27  -3   5    7.52    0.37
  27   3  -5    7.63    0.32
 -27   3   5    7.77    0.39
 -25  -3   5   41.38    1.09
 -25   3   5   39.62    1.11
  25   3  -5   41.04    1.01
 -23  -3   5   19.04    0.62
 -23   3   5   20.33    0.66
  23   3  -5   20.64    0.58
 -21  -3   5   51.11    1.27
 -21   3   5   53.33    1.31
  21   3  -5   52.10    1.21
 -19  -3   5   18.53    0.56
  19   3  -5   19.12    0.54
 -19   3   5   18.87    0.59
 -17  -3   5   46.15    1.10
  17   3  -5   45.23    1.06
 -17   3   5   45.15    1.13
 -15  -3   5   11.55    0.37
  15   3  -5   11.59    0.37
 -15   3   5   11.01    0.39
 -13  -3   5   64.47    1.41
 -13   3   5   62.88    1.45
  13   3  -5   62.60    1.38
 -11  -3   5   77.54    1.69
  11   3  -5   78.52    1.66
 -11   3   5   78.46    1.74
  -9  -3   5  148.34    3.02
   9   3  -5  141.79    2.94
  -7  -3   5  145.06    2.93
   7   3  -5  145.32    2.87
  -7   3   5  135.40    3.01
  -5  -3   5  128.95    2.63
   5   3  -5  126.04    2.58
  -3   3   5    0.06    0.03
   3   3  -5    0.13    0.04
  -1  -3   5  269.32    5.42
   1   3  -5  276.32    5.23
  -1   3   5  251.36    5.45
   1  -3   5   33.03    0.73
  -1   3  -5   34.51    0.76
   3  -3   5  131.40    2.73
   3   3   5  130.95    2.79
  -3   3  -5  135.99    2.67
   5  -3   5   56.55    1.21
  -5  -3  -5   55.23    1.14
  -5   3  -5   57.42    1.20
   7  -3   5   42.16    0.96
  -7   3  -5   43.78    0.94
   7   3   5   43.60    1.01
   9  -3   5    7.20    0.24
  -9   3  -5    7.21    0.24
   9   3   5    7.39    0.27
  11  -3   5   97.54    2.13
  11   3   5   98.42    2.17
 -11   3  -5  101.31    2.04
  13  -3   5    0.67    0.08
 -13   3  -5    0.68    0.07
  13   3   5    0.59    0.09
  15  -3   5   67.51    1.55
  15   3   5   68.17    1.59
 -15   3  -5   68.77    1.45
  17  -3   5   15.14    0.49
  17   3   5   16.35    0.53
 -17   3  -5   16.23    0.44
  19  -3   5   13.66    0.47
  19   3   5   13.54    0.49
  21  -3   5    0.68    0.11
  21   3   5    0.59    0.12
  23  -3   5   37.67    1.02
  23   3   5   36.48    1.04
  25  -3   5    0.42    0.11
  25   3   5    0.36    0.10
  27  -3   5   40.12    1.13
  27   3   5   40.06    1.16
  29  -3   5    0.31    0.11
  29   3   5    0.30    0.11
  31  -3   5   30.68    0.97
  31   3   5   29.32    0.98
  33  -3   5    0.74    0.18
  36   4  -5   12.13    0.58
 -36   4   5   13.26    0.62
 -34   4   5    0.02    0.11
 -32  -4   5    2.34    0.25
 -32   4   5    2.40    0.26
 -30  -4   5    1.02    0.17
 -30   4   5    1.05    0.18
 -28  -4   5   18.54    0.65
 -28   4   5   18.93    0.69
 -26  -4   5    4.12    0.26
 -26   4   5    4.20    0.28
  26   4  -5    4.49    0.23
 -24  -4   5   10.04    0.41
 -24   4   5    9.51    0.42
  24   4  -5    9.70    0.36
 -22  -4   5   -0.05    0.05
 -22   4   5    0.10    0.07
  22   4  -5    0.15    0.06
 -20  -4   5   48.62    1.18
 -20   4   5   48.05    1.22
  20   4  -5   46.49    1.11
 -18  -4   5    0.34    0.07
 -18   4   5    0.57    0.10
  18   4  -5    0.44    0.08
 -16  -4   5   20.05    0.56
  16   4  -5   20.17    0.55
 -16   4   5   19.94    0.60
 -14  -4   5   11.84    0.37
  14   4  -5   12.25    0.38
 -14   4   5   12.65    0.42
 -12  -4   5   27.69    0.67
 -12   4   5   26.47    0.72
  12   4  -5   27.82    0.68
 -10  -4   5    5.67    0.20
 -10   4   5    5.56    0.24
  -8  -4   5   39.59    0.89
   8   4  -5   40.19    0.92
  -8   4   5   41.70    0.99
  -6  -4   5   11.66    0.29
   6   4  -5   11.54    0.34
  -6   4   5   11.56    0.38
  -4  -4   5  108.21    2.15
  -4   4   5   99.90    2.25
   4   4  -5  103.75    2.13
  -2  -4   5    0.29    0.03
  -2   4   5    0.58    0.08
   2   4  -5    0.35    0.05
   0  -4   5   56.01    1.14
   0   4  -5   54.21    1.16
   0   4   5   51.08    1.21
   2  -4   5   10.74    0.26
  -2   4  -5   10.41    0.31
   2   4   5   11.05    0.33
   4  -4   5    8.13    0.22
   4   4   5    8.43    0.28
  -4   4  -5    8.19    0.26
  -6  -4  -5   12.39    0.29
   6  -4   5   13.05    0.34
  -6   4  -5   12.47    0.36
   6   4   5   13.52    0.39
   8  -4   5   37.70    0.88
   8   4   5   39.36    0.94
  -8   4  -5   39.36    0.88
  10  -4   5   14.23    0.40
 -10   4  -5   14.01    0.39
  10   4   5   14.20    0.44
  12  -4   5   46.21    1.06
  12   4   5   45.50    1.12
 -12   4  -5   45.83    1.03
  14  -4   5    1.34    0.11
 -14   4  -5    1.53    0.11
  14   4   5    1.46    0.13
  16  -4   5   34.95    0.88
  16   4   5   34.24    0.92
 -16   4  -5   34.06    0.82
  18  -4   5    3.01    0.18
 -18   4  -5    3.10    0.17
  18   4   5    3.07    0.21
  20  -4   5   14.68    0.50
  20   4   5   15.34    0.54
  22  -4   5    3.89    0.24
  22   4   5    3.54    0.24
  24  -4   5    7.53    0.36
  24   4   5    7.72    0.38
  26  -4   5    3.54    0.25
  26   4   5    3.69    0.27
  28  -4   5    4.62    0.30
  28   4   5    4.65    0.32
  30  -4   5    5.52    0.35
  30   4   5    6.31    0.38
  32  -4   5    3.89    0.30
 -35   5   5    7.91    0.47
  35   5  -5    8.19    0.45
  33   5  -5   17.34    0.68
 -33   5   5   17.20    0.71
 -31   5   5    7.15    0.41
 -29  -5   5    7.82    0.39
 -29   5   5    7.58    0.42
 -27  -5   5    4.17    0.27
 -27   5   5    3.99    0.28
 -25  -5   5   24.56    0.76
  25   5  -5   25.20    0.68
 -25   5   5   24.86    0.80
 -23  -5   5    0.33    0.09
 -23   5   5    0.49    0.11
  23   5  -5    0.46    0.08
 -21  -5   5    7.28    0.32
 -21   5   5    7.33    0.35
  21   5  -5    7.47    0.29
 -19  -5   5   10.43    0.38
  19   5  -5   11.18    0.37
 -19   5   5   10.54    0.42
 -17  -5   5   20.15    0.57
 -17   5   5   20.17    0.61
  17   5  -5   19.35    0.54
 -15  -5   5    3.31    0.17
 -15   5   5    2.89    0.19
  15   5  -5    3.00    0.16
 -13  -5   5   43.73    1.02
  13   5  -5   44.24    1.01
 -13   5   5   44.64    1.10
 -11  -5   5    9.85    0.29
 -11   5   5    9.00    0.34
  11   5  -5   10.06    0.32
  -9  -5   5   62.86    1.37
  -9   5   5   64.52    1.48
   9   5  -5   64.28    1.38
  -7  -5   5   12.78    0.33
   7   5  -5   13.55    0.38
  -7   5   5   13.53    0.43
  -5  -5   5   51.02    1.07
   5   5  -5   50.40    1.11
  -5   5   5   50.50    1.20
  -3   5   5    2.29    0.15
  -1   5   5   82.48    1.81
   1   5  -5   82.10    1.72
  -1   5  -5    0.07    0.04
   1   5   5    0.10    0.04
   3  -5   5   46.11    0.98
  -3   5  -5   48.03    1.04
   3   5   5   45.77    1.08
   5  -5   5   10.10    0.26
   5   5   5    9.62    0.32
  -5   5  -5    9.90    0.31
   7  -5   5   15.08    0.37
   7   5   5   14.02    0.43
  -7   5  -5   13.77    0.40
   9  -5   5   12.09    0.34
  -9   5  -5   12.64    0.37
  11  -5   5   30.39    0.74
 -11   5  -5   30.16    0.74
  11   5   5   31.25    0.81
  13  -5   5    2.98    0.16
  13   5   5    2.68    0.18
 -13   5  -5    3.06    0.17
  15  -5   5   72.18    1.65
  15   5   5   74.48    1.72
 -15   5  -5   74.31    1.60
  17  -5   5    1.02    0.11
 -17   5  -5    1.27    0.12
  17   5   5    0.95    0.13
  19  -5   5   26.94    0.74
  19   5   5   25.49    0.78
 -19   5  -5   27.18    0.70
  21  -5   5    1.05    0.13
  21   5   5    0.75    0.13
  23  -5   5   21.57    0.66
  23   5   5   18.95    0.68
  25  -5   5   -0.02    0.06
  25   5   5    0.03    0.07
  27  -5   5   18.30    0.64
  27   5   5   16.69    0.66
  29  -5   5    1.19    0.18
  29   5   5    1.13    0.19
  36   6  -5   16.47    0.69
 -36   6   5   17.86    0.75
  34   6  -5    0.43    0.15
 -34   6   5    0.47    0.16
 -32   6   5   17.08    0.71
  32   6  -5   17.45    0.67
 -30   6   5    2.49    0.25
  30   6  -5    2.39    0.22
  28   6  -5   43.66    1.20
 -28   6   5   42.97    1.24
 -26   6   5    4.36    0.29
 -24  -6   5   16.23    0.57
 -24   6   5   16.86    0.61
  24   6  -5   17.71    0.52
 -22  -6   5    2.31    0.18
 -22   6   5    2.31    0.20
  22   6  -5    2.32    0.16
 -20  -6   5   43.01    1.07
 -20   6   5   41.26    1.11
  20   6  -5   41.81    1.00
 -18  -6   5    6.31    0.27
  18   6  -5    6.52    0.26
 -18   6   5    6.04    0.30
 -16  -6   5   70.20    1.57
  16   6  -5   69.65    1.53
 -16   6   5   69.80    1.65
 -14  -6   5   13.25    0.39
  14   6  -5   13.40    0.41
 -14   6   5   12.92    0.45
 -12  -6   5  115.21    2.43
 -12   6   5  113.96    2.53
  12   6  -5  115.07    2.38
 -10  -6   5   38.38    0.87
 -10   6   5   38.34    0.97
  10   6  -5   38.05    0.89
  -8  -6   5   33.37    0.75
   8   6  -5   33.28    0.80
  -8   6   5   35.24    0.89
  -6   6   5   16.37    0.51
  -4   6   5  106.17    2.33
   4   6  -5  105.94    2.20
   2   6  -5    4.11    0.18
  -2   6   5    4.19    0.21
   0   6  -5   34.55    0.81
   0   6   5   34.42    0.86
   2   6   5   15.83    0.46
  -2   6  -5   15.57    0.44
   4  -6   5   71.55    1.47
  -4   6  -5   70.86    1.53
   4   6   5   69.91    1.59
   6  -6   5   34.08    0.76
  -6   6  -5   35.14    0.83
   6   6   5   34.23    0.86
   8  -6   5   67.74    1.44
  -8   6  -5   66.46    1.47
   8   6   5   67.13    1.53
  10  -6   5   34.18    0.80
  10   6   5   34.70    0.88
 -10   6  -5   33.63    0.83
  12  -6   5   82.54    1.82
  12   6   5   84.93    1.91
 -12   6  -5   85.25    1.82
  14  -6   5   11.39    0.36
  14   6   5   11.17    0.42
 -14   6  -5   11.88    0.39
  16  -6   5   44.02    1.07
  16   6   5   43.09    1.13
 -16   6  -5   45.88    1.07
  18  -6   5   34.80    0.89
  18   6   5   33.90    0.95
 -18   6  -5   35.22    0.88
  20  -6   5   28.06    0.78
 -20   6  -5   29.39    0.77
  20   6   5   27.67    0.84
  22  -6   5   12.75    0.46
  22   6   5   12.02    0.50
  24  -6   5   16.42    0.56
  24   6   5   14.73    0.59
  26   6   5   11.69    0.52
  28   6   5    0.79    0.16
  30   6   5   17.34    0.69
  35   7  -5    4.44    0.32
 -35   7   5    4.62    0.37
 -33   7   5    0.08    0.11
  33   7  -5    0.13    0.10
 -31   7   5    2.65    0.28
  31   7  -5    2.38    0.24
 -29   7   5    6.19    0.38
  29   7  -5    5.97    0.35
 -27   7   5    4.18    0.30
  27   7  -5    4.11    0.27
 -25   7   5   14.95    0.58
  25   7  -5   14.54    0.53
 -23   7   5    0.22    0.08
  23   7  -5    0.18    0.06
  23   7  -5    0.07    0.06
  21   7  -5    0.40    0.08
  21   7  -5    0.33    0.09
 -21   7   5    0.49    0.12
  19   7  -5    0.62    0.10
  19   7  -5    0.75    0.10
 -19   7   5    0.65    0.12
 -17   7   5    6.55    0.32
  17   7  -5    6.87    0.27
 -15   7   5   11.04    0.41
  15   7  -5    9.81    0.34
  13   7  -5   12.79    0.37
 -13   7   5   12.43    0.45
  13   7  -5   12.33    0.39
  11   7  -5   15.42    0.41
  11   7  -5   15.63    0.45
 -11   7   5   15.60    0.51
   9   7  -5    2.38    0.14
  -9   7   5    3.05    0.19
   9   7  -5    2.48    0.11
  -7   7   5    7.60    0.32
   7   7  -5    7.32    0.27
   7   7  -5    7.76    0.20
  -5   7   5   16.19    0.51
   5   7  -5   15.25    0.45
   3   7  -5    0.92    0.09
  -3   7   5    1.03    0.11
  -1   7   5   25.89    0.70
   1   7  -5   25.98    0.66
  -1   7  -5    3.12    0.17
   1   7   5    3.03    0.17
  -3   7  -5   11.97    0.38
   3   7   5   11.34    0.38
  -5   7  -5    0.07    0.05
   5   7   5    0.10    0.05
   7   7   5   12.32    0.40
  -7   7  -5   11.67    0.39
  -9   7  -5    0.98    0.11
   9   7   5    1.06    0.12
  11   7   5    5.11    0.25
 -11   7  -5    5.64    0.25
 -13   7  -5    9.52    0.35
  13   7   5    9.85    0.38
  15   7   5   38.97    1.03
 -15   7  -5   39.35    0.98
 -17   7  -5    0.66    0.11
  17   7   5    0.66    0.12
  19   7   5   13.98    0.52
 -19   7  -5   14.05    0.47
 -21   7  -5    0.96    0.13
  21   7   5    0.90    0.15
  23   7   5    3.88    0.28
  25   7   5    0.61    0.14
  27   7   5    1.21    0.20
  29   7   5    0.65    0.15
  34   8  -5    0.18    0.10
 -34   8   5    0.38    0.16
 -32   8   5   27.68    0.97
  32   8  -5   26.79    0.89
  30   8  -5   -0.06    0.07
 -30   8   5    0.11    0.11
 -28   8   5   34.98    1.07
  28   8  -5   34.11    1.00
 -26   8   5    0.03    0.09
  26   8  -5   -0.05    0.06
 -24   8   5   26.07    0.84
  24   8  -5   25.99    0.78
  22   8  -5   33.64    0.86
 -22   8   5   34.65    0.99
  22   8  -5   33.39    0.91
 -20   8   5   50.37    1.29
  20   8  -5   48.73    1.20
  20   8  -5   48.18    1.15
 -18   8   5   27.09    0.80
  18   8  -5   26.56    0.72
  18   8  -5   26.59    0.70
 -16   8   5   54.44    1.32
  16   8  -5   51.90    1.22
  16   8  -5   51.30    1.20
 -14   8   5   11.18    0.42
  14   8  -5   10.67    0.36
  14   8  -5   10.39    0.34
 -12   8   5   61.43    1.47
  12   8  -5   61.73    1.34
  12   8  -5   59.22    1.36
  10   8  -5    1.16    0.08
  10   8  -5    0.89    0.10
 -10   8   5    1.13    0.13
   8   8  -5   39.34    0.95
  -8   8   5   38.96    1.03
   8   8  -5   42.05    0.88
   6   8  -5    0.51    0.08
  -6   8   5    0.45    0.10
   4   8  -5  100.03    2.11
  -4   8   5   99.43    2.24
  -2   8   5   36.91    0.96
   2   8  -5   37.80    0.90
   0   8  -5   39.39    0.93
   0   8   5   38.29    0.98
   2   8   5   44.97    1.10
   4   8   5  128.32    2.73
  -4   8  -5  122.85    2.62
   6   8   5    7.13    0.30
  -6   8  -5    7.41    0.30
   8   8   5   80.17    1.81
  -8   8  -5   79.00    1.75
 -10   8  -5    0.28    0.08
  10   8   5    0.21    0.07
  12   8   5  101.02    2.29
 -12   8  -5  103.08    2.21
 -14   8  -5   12.79    0.44
  14   8   5   13.00    0.47
  16   8   5   33.13    0.92
 -16   8  -5   33.36    0.88
  18   8   5   20.00    0.66
 -18   8  -5   20.53    0.62
  20   8   5   25.34    0.79
 -20   8  -5   25.23    0.74
 -22   8  -5    8.54    0.37
  22   8   5    8.32    0.41
  24   8   5   25.96    0.85
  26   8   5   11.87    0.53
  28   8   5   16.28    0.65
  33   9  -5    0.01    0.07
 -33   9   5   -0.02    0.12
 -31   9   5    0.07    0.12
  31   9  -5   -0.10    0.07
  29   9  -5    6.03    0.35
 -29   9   5    6.28    0.40
  27   9  -5    7.83    0.38
 -27   9   5    7.83    0.43
  25   9  -5    0.45    0.11
 -25   9   5    0.50    0.13
 -23   9   5    2.02    0.21
  23   9  -5    2.06    0.18
  21   9  -5    0.11    0.06
  21   9  -5    0.02    0.04
 -21   9   5   -0.01    0.06
  19   9  -5    7.34    0.30
  19   9  -5    7.15    0.29
 -19   9   5    6.82    0.35
 -17   9   5    0.19    0.08
  17   9  -5    0.53    0.09
  17   9  -5    0.36    0.08
  15   9  -5    0.10    0.04
 -15   9   5    0.17    0.07
  15   9  -5    0.05    0.05
  13   9  -5    2.71    0.17
 -13   9   5    2.67    0.20
  11   9  -5    0.41    0.08
 -11   9   5    0.27    0.08
  -9   9   5    0.20    0.08
   9   9  -5    0.08    0.05
  -7   9   5    0.46    0.10
   7   9  -5    0.47    0.09
   5   9  -5   15.19    0.47
  -5   9   5   16.69    0.54
   3   9  -5    0.64    0.10
  -3   9   5    0.50    0.10
  -1   9   5    4.15    0.23
  -1   9   5    3.79    0.18
   1   9  -5    3.64    0.20
  -1   9  -5    0.67    0.10
   1   9   5    1.00    0.12
  -3   9  -5    1.56    0.14
   3   9   5    1.48    0.14
  -5   9  -5    6.61    0.29
   5   9   5    6.57    0.29
  -7   9  -5    2.91    0.19
   7   9   5    2.95    0.19
   9   9   5    0.07    0.05
  -9   9  -5    0.00    0.05
  11   9   5    0.19    0.07
 -11   9  -5    0.10    0.06
 -13   9  -5    1.46    0.15
  13   9   5    1.70    0.16
  15   9   5   17.18    0.58
 -15   9  -5   17.17    0.56
  17   9   5    0.55    0.12
 -17   9  -5    0.60    0.12
 -19   9  -5    2.70    0.20
  19   9   5    2.60    0.21
  21   9   5    2.01    0.20
 -21   9  -5    2.15    0.19
  23   9   5    0.06    0.09
 -23   9  -5    0.21    0.09
  25   9   5    2.19    0.23
  27   9   5   -0.02    0.08
 -32  10   5   24.58    0.91
 -30  10   5    1.51    0.23
 -28  10   5   46.71    1.35
 -26  10   5    0.15    0.11
 -24  10   5   32.42    0.99
 -22  10   5    2.03    0.21
 -20  10   5   63.57    1.59
  20  10  -5   61.79    1.44
 -18  10   5    2.04    0.19
  18  10  -5    2.58    0.17
  16  10  -5   77.76    1.73
 -16  10   5   78.62    1.86
 -14  10   5   11.12    0.44
  14  10  -5   10.63    0.38
  12  10  -5  114.96    2.48
 -12  10   5  119.11    2.63
 -10  10   5   12.42    0.46
  10  10  -5   12.80    0.42
  -8  10   5   82.07    1.92
   8  10  -5   82.35    1.81
   6  10  -5   30.40    0.78
  -6  10   5   28.95    0.84
  -4  10   5  124.66    2.63
   4  10  -5  127.50    2.66
  -4  10   5  126.63    2.81
  -2  10   5   21.94    0.68
  -2  10   5   22.87    0.61
   2  10  -5   23.62    0.65
   0  10   5  126.79    2.84
   0  10   5  131.66    2.66
   0  10  -5  127.23    2.71
   2  10   5   10.10    0.39
  -2  10  -5    9.93    0.38
   2  10   5    9.95    0.33
   4  10   5  113.18    2.31
  -4  10  -5  110.10    2.41
   4  10   5  112.62    2.49
   6  10   5   14.10    0.48
  -6  10  -5   13.93    0.48
  -8  10  -5   50.60    1.23
   8  10   5   49.88    1.25
 -10  10  -5   25.29    0.73
  10  10   5   24.88    0.73
 -12  10  -5   36.22    0.96
  12  10   5   35.88    0.97
 -14  10  -5   37.06    0.98
  14  10   5   35.66    0.99
 -16  10  -5   25.29    0.76
  16  10   5   25.87    0.78
 -18  10  -5   12.00    0.47
  18  10   5   11.82    0.48
  20  10   5   20.67    0.71
 -20  10  -5   21.83    0.70
 -22  10  -5    1.21    0.17
  22  10   5    1.28    0.18
  24  10   5   19.58    0.72
  26  10   5   10.32    0.49
 -31  11   5   -0.05    0.12
 -29  11   5    0.16    0.13
 -27  11   5    0.04    0.10
 -25  11   5   12.48    0.55
 -23  11   5    2.89    0.25
 -21  11   5    6.74    0.36
  19  11  -5    0.32    0.08
 -19  11   5    0.38    0.11
  17  11  -5    2.05    0.16
 -17  11   5    2.07    0.19
 -15  11   5    0.13    0.07
  15  11  -5    0.09    0.05
 -13  11   5    0.89    0.13
  13  11  -5    0.81    0.11
 -11  11   5    1.08    0.14
  11  11  -5    1.12    0.13
  -9  11   5    3.65    0.24
   9  11  -5    3.45    0.21
   7  11  -5    8.57    0.34
  -7  11   5    8.31    0.34
  -7  11   5    7.73    0.36
   5  11  -5    0.92    0.12
  -5  11   5    0.83    0.11
  -5  11   5    1.25    0.15
  -3  11   5    3.70    0.20
   3  11  -5    3.24    0.21
  -3  11   5    3.55    0.23
   1  11  -5    1.24    0.14
  -1  11   5    1.43    0.16
  -1  11   5    1.32    0.12
  -1  11  -5   10.78    0.41
   1  11   5   10.87    0.43
   1  11   5   11.33    0.37
   3  11   5    1.01    0.10
  -3  11  -5    1.00    0.13
   3  11   5    1.20    0.14
   5  11   5    0.58    0.11
  -5  11  -5    0.31    0.09
  -7  11  -5    1.09    0.14
   7  11   5    1.10    0.14
   9  11   5    0.16    0.07
  -9  11  -5    0.06    0.07
 -11  11  -5   16.41    0.57
  11  11   5   16.14    0.56
 -13  11  -5    2.78    0.21
  13  11   5    2.59    0.21
  15  11   5    2.03    0.19
 -15  11  -5    2.24    0.20
 -17  11  -5    1.66    0.19
  17  11   5    1.62    0.18
  19  11   5    0.63    0.13
 -19  11  -5    0.49    0.13
  21  11   5    0.19    0.10
 -21  11  -5    0.22    0.10
  23  11   5    2.48    0.24
 -23  11  -5    2.19    0.22
  25  11   5    1.21    0.19
 -28  12   5   25.78    0.90
 -26  12   5    1.87    0.23
 -24  12   5   27.92    0.91
 -22  12   5    0.59    0.14
 -20  12   5   54.64    1.44
 -18  12   5    6.93    0.36
  18  12  -5    6.95    0.31
 -16  12   5   65.08    1.60
  16  12  -5   63.31    1.49
  14  12  -5    9.57    0.38
 -14  12   5    9.70    0.42
 -12  12   5   44.71    1.18
  12  12  -5   44.56    1.11
  10  12  -5    2.96    0.20
 -10  12   5    3.16    0.22
  -8  12   5   30.36    0.87
  -8  12   5   29.57    0.82
   8  12  -5   29.46    0.81
   6  12  -5    9.86    0.39
  -6  12   5   10.08    0.42
  -6  12   5   10.14    0.39
  -4  12   5   45.05    1.20
   4  12  -5   44.49    1.13
  -4  12   5   46.95    1.12
   2  12  -5    5.43    0.28
  -2  12   5    5.95    0.32
  -2  12   5    5.97    0.27
   0  12   5   41.20    1.12
   0  12   5   42.80    1.02
   0  12  -5   41.73    1.08
   2  12   5   14.19    0.44
  -2  12  -5   14.34    0.50
   2  12   5   13.46    0.51
  -4  12  -5   31.15    0.87
   4  12   5   31.35    0.89
   6  12   5   23.21    0.71
  -6  12  -5   21.92    0.69
  -8  12  -5   35.86    0.99
   8  12   5   36.72    1.00
  10  12   5   15.56    0.55
 -10  12  -5   15.25    0.56
 -12  12  -5   28.28    0.85
  12  12   5   28.72    0.85
 -14  12  -5   17.66    0.63
  14  12   5   18.50    0.63
 -16  12  -5   15.15    0.58
  16  12   5   15.11    0.57
  18  12   5   14.80    0.57
 -18  12  -5   14.36    0.57
 -20  12  -5   17.80    0.67
  20  12   5   19.27    0.68
  22  12   5    5.05    0.33
 -22  12  -5    4.52    0.32
 -24  12  -5    9.25    0.45
  24  12   5    9.88    0.48
 -21  13   5   22.53    0.77
 -19  13   5    0.85    0.16
 -17  13   5   13.11    0.52
  17  13  -5   11.99    0.45
  15  13  -5    5.20    0.27
 -15  13   5    5.04    0.30
 -13  13   5    9.10    0.41
  13  13  -5    8.83    0.37
 -11  13   5    0.79    0.13
  11  13  -5    1.12    0.14
  -9  13   5   10.58    0.43
   9  13  -5    9.63    0.40
  -7  13   5   17.10    0.59
   7  13  -5   16.20    0.55
  -7  13   5   16.66    0.55
  -5  13   5   13.58    0.51
   5  13  -5   13.76    0.49
  -5  13   5   13.05    0.47
  -3  13   5    3.42    0.21
   3  13  -5    3.95    0.25
  -3  13   5    3.84    0.26
  -1  13   5    7.46    0.36
   1  13  -5    7.45    0.35
  -1  13   5    7.58    0.32
   1  13   5    0.04    0.05
   1  13   5    0.34    0.10
  -1  13  -5    0.11    0.07
   3  13   5    8.34    0.39
  -3  13  -5    7.97    0.37
   5  13   5    2.99    0.22
  -5  13  -5    2.59    0.21
   7  13   5   13.81    0.52
  -7  13  -5   14.01    0.53
  -9  13  -5    0.52    0.13
   9  13   5    0.77    0.14
  11  13   5   26.91    0.83
 -11  13  -5   27.54    0.84
  13  13   5    1.43    0.18
 -13  13  -5    1.58    0.19
  15  13   5    8.81    0.42
 -15  13  -5    9.68    0.45
  17  13   5    0.25    0.11
 -17  13  -5    0.30    0.12
 -19  13  -5    0.34    0.12
  19  13   5    0.29    0.11
 -21  13  -5    1.52    0.20
  21  13   5    1.40    0.19
 -23  13  -5    9.19    0.46
  23  13   5    9.75    0.47
  16  14  -5   29.21    0.84
  14  14  -5    2.88    0.21
  12  14  -5   16.01    0.55
  10  14  -5    5.01    0.28
 -10  14   5    5.29    0.30
  -8  14   5   15.66    0.57
   8  14  -5   16.19    0.56
  -8  14   5   16.44    0.57
   6  14  -5    0.09    0.07
  -6  14   5    0.08    0.07
  -6  14   5    0.07    0.07
   4  14  -5   25.27    0.78
  -4  14   5   26.14    0.75
  -4  14   5   26.26    0.81
   2  14  -5    0.11    0.07
  -2  14   5    0.21    0.09
  -2  14   5    0.22    0.07
   0  14   5   22.75    0.74
   0  14   5   22.71    0.66
   0  14  -5   21.85    0.71
  -2  14  -5    6.95    0.36
   2  14   5    7.28    0.37
   4  14   5   21.54    0.72
  -4  14  -5   20.56    0.69
  -6  14  -5   14.24    0.56
   6  14   5   15.57    0.58
  -8  14  -5   13.80    0.56
   8  14   5   15.31    0.57
  10  14   5    5.29    0.32
 -10  14  -5    5.21    0.33
 -12  14  -5   10.03    0.48
  12  14   5   11.47    0.48
  14  14   5    6.88    0.37
 -14  14  -5    6.41    0.38
 -16  14  -5    7.36    0.41
  16  14   5    7.20    0.39
 -18  14  -5    8.51    0.45
  18  14   5    9.44    0.46
  20  14   5   15.56    0.62
 -20  14  -5   15.14    0.63
  15  15  -5    7.38    0.36
  13  15  -5   24.23    0.75
  11  15  -5    1.40    0.17
   9  15  -5   21.88    0.71
  -7  15   5    3.77    0.25
   7  15  -5    3.35    0.24
   5  15  -5   10.91    0.46
  -5  15   5   10.77    0.44
  -3  15   5    2.02    0.18
   3  15  -5    1.98    0.20
  -1  15   5   49.86    1.23
   1  15  -5   48.56    1.29
  -1  15  -5    3.03    0.24
  -3  15  -5   32.95    0.97
  -5  15  -5    3.30    0.26
  -7  15  -5   15.16    0.61
   7  15   5   17.05    0.63
  -9  15  -5    0.65    0.15
   9  15   5    0.90    0.16
 -11  15  -5    2.16    0.24
  11  15   5    2.93    0.24
 -13  15  -5    1.68    0.22
  13  15   5    2.05    0.22
 -15  15  -5   16.07    0.65
  17  15   5    0.25    0.09
 -17  15  -5   -0.02    0.07
  19  15   5   10.10    0.48
  12  16  -5    8.32    0.40
  10  16  -5    3.26    0.25
   8  16  -5    3.86    0.26
   6  16  -5    0.21    0.08
   4  16  -5   10.75    0.47
  -4  16   5    9.36    0.42
  -2  16   5    2.47    0.21
   2  16  -5    2.33    0.22
   0  16  -5    8.89    0.43
  -2  16  -5    0.77    0.15
  -4  16  -5    8.48    0.43
  -6  16  -5    0.45    0.13
  -8  16  -5    9.23    0.47
 -10  16  -5    3.37    0.28
 -12  16  -5    3.41    0.28
 -14  16  -5    4.12    0.31
  11  17  -5    6.47    0.36
   9  17  -5   33.35    0.99
   7  17  -5    2.64    0.24
   5  17  -5   29.55    0.92
   3  17  -5    3.21    0.27
   1  17  -5   51.78    1.40
  -1  17  -5    6.52    0.38
  -3  17  -5   30.73    0.98
  -5  17  -5    1.69    0.23
  -7  17  -5   27.05    0.91
  -9  17  -5    3.55    0.30
  10  18  -5    1.20    0.19
   8  18  -5    0.15    0.10
   6  18  -5    0.00    0.08
   4  18  -5    1.68    0.22
   2  18  -5    0.12    0.11
   0  18  -5    3.38    0.29
  -2  18  -5    0.06    0.08
 -36   0   6   25.83    0.93
 -34   0   6    5.95    0.39
 -32   0   6   59.92    1.61
 -30   0   6    3.35    0.27
  30   0  -6    3.10    0.22
 -28   0   6   20.89    0.72
  28   0  -6   20.90    0.64
 -26   0   6    0.91    0.14
  26   0  -6    0.79    0.12
  24   0  -6   16.06    0.52
 -24   0   6   16.32    0.57
 -22   0   6    2.65    0.19
  22   0  -6    2.64    0.18
 -20   0   6   98.89    2.21
  20   0  -6   96.52    2.11
 -18   0   6    9.12    0.35
 -16   0   6  150.33    3.18
  16   0  -6  146.40    3.06
  14   0  -6   45.08    1.07
 -14   0   6   48.08    1.11
 -12   0   6   78.27    1.70
  12   0  -6   75.67    1.65
 -10   0   6   32.71    0.78
  10   0  -6   31.04    0.76
  -8   0   6    1.14    0.09
   8   0  -6    1.00    0.09
   6   0  -6  100.61    2.06
  -6   0   6   98.25    2.13
   4   0  -6   66.06    1.37
  -4   0   6   62.12    1.41
  -2   0   6    5.04    0.19
   2   0  -6    4.72    0.18
   0   0  -6  200.32    3.94
   0   0   6  197.39    4.10
  -2   0  -6   10.49    0.28
   2   0   6   10.31    0.30
  -4   0  -6  147.23    2.90
   4   0   6  145.57    3.05
  -6   0  -6    8.81    0.24
   6   0   6    8.80    0.28
   8   0   6   62.78    1.40
  -8   0  -6   62.70    1.28
  10   0   6    9.39    0.32
 -10   0  -6    8.99    0.24
 -12   0  -6  179.78    3.53
  12   0   6  178.64    3.78
  14   0   6    0.65    0.10
  16   0   6  196.58    4.17
  18   0   6   13.66    0.47
  20   0   6   55.22    1.37
  22   0   6    7.36    0.35
  24   0   6   42.77    1.16
  26   0   6   19.58    0.69
  28   0   6   41.17    1.19
  30   0   6    5.40    0.35
 -37  -1   6    0.16    0.14
 -37   1   6   -0.03    0.12
 -35  -1   6    0.19    0.14
 -35   1   6    0.12    0.12
 -33  -1   6    0.08    0.11
 -33   1   6    0.06    0.10
 -31  -1   6    0.86    0.17
  31  -1  -6    0.81    0.14
 -31   1   6    1.05    0.19
  29  -1  -6    0.13    0.07
 -29  -1   6    0.10    0.08
  29   1  -6    0.19    0.07
 -29   1   6    0.17    0.10
 -27  -1   6    1.86    0.19
 -27   1   6    2.18    0.20
  27   1  -6    2.00    0.17
 -25  -1   6    0.58    0.12
 -25   1   6    0.61    0.13
  25   1  -6    0.60    0.11
 -23  -1   6    0.20    0.08
  23   1  -6    0.19    0.07
 -23   1   6    0.26    0.09
 -21  -1   6    0.31    0.08
 -21   1   6    0.47    0.10
  21   1  -6    0.59    0.10
 -19  -1   6    1.93    0.16
 -19   1   6    2.05    0.16
  19   1  -6    2.10    0.15
 -17  -1   6    0.45    0.08
  17   1  -6    0.45    0.08
 -17   1   6    0.41    0.08
 -15  -1   6    6.63    0.26
 -15   1   6    5.94    0.26
  15   1  -6    6.27    0.26
 -13  -1   6   12.55    0.38
  13   1  -6   12.00    0.38
 -13   1   6   12.14    0.39
 -11  -1   6   14.56    0.42
 -11   1   6   16.10    0.46
  11   1  -6   15.37    0.44
  -9  -1   6    0.15    0.04
   9   1  -6    0.01    0.04
  -9   1   6    0.12    0.04
  -7  -1   6    2.87    0.13
  -7   1   6    2.58    0.15
   7   1  -6    3.43    0.16
  -5  -1   6    2.96    0.14
   5  -1  -6    3.16    0.15
   5   1  -6    2.51    0.14
   3  -1  -6    0.23    0.05
  -3  -1   6    0.40    0.05
  -3   1   6    0.32    0.05
   3   1  -6    0.20    0.04
  -1  -1   6   73.12    1.58
   1  -1  -6   72.30    1.53
  -1   1   6   74.09    1.60
   1   1  -6   75.49    1.54
  -1  -1  -6    6.38    0.20
   1  -1   6    6.12    0.20
  -1   1  -6    6.92    0.21
   1   1   6    6.51    0.22
  -3  -1  -6   13.73    0.34
   3  -1   6   13.76    0.37
   3   1   6   14.05    0.38
  -3   1  -6   13.86    0.35
   5  -1   6    0.25    0.05
  -5  -1  -6    0.17    0.03
   5   1   6    0.15    0.05
  -5   1  -6    0.15    0.04
   7  -1   6    0.70    0.07
  -7  -1  -6    0.69    0.05
  -7   1  -6    0.84    0.06
   7   1   6    0.60    0.08
   9  -1   6    2.25    0.13
  -9  -1  -6    2.18    0.08
  -9   1  -6    2.26    0.10
  11  -1   6    1.04    0.10
 -11  -1  -6    1.26    0.05
 -11   1  -6    0.90    0.07
  11   1   6    1.06    0.11
  13  -1   6    5.24    0.23
  13   1   6    5.38    0.25
 -13   1  -6    5.27    0.18
  15  -1   6    0.45    0.09
  15   1   6    0.57    0.10
  17  -1   6    0.21    0.07
  17   1   6    0.19    0.07
  19  -1   6   11.40    0.43
  19   1   6   11.84    0.44
  21  -1   6    1.10    0.14
  21   1   6    0.76    0.13
  23  -1   6    2.01    0.18
  23   1   6    2.05    0.20
  25  -1   6    1.83    0.19
  25   1   6    1.53    0.18
  27  -1   6    0.75    0.15
  27   1   6    0.78    0.15
  29  -1   6    3.70    0.28
  29   1   6    3.65    0.29
  31  -1   6    0.20    0.11
  31   1   6    0.07    0.10
 -36  -2   6   19.26    0.77
 -36   2   6   18.78    0.77
 -34  -2   6    2.67    0.28
 -34   2   6    2.64    0.28
 -32  -2   6   46.62    1.34
 -32   2   6   50.02    1.39
 -30  -2   6   18.35    0.67
 -30   2   6   18.21    0.69
 -28  -2   6   39.64    1.09
 -28   2   6   36.36    1.09
  28   2  -6   37.55    0.98
 -26  -2   6   19.05    0.65
  26   2  -6   19.84    0.60
 -26   2   6   19.18    0.67
 -24  -2   6   74.38    1.77
  24   2  -6   74.53    1.67
 -24   2   6   73.13    1.79
 -22  -2   6   10.17    0.41
  22   2  -6   10.20    0.38
 -22   2   6   11.06    0.43
 -20  -2   6   80.19    1.85
 -20   2   6   81.07    1.89
  20   2  -6   81.46    1.78
 -18  -2   6    0.18    0.06
 -18   2   6    0.29    0.08
  18   2  -6    0.18    0.06
 -16  -2   6   46.47    1.12
  16   2  -6   46.49    1.09
 -16   2   6   47.58    1.15
 -14  -2   6   10.11    0.33
  14   2  -6    9.79    0.34
 -14   2   6    9.73    0.35
 -12  -2   6   79.07    1.72
 -12   2   6   77.75    1.76
  12   2  -6   78.64    1.69
 -10  -2   6   11.24    0.33
 -10   2   6   10.88    0.36
  10   2  -6   10.39    0.34
  -8  -2   6  204.62    4.19
  -8   2   6  198.73    4.24
   8   2  -6  206.39    4.08
  -6  -2   6    6.41    0.21
   6   2  -6    6.50    0.23
  -4  -2   6  222.07    4.47
   4   2  -6  209.31    4.32
  -4   2   6  221.57    4.53
  -2  -2   6    0.14    0.04
   2   2  -6    0.10    0.04
  -2   2   6    0.05    0.04
   0  -2  -6  275.16    5.42
   0  -2   6  279.78    5.62
   0   2   6  274.72    5.66
   0   2  -6  272.54    5.42
   2  -2   6   10.18    0.28
  -2  -2  -6    9.73    0.27
   2   2   6    9.87    0.31
  -2   2  -6   10.23    0.29
  -4  -2  -6   64.48    1.34
   4  -2   6   67.12    1.42
  -4   2  -6   64.57    1.37
   4   2   6   66.62    1.45
  -6  -2  -6    7.01    0.19
   6  -2   6    7.56    0.24
  -6   2  -6    7.17    0.22
   6   2   6    7.16    0.26
  -8  -2  -6   27.51    0.57
   8  -2   6   27.16    0.67
  -8   2  -6   27.98    0.64
   8   2   6   27.52    0.71
  10  -2   6   33.39    0.79
  10   2   6   31.14    0.81
 -10   2  -6   31.47    0.72
  12  -2   6   51.35    1.23
  12   2   6   55.29    1.27
 -12   2  -6   53.51    1.14
  14  -2   6    1.39    0.12
  14   2   6    1.39    0.13
 -14   2  -6    1.54    0.10
  16  -2   6   71.74    1.65
  18  -2   6    0.24    0.07
  18   2   6    0.35    0.09
  20  -2   6   53.98    1.33
  20   2   6   54.14    1.36
  22  -2   6    3.99    0.24
  22   2   6    3.98    0.26
  24  -2   6   40.70    1.10
  24   2   6   39.47    1.11
  26  -2   6    7.50    0.38
  26   2   6    7.68    0.39
  28  -2   6   26.40    0.84
  28   2   6   25.69    0.86
  30  -2   6    0.87    0.17
  30   2   6    0.85    0.17
  32  -2   6   11.46    0.54
 -37  -3   6    3.19    0.32
 -37   3   6    3.36    0.31
 -35  -3   6    4.19    0.35
 -35   3   6    4.08    0.34
 -33  -3   6    4.39    0.32
 -33   3   6    4.70    0.35
 -31  -3   6    6.82    0.39
 -31   3   6    6.87    0.41
 -29  -3   6    3.75    0.27
 -29   3   6    3.43    0.27
 -27  -3   6   15.54    0.57
 -27   3   6   15.29    0.59
  27   3  -6   15.44    0.51
 -25  -3   6    0.10    0.07
 -25   3   6    0.17    0.09
  25   3  -6    0.18    0.07
 -23  -3   6    8.31    0.36
 -23   3   6    8.19    0.38
  23   3  -6    7.77    0.32
 -21  -3   6    6.88    0.31
 -21   3   6    6.55    0.32
  21   3  -6    6.55    0.29
 -19  -3   6    8.59    0.33
 -19   3   6    8.20    0.35
  19   3  -6    8.00    0.32
 -17  -3   6    2.64    0.16
  17   3  -6    2.40    0.16
 -17   3   6    2.78    0.18
 -15  -3   6   13.20    0.41
 -15   3   6   12.98    0.44
  15   3  -6   13.22    0.42
 -13  -3   6   31.88    0.78
 -13   3   6   31.44    0.82
  13   3  -6   31.60    0.78
 -11  -3   6   15.69    0.43
  11   3  -6   15.28    0.45
  -9  -3   6    9.43    0.28
  -9   3   6    8.88    0.33
   9   3  -6    9.27    0.31
  -7  -3   6   35.52    0.80
   7   3  -6   35.83    0.83
  -7   3   6   35.43    0.89
  -5  -3   6    2.63    0.11
  -5   3   6    2.58    0.16
  -3  -3   6   15.83    0.39
  -3   3   6   16.19    0.47
   3   3  -6   15.63    0.42
  -1  -3   6    0.91    0.06
   1   3  -6    0.75    0.07
  -1   3   6    1.27    0.10
   1  -3   6   48.24    1.03
  -1   3  -6   47.38    1.04
   3  -3   6   16.24    0.39
  -3  -3  -6   15.02    0.38
   3   3   6   15.26    0.44
  -3   3  -6   15.60    0.41
  -5  -3  -6   10.82    0.27
   5  -3   6   11.40    0.31
   5   3   6   11.17    0.35
  -5   3  -6   11.24    0.32
  -7  -3  -6   31.25    0.65
   7  -3   6   32.38    0.74
  -7   3  -6   30.72    0.72
   9  -3   6    1.78    0.11
  -9   3  -6    1.75    0.11
   9   3   6    1.76    0.13
  11  -3   6    7.48    0.27
 -11   3  -6    7.28    0.25
  11   3   6    7.99    0.30
  13  -3   6    5.61    0.23
  13   3   6    5.55    0.26
 -13   3  -6    5.51    0.21
  15  -3   6   12.96    0.42
 -15   3  -6   13.20    0.38
  15   3   6   13.31    0.46
  17  -3   6   13.73    0.45
  19  -3   6   34.10    0.91
  19   3   6   34.92    0.96
  21  -3   6   13.29    0.48
  21   3   6   13.51    0.51
  23  -3   6   11.73    0.45
  23   3   6   10.45    0.46
  25  -3   6    9.11    0.41
  25   3   6   10.09    0.46
  27  -3   6    4.41    0.29
  27   3   6    4.30    0.30
  29  -3   6    1.19    0.18
  29   3   6    1.61    0.22
  31  -3   6    3.08    0.26
 -36   4   6    8.76    0.50
 -34  -4   6    6.73    0.42
 -34   4   6    7.37    0.45
 -32  -4   6   24.44    0.84
 -32   4   6   24.97    0.88
 -30  -4   6    7.94    0.40
 -30   4   6    7.54    0.42
 -28  -4   6   15.21    0.58
  28   4  -6   15.29    0.51
 -28   4   6   16.06    0.62
 -26  -4   6    4.69    0.29
  26   4  -6    4.83    0.25
 -26   4   6    4.90    0.31
 -24  -4   6   41.19    1.10
 -24   4   6   42.24    1.15
  24   4  -6   42.34    1.04
 -22  -4   6    0.65    0.11
  22   4  -6    0.77    0.11
 -22   4   6    0.66    0.13
 -20  -4   6   39.95    1.02
  20   4  -6   38.86    0.98
 -20   4   6   42.08    1.09
 -18  -4   6    5.63    0.25
  18   4  -6    5.74    0.25
 -18   4   6    5.83    0.29
 -16  -4   6   57.97    1.34
  16   4  -6   56.51    1.31
 -16   4   6   59.52    1.40
 -14  -4   6    0.13    0.04
  14   4  -6    0.20    0.06
 -14   4   6    0.24    0.07
 -12  -4   6   77.20    1.67
 -12   4   6   74.93    1.74
  12   4  -6   77.18    1.65
 -10  -4   6   40.93    0.93
  10   4  -6   41.18    0.95
 -10   4   6   40.21    1.01
  -8  -4   6  152.37    3.15
   8   4  -6  156.31    3.10
  -8   4   6  148.80    3.26
  -6  -4   6   14.03    0.35
   6   4  -6   13.66    0.40
  -4  -4   6   94.47    1.95
   4   4  -6   93.02    1.95
  -4   4   6   94.14    2.07
  -2  -4   6   11.71    0.29
   2   4  -6   11.66    0.34
  -2   4   6   11.23    0.37
   0  -4   6  106.27    2.22
   0   4  -6  108.82    2.20
   0   4   6  105.89    2.31
   2  -4   6    2.08    0.09
   2   4   6    2.40    0.14
  -2   4  -6    1.82    0.11
  -4  -4  -6   30.75    0.68
   4  -4   6   32.74    0.71
  -4   4  -6   32.44    0.74
   4   4   6   29.63    0.77
  -6  -4  -6    1.10    0.06
   6  -4   6    1.18    0.08
   6   4   6    1.10    0.10
  -6   4  -6    1.22    0.09
   8  -4   6   25.82    0.64
   8   4   6   27.05    0.71
  -8   4  -6   26.83    0.65
  10  -4   6    0.23    0.05
 -10   4  -6    0.42    0.07
  10   4   6    0.22    0.06
  12  -4   6   67.15    1.51
  12   4   6   68.07    1.57
 -12   4  -6   68.14    1.46
  14  -4   6    0.65    0.09
  14   4   6    0.57    0.10
 -14   4  -6    0.71    0.09
  16  -4   6   24.64    0.67
  16   4   6   23.99    0.72
 -16   4  -6   25.12    0.63
  18  -4   6    1.22    0.13
  18   4   6    1.01    0.14
  20  -4   6   59.89    1.45
  20   4   6   61.07    1.51
  22  -4   6    0.98    0.13
  22   4   6    0.71    0.14
  24  -4   6   38.28    1.05
  24   4   6   37.66    1.09
  26  -4   6    1.97    0.19
  26   4   6    1.58    0.19
  28  -4   6   25.09    0.81
  28   4   6   24.08    0.84
  30  -4   6    0.14    0.11
  30   4   6    0.27    0.12
  37   5  -6    4.64    0.33
 -35   5   6   12.75    0.63
  35   5  -6   14.22    0.62
 -33   5   6    5.24    0.38
 -31  -5   6   13.91    0.58
 -31   5   6   14.03    0.62
 -29  -5   6    8.89    0.43
 -29   5   6    8.85    0.46
 -27  -5   6   29.74    0.88
  27   5  -6   29.16    0.80
 -27   5   6   29.23    0.93
 -25  -5   6    0.59    0.12
 -25   5   6    0.57    0.13
  25   5  -6    0.75    0.11
 -23  -5   6   58.53    1.45
  23   5  -6   58.28    1.37
 -23   5   6   61.95    1.53
 -21  -5   6   21.13    0.63
 -21   5   6   20.78    0.68
  21   5  -6   21.89    0.61
 -19  -5   6   63.37    1.50
  19   5  -6   63.60    1.45
 -19   5   6   67.08    1.59
 -17  -5   6   22.08    0.61
  17   5  -6   20.73    0.59
 -17   5   6   22.54    0.67
 -15  -5   6   48.64    1.14
  15   5  -6   48.47    1.13
 -15   5   6   50.21    1.23
 -13  -5   6    2.70    0.15
 -13   5   6    3.12    0.19
  13   5  -6    2.94    0.17
 -11  -5   6    5.70    0.21
 -11   5   6    5.78    0.27
  11   5  -6    5.83    0.24
  -9  -5   6    1.79    0.10
   9   5  -6    1.92    0.13
  -9   5   6    1.90    0.15
  -7  -5   6   70.78    1.49
   7   5  -6   69.30    1.52
  -7   5   6   71.48    1.63
  -5  -5   6   28.65    0.64
  -5   5   6   29.21    0.78
   5   5  -6   29.16    0.71
  -3  -5   6   67.85    1.38
   3   5  -6   66.39    1.43
  -3   5   6   64.25    1.52
  -1  -5   6    4.75    0.13
  -1   5   6    5.15    0.23
   1   5  -6    4.75    0.20
   1  -5   6    0.56    0.04
   1   5   6    0.59    0.08
  -1   5  -6    0.39    0.07
   3  -5   6   34.19    0.74
  -3   5  -6   34.19    0.80
   3   5   6   33.76    0.84
   5  -5   6   48.14    1.02
   5   5   6   45.97    1.11
  -5   5  -6   47.73    1.07
   7  -5   6   45.57    1.04
  -7  -5  -6   47.53    0.97
  -7   5  -6   47.67    1.07
   7   5   6   47.84    1.13
   9  -5   6   42.42    0.96
   9   5   6   42.42    1.04
  -9   5  -6   41.55    0.97
  11  -5   6   45.34    1.06
  11   5   6   48.59    1.15
 -11   5  -6   45.72    1.06
  13  -5   6   12.82    0.39
  13   5   6   12.48    0.44
 -13   5  -6   13.29    0.41
  15  -5   6   58.37    1.36
 -15   5  -6   59.34    1.32
  15   5   6   59.08    1.43
  17  -5   6   22.88    0.64
 -17   5  -6   23.27    0.62
  17   5   6   22.04    0.69
  19  -5   6   12.84    0.44
  19   5   6   12.12    0.48
  21  -5   6    9.80    0.39
  21   5   6    9.82    0.43
  23  -5   6    5.32    0.28
  23   5   6    4.76    0.30
  25  -5   6   11.25    0.45
  25   5   6   10.68    0.49
  27   5   6   13.28    0.57
  29   5   6    2.13    0.25
  36   6  -6    3.40    0.29
  34   6  -6    1.15    0.20
 -34   6   6    1.17    0.22
 -32   6   6    9.94    0.53
  32   6  -6   10.24    0.49
 -30   6   6    3.45    0.30
 -28  -6   6   20.10    0.69
 -28   6   6   19.57    0.73
 -26  -6   6   12.62    0.49
  26   6  -6   12.18    0.43
 -26   6   6   12.77    0.54
 -24  -6   6   33.77    0.95
  24   6  -6   34.98    0.89
 -24   6   6   35.89    1.03
 -22  -6   6    0.03    0.06
  22   6  -6    0.02    0.04
 -22   6   6   -0.04    0.06
 -20  -6   6    5.48    0.27
  20   6  -6    5.77    0.26
 -20   6   6    5.70    0.31
 -18  -6   6    0.26    0.07
 -18   6   6    0.29    0.09
  18   6  -6    0.19    0.07
 -16  -6   6   30.58    0.78
 -16   6   6   30.20    0.86
  16   6  -6   31.10    0.79
 -14  -6   6    0.17    0.05
  14   6  -6    0.18    0.06
 -14   6   6    0.13    0.07
 -12  -6   6   32.54    0.78
  12   6  -6   34.27    0.82
 -12   6   6   33.07    0.89
 -10  -6   6    5.48    0.19
 -10   6   6    5.74    0.28
  10   6  -6    6.23    0.25
  -8  -6   6   57.21    1.24
   8   6  -6   59.56    1.30
  -8   6   6   56.96    1.39
  -6  -6   6    3.98    0.12
   6   6  -6    4.18    0.19
  -6   6   6    4.24    0.23
  -4   6   6   48.69    1.19
   4   6  -6   48.93    1.11
   2   6  -6   17.53    0.48
  -2   6   6   17.15    0.52
   0   6  -6   19.14    0.52
   0   6   6   19.41    0.56
   2  -6   6    0.18    0.02
  -2   6  -6    0.10    0.05
   2   6   6    0.07    0.04
   4  -6   6   73.13    1.54
   4   6   6   75.51    1.68
  -4   6  -6   73.85    1.60
   6  -6   6    5.34    0.17
   6   6   6    5.40    0.24
  -6   6  -6    4.95    0.22
   8  -6   6   18.65    0.46
  -8   6  -6   18.05    0.52
   8   6   6   18.43    0.55
  10  -6   6    0.65    0.07
 -10   6  -6    0.55    0.09
  10   6   6    0.59    0.10
  12  -6   6   49.01    1.13
  12   6   6   50.25    1.23
 -12   6  -6   49.95    1.15
  14  -6   6    5.01    0.21
 -14   6  -6    4.49    0.23
  14   6   6    4.76    0.26
  16  -6   6   10.12    0.36
  16   6   6   10.23    0.41
 -16   6  -6   10.62    0.37
  18  -6   6    0.15    0.06
 -18   6  -6    0.04    0.06
  18   6   6    0.14    0.08
  20   6   6   16.55    0.59
  22   6   6    2.47    0.22
  24   6   6   18.37    0.67
  26   6   6    0.06    0.09
  28   6   6   31.58    1.02
 -35   7   6   25.25    0.95
  35   7  -6   23.33    0.85
  33   7  -6    4.02    0.31
 -33   7   6    4.12    0.34
  31   7  -6   32.18    1.01
 -31   7   6   34.38    1.10
  29   7  -6    5.47    0.33
 -29   7   6    4.91    0.35
  27   7  -6   54.38    1.39
 -27   7   6   51.77    1.45
  25   7  -6    2.81    0.19
 -25   7   6    2.95    0.25
 -23   7   6   16.88    0.62
  23   7  -6   16.91    0.53
 -21  -7   6   13.48    0.47
 -21   7   6   14.03    0.54
  21   7  -6   14.47    0.46
 -19  -7   6   34.36    0.89
  19   7  -6   34.79    0.87
 -19   7   6   33.90    0.97
 -17  -7   6   24.84    0.67
 -17   7   6   25.41    0.76
  17   7  -6   25.04    0.68
 -15  -7   6   74.45    1.67
 -15   7   6   75.43    1.79
  15   7  -6   75.79    1.66
 -13  -7   6   11.22    0.34
 -13   7   6   10.87    0.43
  13   7  -6   11.53    0.38
 -11  -7   6   67.51    1.43
  11   7  -6   66.52    1.47
 -11   7   6   63.75    1.57
  -9   7   6   42.23    1.07
   9   7  -6   39.79    0.97
   7   7  -6    5.40    0.24
  -7   7   6    6.29    0.29
   7   7  -6    5.61    0.16
  -5   7   6   24.86    0.71
   5   7  -6   23.25    0.63
   3   7  -6   26.26    0.68
  -3   7   6   26.12    0.73
  -1   7   6    4.43    0.23
   1   7  -6    4.27    0.21
   1   7   6   33.36    0.86
  -1   7  -6   33.21    0.82
   3   7   6   24.57    0.68
  -3   7  -6   25.35    0.66
  -5   7  -6   50.24    1.16
   5   7   6   49.46    1.20
  -7   7  -6   53.54    1.26
   7   7   6   57.09    1.32
   9   7   6   18.92    0.58
  -9   7  -6   20.01    0.56
  11   7   6   71.16    1.67
 -11   7  -6   71.68    1.60
 -13   7  -6   11.29    0.40
  13   7   6   11.64    0.44
 -15   7  -6   60.20    1.38
  15   7   6   59.37    1.47
  17   7   6   32.86    0.94
 -17   7  -6   34.86    0.89
 -19   7  -6   31.93    0.84
  19   7   6   29.69    0.90
  21   7   6   14.92    0.57
  23   7   6   18.61    0.67
  25   7   6   25.83    0.86
  27   7   6   17.68    0.69
  34   8  -6    0.10    0.08
 -34   8   6    0.24    0.15
 -32   8   6    0.01    0.10
  32   8  -6   -0.16    0.07
  30   8  -6    0.09    0.10
 -30   8   6    0.26    0.12
  28   8  -6    4.37    0.28
 -28   8   6    3.92    0.31
 -26   8   6    0.37    0.12
  26   8  -6    0.42    0.10
 -24   8   6   16.91    0.65
  24   8  -6   17.15    0.58
  24   8  -6   17.29    0.54
  22   8  -6    0.68    0.11
 -22   8   6    0.64    0.14
  22   8  -6    0.62    0.11
  20   8  -6   17.18    0.54
 -20   8   6   16.51    0.61
  20   8  -6   16.91    0.52
  18   8  -6    0.26    0.07
 -18   8   6    0.10    0.07
  18   8  -6    0.06    0.05
 -16   8   6   13.10    0.50
  16   8  -6   14.19    0.43
  16   8  -6   13.70    0.45
  14   8  -6    0.49    0.09
  14   8  -6    0.59    0.07
 -14   8   6    0.57    0.11
 -12   8   6    1.34    0.15
  12   8  -6    1.64    0.10
  12   8  -6    1.31    0.13
 -10   8   6    4.14    0.25
  10   8  -6    3.91    0.20
  -8   8   6    0.10    0.06
   8   8  -6    0.11    0.05
  -6   8   6    2.11    0.17
   6   8  -6    1.87    0.14
  -4   8   6    7.04    0.32
  -2   8   6    7.91    0.33
   2   8  -6    7.48    0.29
   0   8   6    1.28    0.13
   0   8  -6    1.08    0.11
  -2   8  -6    0.11    0.06
   2   8   6    0.33    0.08
  -4   8  -6   11.14    0.38
   4   8   6   10.41    0.39
   6   8   6    2.12    0.16
  -6   8  -6    2.00    0.16
  -8   8  -6   19.70    0.59
   8   8   6   21.41    0.62
 -10   8  -6    1.20    0.13
  10   8   6    1.76    0.16
 -12   8  -6   22.86    0.66
  12   8   6   23.33    0.69
 -14   8  -6    1.21    0.13
  14   8   6    1.19    0.15
  16   8   6   11.74    0.47
 -16   8  -6   12.06    0.44
 -18   8  -6    0.72    0.12
  18   8   6    0.62    0.13
  20   8   6    0.65    0.13
 -20   8  -6    0.91    0.13
  22   8   6    0.09    0.10
  24   8   6    1.53    0.20
  26   8   6    0.00    0.08
 -33   9   6    5.15    0.40
 -31   9   6   39.60    1.25
  29   9  -6    3.87    0.27
 -29   9   6    3.24    0.30
  27   9  -6   57.47    1.46
 -27   9   6   56.29    1.56
  25   9  -6    3.10    0.22
 -25   9   6    2.89    0.26
  23   9  -6   28.71    0.79
  23   9  -6   29.33    0.82
 -23   9   6   28.88    0.92
 -21   9   6   12.45    0.52
  21   9  -6   11.92    0.43
 -19   9   6   54.74    1.42
  19   9  -6   54.86    1.29
  17   9  -6    9.51    0.36
 -17   9   6    9.51    0.42
  15   9  -6   46.55    1.13
 -15   9   6   47.77    1.24
 -13   9   6   17.73    0.61
  13   9  -6   18.97    0.56
 -11   9   6   52.63    1.33
  11   9  -6   53.18    1.24
   9   9  -6   23.32    0.64
  -9   9   6   21.97    0.70
  -7   9   6   52.67    1.33
   7   9  -6   53.53    1.24
   5   9  -6   46.93    1.12
  -5   9   6   47.98    1.22
   3   9  -6   45.08    1.08
  -3   9   6   44.32    1.15
   1   9  -6   27.33    0.73
  -1   9   6   27.60    0.79
  -1   9  -6   59.71    1.37
   1   9   6   58.74    1.43
  -3   9  -6   22.47    0.64
   3   9   6   21.93    0.66
   5   9   6   19.94    0.61
  -5   9  -6   20.28    0.60
  -7   9  -6   27.35    0.76
   7   9   6   27.98    0.78
   9   9   6   30.81    0.84
  -9   9  -6   28.89    0.80
 -11   9  -6   35.60    0.95
  11   9   6   38.06    0.99
  13   9   6   11.37    0.44
 -13   9  -6   11.46    0.43
 -15   9  -6   20.04    0.63
  15   9   6   19.55    0.65
  17   9   6    6.78    0.35
 -17   9  -6    6.75    0.33
  19   9   6   27.76    0.86
 -19   9  -6   28.21    0.82
  21   9   6   16.52    0.62
 -21   9  -6   16.40    0.58
  23   9   6   32.47    1.00
  25   9   6   12.73    0.56
 -32  10   6    0.11    0.13
 -30  10   6    0.01    0.12
 -28  10   6    0.17    0.12
 -26  10   6    0.13    0.11
 -24  10   6    0.92    0.17
  22  10  -6    0.62    0.10
 -22  10   6    0.58    0.14
  20  10  -6    1.36    0.14
 -20  10   6    1.55    0.19
 -18  10   6    0.34    0.10
  18  10  -6    0.23    0.07
 -16  10   6    6.00    0.33
  16  10  -6    5.99    0.28
 -14  10   6    0.62    0.12
  14  10  -6    0.47    0.09
  12  10  -6    2.91    0.19
 -12  10   6    2.95    0.22
 -10  10   6    0.10    0.07
  10  10  -6    0.17    0.07
  -8  10   6    5.28    0.29
   8  10  -6    5.41    0.26
   6  10  -6    8.25    0.33
  -6  10   6    8.31    0.37
  -4  10   6    0.01    0.05
   4  10  -6    0.09    0.06
   2  10  -6    3.15    0.20
  -2  10   6    3.36    0.23
   0  10  -6    2.20    0.17
   0  10   6    2.69    0.20
  -2  10  -6   13.61    0.47
   2  10   6   14.10    0.50
   4  10   6    0.86    0.12
  -4  10  -6    1.02    0.13
   6  10   6    0.94    0.13
  -6  10  -6    1.07    0.13
  -8  10  -6    0.25    0.08
   8  10   6    0.44    0.10
 -10  10  -6    0.96    0.13
  10  10   6    0.70    0.12
  12  10   6    3.39    0.23
 -12  10  -6    3.70    0.24
 -14  10  -6    1.08    0.15
  14  10   6    0.98    0.14
  16  10   6    0.21    0.10
 -16  10  -6    0.05    0.07
  18  10   6    1.44    0.18
 -18  10  -6    1.47    0.17
 -20  10  -6    0.97    0.15
  20  10   6    1.13    0.17
 -22  10  -6    0.55    0.12
  22  10   6    0.63    0.15
  24  10   6    0.71    0.15
 -31  11   6   18.71    0.77
 -29  11   6    3.74    0.32
 -27  11   6   28.68    0.97
 -25  11   6    1.47    0.21
 -23  11   6   33.83    1.04
  21  11  -6   13.27    0.47
 -21  11   6   13.12    0.55
  19  11  -6   30.12    0.82
 -19  11   6   29.26    0.91
  17  11  -6    1.08    0.13
 -17  11   6    0.89    0.15
 -15  11   6   45.81    1.23
  15  11  -6   45.12    1.12
 -13  11   6    6.68    0.35
  13  11  -6    6.96    0.31
  11  11  -6   58.98    1.39
 -11  11   6   59.33    1.48
   9  11  -6   15.09    0.50
  -9  11   6   15.59    0.56
   7  11  -6  123.40    2.63
  -7  11   6  121.96    2.77
  -5  11   6   70.87    1.70
   5  11  -6   67.25    1.58
   3  11  -6   23.50    0.69
  -3  11   6   24.57    0.76
  -1  11   6    6.91    0.34
   1  11  -6    6.10    0.30
  -1  11  -6   13.33    0.47
   1  11   6   13.53    0.50
   3  11   6   11.78    0.46
  -3  11  -6   11.41    0.44
  -5  11  -6    9.68    0.40
   5  11   6   10.78    0.43
   7  11   6   21.64    0.68
  -7  11  -6   21.88    0.68
   9  11   6   50.70    1.30
  -9  11  -6   50.31    1.27
 -11  11  -6   38.56    1.05
  11  11   6   40.34    1.08
 -13  11  -6   17.26    0.60
  13  11   6   17.14    0.60
 -15  11  -6   27.31    0.83
  15  11   6   26.83    0.83
  17  11   6   10.18    0.45
 -17  11  -6   10.90    0.46
 -19  11  -6   17.42    0.64
  19  11   6   18.62    0.66
  21  11   6   25.51    0.85
 -21  11  -6   26.68    0.84
  23  11   6   20.88    0.75
 -30  12   6   -0.10    0.09
 -28  12   6    6.50    0.42
 -26  12   6    1.82    0.24
 -24  12   6   13.31    0.59
 -22  12   6    2.38    0.24
  20  12  -6    2.19    0.18
 -20  12   6    2.28    0.23
  18  12  -6    6.20    0.30
 -18  12   6    5.55    0.34
  16  12  -6    0.95    0.13
 -16  12   6    0.98    0.15
 -14  12   6    0.13    0.08
  14  12  -6    0.20    0.08
  12  12  -6    3.78    0.23
 -12  12   6    3.46    0.25
  10  12  -6    1.44    0.15
 -10  12   6    1.86    0.18
  -8  12   6   36.54    1.02
   8  12  -6   35.43    0.95
   6  12  -6    0.09    0.07
  -6  12   6    0.07    0.07
   4  12  -6    1.53    0.16
  -4  12   6    1.73    0.18
   2  12  -6    6.87    0.33
  -2  12   6    7.49    0.37
   0  12  -6    0.08    0.06
   0  12   6    0.34    0.11
  -2  12  -6    4.10    0.25
   2  12   6    4.41    0.27
  -4  12  -6   15.83    0.55
   4  12   6   15.46    0.56
  -6  12  -6    9.47    0.41
   6  12   6    9.62    0.42
  -8  12  -6   18.07    0.61
   8  12   6   17.30    0.61
  10  12   6    0.34    0.11
 -10  12  -6    0.22    0.10
 -12  12  -6    8.64    0.41
  12  12   6    8.33    0.40
 -14  12  -6    0.65    0.14
  14  12   6    0.86    0.15
 -16  12  -6    9.22    0.44
  16  12   6    9.99    0.45
 -18  12  -6    0.41    0.13
  18  12   6    0.58    0.14
 -20  12  -6    7.44    0.40
  20  12   6    6.75    0.39
  22  12   6    0.38    0.12
 -22  12  -6    0.24    0.10
 -25  13   6    6.88    0.42
 -23  13   6   20.12    0.75
 -21  13   6    4.34    0.32
 -19  13   6   15.99    0.62
 -17  13   6   12.28    0.52
  17  13  -6   12.75    0.47
  15  13  -6   24.65    0.74
 -15  13   6   25.10    0.81
  13  13  -6   11.10    0.43
 -13  13   6   11.22    0.48
  11  13  -6   11.33    0.44
 -11  13   6   10.93    0.47
  -9  13   6    3.71    0.26
   9  13  -6    3.92    0.24
  -7  13   6   22.12    0.72
   7  13  -6   21.28    0.68
   5  13  -6   13.21    0.50
  -5  13   6   13.89    0.53
  -3  13   6   24.39    0.79
   3  13  -6   24.93    0.75
   1  13  -6   10.87    0.44
  -1  13   6   10.70    0.47
   1  13   6   19.89    0.68
  -1  13  -6   20.28    0.66
   3  13   6   36.85    1.05
  -3  13  -6   36.08    1.00
   5  13   6   21.77    0.73
  -5  13  -6   22.27    0.72
   7  13   6   25.89    0.81
  -7  13  -6   24.68    0.79
  -9  13  -6   27.91    0.87
   9  13   6   30.39    0.90
  11  13   6   20.50    0.70
 -11  13  -6   19.96    0.69
 -13  13  -6   11.06    0.49
  13  13   6   11.02    0.48
 -15  13  -6   11.13    0.50
  15  13   6   12.09    0.51
 -17  13  -6   16.89    0.65
  17  13   6   16.40    0.64
 -19  13  -6   20.30    0.73
  19  13   6   20.41    0.73
  21  13   6    5.65    0.35
 -21  13  -6    5.98    0.36
 -18  14   6    0.17    0.11
  16  14  -6   18.23    0.61
 -16  14   6   17.80    0.65
  14  14  -6    0.75    0.13
 -14  14   6    0.85    0.15
  12  14  -6   27.50    0.81
 -12  14   6   26.58    0.84
  10  14  -6    0.14    0.08
 -10  14   6    0.15    0.09
   8  14  -6   28.12    0.84
  -8  14   6   28.81    0.88
   6  14  -6    1.58    0.18
  -6  14   6    2.05    0.20
   4  14  -6    8.75    0.40
  -4  14   6    9.38    0.43
   2  14  -6    0.09    0.07
  -2  14   6   -0.02    0.07
   0  14   6   20.86    0.71
   0  14  -6   19.53    0.67
   2  14   6    0.13    0.09
  -2  14  -6    0.17    0.09
   4  14   6   26.74    0.85
  -4  14  -6   26.66    0.83
   6  14   6   -0.08    0.08
  -6  14  -6   -0.05    0.08
   8  14   6   28.65    0.89
  -8  14  -6   27.02    0.87
 -10  14  -6    3.85    0.28
  10  14   6    3.49    0.27
  12  14   6   28.05    0.90
 -12  14  -6   28.15    0.90
  14  14   6    2.36    0.23
 -14  14  -6    2.54    0.25
 -16  14  -6   12.11    0.54
  16  14   6   12.22    0.54
 -18  14  -6    3.73    0.30
  18  14   6    3.51    0.28
  20  14   6    8.52    0.44
  15  15  -6   14.42    0.54
  13  15  -6    6.87    0.35
  11  15  -6   16.55    0.60
   9  15  -6    8.96    0.41
   7  15  -6   10.05    0.44
   5  15  -6    8.05    0.39
  -5  15   6    7.84    0.40
  -3  15   6   17.24    0.63
   3  15  -6   16.61    0.61
  -1  15   6    6.48    0.37
   1  15  -6    6.72    0.36
   1  15   6   16.81    0.64
  -1  15  -6   16.22    0.61
  -3  15  -6    5.65    0.33
   3  15   6    4.91    0.32
  -5  15  -6   14.66    0.59
   5  15   6   14.94    0.60
  -7  15  -6    9.62    0.47
   7  15   6   10.10    0.48
  -9  15  -6   10.01    0.49
   9  15   6   11.10    0.50
  11  15   6   11.51    0.52
 -11  15  -6   10.57    0.51
  13  15   6    3.46    0.29
 -13  15  -6    3.85    0.30
 -15  15  -6    4.75    0.33
  15  15   6    4.62    0.32
  17  15   6    7.08    0.40
  14  16  -6    0.62    0.14
  12  16  -6   28.36    0.88
  10  16  -6    0.67    0.14
   8  16  -6   23.64    0.78
   6  16  -6    4.04    0.28
   4  16  -6   13.54    0.55
   2  16  -6    0.36    0.11
   0  16  -6   22.65    0.77
  -2  16  -6    1.61    0.21
  -4  16  -6   25.42    0.85
  -6  16  -6    0.17    0.09
  -8  16  -6   24.39    0.84
 -10  16  -6   -0.05    0.08
 -12  16  -6   28.63    0.96
  13  17  -6    5.54    0.34
  11  17  -6    1.05    0.17
   9  17  -6    2.37    0.24
   7  17  -6    2.22    0.23
   5  17  -6    6.30    0.37
   3  17  -6    2.23    0.24
   1  17  -6    6.61    0.39
  -1  17  -6    6.80    0.40
  -3  17  -6    0.04    0.09
  -5  17  -6    5.69    0.37
  12  18  -6   21.14    0.75
  10  18  -6    1.24    0.19
   8  18  -6   34.90    1.06
   6  18  -6    1.46    0.21
   4  18  -6   24.46    0.85
 -36   0   7   -0.01    0.12
 -34   0   7    0.10    0.12
 -32   0   7    0.07    0.10
  32   0  -7    0.21    0.09
 -30   0   7    0.05    0.09
  30   0  -7   -0.09    0.05
 -28   0   7    0.00    0.07
  28   0  -7   -0.16    0.04
  26   0  -7   -0.04    0.05
 -26   0   7   -0.03    0.06
 -24   0   7    0.05    0.06
  24   0  -7   -0.04    0.04
 -22   0   7    0.01    0.05
  22   0  -7   -0.03    0.04
 -20   0   7   -0.02    0.04
  20   0  -7   -0.01    0.04
 -18   0   7    0.00    0.04
  18   0  -7    0.07    0.05
  16   0  -7    0.04    0.05
 -16   0   7    0.09    0.05
  14   0  -7   -0.01    0.03
 -14   0   7    0.09    0.04
  12   0  -7   -0.02    0.03
 -12   0   7    0.00    0.03
  10   0  -7   -0.01    0.04
 -10   0   7    0.04    0.03
  -8   0   7    0.35    0.06
   8   0  -7    0.26    0.06
   6   0  -7    0.02    0.03
  -6   0   7    0.03    0.03
   4   0  -7    0.01    0.03
  -4   0   7    0.03    0.03
   2   0  -7    0.01    0.03
  -2   0   7    0.10    0.04
   0   0  -7    0.16    0.04
   0   0   7    0.06    0.03
  -2   0  -7    0.01    0.02
   2   0   7    0.02    0.03
   4   0   7    0.18    0.05
  -4   0  -7    0.01    0.02
  -6   0  -7    0.09    0.03
   6   0   7    0.01    0.03
   8   0   7    0.02    0.03
  -8   0  -7    0.04    0.02
 -10   0  -7    0.04    0.03
  10   0   7    0.00    0.03
  12   0   7    0.14    0.06
  14   0   7   -0.01    0.04
  16   0   7    0.02    0.06
  18   0   7    0.05    0.06
  20   0   7    0.04    0.06
  22   0   7   -0.02    0.05
  24   0   7   -0.02    0.06
  26   0   7    0.07    0.07
  28   0   7   -0.04    0.07
  30   0   7    0.00    0.08
 -37  -1   7    0.19    0.15
 -37   1   7    0.17    0.14
 -35  -1   7   33.70    1.09
 -35   1   7   33.08    1.10
 -33  -1   7    0.57    0.15
  33  -1  -7    0.63    0.13
 -33   1   7    0.40    0.15
 -31  -1   7   32.03    1.00
  31  -1  -7   32.71    0.93
 -31   1   7   32.04    1.02
  31   1  -7   33.55    0.92
  29  -1  -7    7.30    0.34
 -29  -1   7    6.65    0.37
 -29   1   7    6.65    0.38
  29   1  -7    7.07    0.33
 -27  -1   7   43.10    1.19
  27  -1  -7   43.47    1.12
  27   1  -7   44.40    1.11
 -27   1   7   42.85    1.20
 -25  -1   7    2.99    0.23
  25   1  -7    3.57    0.22
 -25   1   7    3.28    0.24
 -23  -1   7   63.66    1.58
 -23   1   7   65.71    1.60
  23   1  -7   65.00    1.50
 -21  -1   7    0.89    0.12
  21   1  -7    0.86    0.12
 -21   1   7    1.14    0.14
 -19  -1   7   93.72    2.13
 -19   1   7   96.62    2.15
  19   1  -7   92.52    2.05
 -17  -1   7    0.90    0.11
 -17   1   7    0.76    0.11
  17   1  -7    0.95    0.11
 -15  -1   7   40.38    0.99
 -15   1   7   39.59    1.00
  15   1  -7   40.33    0.97
 -13  -1   7    2.16    0.14
 -13   1   7    2.26    0.15
 -11  -1   7   71.57    1.58
 -11   1   7   69.64    1.60
  11   1  -7   71.66    1.56
  -9  -1   7   45.92    1.08
   9  -1  -7   49.80    1.08
  -9   1   7   45.83    1.11
   7  -1  -7   64.27    1.41
  -7  -1   7   64.12    1.44
   7   1  -7   66.79    1.42
  -7   1   7   64.84    1.47
   5  -1  -7    5.29    0.21
  -5  -1   7    5.36    0.21
  -5   1   7    5.24    0.22
   5   1  -7    5.36    0.22
  -3  -1   7  229.66    4.69
   3  -1  -7  228.07    4.52
  -3   1   7  228.61    4.72
   3   1  -7  222.97    4.52
   1  -1  -7   11.57    0.34
  -1  -1   7   11.45    0.34
   1   1  -7   12.19    0.34
  -1   1   7   11.89    0.36
  -1  -1  -7  182.86    3.63
   1  -1   7  186.18    3.77
   1   1   7  177.65    3.79
  -1   1  -7  182.22    3.63
  -3  -1  -7   31.77    0.70
   3  -1   7   31.14    0.74
   3   1   7   30.91    0.76
  -3   1  -7   31.12    0.71
  -5  -1  -7  173.74    3.34
   5  -1   7  169.23    3.51
  -5   1  -7  166.69    3.36
   5   1   7  165.04    3.53
   7  -1   7    3.89    0.18
  -7  -1  -7    4.02    0.13
  -7   1  -7    3.77    0.15
   7   1   7    3.72    0.18
   9  -1   7  113.18    2.44
  -9  -1  -7  113.88    2.26
  -9   1  -7  114.76    2.30
   9   1   7  113.77    2.46
  11  -1   7    9.50    0.34
  11   1   7   10.03    0.35
 -11   1  -7   10.06    0.28
  13  -1   7  128.78    2.75
  13   1   7  125.61    2.77
  15  -1   7    1.12    0.12
  15   1   7    1.30    0.14
  17  -1   7   69.24    1.61
  17   1   7   67.01    1.61
  19  -1   7   11.99    0.45
  19   1   7   12.24    0.46
  21  -1   7   33.85    0.93
  21   1   7   32.14    0.93
  23  -1   7   15.20    0.55
  23   1   7   14.75    0.56
  25  -1   7   46.35    1.25
  25   1   7   46.03    1.27
  27  -1   7    3.34    0.26
  27   1   7    2.99    0.25
  29  -1   7   32.44    1.00
  29   1   7   31.11    1.00
  31  -1   7    2.26    0.25
 -36  -2   7    0.79    0.20
 -36   2   7    0.46    0.17
  34  -2  -7    4.72    0.31
 -34  -2   7    4.97    0.36
 -34   2   7    4.45    0.36
  32  -2  -7    1.87    0.20
 -32  -2   7    1.42    0.20
 -32   2   7    1.48    0.22
 -30  -2   7    1.08    0.17
 -30   2   7    1.00    0.18
  30   2  -7    1.12    0.14
 -28  -2   7    2.57    0.23
 -28   2   7    2.70    0.24
  28   2  -7    2.58    0.20
 -26  -2   7   13.37    0.52
  26   2  -7   13.40    0.48
 -26   2   7   13.81    0.54
 -24  -2   7    0.14    0.08
 -24   2   7    0.09    0.07
  24   2  -7    0.14    0.07
 -22  -2   7    4.56    0.26
  22   2  -7    4.30    0.24
 -22   2   7    4.84    0.28
 -20  -2   7    7.29    0.32
  20   2  -7    7.30    0.31
 -20   2   7    7.17    0.33
 -18  -2   7    0.65    0.10
  18   2  -7    0.50    0.09
 -18   2   7    0.58    0.10
 -16  -2   7   34.22    0.87
  16   2  -7   33.13    0.85
 -16   2   7   34.47    0.90
 -14  -2   7    6.87    0.26
 -14   2   7    6.46    0.28
  14   2  -7    6.49    0.27
 -12  -2   7   54.75    1.27
 -12   2   7   54.90    1.31
  12   2  -7   57.76    1.27
 -10  -2   7    2.06    0.12
  10   2  -7    2.07    0.14
 -10   2   7    1.89    0.14
  -8  -2   7   10.48    0.32
   8   2  -7   10.69    0.35
  -8   2   7   10.63    0.36
  -6  -2   7   72.90    1.55
   6   2  -7   68.85    1.53
  -6   2   7   72.01    1.61
   4  -2  -7   22.23    0.57
  -4  -2   7   22.88    0.57
   4   2  -7   23.09    0.58
  -4   2   7   23.49    0.62
  -2  -2   7    1.96    0.11
   2  -2  -7    2.03    0.12
  -2   2   7    1.74    0.12
   2   2  -7    1.75    0.11
   0  -2  -7    0.14    0.04
   0  -2   7    0.23    0.04
   0   2   7    0.28    0.06
   0   2  -7    0.10    0.04
  -2  -2  -7    0.18    0.04
   2  -2   7    0.28    0.05
  -2   2  -7    0.55    0.06
   2   2   7    0.24    0.05
  -4  -2  -7   23.56    0.54
   4  -2   7   24.44    0.59
  -4   2  -7   23.96    0.58
   4   2   7   23.78    0.62
  -6  -2  -7   12.18    0.30
   6  -2   7   11.93    0.35
  -6   2  -7   11.99    0.34
   6   2   7   12.38    0.38
   8  -2   7    0.11    0.04
   8   2   7    0.81    0.10
  -8   2  -7    0.14    0.04
  10  -2   7    7.05    0.27
  10   2   7    7.80    0.30
 -10   2  -7    7.67    0.24
  12  -2   7    7.36    0.28
 -12   2  -7    7.03    0.23
  12   2   7    6.64    0.29
  14  -2   7    6.20    0.27
  14   2   7    6.48    0.29
  16  -2   7    7.76    0.32
  16   2   7    8.68    0.36
  18  -2   7    0.02    0.05
  18   2   7   -0.02    0.05
  20  -2   7    5.54    0.28
  20   2   7    5.39    0.30
  22  -2   7    3.32    0.23
  22   2   7    3.59    0.25
  24  -2   7    2.26    0.20
  24   2   7    2.35    0.21
  26  -2   7    0.80    0.14
  26   2   7    0.91    0.16
  28  -2   7    4.08    0.28
  28   2   7    3.68    0.28
  30  -2   7    1.09    0.19
  30   2   7    0.95    0.18
 -37  -3   7    1.68    0.26
 -35  -3   7   19.29    0.76
 -35   3   7   19.18    0.78
 -33  -3   7    2.90    0.27
 -33   3   7    2.56    0.27
 -31  -3   7   17.45    0.67
 -31   3   7   19.04    0.73
 -29  -3   7    2.85    0.24
  29   3  -7    2.99    0.21
 -29   3   7    2.90    0.25
 -27  -3   7   29.39    0.88
 -27   3   7   29.24    0.92
  27   3  -7   29.40    0.82
 -25  -3   7   13.96    0.53
 -25   3   7   14.46    0.56
  25   3  -7   14.47    0.49
 -23  -3   7   55.72    1.41
  23   3  -7   57.16    1.35
 -23   3   7   58.35    1.47
 -21  -3   7    6.29    0.29
  21   3  -7    6.09    0.28
 -21   3   7    5.75    0.31
 -19  -3   7   76.95    1.76
  19   3  -7   76.91    1.71
 -19   3   7   76.32    1.81
 -17  -3   7    3.15    0.18
 -17   3   7    3.20    0.21
  17   3  -7    2.82    0.18
 -15  -3   7   80.34    1.78
 -15   3   7   83.38    1.85
  15   3  -7   76.71    1.75
 -13  -3   7    9.58    0.32
 -13   3   7    8.97    0.35
  13   3  -7    9.45    0.34
 -11  -3   7   50.25    1.14
  11   3  -7   48.83    1.15
 -11   3   7   52.12    1.22
  -9  -3   7    5.54    0.20
  -9   3   7    5.35    0.25
  -7  -3   7   82.50    1.83
  -7   3   7   89.93    1.94
   7   3  -7   85.89    1.83
  -5  -3   7    1.32    0.08
   5   3  -7    1.53    0.11
  -5   3   7    1.34    0.12
  -3  -3   7  240.49    4.98
   3   3  -7  250.98    4.84
  -3   3   7  237.69    5.05
  -1  -3   7    0.92    0.07
   1   3  -7    1.06    0.09
  -1   3   7    0.63    0.08
  -1  -3  -7   92.83    1.93
   1  -3   7   91.56    1.98
  -1   3  -7   94.07    1.95
   1   3   7   97.99    2.05
   3  -3   7    0.07    0.03
  -3  -3  -7    0.07    0.03
   3   3   7    0.08    0.04
  -3   3  -7    0.05    0.03
  -5  -3  -7   57.10    1.21
   5  -3   7   59.80    1.29
   5   3   7   59.24    1.35
  -5   3  -7   59.36    1.27
   7  -3   7   18.92    0.50
  -7  -3  -7   19.38    0.42
  -7   3  -7   19.34    0.50
   7   3   7   19.42    0.55
   9  -3   7   27.97    0.70
  -9   3  -7   27.64    0.67
   9   3   7   29.14    0.76
  11  -3   7   13.75    0.42
  11   3   7   13.78    0.45
 -11   3  -7   14.01    0.39
  13  -3   7   82.35    1.89
  13   3   7   86.32    1.94
 -13   3  -7   86.98    1.79
  15  -3   7    1.77    0.14
  15   3   7    1.63    0.15
  17  -3   7   36.93    0.95
  17   3   7   37.27    1.00
  19  -3   7    0.09    0.06
  19   3   7    0.06    0.07
  21  -3   7   42.97    1.12
  21   3   7   42.88    1.16
  23  -3   7    6.37    0.32
  23   3   7    6.50    0.35
  25  -3   7   22.76    0.74
  25   3   7   22.89    0.77
  27  -3   7    8.04    0.40
  27   3   7    7.21    0.41
  29  -3   7   36.56    1.08
  29   3   7   35.61    1.11
  31  -3   7    1.91    0.22
 -36  -4   7    0.01    0.14
 -36   4   7    0.10    0.12
 -34  -4   7    5.22    0.38
 -34   4   7    4.63    0.36
 -32  -4   7    3.37    0.29
 -32   4   7    3.38    0.30
 -30  -4   7    4.40    0.30
 -30   4   7    4.53    0.33
 -28  -4   7    7.96    0.39
  28   4  -7    8.17    0.35
 -28   4   7    8.22    0.43
 -26  -4   7   37.18    1.03
  26   4  -7   36.03    0.96
 -26   4   7   36.76    1.08
 -24  -4   7   10.97    0.43
 -24   4   7   10.60    0.47
  24   4  -7   10.26    0.40
 -22  -4   7   18.98    0.60
 -22   4   7   19.50    0.66
  22   4  -7   18.47    0.57
 -20  -4   7   12.21    0.43
 -20   4   7   11.62    0.46
  20   4  -7   12.12    0.42
 -18  -4   7   16.24    0.50
 -18   4   7   16.40    0.56
  18   4  -7   15.89    0.50
 -16  -4   7    7.98    0.30
  16   4  -7    8.47    0.32
 -16   4   7    8.36    0.35
 -14  -4   7   18.91    0.52
  14   4  -7   18.29    0.54
 -14   4   7   18.40    0.58
  12   4  -7    0.51    0.08
 -10  -4   7   14.64    0.41
 -10   4   7   15.55    0.49
  -8  -4   7   13.42    0.36
  -8   4   7   13.44    0.45
   8   4  -7   13.87    0.42
  -6  -4   7   50.09    1.10
   6   4  -7   51.15    1.14
  -4  -4   7   33.08    0.75
   4   4  -7   35.03    0.81
  -4   4   7   33.05    0.86
  -2  -4   7   35.57    0.77
  -2   4   7   32.40    0.86
   2   4  -7   34.46    0.81
   0  -4   7    7.05    0.21
   0   4   7    6.93    0.27
   0   4  -7    6.73    0.25
   2  -4   7   41.12    0.90
  -2  -4  -7   40.97    0.90
  -2   4  -7   40.70    0.94
   2   4   7   42.07    1.00
   4  -4   7   17.94    0.43
  -4  -4  -7   16.89    0.42
   4   4   7   17.43    0.51
  -4   4  -7   17.59    0.47
  -6  -4  -7   20.04    0.46
   6  -4   7   19.76    0.51
   6   4   7   20.98    0.58
  -6   4  -7   21.00    0.54
   8  -4   7   17.16    0.47
   8   4   7   18.27    0.53
  -8   4  -7   17.59    0.48
  10  -4   7    6.48    0.24
  10   4   7    6.62    0.29
 -10   4  -7    6.33    0.24
  12  -4   7    1.88    0.13
 -12   4  -7    1.73    0.12
  12   4   7    1.59    0.14
  14  -4   7    9.69    0.34
 -14   4  -7    9.84    0.33
  14   4   7   10.04    0.39
  16  -4   7   29.94    0.78
  16   4   7   28.12    0.82
  18  -4   7    3.73    0.22
  18   4   7    4.14    0.25
  20  -4   7    9.21    0.37
  20   4   7    8.79    0.40
  22  -4   7    3.57    0.23
  22   4   7    3.57    0.26
  24  -4   7   15.28    0.56
  24   4   7   15.77    0.60
  26  -4   7    3.10    0.24
  26   4   7    3.04    0.25
  28   4   7   11.51    0.54
  37   5  -7    0.01    0.07
 -35   5   7    9.07    0.53
 -33  -5   7    0.65    0.18
 -33   5   7    0.49    0.15
 -31  -5   7   16.46    0.64
 -31   5   7   16.51    0.69
 -29  -5   7    2.26    0.22
 -29   5   7    2.41    0.26
 -27  -5   7   29.37    0.88
 -27   5   7   30.12    0.96
  27   5  -7   29.28    0.82
 -25  -5   7   -0.03    0.05
 -25   5   7   -0.03    0.06
  25   5  -7    0.01    0.05
 -23  -5   7   11.70    0.45
  23   5  -7   11.97    0.43
 -23   5   7   12.28    0.51
 -21  -5   7    0.10    0.06
  21   5  -7    0.26    0.08
 -21   5   7    0.25    0.10
 -19  -5   7   17.48    0.54
  19   5  -7   18.01    0.54
 -19   5   7   17.65    0.60
 -17  -5   7    0.05    0.05
 -17   5   7    0.13    0.07
  17   5  -7    0.00    0.04
 -15  -5   7   37.46    0.92
 -15   5   7   39.23    1.02
  15   5  -7   37.17    0.93
 -13  -5   7    0.09    0.04
 -13   5   7    0.12    0.06
  13   5  -7    0.03    0.04
 -11  -5   7   68.20    1.47
 -11   5   7   65.78    1.59
  11   5  -7   67.96    1.50
  -9  -5   7    2.90    0.13
   9   5  -7    3.03    0.17
  -9   5   7    3.01    0.19
  -7  -5   7   68.74    1.43
   7   5  -7   67.99    1.47
  -7   5   7   63.34    1.56
  -5  -5   7    2.21    0.09
   5   5  -7    2.05    0.14
  -5   5   7    1.95    0.16
  -3  -5   7   47.88    1.03
  -3   5   7   48.35    1.18
   3   5  -7   49.13    1.10
  -1  -5   7    0.17    0.03
  -1   5   7    0.15    0.06
   1   5  -7    0.20    0.05
   1  -5   7   71.17    1.50
  -1   5  -7   69.88    1.54
   1   5   7   72.27    1.62
   3  -5   7    2.20    0.09
  -3   5  -7    2.29    0.14
   3   5   7    2.01    0.14
   5  -5   7   72.39    1.50
  -5  -5  -7   68.72    1.45
   5   5   7   70.02    1.61
  -5   5  -7   71.37    1.53
   7  -5   7    5.60    0.19
  -7   5  -7    5.32    0.23
   9  -5   7   20.17    0.51
   9   5   7   19.83    0.59
  -9   5  -7   19.09    0.54
  11  -5   7    4.85    0.20
 -11   5  -7    4.76    0.22
  11   5   7    4.60    0.24
  13  -5   7   24.26    0.64
  13   5   7   24.19    0.71
 -13   5  -7   24.30    0.64
  15  -5   7    1.31    0.12
  15   5   7    0.92    0.13
 -15   5  -7    1.50    0.13
  17  -5   7   19.11    0.57
  17   5   7   19.30    0.63
  19  -5   7    3.08    0.20
  19   5   7    3.36    0.24
  21  -5   7   29.63    0.83
  21   5   7   29.44    0.89
  23   5   7    4.00    0.28
  25   5   7   18.07    0.67
  27   5   7    5.40    0.35
  36   6  -7    4.40    0.32
 -34   6   7   12.89    0.63
  34   6  -7   12.01    0.56
 -32   6   7   15.32    0.68
 -30  -6   7   17.98    0.67
 -30   6   7   19.07    0.75
 -28  -6   7   26.18    0.84
 -28   6   7   27.64    0.92
 -26  -6   7   15.37    0.56
  26   6  -7   16.09    0.53
 -26   6   7   16.19    0.64
 -24  -6   7   25.44    0.76
 -24   6   7   24.56    0.82
  24   6  -7   25.13    0.71
 -22  -6   7    9.39    0.38
 -22   6   7    9.83    0.45
  22   6  -7    9.47    0.37
 -20  -6   7   19.30    0.59
  20   6  -7   19.64    0.59
 -20   6   7   19.44    0.67
 -18  -6   7   30.10    0.80
 -18   6   7   31.58    0.89
  18   6  -7   30.04    0.80
 -16  -6   7   12.91    0.41
  16   6  -7   13.42    0.44
 -16   6   7   12.78    0.49
 -14  -6   7   32.85    0.79
 -14   6   7   32.40    0.90
  14   6  -7   31.75    0.82
 -12  -6   7    8.16    0.28
  12   6  -7    9.85    0.34
 -12   6   7    9.07    0.37
 -10  -6   7   21.06    0.52
  10   6  -7   21.90    0.59
 -10   6   7   20.49    0.64
  -8  -6   7   96.32    2.01
   8   6  -7   94.41    2.04
  -8   6   7   97.09    2.18
  -6  -6   7   11.26    0.28
  -6   6   7   11.31    0.42
   6   6  -7   10.95    0.37
  -4   6   7   85.80    1.96
   2   6  -7   36.23    0.87
  -2   6   7   35.85    0.93
   0   6  -7   74.19    1.60
   0   6   7   72.31    1.68
   2   6   7   23.73    0.66
  -2   6  -7   22.94    0.62
  -4   6  -7   56.57    1.31
   4   6   7   60.87    1.39
   6   6   7   18.46    0.56
  -6   6  -7   19.03    0.53
  -8   6  -7   51.86    1.19
   8   6   7   51.18    1.25
 -10   6  -7   12.62    0.41
 -12   6  -7    8.65    0.33
  12   6   7    8.70    0.36
 -14   6  -7    4.58    0.23
  14   6   7    4.83    0.27
 -16   6  -7   51.92    1.22
  16   6   7   51.42    1.31
  18   6   7    3.21    0.23
  20   6   7   26.70    0.83
  22   6   7    0.09    0.08
  24   6   7   20.84    0.74
  26   6   7    3.66    0.29
  35   7  -7    4.75    0.34
  33   7  -7    0.36    0.13
 -33   7   7    0.49    0.16
 -31   7   7    9.78    0.52
  31   7  -7    9.90    0.47
 -29   7   7    7.38    0.44
 -27   7   7   12.36    0.56
 -25  -7   7    2.00    0.19
  25   7  -7    1.90    0.16
 -25   7   7    2.17    0.24
 -23  -7   7    6.01    0.31
 -23   7   7    6.37    0.36
  23   7  -7    6.64    0.30
 -21  -7   7    0.13    0.07
 -21   7   7    0.09    0.08
  21   7  -7    0.06    0.05
 -19  -7   7   38.76    0.97
  19   7  -7   37.80    0.96
 -19   7   7   37.30    1.06
 -17  -7   7    0.74    0.10
 -17   7   7    0.50    0.11
  17   7  -7    0.53    0.10
 -15  -7   7   18.45    0.52
 -15   7   7   18.50    0.62
  15   7  -7   18.89    0.56
 -13  -7   7    4.18    0.18
 -13   7   7    3.60    0.24
  13   7  -7    4.11    0.22
 -11   7   7   16.20    0.55
  11   7  -7   15.96    0.49
   9   7  -7    0.91    0.11
  -9   7   7    0.89    0.13
  -7   7   7    0.34    0.09
   7   7  -7    0.42    0.08
   5   7  -7    0.53    0.09
  -5   7   7    0.67    0.11
   3   7  -7    5.99    0.26
  -3   7   7    5.84    0.28
   1   7  -7    0.31    0.07
  -1   7   7    0.32    0.08
   1   7   7   83.91    1.88
  -1   7  -7   80.75    1.78
  -3   7  -7    5.76    0.25
   3   7   7    5.54    0.27
   5   7   7   36.79    0.96
  -5   7  -7   38.26    0.93
   7   7   7    5.17    0.26
  -7   7  -7    5.47    0.25
  -9   7  -7    3.28    0.20
   9   7   7    3.21    0.20
  11   7   7    0.81    0.12
 -11   7  -7    0.99    0.12
 -13   7  -7    0.92    0.12
  13   7   7    0.71    0.12
  15   7   7    1.45    0.16
 -15   7  -7    1.52    0.15
 -17   7  -7   10.74    0.40
  17   7   7   10.38    0.44
  19   7   7    0.30    0.10
  21   7   7    4.41    0.29
  23   7   7    1.39    0.19
  25   7   7    6.39    0.38
  27   7   7    0.32    0.11
 -34   8   7   17.20    0.76
  32   8  -7    5.86    0.35
 -32   8   7    5.80    0.41
  30   8  -7   25.49    0.83
 -30   8   7   25.08    0.91
  28   8  -7   20.87    0.71
 -28   8   7   21.04    0.80
  26   8  -7   13.81    0.52
 -26   8   7   12.91    0.58
  24   8  -7    8.91    0.37
 -24   8   7    9.14    0.46
  24   8  -7    9.34    0.39
  22   8  -7    6.55    0.30
 -22   8   7    6.20    0.36
  22   8  -7    6.44    0.30
  20   8  -7   15.66    0.52
 -20   8   7   16.24    0.61
 -18   8   7   22.33    0.74
  18   8  -7   23.13    0.66
  16   8  -7   36.35    0.94
 -16   8   7   37.65    1.04
  14   8  -7   55.53    1.29
 -14   8   7   53.66    1.39
  12   8  -7   36.10    0.92
 -12   8   7   37.00    1.01
 -10   8   7   30.40    0.87
  10   8  -7   30.84    0.80
   8   8  -7   82.96    1.87
  -8   8   7   88.00    2.01
  -6   8   7   31.35    0.89
   6   8  -7   32.53    0.82
  -4   8   7   37.56    1.00
   4   8  -7   36.47    0.92
   2   8  -7   89.99    1.98
  -2   8   7   93.41    2.11
   0   8   7   40.92    1.07
   0   8  -7   41.48    1.01
   2   8   7   22.62    0.68
  -2   8  -7   23.34    0.65
  -4   8  -7   68.28    1.54
   4   8   7   68.06    1.61
  -6   8  -7   21.38    0.62
   6   8   7   21.80    0.65
   8   8   7  105.77    2.39
  -8   8  -7  106.71    2.29
  10   8   7   55.00    1.38
 -10   8  -7   56.93    1.33
  12   8   7   45.15    1.19
 -12   8  -7   47.35    1.14
  14   8   7   11.63    0.46
 -14   8  -7   11.85    0.43
  16   8   7   63.60    1.58
 -16   8  -7   63.73    1.50
 -18   8  -7    4.25    0.25
  18   8   7    4.08    0.27
  20   8   7   35.82    1.05
  22   8   7    2.50    0.23
  24   8   7   26.29    0.88
  26   8   7    4.17    0.31
 -33   9   7    0.22    0.13
 -31   9   7    1.88    0.26
 -29   9   7    0.25    0.13
 -27   9   7    1.87    0.24
 -25   9   7    1.29    0.20
 -23   9   7    0.76    0.15
  23   9  -7    0.71    0.11
  21   9  -7    0.39    0.09
 -21   9   7    0.27    0.11
 -19   9   7    0.87    0.15
  19   9  -7    0.84    0.12
 -17   9   7    0.80    0.15
  17   9  -7    0.84    0.12
  15   9  -7    3.48    0.21
 -15   9   7    3.27    0.24
  13   9  -7   10.85    0.40
 -13   9   7   10.46    0.44
 -11   9   7   -0.04    0.05
  11   9  -7    0.07    0.06
   9   9  -7    5.03    0.25
  -9   9   7    4.78    0.28
   7   9  -7    0.48    0.09
  -7   9   7    0.86    0.13
   5   9  -7    0.69    0.11
  -5   9   7    0.76    0.13
  -3   9   7    7.30    0.34
   3   9  -7    6.96    0.30
  -1   9   7    0.84    0.12
   1   9  -7    0.88    0.12
  -1   9  -7    1.24    0.14
   1   9   7    0.89    0.13
   3   9   7   11.48    0.43
  -3   9  -7   10.57    0.40
  -5   9  -7    2.81    0.20
   5   9   7    2.72    0.20
  -7   9  -7    0.24    0.08
   7   9   7    0.35    0.09
   9   9   7    0.13    0.08
  -9   9  -7    0.13    0.07
  11   9   7    0.34    0.09
 -11   9  -7    0.38    0.09
  13   9   7    1.38    0.16
 -13   9  -7    1.24    0.15
  15   9   7    0.11    0.08
 -15   9  -7    0.08    0.07
  17   9   7    0.37    0.11
 -17   9  -7    0.42    0.11
  19   9   7    0.01    0.08
 -19   9  -7   -0.01    0.06
  21   9   7    0.58    0.14
  23   9   7    0.23    0.12
  25   9   7    0.13    0.09
 -32  10   7    5.76    0.42
 -30  10   7   17.47    0.74
 -28  10   7   17.79    0.73
 -26  10   7   40.81    1.24
 -24  10   7    8.30    0.45
 -22  10   7   21.72    0.77
  22  10  -7   21.15    0.65
 -20  10   7   12.72    0.55
  20  10  -7   13.94    0.48
 -18  10   7   30.69    0.93
  18  10  -7   29.33    0.82
  16  10  -7   43.56    1.09
 -16  10   7   42.73    1.19
 -14  10   7   28.65    0.88
  14  10  -7   30.59    0.82
 -12  10   7   41.01    1.12
  12  10  -7   41.64    1.05
 -10  10   7   10.73    0.45
  10  10  -7   11.14    0.42
  -8  10   7  116.06    2.61
   8  10  -7  111.85    2.45
  -6  10   7    5.49    0.31
   6  10  -7    5.84    0.28
  -4  10   7   61.23    1.50
   4  10  -7   57.23    1.38
   2  10  -7   41.82    1.05
  -2  10   7   41.70    1.12
   0  10   7   40.40    1.09
   0  10  -7   40.50    1.03
   2  10   7   24.74    0.74
  -2  10  -7   23.47    0.70
  -4  10  -7   18.18    0.58
   4  10   7   18.14    0.60
   6  10   7    9.89    0.41
  -6  10  -7   10.31    0.41
   8  10   7   41.97    1.10
  -8  10  -7   39.23    1.05
 -10  10  -7    4.38    0.26
  10  10   7    5.08    0.29
  12  10   7   37.64    1.05
 -12  10  -7   38.64    1.03
 -14  10  -7    5.56    0.30
  14  10   7    5.48    0.31
 -16  10  -7   33.38    0.95
  16  10   7   33.53    0.98
  18  10   7   17.48    0.64
 -18  10  -7   17.27    0.61
 -20  10  -7   32.33    0.95
  20  10   7   33.71    1.01
  22  10   7    9.56    0.47
  24  10   7   26.31    0.89
 -31  11   7    3.00    0.32
 -29  11   7    0.27    0.14
 -27  11   7    2.48    0.27
 -25  11   7    0.06    0.09
 -23  11   7    2.09    0.24
  21  11  -7    2.12    0.18
 -21  11   7    2.09    0.23
 -19  11   7    0.99    0.16
  19  11  -7    0.88    0.13
 -17  11   7    6.53    0.36
  17  11  -7    6.48    0.31
  15  11  -7    0.32    0.09
 -15  11   7    0.32    0.10
  13  11  -7    0.83    0.12
 -13  11   7    0.86    0.15
 -11  11   7    1.72    0.19
  11  11  -7    1.82    0.16
   9  11  -7    0.17    0.07
  -9  11   7    0.12    0.08
  -7  11   7    1.58    0.18
   7  11  -7    1.29    0.15
   5  11  -7    2.48    0.19
  -5  11   7    2.99    0.23
   3  11  -7    0.03    0.06
  -3  11   7    0.19    0.09
   1  11  -7    0.51    0.10
  -1  11   7    0.49    0.12
  -1  11  -7    6.34    0.31
   1  11   7    6.78    0.34
   3  11   7    2.15    0.19
  -3  11  -7    1.93    0.17
   5  11   7   20.67    0.67
  -5  11  -7   19.90    0.64
  -7  11  -7   10.83    0.44
   7  11   7   10.64    0.45
  -9  11  -7    3.41    0.24
   9  11   7    3.82    0.25
 -11  11  -7    2.00    0.20
  11  11   7    2.30    0.20
 -13  11  -7    0.85    0.15
  13  11   7    0.86    0.15
  15  11   7    5.65    0.33
 -15  11  -7    5.84    0.33
  17  11   7    1.65    0.20
 -17  11  -7    1.57    0.19
 -19  11  -7   -0.04    0.08
  19  11   7    0.08    0.09
  21  11   7    3.62    0.29
 -21  11  -7    4.63    0.29
 -30  12   7   14.38    0.68
 -28  12   7    9.05    0.51
 -26  12   7   13.62    0.63
 -24  12   7   13.26    0.60
 -22  12   7    8.21    0.45
  20  12  -7   16.51    0.57
 -20  12   7   17.91    0.68
  18  12  -7   23.99    0.73
 -18  12   7   23.57    0.80
 -16  12   7   25.97    0.84
  16  12  -7   25.80    0.76
  14  12  -7   26.22    0.76
 -14  12   7   25.98    0.84
 -12  12   7   27.96    0.87
  12  12  -7   28.05    0.81
  10  12  -7    8.85    0.38
 -10  12   7    9.96    0.44
   8  12  -7   27.66    0.82
  -8  12   7   30.61    0.90
   6  12  -7    3.02    0.22
  -6  12   7    4.16    0.27
   4  12  -7   26.54    0.80
  -4  12   7   29.58    0.88
   2  12  -7    4.89    0.28
  -2  12   7    5.31    0.32
   0  12   7   53.92    1.40
   0  12  -7   53.32    1.33
  -2  12  -7   15.21    0.55
   2  12   7   16.13    0.59
   4  12   7   41.55    1.14
  -4  12  -7   40.87    1.09
   6  12   7   25.16    0.80
  -6  12  -7   25.79    0.78
   8  12   7   34.39    1.00
  -8  12  -7   34.92    0.98
 -10  12  -7   15.12    0.57
  10  12   7   15.11    0.57
 -12  12  -7   31.24    0.92
  12  12   7   30.65    0.94
  14  12   7    9.01    0.43
 -14  12  -7    9.24    0.44
  16  12   7   32.35    1.00
 -16  12  -7   34.04    1.00
 -18  12  -7    9.52    0.46
  18  12   7   10.03    0.47
  20  12   7   27.94    0.91
 -20  12  -7   27.03    0.88
 -27  13   7    7.38    0.46
 -25  13   7    0.65    0.18
 -23  13   7    2.56    0.27
 -21  13   7    0.73    0.17
 -19  13   7    4.01    0.30
  19  13  -7    4.39    0.27
 -17  13   7    0.76    0.16
  17  13  -7    0.75    0.12
 -15  13   7    8.34    0.42
  15  13  -7    8.11    0.37
  13  13  -7    0.58    0.12
 -13  13   7    0.74    0.15
 -11  13   7   22.26    0.74
  11  13  -7   21.60    0.69
  -9  13   7    0.10    0.09
   9  13  -7    0.09    0.07
  -7  13   7   11.91    0.50
   7  13  -7   11.32    0.46
  -5  13   7    1.42    0.18
   5  13  -7    1.38    0.17
   3  13  -7    9.04    0.40
  -3  13   7    9.17    0.44
   1  13  -7    1.31    0.16
  -1  13   7    1.46    0.18
   1  13   7   10.05    0.46
  -1  13  -7   10.09    0.44
   3  13   7    2.27    0.21
  -3  13  -7    1.73    0.19
   5  13   7   11.85    0.51
  -5  13  -7   11.54    0.49
   7  13   7    1.01    0.16
  -7  13  -7    0.79    0.15
   9  13   7   10.80    0.48
  -9  13  -7   10.20    0.46
 -11  13  -7    1.45    0.19
  11  13   7    1.43    0.19
  13  13   7    9.77    0.46
 -13  13  -7    9.65    0.46
 -15  13  -7    1.80    0.22
  15  13   7    1.71    0.21
 -17  13  -7   10.27    0.49
  17  13   7   10.83    0.51
 -19  13  -7    0.08    0.09
  19  13   7    0.11    0.10
 -21  13  -7    3.59    0.27
 -20  14   7    6.46    0.39
  18  14  -7    8.95    0.40
 -18  14   7    8.46    0.44
 -16  14   7    8.88    0.44
  16  14  -7    8.47    0.39
 -14  14   7   11.32    0.51
  14  14  -7   12.11    0.48
 -12  14   7   21.09    0.73
  12  14  -7   20.54    0.68
  10  14  -7    9.65    0.42
 -10  14   7    9.10    0.44
   8  14  -7    3.95    0.27
  -8  14   7    4.23    0.29
  -6  14   7    8.80    0.43
   6  14  -7    8.96    0.41
   4  14  -7   14.57    0.56
  -4  14   7   15.95    0.61
   2  14  -7    7.28    0.37
  -2  14   7    6.83    0.38
   0  14  -7   26.52    0.83
   0  14   7   27.25    0.88
  -2  14  -7    7.18    0.38
   2  14   7    7.88    0.41
   4  14   7   26.34    0.86
  -4  14  -7   24.71    0.81
  -6  14  -7   13.15    0.54
   6  14   7   13.43    0.56
  -8  14  -7   18.47    0.68
   8  14   7   19.29    0.70
  10  14   7   14.72    0.60
 -10  14  -7   14.43    0.59
 -12  14  -7   13.66    0.58
  12  14   7   14.85    0.60
 -14  14  -7    6.02    0.37
  14  14   7    5.69    0.36
  16  14   7   29.36    0.94
 -16  14  -7   26.04    0.90
 -18  14  -7    0.28    0.10
  18  14   7    0.37    0.10
  17  15  -7    0.41    0.12
  15  15  -7   12.96    0.52
  13  15  -7    0.76    0.14
  11  15  -7   34.01    0.99
 -11  15   7   34.96    1.04
   9  15  -7    2.12    0.21
  -9  15   7    1.86    0.21
  -7  15   7   35.27    1.05
   7  15  -7   35.88    1.02
   5  15  -7    0.36    0.11
  -5  15   7    0.44    0.13
  -3  15   7   19.41    0.70
   3  15  -7   18.05    0.66
  -1  15   7    0.25    0.11
   1  15  -7    0.32    0.11
  -1  15  -7   32.29    0.98
   1  15   7   32.84    1.02
  -3  15  -7    1.34    0.19
   3  15   7    1.04    0.19
   5  15   7   27.14    0.89
  -5  15  -7   24.30    0.83
   7  15   7    0.60    0.14
  -7  15  -7    0.42    0.13
   9  15   7   12.01    0.55
  -9  15  -7   11.75    0.54
 -11  15  -7    0.79    0.17
  11  15   7    1.23    0.19
 -13  15  -7   11.03    0.52
  13  15   7   10.54    0.52
  15  15   7    0.20    0.11
  16  16  -7    2.57    0.23
  14  16  -7    3.75    0.28
  12  16  -7    5.11    0.32
  10  16  -7   10.89    0.49
   8  16  -7    4.15    0.29
   6  16  -7    4.44    0.30
   4  16  -7    4.32    0.30
   2  16  -7    5.43    0.34
   0  16  -7    7.18    0.40
  -2  16  -7    0.15    0.08
  -4  16  -7    0.66    0.14
  -6  16  -7    0.23    0.11
  -8  16  -7    8.10    0.44
  10  16   7    0.19    0.09
  15  17  -7   21.88    0.76
  13  17  -7    0.12    0.09
  11  17  -7   27.17    0.88
   9  17  -7    0.41    0.13
   7  17  -7   26.51    0.88
   5  17  -7    1.33    0.20
   3  17  -7   21.73    0.78
   1  17  -7    3.29    0.28
  -1  17  -7   33.86    1.06
  -3  17  -7    1.19    0.20
 -36   0   8    5.07    0.40
 -34   0   8   41.63    1.27
  34   0  -8   41.55    1.14
  32   0  -8    0.09    0.06
 -32   0   8   -0.05    0.08
  30   0  -8   45.89    1.19
 -30   0   8   45.67    1.30
 -28   0   8    0.04    0.08
  28   0  -8    0.07    0.06
 -26   0   8   66.16    1.68
  26   0  -8   67.70    1.58
  24   0  -8    1.57    0.16
 -24   0   8    1.68    0.18
  22   0  -8   78.88    1.78
 -22   0   8   78.18    1.86
 -20   0   8    0.31    0.09
  20   0  -8    0.49    0.10
  18   0  -8   91.77    1.99
 -18   0   8   89.24    2.06
 -16   0   8    1.67    0.14
  16   0  -8    1.84    0.15
 -14   0   8  124.73    2.71
  14   0  -8  125.65    2.63
 -12   0   8   25.95    0.71
  12   0  -8   27.89    0.71
  10   0  -8  185.92    3.83
 -10   0   8  191.01    3.96
  -8   0   8   49.21    1.14
   8   0  -8   47.67    1.11
  -6   0   8  164.18    3.46
   6   0  -8  163.90    3.34
  -4   0   8    0.64    0.08
   4   0  -8    0.96    0.09
   2   0  -8  253.89    5.06
  -2   0   8  255.41    5.26
   0   0   8   31.18    0.76
   0   0  -8   30.38    0.72
  -2   0  -8  162.88    3.28
   2   0   8  164.65    3.43
   4   0   8  147.38    3.13
  -4   0  -8  150.65    2.99
  -6   0  -8   35.39    0.79
   6   0   8   36.26    0.87
   8   0   8   32.69    0.82
  -8   0  -8   32.35    0.72
  10   0   8  152.85    3.26
  12   0   8   33.07    0.86
  14   0   8   61.67    1.46
  16   0   8    7.63    0.33
  18   0   8    9.90    0.40
  20   0   8   18.95    0.63
  22   0   8   20.54    0.68
  24   0   8   23.66    0.77
  26   0   8   13.03    0.54
  28   0   8   22.17    0.78
 -37  -1   8    0.58    0.19
 -37   1   8    0.90    0.22
 -35  -1   8    0.12    0.12
 -35   1   8    0.19    0.15
  33  -1  -8    2.07    0.21
 -33  -1   8    2.01    0.24
  33   1  -8    1.74    0.19
 -33   1   8    2.07    0.25
  31  -1  -8    0.79    0.14
 -31  -1   8    0.67    0.16
 -31   1   8    0.59    0.15
  31   1  -8    0.57    0.12
 -29  -1   8    1.09    0.18
  29  -1  -8    1.18    0.16
  29   1  -8    1.09    0.15
 -29   1   8    1.03    0.17
  27  -1  -8    5.83    0.31
 -27  -1   8    6.05    0.34
  27   1  -8    5.90    0.30
 -27   1   8    6.04    0.35
  25  -1  -8    0.09    0.08
 -25  -1   8    0.02    0.07
 -25   1   8    0.01    0.06
  25   1  -8    0.07    0.07
  23  -1  -8    3.44    0.23
 -23  -1   8    3.80    0.24
  23   1  -8    3.35    0.22
 -23   1   8    3.33    0.24
 -21  -1   8    3.74    0.23
  21  -1  -8    3.81    0.23
  21   1  -8    4.01    0.23
 -21   1   8    3.65    0.24
 -19  -1   8    3.19    0.21
  19  -1  -8    3.11    0.20
 -19   1   8    2.87    0.20
  19   1  -8    3.29    0.20
  17  -1  -8    3.46    0.21
 -17  -1   8    3.49    0.20
 -17   1   8    3.51    0.21
  17   1  -8    3.28    0.20
  15  -1  -8   34.44    0.87
 -15  -1   8   34.19    0.88
 -15   1   8   34.60    0.90
  13  -1  -8   33.27    0.83
 -13  -1   8   31.92    0.83
 -13   1   8   34.66    0.87
  13   1  -8   31.98    0.83
  11  -1  -8    7.80    0.30
 -11  -1   8    7.68    0.29
 -11   1   8    8.38    0.32
  11   1  -8    8.55    0.32
  -9  -1   8    0.30    0.06
   9  -1  -8    0.15    0.06
   9   1  -8    0.02    0.04
  -9   1   8    0.35    0.07
  -7  -1   8   16.58    0.48
   7  -1  -8   18.55    0.50
   7   1  -8   17.06    0.50
  -7   1   8   17.88    0.52
  -5  -1   8   14.10    0.42
   5  -1  -8   14.25    0.42
  -5   1   8   13.72    0.43
   5   1  -8   14.55    0.42
   3  -1  -8    2.67    0.15
  -3  -1   8    2.66    0.14
  -3   1   8    2.80    0.16
   3   1  -8    2.73    0.15
  -1  -1   8    3.77    0.17
   1  -1  -8    4.06    0.18
   1   1  -8    3.85    0.18
  -1   1   8    4.19    0.19
  -1  -1  -8    2.75    0.14
   1  -1   8    2.65    0.14
   1   1   8    3.09    0.16
  -1   1  -8    2.73    0.14
   3  -1   8    0.36    0.06
  -3  -1  -8    0.39    0.06
  -3   1  -8    0.29    0.05
   3   1   8    0.37    0.07
   5  -1   8   11.02    0.34
  -5  -1  -8   10.78    0.30
   5   1   8   10.71    0.35
  -5   1  -8   10.69    0.31
   7  -1   8    3.27    0.17
  -7  -1  -8    3.45    0.13
  -7   1  -8    3.28    0.15
   7   1   8    3.17    0.18
   9  -1   8    0.23    0.06
   9   1   8    0.15    0.06
  -9   1  -8    0.33    0.05
  11  -1   8    1.12    0.11
  11   1   8    1.10    0.12
 -11   1  -8    1.11    0.08
  13  -1   8    3.38    0.20
  13   1   8    3.72    0.21
  15  -1   8    0.47    0.09
  15   1   8    0.62    0.11
  17  -1   8    6.52    0.30
  17   1   8    6.03    0.30
  19  -1   8    0.24    0.08
  19   1   8    0.27    0.09
  21  -1   8    0.11    0.07
  21   1   8    0.04    0.07
  23  -1   8   -0.02    0.06
  23   1   8   -0.02    0.05
  25  -1   8    2.90    0.23
  25   1   8    2.59    0.23
  27  -1   8    0.08    0.08
  27   1   8   -0.03    0.07
  29  -1   8    2.71    0.24
  29   1   8    2.32    0.25
 -36  -2   8    1.13    0.22
 -36   2   8    1.05    0.24
  34  -2  -8   30.31    0.93
 -34  -2   8   31.05    1.02
 -34   2   8   30.16    1.04
  32  -2  -8    0.32    0.11
 -32  -2   8    0.24    0.12
 -32   2   8    0.38    0.13
  32   2  -8    0.33    0.10
 -30  -2   8   20.37    0.73
  30  -2  -8   20.25    0.69
  30   2  -8   21.17    0.67
 -30   2   8   20.65    0.76
 -28  -2   8    1.06    0.16
  28   2  -8    1.24    0.15
 -28   2   8    1.09    0.17
 -26  -2   8   67.30    1.71
 -26   2   8   71.02    1.76
  26   2  -8   69.16    1.62
 -24  -2   8    3.53    0.24
  24   2  -8    3.75    0.23
 -24   2   8    3.70    0.26
 -22  -2   8  132.64    2.93
  22   2  -8  130.29    2.81
 -22   2   8  132.41    2.97
 -20  -2   8    3.10    0.20
 -20   2   8    3.06    0.22
  20   2  -8    2.99    0.20
 -18  -2   8  100.25    2.24
  18   2  -8  100.91    2.18
 -18   2   8   99.51    2.28
 -16  -2   8    0.04    0.04
  16   2  -8    0.04    0.06
 -16   2   8    0.09    0.06
 -14  -2   8   29.60    0.76
  14   2  -8   30.76    0.78
 -14   2   8   28.36    0.80
 -12  -2   8    4.40    0.20
  12   2  -8    4.42    0.22
 -12   2   8    4.47    0.23
 -10  -2   8   34.77    0.86
 -10   2   8   36.43    0.92
  10   2  -8   36.20    0.88
  -8  -2   8    1.68    0.11
   8   2  -8    1.45    0.13
  -8   2   8    1.60    0.13
   6  -2  -8   74.33    1.58
  -6  -2   8   73.42    1.61
  -6   2   8   72.85    1.67
   6   2  -8   72.05    1.59
  -4  -2   8   28.64    0.71
   4  -2  -8   29.90    0.72
   4   2  -8   28.89    0.72
  -4   2   8   28.93    0.76
   2  -2  -8   65.48    1.45
  -2  -2   8   69.33    1.49
  -2   2   8   66.48    1.53
   2   2  -8   68.98    1.46
   0  -2   8    3.20    0.15
   0  -2  -8    3.06    0.15
   0   2  -8    3.14    0.16
   0   2   8    3.20    0.17
   2  -2   8   51.80    1.19
  -2  -2  -8   53.36    1.15
   2   2   8   53.82    1.24
  -2   2  -8   54.37    1.17
  -4  -2  -8   12.60    0.35
   4  -2   8   14.81    0.39
   4   2   8   12.79    0.41
  -4   2  -8   13.47    0.38
   6  -2   8   73.01    1.61
  -6  -2  -8   71.81    1.50
  -6   2  -8   72.67    1.54
   6   2   8   75.52    1.65
   8  -2   8    1.98    0.13
   8   2   8    1.91    0.14
  -8   2  -8    1.92    0.12
  10  -2   8   61.49    1.41
  10   2   8   64.27    1.46
 -10   2  -8   60.73    1.33
  12  -2   8   43.95    1.04
 -12   2  -8   42.47    0.94
  12   2   8   40.44    1.06
  14  -2   8    5.26    0.25
  14   2   8    5.43    0.27
  16  -2   8    7.94    0.33
  16   2   8    8.37    0.36
  18  -2   8    7.70    0.33
  18   2   8    7.67    0.35
  20  -2   8    7.07    0.33
  20   2   8    7.24    0.35
  22  -2   8   36.47    0.99
  22   2   8   34.15    1.01
  24  -2   8   13.78    0.53
  24   2   8   13.83    0.55
  26  -2   8   30.38    0.93
  26   2   8   30.28    0.96
  28  -2   8   21.73    0.76
  28   2   8   21.76    0.79
  30  -2   8   17.71    0.68
 -37  -3   8    1.32    0.24
  35  -3  -8    1.56    0.21
 -35  -3   8    1.53    0.23
 -35   3   8    1.91    0.28
 -33  -3   8    0.30    0.14
 -33   3   8    0.19    0.13
 -31  -3   8    1.70    0.21
 -31   3   8    2.02    0.24
  31   3  -8    2.14    0.19
 -29  -3   8    0.37    0.11
 -29   3   8    0.54    0.14
  29   3  -8    0.33    0.10
 -27  -3   8    0.62    0.14
  27   3  -8    0.80    0.13
 -27   3   8    0.94    0.17
 -25  -3   8    8.61    0.39
  25   3  -8    8.05    0.36
 -25   3   8    8.86    0.42
 -23  -3   8    4.21    0.26
 -23   3   8    4.69    0.29
  23   3  -8    4.10    0.25
 -21  -3   8    1.72    0.16
 -21   3   8    1.76    0.18
  21   3  -8    1.45    0.15
 -19  -3   8   14.65    0.49
  19   3  -8   15.27    0.50
 -19   3   8   14.87    0.53
 -17  -3   8    0.10    0.05
 -17   3   8    0.14    0.07
  17   3  -8    0.13    0.06
 -15  -3   8   32.57    0.83
 -15   3   8   33.05    0.90
  15   3  -8   32.73    0.85
 -13  -3   8   16.33    0.47
 -13   3   8   16.09    0.52
 -11  -3   8    0.49    0.07
  11   3  -8    0.27    0.07
 -11   3   8    0.17    0.06
  -9  -3   8    4.43    0.18
   9   3  -8    4.32    0.21
  -9   3   8    4.52    0.23
  -7  -3   8   57.62    1.29
  -7   3   8   59.72    1.39
   7   3  -8   57.64    1.31
  -5  -3   8    0.04    0.03
  -5   3   8   -0.02    0.03
   5   3  -8    0.02    0.04
   3  -3  -8   71.90    1.53
  -3  -3   8   73.45    1.56
  -3   3   8   70.91    1.64
   3   3  -8   70.60    1.55
  -1  -3   8    2.58    0.13
   1  -3  -8    2.35    0.13
  -1   3   8    2.50    0.16
   1   3  -8    2.16    0.14
  -1  -3  -8    1.73    0.11
   1  -3   8    1.66    0.10
   1   3   8    1.69    0.13
  -1   3  -8    1.67    0.12
   3  -3   8   24.98    0.59
  -3  -3  -8   22.99    0.57
  -3   3  -8   24.47    0.61
   3   3   8   24.27    0.65
   5  -3   8   13.64    0.38
  -5  -3  -8   13.19    0.34
  -5   3  -8   13.48    0.39
   5   3   8   14.57    0.44
   7  -3   8    5.42    0.21
  -7   3  -8    4.84    0.20
   7   3   8    4.65    0.23
   9  -3   8    5.04    0.21
  -9   3  -8    4.84    0.20
   9   3   8    5.03    0.24
  11  -3   8    2.65    0.16
  11   3   8    2.33    0.17
 -11   3  -8    2.55    0.15
  13  -3   8   28.03    0.73
  13   3   8   26.03    0.76
 -13   3  -8   27.19    0.67
  15  -3   8    4.27    0.22
  17  -3   8   42.48    1.07
  17   3   8   41.66    1.11
  19  -3   8    0.29    0.08
  19   3   8    0.14    0.08
  21  -3   8    8.74    0.37
  21   3   8    8.33    0.40
  23  -3   8    0.02    0.06
  23   3   8    0.08    0.08
  25  -3   8    3.02    0.23
  25   3   8    3.21    0.25
  27  -3   8    0.49    0.13
  27   3   8    0.51    0.14
 -36  -4   8    0.04    0.15
 -36   4   8    0.10    0.12
 -34  -4   8   24.95    0.89
 -34   4   8   26.69    0.96
 -32  -4   8    1.08    0.19
 -32   4   8    0.91    0.19
 -30  -4   8   11.36    0.50
 -30   4   8   10.90    0.54
  30   4  -8   11.11    0.44
 -28  -4   8    2.66    0.23
  28   4  -8    2.81    0.20
 -28   4   8    2.73    0.25
 -26  -4   8   10.35    0.45
  26   4  -8   10.96    0.42
 -26   4   8   11.06    0.50
 -24  -4   8    1.22    0.16
  24   4  -8    0.98    0.13
 -24   4   8    1.28    0.18
 -22  -4   8   57.53    1.40
 -22   4   8   53.98    1.45
  22   4  -8   57.82    1.36
 -20  -4   8    8.39    0.35
 -20   4   8    8.44    0.39
  20   4  -8    8.51    0.35
 -18  -4   8   81.24    1.83
  18   4  -8   81.07    1.81
 -18   4   8   79.88    1.91
 -16  -4   8    1.72    0.13
  16   4  -8    1.73    0.15
 -16   4   8    1.52    0.16
 -14  -4   8   86.10    1.90
 -14   4   8   87.55    1.99
  14   4  -8   84.69    1.88
 -12  -4   8   11.79    0.35
 -12   4   8   10.58    0.41
  12   4  -8   10.57    0.38
 -10  -4   8   25.38    0.63
 -10   4   8   24.61    0.72
  10   4  -8   25.33    0.68
  -8  -4   8    6.39    0.22
  -8   4   8    6.51    0.29
   8   4  -8    6.30    0.27
  -6  -4   8   61.44    1.33
  -6   4   8   61.49    1.45
   6   4  -8   60.05    1.36
  -4  -4   8    1.56    0.09
   4   4  -8    1.48    0.12
  -4   4   8    1.64    0.14
  -2  -4   8   49.50    1.11
  -2   4   8   49.83    1.21
   2   4  -8   51.15    1.14
   0  -4   8    0.73    0.06
   0  -4  -8    0.73    0.07
   0   4   8    0.49    0.08
   0   4  -8    0.67    0.08
   2  -4   8   25.14    0.61
  -2  -4  -8   25.70    0.61
   2   4   8   27.50    0.71
  -2   4  -8   25.26    0.65
  -4  -4  -8    9.00    0.27
   4  -4   8    9.78    0.28
   4   4   8   10.09    0.35
  -4   4  -8    9.27    0.32
   6  -4   8   61.46    1.34
  -6   4  -8   60.63    1.34
   6   4   8   61.29    1.43
   8  -4   8    5.68    0.22
   8   4   8    5.59    0.26
  -8   4  -8    5.58    0.23
  10  -4   8   18.19    0.50
  10   4   8   18.47    0.57
 -10   4  -8   18.22    0.51
  12  -4   8   35.23    0.86
  12   4   8   34.25    0.92
 -12   4  -8   33.37    0.83
  14  -4   8   24.69    0.67
  14   4   8   24.85    0.73
 -14   4  -8   24.77    0.64
  16  -4   8   16.71    0.52
  16   4   8   16.87    0.57
  18  -4   8   40.51    1.02
  18   4   8   38.62    1.07
  20  -4   8   16.25    0.54
  20   4   8   15.37    0.57
  22  -4   8   29.10    0.85
  22   4   8   29.97    0.91
  24   4   8   15.08    0.60
  26   4   8   22.66    0.80
 -35  -5   8    8.45    0.49
 -35   5   8    8.41    0.51
 -33  -5   8    5.13    0.36
 -33   5   8    5.26    0.39
 -31  -5   8   20.14    0.74
 -31   5   8   20.77    0.81
 -29  -5   8    4.47    0.30
 -29   5   8    4.85    0.34
  29   5  -8    4.11    0.25
 -27  -5   8   14.35    0.55
 -27   5   8   14.69    0.62
  27   5  -8   15.20    0.52
 -25  -5   8    4.97    0.28
  25   5  -8    4.88    0.27
 -25   5   8    4.89    0.32
 -23  -5   8   12.62    0.48
 -23   5   8   13.39    0.55
  23   5  -8   13.92    0.48
 -21  -5   8   15.94    0.53
 -21   5   8   15.58    0.59
  21   5  -8   15.67    0.52
 -19  -5   8   19.32    0.59
 -19   5   8   19.24    0.65
  19   5  -8   19.98    0.60
 -17  -5   8    7.48    0.30
 -17   5   8    7.51    0.36
  17   5  -8    8.36    0.34
 -15  -5   8   37.53    0.93
 -15   5   8   36.48    1.02
  15   5  -8   39.78    0.97
 -13  -5   8   11.47    0.35
 -13   5   8   10.99    0.43
  13   5  -8   10.52    0.39
 -11  -5   8   13.56    0.38
 -11   5   8   12.34    0.46
  11   5  -8   13.22    0.44
  -9  -5   8   12.48    0.35
   9   5  -8   12.98    0.42
  -9   5   8   12.64    0.45
  -7  -5   8   45.83    1.01
  -7   5   8   47.10    1.16
   7   5  -8   44.13    1.07
   5   5  -8    0.46    0.08
  -5   5   8    0.43    0.09
  -3  -5   8   69.98    1.47
   3   5  -8   68.91    1.53
  -3   5   8   69.22    1.62
  -1  -5   8    0.32    0.04
   1   5  -8    0.32    0.07
  -1   5   8    0.30    0.08
   1  -5   8   36.76    0.82
  -1   5  -8   35.34    0.87
   1   5   8   36.54    0.93
  -3  -5  -8    9.17    0.28
   3  -5   8    9.43    0.27
   3   5   8    9.68    0.36
  -3   5  -8    9.46    0.33
   5  -5   8   51.44    1.13
   5   5   8   53.11    1.25
  -5   5  -8   50.01    1.17
   7  -5   8    0.27    0.05
   7   5   8    0.13    0.06
  -7   5  -8    0.18    0.06
   9  -5   8   59.50    1.34
   9   5   8   60.74    1.44
  -9   5  -8   60.96    1.36
  11  -5   8   31.07    0.78
  11   5   8   31.32    0.87
 -11   5  -8   32.73    0.80
  13  -5   8   21.55    0.60
  13   5   8   22.08    0.68
 -13   5  -8   22.47    0.61
  15   5   8    0.71    0.13
 -15   5  -8    0.72    0.10
  17   5   8   24.51    0.76
  19   5   8    0.31    0.10
  21   5   8   13.10    0.53
  23   5   8    0.18    0.09
  25   5   8    3.68    0.29
  27   5   8    1.18    0.20
  36   6  -8    2.76    0.25
 -34   6   8   10.53    0.58
 -32  -6   8    0.88    0.19
 -32   6   8    0.85    0.20
 -30  -6   8   27.35    0.88
 -30   6   8   26.29    0.94
 -28  -6   8    6.79    0.36
 -28   6   8    6.97    0.42
  28   6  -8    6.48    0.32
 -26  -6   8    3.18    0.24
 -26   6   8    2.96    0.27
  26   6  -8    3.19    0.22
 -24  -6   8    1.82    0.18
  24   6  -8    1.50    0.15
 -24   6   8    1.46    0.20
 -22  -6   8   31.70    0.87
  22   6  -8   31.70    0.86
 -22   6   8   30.94    0.96
 -20  -6   8    1.70    0.15
  20   6  -8    1.50    0.15
 -20   6   8    1.71    0.19
 -18  -6   8   20.72    0.59
 -18   6   8   19.37    0.67
  18   6  -8   19.77    0.61
 -16  -6   8    3.59    0.19
 -16   6   8    3.77    0.25
  16   6  -8    3.25    0.21
 -14  -6   8   30.80    0.77
 -14   6   8   30.84    0.89
  14   6  -8   31.38    0.82
 -12  -6   8   26.17    0.64
  12   6  -8   26.06    0.71
 -12   6   8   24.86    0.76
 -10  -6   8   14.25    0.38
 -10   6   8   14.03    0.50
  10   6  -8   14.17    0.46
  -8   6   8    3.82    0.24
   8   6  -8    3.49    0.20
  -6   6   8   14.10    0.49
   6   6  -8   13.14    0.43
  -4   6   8    8.31    0.35
   4   6  -8    8.16    0.31
   2   6  -8   20.68    0.58
  -2   6   8   20.78    0.63
   0   6   8    6.80    0.30
   0   6  -8    7.09    0.28
   2   6   8   35.56    0.93
  -2   6  -8   35.76    0.88
   4   6   8    7.20    0.31
  -4   6  -8    7.29    0.29
  -6   6  -8   35.42    0.87
   6   6   8   34.05    0.92
  -8   6  -8   14.20    0.45
   8   6   8   13.87    0.48
  10   6   8   22.10    0.66
 -10   6  -8   21.08    0.61
 -12   6  -8    0.94    0.11
  12   6   8    0.53    0.11
 -14   6  -8   27.28    0.74
  14   6   8   28.20    0.82
  16   6   8    0.64    0.12
 -16   6  -8    0.74    0.10
  18   6   8    5.45    0.31
  20   6   8    8.84    0.42
  22   6   8    3.99    0.28
  24   6   8    8.60    0.44
  26   6   8   14.57    0.61
  35   7  -8   13.73    0.60
  33   7  -8    5.09    0.34
 -33   7   8    4.88    0.39
 -31   7   8   25.17    0.93
 -29  -7   8    8.56    0.43
 -29   7   8    9.60    0.51
 -27  -7   8   31.04    0.93
 -27   7   8   31.86    1.04
  27   7  -8   32.58    0.89
 -25  -7   8   13.46    0.51
  25   7  -8   13.61    0.49
 -25   7   8   13.71    0.59
 -23  -7   8   27.51    0.79
 -23   7   8   26.17    0.88
  23   7  -8   27.46    0.78
 -21  -7   8   11.42    0.42
  21   7  -8   11.55    0.43
 -21   7   8   10.88    0.49
 -19  -7   8   35.94    0.93
  19   7  -8   37.56    0.96
 -19   7   8   36.31    1.05
  17   7  -8    6.10    0.29
 -17   7   8    5.65    0.32
 -15   7   8   63.24    1.59
  15   7  -8   64.28    1.48
  13   7  -8   23.36    0.67
 -13   7   8   23.66    0.73
  11   7  -8   26.64    0.74
 -11   7   8   27.30    0.80
   9   7  -8   34.91    0.90
  -9   7   8   36.34    0.98
  -7   7   8   85.36    2.02
   7   7  -8   88.45    1.91
  -5   7   8   13.68    0.50
  -3   7   8   68.58    1.65
   3   7  -8   69.85    1.55
  -1   7   8   24.81    0.74
   1   7  -8   26.33    0.70
   1   7   8   87.88    2.02
  -1   7  -8   88.04    1.91
   3   7   8    7.65    0.34
  -3   7  -8    8.31    0.32
   5   7   8   49.35    1.28
  -5   7  -8   55.03    1.24
  -7   7  -8    5.42    0.26
   7   7   8    5.31    0.28
  -9   7  -8   92.40    2.01
   9   7   8   90.90    2.10
 -11   7  -8   18.53    0.56
  11   7   8   17.88    0.59
 -13   7  -8   17.06    0.54
  13   7   8   17.58    0.59
 -15   7  -8    2.37    0.18
  15   7   8    2.13    0.20
  17   7   8   41.51    1.16
 -17   7  -8   43.40    1.08
  19   7   8    0.32    0.11
  21   7   8   42.28    1.20
  23   7   8    0.12    0.09
  25   7   8   31.32    1.00
 -32   8   8    0.07    0.11
 -30   8   8    0.80    0.19
 -28   8   8    0.14    0.13
 -26   8   8    1.65    0.22
  26   8  -8    1.53    0.16
  24   8  -8    0.24    0.09
 -24   8   8    0.47    0.14
 -22   8   8    2.06    0.23
  22   8  -8    2.06    0.17
 -20   8   8    0.51    0.13
  20   8  -8    0.61    0.12
  18   8  -8    5.46    0.28
 -18   8   8    5.32    0.32
 -16   8   8    0.21    0.09
  16   8  -8    0.14    0.07
 -14   8   8    0.21    0.09
  14   8  -8    0.41    0.09
  12   8  -8    8.64    0.35
 -12   8   8    7.86    0.38
 -10   8   8    2.58    0.21
  10   8  -8    3.14    0.20
  -8   8   8    2.89    0.21
   8   8  -8    2.59    0.18
  -6   8   8    6.06    0.32
   6   8  -8    6.17    0.28
  -4   8   8    0.88    0.13
   4   8  -8    0.66    0.11
  -2   8   8    2.48    0.19
   2   8  -8    2.48    0.18
   0   8  -8    0.39    0.08
   0   8   8    0.15    0.07
  -2   8  -8    7.73    0.33
   2   8   8    7.71    0.35
   4   8   8    7.28    0.33
  -4   8  -8    7.41    0.32
   6   8   8    0.64    0.12
  -6   8  -8    0.85    0.12
   8   8   8   24.42    0.75
  -8   8  -8   25.72    0.72
 -10   8  -8    6.52    0.31
 -12   8  -8    0.99    0.13
  12   8   8    0.71    0.13
  14   8   8    0.40    0.11
 -14   8  -8    0.41    0.10
  16   8   8    0.30    0.11
 -16   8  -8    0.49    0.11
  18   8   8    0.90    0.16
  20   8   8    3.17    0.25
  22   8   8    0.04    0.09
  24   8   8    0.14    0.09
 -31   9   8   12.07    0.61
 -29   9   8    2.47    0.29
 -27   9   8   30.23    1.03
 -25   9   8   10.64    0.53
  25   9  -8   11.13    0.44
 -23   9   8   39.11    1.18
  23   9  -8   40.05    1.05
  21   9  -8   23.14    0.70
 -21   9   8   22.39    0.79
  19   9  -8   46.73    1.17
 -19   9   8   45.22    1.28
  17   9  -8   28.16    0.79
 -17   9   8   27.21    0.87
  15   9  -8   57.02    1.37
 -15   9   8   57.30    1.48
 -13   9   8   33.36    0.96
  13   9  -8   32.05    0.87
 -11   9   8   27.07    0.83
  11   9  -8   26.57    0.76
   9   9  -8    0.47    0.10
  -9   9   8    0.54    0.12
   7   9  -8   46.29    1.16
  -7   9   8   48.27    1.25
   5   9  -8   19.66    0.60
  -5   9   8   19.16    0.65
   3   9  -8   28.35    0.78
  -3   9   8   28.13    0.84
  -1   9   8   28.39    0.83
   1   9  -8   27.24    0.76
  -1   9  -8   38.69    0.99
   1   9   8   38.21    1.04
   3   9   8    2.54    0.20
  -3   9  -8    2.64    0.19
   5   9   8   45.56    1.19
  -5   9  -8   45.80    1.14
  -7   9  -8    7.60    0.34
   7   9   8    8.24    0.37
  -9   9  -8   52.94    1.30
   9   9   8   53.83    1.37
  11   9   8    6.62    0.34
 -11   9  -8    7.11    0.33
  13   9   8   19.93    0.67
 -13   9  -8   19.15    0.63
  15   9   8    0.96    0.15
 -15   9  -8    0.71    0.12
  17   9   8   34.44    1.02
 -17   9  -8   35.27    0.97
  19   9   8    1.65    0.20
  21   9   8   34.47    1.05
  23   9   8    0.21    0.10
 -30  10   8    4.72    0.38
 -28  10   8    1.57    0.24
 -26  10   8    0.23    0.13
  24  10  -8    0.00    0.05
 -24  10   8    0.16    0.11
 -22  10   8    1.18    0.19
  22  10  -8    1.29    0.15
 -20  10   8    0.07    0.08
  20  10  -8    0.02    0.06
  18  10  -8    1.12    0.14
 -18  10   8    1.17    0.17
  16  10  -8    0.55    0.11
 -16  10   8    0.53    0.13
 -14  10   8    9.58    0.44
  14  10  -8    9.51    0.39
  12  10  -8    3.82    0.24
 -12  10   8    4.00    0.27
  10  10  -8    0.39    0.10
 -10  10   8    0.55    0.12
   8  10  -8    4.95    0.27
  -8  10   8    4.57    0.29
   6  10  -8   18.78    0.60
  -6  10   8   20.53    0.68
  -4  10   8    2.34    0.21
   4  10  -8    2.27    0.18
  -2  10   8    0.16    0.08
   2  10  -8    0.11    0.06
   0  10  -8    0.34    0.09
   0  10   8    0.47    0.12
  -2  10  -8    0.18    0.07
   2  10   8    0.13    0.08
   4  10   8    0.76    0.13
  -4  10  -8    0.64    0.12
  -6  10  -8    0.25    0.08
   6  10   8    0.21    0.09
   8  10   8    0.07    0.07
  -8  10  -8    0.12    0.08
  10  10   8    1.19    0.16
 -10  10  -8    0.98    0.14
 -12  10  -8    0.09    0.07
  12  10   8    0.17    0.09
 -14  10  -8    2.72    0.22
  14  10   8    2.43    0.22
  16  10   8   -0.02    0.08
 -16  10  -8    0.01    0.06
  18  10   8    0.10    0.09
 -18  10  -8    0.04    0.08
  20  10   8    2.00    0.22
  22  10   8    0.13    0.10
 -29  11   8    9.85    0.55
 -27  11   8   23.99    0.91
 -25  11   8   15.32    0.67
  23  11  -8   33.94    0.94
 -23  11   8   33.42    1.08
  21  11  -8   25.09    0.76
 -21  11   8   25.83    0.88
  19  11  -8   36.30    0.97
 -19  11   8   34.24    1.07
  17  11  -8   13.54    0.50
 -17  11   8   12.58    0.55
  15  11  -8   30.28    0.86
 -15  11   8   30.86    0.95
  13  11  -8   22.70    0.70
 -13  11   8   22.37    0.75
  11  11  -8   41.87    1.11
 -11  11   8   45.54    1.22
   9  11  -8    4.59    0.27
  -9  11   8    5.11    0.31
   7  11  -8   56.29    1.38
  -7  11   8   56.85    1.47
  -5  11   8   34.37    0.99
   5  11  -8   31.47    0.89
  -3  11   8   75.48    1.84
   3  11  -8   73.05    1.72
  -1  11   8    3.33    0.26
   1  11  -8    3.65    0.24
  -1  11  -8   19.28    0.63
   1  11   8   19.18    0.66
  -3  11  -8    2.39    0.20
   3  11   8    2.45    0.21
  -5  11  -8   23.74    0.74
   5  11   8   24.60    0.78
   7  11   8    4.42    0.28
  -7  11  -8    4.29    0.27
  -9  11  -8   42.59    1.12
   9  11   8   40.82    1.15
  11  11   8    4.41    0.29
 -11  11  -8    4.70    0.29
 -13  11  -8   39.87    1.12
  13  11   8   41.96    1.17
  15  11   8    0.31    0.11
 -15  11  -8    0.18    0.09
  17  11   8   28.53    0.91
 -17  11  -8   27.74    0.87
 -19  11  -8    1.52    0.19
  19  11   8    1.27    0.19
  21  11   8   35.06    1.08
 -28  12   8    1.78    0.25
 -26  12   8    6.27    0.43
 -24  12   8    0.24    0.13
  22  12  -8    8.90    0.41
 -22  12   8    9.78    0.50
 -20  12   8    0.16    0.10
  20  12  -8    0.14    0.07
  18  12  -8    7.11    0.35
 -18  12   8    7.03    0.40
  16  12  -8    0.40    0.10
 -16  12   8    0.52    0.13
  14  12  -8    0.12    0.07
 -14  12   8    0.20    0.10
 -12  12   8    1.94    0.20
  12  12  -8    1.82    0.18
  10  12  -8   12.40    0.48
 -10  12   8   12.30    0.52
  -8  12   8    0.77    0.15
   8  12  -8    0.63    0.12
  -6  12   8    2.55    0.22
   6  12  -8    1.72    0.18
   4  12  -8    4.13    0.26
  -4  12   8    4.66    0.30
  -2  12   8   17.09    0.64
   2  12  -8   16.96    0.59
   0  12  -8   10.75    0.45
   0  12   8   11.31    0.49
   2  12   8    7.07    0.38
  -2  12  -8    7.17    0.35
   4  12   8    1.43    0.18
  -4  12  -8    1.62    0.18
   6  12   8   10.35    0.46
  -6  12  -8    9.57    0.43
  -8  12  -8    1.69    0.19
   8  12   8    1.81    0.20
 -10  12  -8    2.85    0.23
  10  12   8    2.59    0.23
 -12  12  -8    3.08    0.25
  12  12   8    2.49    0.23
 -14  12  -8    1.17    0.18
  14  12   8    1.00    0.17
  16  12   8    0.84    0.17
 -16  12  -8    0.95    0.17
  18  12   8    4.46    0.32
 -18  12  -8    4.83    0.32
 -27  13   8   12.01    0.60
 -25  13   8   13.25    0.63
 -23  13   8   12.65    0.60
  21  13  -8    7.29    0.36
 -21  13   8    6.65    0.42
  19  13  -8   14.46    0.54
 -19  13   8   14.71    0.62
  17  13  -8    9.64    0.43
 -17  13   8    9.95    0.49
 -15  13   8   24.39    0.84
  15  13  -8   25.51    0.78
 -13  13   8    8.74    0.44
  13  13  -8    9.05    0.41
  11  13  -8   24.02    0.76
 -11  13   8   25.73    0.83
  -9  13   8   14.06    0.57
   9  13  -8   14.16    0.53
   7  13  -8   10.26    0.44
  -7  13   8   10.70    0.48
   5  13  -8   12.50    0.50
  -5  13   8   13.35    0.55
   3  13  -8   34.36    0.98
  -3  13   8   35.25    1.05
  -1  13   8    2.81    0.25
   1  13  -8    2.98    0.23
  -1  13  -8   47.92    1.27
   1  13   8   48.65    1.33
   3  13   8    0.81    0.16
  -3  13  -8    1.24    0.17
   5  13   8   32.29    0.98
  -5  13  -8   29.54    0.91
   7  13   8    0.81    0.16
  -7  13  -8    0.69    0.14
   9  13   8   44.27    1.25
  -9  13  -8   43.42    1.21
  11  13   8    5.75    0.36
 -11  13  -8    5.66    0.35
  13  13   8   29.32    0.94
 -13  13  -8   29.30    0.92
 -15  13  -8    0.66    0.16
  15  13   8    0.88    0.17
 -17  13  -8    9.06    0.46
  17  13   8    8.85    0.46
 -19  13  -8    0.02    0.06
 -26  14   8   11.19    0.59
 -24  14   8    2.12    0.26
 -22  14   8    8.50    0.48
  20  14  -8    0.94    0.15
 -20  14   8    1.42    0.21
  18  14  -8   21.38    0.71
 -18  14   8   20.23    0.77
  16  14  -8    2.84    0.23
 -16  14   8    2.79    0.26
  14  14  -8   18.11    0.64
 -14  14   8   19.26    0.71
 -12  14   8    1.21    0.18
  12  14  -8    1.22    0.17
  10  14  -8   30.74    0.92
 -10  14   8   31.99    0.99
   8  14  -8    3.26    0.24
  -8  14   8    3.32    0.27
   6  14  -8    8.77    0.41
  -6  14   8    8.52    0.43
  -4  14   8    3.20    0.27
   4  14  -8    3.21    0.25
  -2  14   8   13.97    0.58
   2  14  -8   13.76    0.55
   0  14   8    2.78    0.25
   0  14  -8    2.57    0.23
   2  14   8   10.29    0.49
  -2  14  -8    9.60    0.45
  -4  14  -8    3.81    0.28
   4  14   8    4.14    0.31
  -6  14  -8   15.09    0.60
   6  14   8   15.79    0.64
   8  14   8    2.99    0.27
  -8  14  -8    2.54    0.25
  10  14   8    2.16    0.24
 -10  14  -8    1.81    0.23
 -12  14  -8    7.80    0.42
  12  14   8    7.96    0.44
 -14  14  -8    5.67    0.36
  14  14   8    6.35    0.39
  16  14   8    2.39    0.24
 -16  14  -8    2.50    0.25
  19  15  -8   10.29    0.47
 -17  15   8    3.95    0.31
  17  15  -8    4.15    0.29
  15  15  -8    4.69    0.31
 -15  15   8    4.76    0.34
 -13  15   8    1.57    0.21
  13  15  -8    1.46    0.19
 -11  15   8    5.29    0.34
  11  15  -8    5.11    0.32
   9  15  -8    9.83    0.46
  -9  15   8   10.04    0.49
   7  15  -8   18.03    0.66
  -7  15   8   18.47    0.70
   5  15  -8    2.53    0.23
  -5  15   8    2.38    0.25
   3  15  -8   15.59    0.61
  -3  15   8   16.44    0.65
  -1  15   8    0.42    0.14
   1  15  -8    0.32    0.11
  -1  15  -8    9.89    0.47
   1  15   8    9.63    0.49
  -3  15  -8    0.53    0.14
   3  15   8    0.63    0.16
  -5  15  -8    5.60    0.35
   5  15   8    5.57    0.37
  -7  15  -8    0.67    0.16
   7  15   8    0.67    0.16
   9  15   8    9.88    0.50
  -9  15  -8    9.25    0.48
 -11  15  -8    0.57    0.14
  11  15   8    0.54    0.15
  13  15   8   18.45    0.73
  16  16  -8    1.04    0.17
  14  16  -8   19.04    0.70
  12  16  -8    1.42    0.20
  10  16  -8   26.06    0.85
   8  16  -8    0.92    0.17
   6  16  -8   24.19    0.82
  -4  16   8    5.29    0.35
   4  16  -8    4.56    0.32
   2  16  -8   18.03    0.69
  -2  16   8   18.92    0.72
   0  16   8    5.22    0.36
   0  16  -8    5.33    0.34
   2  16   8   12.25    0.57
  -2  16  -8   11.76    0.54
  -4  16  -8    4.32    0.32
   4  16   8    4.94    0.36
   6  16   8   21.52    0.80
  -6  16  -8   20.26    0.76
   8  16   8    0.67    0.16
  10  16   8   14.73    0.64
  13  17  -8    0.03    0.10
  11  17  -8    0.45    0.13
   9  17  -8    1.08    0.19
   7  17  -8    6.32    0.39
   5  17  -8    2.08    0.24
   3  17  -8    7.20    0.41
 -36   0   9   -0.02    0.12
  34   0  -9   -0.13    0.08
 -34   0   9   -0.11    0.12
  32   0  -9    0.08    0.09
 -32   0   9   -0.05    0.09
 -30   0   9   -0.07    0.07
  30   0  -9    0.07    0.07
  28   0  -9    0.05    0.07
 -28   0   9   -0.05    0.07
 -26   0   9    0.11    0.09
  26   0  -9    0.11    0.07
  24   0  -9    0.00    0.06
 -24   0   9    0.05    0.07
 -22   0   9    0.07    0.07
  22   0  -9    0.20    0.08
 -20   0   9    0.07    0.06
  20   0  -9    0.04    0.05
 -18   0   9    0.04    0.05
  18   0  -9    0.01    0.05
  16   0  -9    0.02    0.05
 -16   0   9   -0.02    0.04
 -14   0   9    0.08    0.05
  14   0  -9    0.01    0.05
  12   0  -9    0.03    0.05
 -12   0   9    0.02    0.04
  10   0  -9   -0.09    0.05
 -10   0   9    0.08    0.05
   8   0  -9    0.01    0.05
  -8   0   9   -0.01    0.03
   6   0  -9    0.11    0.05
  -6   0   9    0.01    0.04
  -4   0   9    0.04    0.03
   4   0  -9    0.07    0.04
  -2   0   9    0.04    0.04
   2   0  -9    0.07    0.04
   0   0   9    0.11    0.04
   0   0  -9    0.00    0.04
  -2   0  -9    0.03    0.03
   2   0   9    0.07    0.04
  -4   0  -9    0.07    0.04
   4   0   9    0.05    0.04
  -6   0  -9    0.08    0.04
   6   0   9    0.11    0.05
   8   0   9    0.18    0.06
  10   0   9    0.00    0.05
  12   0   9    0.00    0.04
  14   0   9    0.08    0.06
  16   0   9   -0.06    0.04
  18   0   9    0.06    0.06
  20   0   9    0.01    0.05
  22   0   9   -0.03    0.06
  24   0   9    0.09    0.07
  26   0   9   -0.13    0.06
  28   0   9   -0.01    0.08
 -37  -1   9   29.87    1.05
  35  -1  -9    5.95    0.36
 -35  -1   9    6.16    0.42
 -35   1   9    5.07    0.40
  33  -1  -9   25.87    0.83
 -33  -1   9   26.28    0.91
 -33   1   9   25.31    0.92
  33   1  -9   25.73    0.81
  31  -1  -9    0.26    0.10
 -31  -1   9    0.44    0.14
 -31   1   9    0.42    0.14
  31   1  -9    0.44    0.11
 -29  -1   9   10.29    0.48
  29  -1  -9   10.46    0.45
  29   1  -9   10.03    0.43
 -29   1   9    9.35    0.47
  27  -1  -9   11.13    0.45
 -27  -1   9   11.58    0.49
  27   1  -9   10.71    0.44
 -27   1   9   11.01    0.50
 -25  -1   9   48.08    1.27
  25  -1  -9   48.59    1.21
  25   1  -9   46.72    1.20
 -25   1   9   46.42    1.28
 -23  -1   9   17.73    0.61
  23  -1  -9   17.45    0.58
  23   1  -9   17.48    0.58
 -23   1   9   16.66    0.61
 -21  -1   9   23.86    0.73
  21  -1  -9   23.67    0.70
 -21   1   9   24.89    0.75
  21   1  -9   23.33    0.70
 -19  -1   9    0.99    0.13
  19  -1  -9    0.77    0.12
  19   1  -9    0.57    0.10
 -19   1   9    0.51    0.10
  17  -1  -9   53.56    1.28
 -17  -1   9   52.84    1.30
  17   1  -9   55.15    1.29
 -17   1   9   53.34    1.32
 -15  -1   9    7.68    0.31
  15  -1  -9    7.62    0.32
 -15   1   9    7.23    0.32
  15   1  -9    8.07    0.33
 -13  -1   9   48.32    1.16
 -13   1   9   47.31    1.18
  13   1  -9   49.11    1.16
  11  -1  -9   73.24    1.61
 -11  -1   9   71.16    1.63
 -11   1   9   71.49    1.65
  11   1  -9   72.71    1.62
  -9  -1   9  168.13    3.57
   9  -1  -9  171.70    3.48
   9   1  -9  172.76    3.49
  -9   1   9  165.44    3.61
   7  -1  -9   68.52    1.49
  -7  -1   9   66.85    1.51
   7   1  -9   66.04    1.49
  -7   1   9   66.85    1.54
  -5  -1   9   20.63    0.56
   5  -1  -9   20.71    0.56
   5   1  -9   19.58    0.56
  -5   1   9   20.66    0.59
   3  -1  -9    5.70    0.23
  -3  -1   9    5.35    0.23
  -3   1   9    5.06    0.24
   3   1  -9    6.34    0.24
  -1  -1   9   65.35    1.47
   1  -1  -9   65.66    1.43
   1   1  -9   64.38    1.43
  -1   1   9   67.40    1.50
   1  -1   9   55.81    1.26
  -1  -1  -9   54.12    1.20
  -1   1  -9   54.31    1.22
   1   1   9   56.23    1.28
   3  -1   9   43.87    1.02
  -3  -1  -9   41.42    0.96
   3   1   9   45.15    1.05
  -3   1  -9   43.25    0.98
   5  -1   9   55.87    1.28
  -5  -1  -9   56.90    1.20
   5   1   9   56.67    1.31
  -5   1  -9   54.97    1.22
   7  -1   9   95.70    2.15
  -7  -1  -9  101.62    2.02
  -7   1  -9  101.47    2.05
   7   1   9   96.94    2.18
   9  -1   9   41.44    1.00
  -9   1  -9   40.29    0.91
   9   1   9   40.79    1.02
  11  -1   9   65.00    1.52
  11   1   9   66.79    1.55
  13  -1   9   42.04    1.05
  13   1   9   41.69    1.07
  15  -1   9    8.81    0.36
  15   1   9    9.34    0.38
  17  -1   9   13.18    0.48
  17   1   9   13.88    0.50
  19  -1   9   12.60    0.47
  19   1   9   12.68    0.49
  21  -1   9   28.76    0.85
  21   1   9   28.80    0.87
  23  -1   9   22.64    0.74
  23   1   9   23.42    0.76
  25  -1   9   20.48    0.70
  25   1   9   19.24    0.70
  27  -1   9    7.80    0.41
  27   1   9    7.42    0.41
 -36  -2   9    0.10    0.15
  36  -2  -9    0.02    0.11
 -36   2   9    0.20    0.16
  34  -2  -9    1.83    0.22
 -34  -2   9    2.03    0.26
 -34   2   9    1.83    0.26
  32  -2  -9   10.72    0.47
 -32  -2   9   11.17    0.53
 -32   2   9   10.31    0.53
  32   2  -9    9.77    0.44
 -30  -2   9   11.55    0.53
  30  -2  -9   11.70    0.49
 -30   2   9   12.00    0.56
  30   2  -9   11.87    0.47
  28  -2  -9    6.46    0.34
 -28  -2   9    6.05    0.35
 -28   2   9    5.99    0.37
  28   2  -9    5.97    0.32
  26  -2  -9    4.43    0.28
 -26  -2   9    4.83    0.30
 -26   2   9    4.82    0.32
  26   2  -9    4.56    0.27
 -24  -2   9    2.46    0.20
  24   2  -9    2.56    0.20
 -24   2   9    2.38    0.22
 -22  -2   9   12.34    0.47
  22   2  -9   11.58    0.45
 -22   2   9   12.53    0.50
 -20  -2   9    0.02    0.05
  20   2  -9   -0.03    0.04
 -20   2   9    0.08    0.06
 -18  -2   9   11.34    0.41
  18   2  -9   11.07    0.42
 -18   2   9   10.99    0.43
 -16  -2   9    0.69    0.10
  16   2  -9    0.76    0.11
 -16   2   9    0.85    0.12
 -14  -2   9    4.07    0.21
 -14   2   9    3.82    0.22
  14   2  -9    3.91    0.22
  12  -2  -9    4.13    0.22
 -12  -2   9    4.42    0.21
  12   2  -9    4.33    0.23
 -12   2   9    3.95    0.22
  10  -2  -9   11.17    0.38
 -10  -2   9   11.15    0.36
  10   2  -9   11.37    0.40
 -10   2   9   11.78    0.41
   8  -2  -9    6.87    0.28
  -8  -2   9    6.41    0.25
  -8   2   9    6.48    0.29
   8   2  -9    6.50    0.28
   6  -2  -9    0.77    0.09
  -6  -2   9    0.99    0.09
  -6   2   9    0.69    0.10
   6   2  -9    0.85    0.10
  -4  -2   9   14.79    0.44
   4  -2  -9   15.30    0.45
   4   2  -9   14.95    0.45
  -4   2   9   15.78    0.48
  -2  -2   9    0.71    0.08
   2  -2  -9    0.60    0.08
   2   2  -9    0.51    0.08
  -2   2   9    0.50    0.08
   0  -2   9    1.55    0.11
   0  -2  -9    1.63    0.12
   0   2   9    1.65    0.13
   0   2  -9    1.51    0.12
   2  -2   9    0.65    0.08
  -2  -2  -9    0.51    0.07
   2   2   9    0.48    0.08
  -2   2  -9    0.94    0.09
   4  -2   9    0.57    0.07
  -4  -2  -9    0.52    0.06
  -4   2  -9    0.62    0.08
   4   2   9    0.46    0.08
   6  -2   9   18.12    0.50
  -6  -2  -9   18.28    0.45
  -6   2  -9   18.36    0.49
   6   2   9   17.51    0.53
   8  -2   9    0.86    0.10
   8   2   9    1.08    0.12
  -8   2  -9    0.99    0.09
  10  -2   9   10.71    0.37
  10   2   9   10.61    0.39
 -10   2  -9   10.24    0.32
  12  -2   9    9.93    0.36
  12   2   9    9.59    0.38
  14  -2   9   17.63    0.55
  14   2   9   17.73    0.58
  16  -2   9    2.51    0.18
  16   2   9    2.47    0.19
  18  -2   9   13.63    0.48
  18   2   9   13.25    0.50
  20  -2   9    0.06    0.06
  20   2   9   -0.03    0.07
  22  -2   9    5.43    0.30
  22   2   9    6.08    0.33
  24  -2   9    0.02    0.07
  24   2   9    0.03    0.08
  26  -2   9    3.83    0.28
  26   2   9    3.91    0.30
  28  -2   9    1.74    0.21
  37  -3  -9   21.71    0.78
 -37  -3   9   21.57    0.86
 -35  -3   9    3.51    0.32
  35  -3  -9    3.40    0.29
 -35   3   9    3.33    0.34
  33  -3  -9   24.69    0.83
 -33  -3   9   25.42    0.88
 -33   3   9   26.21    0.95
 -31  -3   9    0.38    0.13
  31   3  -9    0.12    0.08
 -31   3   9    0.07    0.10
 -29  -3   9   16.31    0.63
 -29   3   9   16.74    0.68
  29   3  -9   16.81    0.58
 -27  -3   9    4.79    0.30
 -27   3   9    4.79    0.33
  27   3  -9    5.04    0.28
 -25  -3   9   19.27    0.66
  25   3  -9   19.60    0.63
 -25   3   9   19.41    0.70
 -23  -3   9   11.64    0.46
 -23   3   9   11.94    0.50
  23   3  -9   11.43    0.44
 -21  -3   9   53.21    1.33
 -21   3   9   52.12    1.38
  21   3  -9   54.92    1.31
 -19  -3   9   16.86    0.55
 -19   3   9   16.77    0.59
  19   3  -9   18.03    0.57
 -17  -3   9   36.19    0.95
  17   3  -9   38.31    0.97
 -17   3   9   38.19    1.02
 -15  -3   9   16.91    0.51
  15   3  -9   17.50    0.55
 -15   3   9   17.18    0.57
 -13  -3   9   36.98    0.92
 -13   3   9   36.24    0.98
  13   3  -9   39.03    0.96
 -11  -3   9   73.46    1.64
 -11   3   9   72.92    1.73
  11   3  -9   76.12    1.66
  -9  -3   9   60.04    1.37
  -9   3   9   62.25    1.46
   9   3  -9   60.42    1.39
  -7  -3   9    9.74    0.31
  -5  -3   9   14.10    0.40
   5  -3  -9   14.35    0.43
   5   3  -9   14.15    0.44
  -5   3   9   14.10    0.47
  -3  -3   9   19.89    0.48
   3  -3  -9   16.34    0.47
  -3   3   9   15.11    0.51
   3   3  -9   16.74    0.49
   1  -3  -9   22.14    0.57
  -1  -3   9   21.86    0.57
   1   3  -9   22.81    0.60
  -1   3   9   21.44    0.63
  -1  -3  -9   26.12    0.65
   1  -3   9   27.43    0.67
  -1   3  -9   26.68    0.68
   1   3   9   27.59    0.73
  -3  -3  -9   25.15    0.63
   3  -3   9   26.85    0.66
  -3   3  -9   26.72    0.67
   3   3   9   27.73    0.73
  -5  -3  -9   21.72    0.52
   5  -3   9   22.30    0.57
   5   3   9   21.88    0.63
  -5   3  -9   22.19    0.58
   7  -3   9   35.58    0.87
   7   3   9   36.57    0.93
  -7   3  -9   36.20    0.86
   9  -3   9   44.56    1.05
   9   3   9   43.56    1.11
  -9   3  -9   44.41    1.02
  11  -3   9   17.62    0.51
 -11   3  -9   16.87    0.48
  11   3   9   16.98    0.55
  13  -3   9   55.88    1.27
  13   3   9   50.11    1.31
  15  -3   9   43.43    1.07
  15   3   9   40.92    1.11
  17  -3   9   29.04    0.80
  17   3   9   29.22    0.86
  19  -3   9   16.68    0.55
  19   3   9   15.57    0.57
  21  -3   9   15.26    0.55
  21   3   9   16.96    0.61
  23  -3   9   13.01    0.51
  23   3   9   13.36    0.54
  25   3   9   22.99    0.79
  27   3   9    4.71    0.33
 -36  -4   9    6.29    0.43
  36  -4  -9    6.16    0.40
 -34  -4   9    5.05    0.37
 -34   4   9    4.66    0.39
 -32  -4   9    4.94    0.34
  32   4  -9    4.92    0.29
 -32   4   9    4.79    0.37
 -30  -4   9    7.48    0.40
  30   4  -9    6.92    0.35
 -30   4   9    7.01    0.43
 -28  -4   9    4.85    0.31
  28   4  -9    5.80    0.30
 -28   4   9    5.39    0.36
 -26  -4   9   15.97    0.58
  26   4  -9   15.10    0.54
 -26   4   9   15.83    0.63
 -24  -4   9    1.12    0.15
 -24   4   9    0.92    0.17
  24   4  -9    1.20    0.15
 -22  -4   9   18.82    0.62
  22   4  -9   19.61    0.62
 -22   4   9   19.23    0.68
 -20  -4   9   10.44    0.40
 -20   4   9    9.66    0.44
  20   4  -9   10.01    0.40
 -18  -4   9   26.18    0.73
  18   4  -9   26.73    0.75
 -18   4   9   25.81    0.80
 -16  -4   9    0.07    0.04
  16   4  -9   -0.01    0.04
 -16   4   9    0.05    0.06
 -14  -4   9   14.65    0.45
  14   4  -9   14.56    0.49
 -14   4   9   15.29    0.53
 -12  -4   9   16.32    0.46
  12   4  -9   15.35    0.50
 -12   4   9   16.56    0.55
 -10  -4   9   10.46    0.33
 -10   4   9   11.37    0.42
  10   4  -9   10.53    0.38
  -8  -4   9    0.20    0.05
   8   4  -9    0.42    0.09
  -8   4   9    0.11    0.06
  -6  -4   9   57.29    1.28
   6   4  -9   58.37    1.33
  -6   4   9   58.36    1.41
  -4  -4   9    9.05    0.28
  -4   4   9    8.53    0.35
   4   4  -9    9.00    0.33
   2  -4  -9   23.05    0.60
  -2  -4   9   23.85    0.58
   2   4  -9   23.78    0.63
  -2   4   9   22.58    0.67
   0  -4  -9    6.34    0.24
   0  -4   9    6.23    0.22
   0   4   9    5.87    0.27
   0   4  -9    6.27    0.26
   2  -4   9   23.10    0.57
  -2  -4  -9   22.87    0.57
   2   4   9   22.90    0.66
  -2   4  -9   23.09    0.61
  -4  -4  -9    4.76    0.18
   4  -4   9    4.89    0.19
  -4   4  -9    4.91    0.22
   4   4   9    4.80    0.24
   6  -4   9   53.66    1.20
   6   4   9   52.65    1.29
  -6   4  -9   53.24    1.21
   8  -4   9    8.81    0.30
  -8   4  -9    8.66    0.32
   8   4   9    9.31    0.36
  10  -4   9   80.59    1.77
  10   4   9   81.20    1.86
 -10   4  -9   77.84    1.72
  12  -4   9    3.11    0.18
 -12   4  -9    2.86    0.17
  12   4   9    2.83    0.20
  14  -4   9   17.56    0.52
  14   4   9   15.79    0.56
  16  -4   9    0.06    0.05
  16   4   9   -0.01    0.06
  18   4   9   20.89    0.69
  20   4   9    0.13    0.08
  22   4   9   12.97    0.53
  24   4   9    0.12    0.09
  26   4   9   12.65    0.56
 -35  -5   9    1.01    0.22
 -35   5   9    0.96    0.21
 -33  -5   9   22.71    0.83
 -33   5   9   24.23    0.92
 -31  -5   9    0.04    0.10
 -31   5   9    0.10    0.11
  31   5  -9    0.18    0.08
 -29  -5   9   17.19    0.64
 -29   5   9   17.65    0.72
  29   5  -9   16.53    0.58
 -27  -5   9    0.65    0.14
 -27   5   9    0.62    0.15
  27   5  -9    0.70    0.13
 -25  -5   9   15.35    0.56
 -25   5   9   15.84    0.64
  25   5  -9   15.95    0.55
 -23  -5   9    4.78    0.27
  23   5  -9    5.06    0.28
 -23   5   9    4.22    0.30
 -21  -5   9   42.80    1.10
  21   5  -9   43.62    1.10
 -21   5   9   40.97    1.18
 -19  -5   9    7.66    0.32
  19   5  -9    7.93    0.35
 -19   5   9    7.53    0.38
 -17  -5   9   33.40    0.85
 -17   5   9   32.44    0.95
  17   5  -9   32.41    0.88
 -15  -5   9    6.46    0.27
 -15   5   9    6.90    0.34
  15   5  -9    6.75    0.31
 -13  -5   9   29.86    0.74
 -13   5   9   28.97    0.84
  13   5  -9   29.48    0.80
 -11  -5   9   20.85    0.56
  11   5  -9   21.58    0.63
 -11   5   9   22.79    0.68
  -9  -5   9   40.95    0.93
  -9   5   9   39.83    1.06
   9   5  -9   40.82    1.01
  -7  -5   9    1.80    0.10
  -7   5   9    1.43    0.15
   7   5  -9    1.90    0.15
  -5  -5   9   31.88    0.73
  -5   5   9   31.43    0.87
   5   5  -9   31.90    0.82
  -3   5   9    6.88    0.31
   3   5  -9    6.79    0.28
  -1   5   9   33.16    0.90
   1   5  -9   33.92    0.84
  -1  -5  -9   19.49    0.52
   1   5   9   21.44    0.62
  -1   5  -9   19.74    0.57
  -3  -5  -9   32.92    0.76
   3   5   9   32.39    0.87
  -3   5  -9   32.53    0.82
   5   5   9   25.28    0.73
  -5   5  -9   26.02    0.68
   7   5   9   33.51    0.92
  -7   5  -9   34.90    0.86
   9   5   9   25.56    0.73
  -9   5  -9   23.44    0.65
 -11   5  -9    4.64    0.23
  11   5   9    4.77    0.26
  13   5   9    2.22    0.19
 -13   5  -9    1.97    0.15
  15   5   9   28.67    0.85
  17   5   9   16.77    0.60
  19   5   9    8.90    0.42
  21   5   9    8.25    0.42
  23   5   9    8.37    0.43
  25   5   9   10.68    0.51
 -34  -6   9   12.80    0.60
 -34   6   9   12.88    0.65
 -32  -6   9    2.36    0.26
 -32   6   9    2.24    0.28
 -30  -6   9   14.11    0.58
 -30   6   9   13.51    0.64
  30   6  -9   14.45    0.53
 -28  -6   9    7.80    0.39
 -28   6   9    6.68    0.42
  28   6  -9    7.44    0.35
 -26  -6   9   33.48    0.97
 -26   6   9   33.90    1.08
  26   6  -9   33.89    0.94
 -24  -6   9    8.78    0.38
 -24   6   9    7.66    0.43
  24   6  -9    9.06    0.38
 -22  -6   9   27.16    0.77
  22   6  -9   26.23    0.77
 -22   6   9   26.74    0.87
 -20  -6   9   10.47    0.39
  20   6  -9    9.56    0.40
 -20   6   9   10.17    0.46
 -18  -6   9   27.67    0.75
 -18   6   9   27.53    0.86
  18   6  -9   27.77    0.78
 -16  -6   9    0.07    0.05
  16   6  -9    0.11    0.07
 -16   6   9    0.19    0.08
  14   6  -9   23.47    0.68
 -14   6   9   22.35    0.72
  12   6  -9    8.67    0.35
 -12   6   9    8.96    0.39
 -10   6   9   18.18    0.61
  10   6  -9   18.79    0.57
  -8   6   9    1.49    0.16
   8   6  -9    1.62    0.14
   6   6  -9   97.12    2.18
  -6   6   9  105.74    2.33
   4   6  -9    0.43    0.09
  -4   6   9    0.40    0.09
   2   6  -9   53.24    1.25
  -2   6   9   53.26    1.33
   0   6   9    0.61    0.11
   0   6  -9    0.50    0.09
  -2  -6  -9   54.23    1.18
   2   6   9   54.86    1.34
  -2   6  -9   53.11    1.25
   4   6   9    0.04    0.05
  -4   6  -9    0.19    0.06
  -6   6  -9   47.79    1.15
   6   6   9   49.78    1.23
  -8   6  -9    1.62    0.14
   8   6   9    1.27    0.15
  10   6   9   57.62    1.43
 -10   6  -9   57.85    1.34
  12   6   9    3.08    0.22
 -12   6  -9    3.22    0.20
  14   6   9   15.21    0.56
 -14   6  -9   16.19    0.51
  16   6   9    0.46    0.11
  18   6   9   27.27    0.85
  20   6   9    0.11    0.08
  22   6   9   26.61    0.87
  24   6   9    2.93    0.27
 -33   7   9    6.88    0.47
 -31   7   9    0.85    0.19
  29   7  -9    3.54    0.24
 -29   7   9    2.82    0.30
 -27   7   9   -0.03    0.08
  27   7  -9   -0.03    0.06
  25   7  -9   14.68    0.53
 -25   7   9   15.11    0.64
  23   7  -9    0.11    0.07
 -23   7   9    0.27    0.11
  21   7  -9   13.42    0.49
 -21   7   9   14.11    0.57
  19   7  -9    2.51    0.20
 -19   7   9    2.74    0.23
 -17   7   9   15.59    0.59
  17   7  -9   15.73    0.53
  15   7  -9    8.79    0.37
 -15   7   9    8.50    0.40
 -13   7   9    5.07    0.29
  13   7  -9    5.05    0.27
 -11   7   9    4.82    0.29
  11   7  -9    4.99    0.26
   9   7  -9    4.12    0.23
  -9   7   9    3.73    0.25
  -7   7   9   10.00    0.42
   7   7  -9   10.54    0.39
  -5   7   9    5.55    0.30
   5   7  -9    5.48    0.27
  -3   7   9    2.87    0.21
   3   7  -9    3.01    0.19
   1   7  -9    5.61    0.27
  -1   7   9    5.99    0.30
  -1   7  -9    2.63    0.18
   1   7   9    2.63    0.20
  -3   7  -9   17.46    0.54
   3   7   9   18.19    0.59
   5   7   9   10.73    0.43
  -5   7  -9   11.39    0.41
  -7   7  -9   18.48    0.57
   7   7   9   18.55    0.61
  -9   7  -9   12.07    0.43
   9   7   9   12.28    0.47
  11   7   9    1.22    0.15
 -11   7  -9    1.12    0.13
  13   7   9    0.56    0.12
 -13   7  -9    0.33    0.08
 -15   7  -9    5.78    0.29
  15   7   9    5.38    0.31
  17   7   9    9.94    0.45
  19   7   9    1.52    0.19
  21   7   9    0.93    0.17
  23   7   9    3.24    0.28
 -32   8   9    6.89    0.47
 -30   8   9   25.75    0.96
 -28   8   9   10.67    0.56
  28   8  -9   10.65    0.45
  26   8  -9   18.21    0.61
 -26   8   9   17.88    0.73
  24   8  -9    4.33    0.26
 -24   8   9    4.69    0.34
 -22   8   9   22.57    0.80
  22   8  -9   22.07    0.69
 -20   8   9    8.82    0.44
  20   8  -9    8.83    0.38
  18   8  -9   33.84    0.92
 -18   8   9   32.94    1.01
 -16   8   9    6.83    0.37
  16   8  -9    6.99    0.33
 -14   8   9  112.40    2.66
  14   8  -9  119.88    2.54
 -12   8   9    3.35    0.25
  12   8  -9    3.49    0.22
  10   8  -9   98.21    2.22
 -10   8   9  104.99    2.37
  -8   8   9    0.87    0.14
   8   8  -9    1.22    0.14
   6   8  -9   47.16    1.16
  -6   8   9   46.82    1.24
  -4   8   9   11.80    0.47
   4   8  -9   11.48    0.42
   2   8  -9   30.93    0.83
  -2   8   9   30.67    0.89
   0   8  -9    0.01    0.05
   0   8   9    0.18    0.08
   2   8   9   84.48    2.01
  -2   8  -9   86.42    1.91
  -4   8  -9    6.24    0.30
   4   8   9    5.99    0.32
  -6   8  -9   98.75    2.18
   6   8   9  100.51    2.30
   8   8   9   13.27    0.50
  -8   8  -9   12.90    0.46
  10   8   9   61.18    1.52
 -10   8  -9   59.35    1.43
 -12   8  -9    1.44    0.15
  12   8   9    1.31    0.16
  14   8   9   44.53    1.22
 -14   8  -9   45.71    1.15
  16   8   9    0.27    0.11
 -16   8  -9    0.34    0.09
  18   8   9   46.22    1.28
  20   8   9    0.80    0.17
  22   8   9   38.51    1.15
 -31   9   9    2.29    0.29
 -29   9   9    0.12    0.10
  27   9  -9    0.20    0.08
 -27   9   9    0.25    0.14
 -25   9   9    0.69    0.17
  25   9  -9    0.68    0.12
  23   9  -9    5.01    0.29
 -23   9   9    5.46    0.37
 -21   9   9    1.47    0.20
  21   9  -9    1.66    0.17
 -19   9   9    2.90    0.25
  19   9  -9    2.76    0.21
  17   9  -9    1.55    0.16
 -17   9   9    1.57    0.20
 -15   9   9    0.19    0.09
  15   9  -9    0.12    0.07
 -13   9   9    0.62    0.13
  13   9  -9    0.76    0.12
 -11   9   9    0.72    0.14
  11   9  -9    0.64    0.12
   9   9  -9    0.08    0.07
  -9   9   9    0.28    0.10
   7   9  -9    3.15    0.21
  -7   9   9    3.21    0.24
  -5   9   9    1.09    0.16
   5   9  -9    1.16    0.14
  -3   9   9    0.21    0.08
   3   9  -9    0.21    0.08
  -1   9   9    0.10    0.07
   1   9  -9    0.23    0.08
   1   9   9    0.14    0.08
  -1   9  -9    0.11    0.06
  -3   9  -9   11.23    0.43
   3   9   9   12.13    0.48
  -5   9  -9    1.41    0.15
   5   9   9    1.19    0.16
   7   9   9    1.82    0.18
  -7   9  -9    1.75    0.17
  -9   9  -9    4.05    0.25
   9   9   9    4.02    0.27
  11   9   9    3.80    0.27
 -11   9  -9    4.08    0.25
  13   9   9    1.14    0.17
 -13   9  -9    1.46    0.16
 -15   9  -9    0.28    0.10
  15   9   9    0.34    0.11
  17   9   9    2.16    0.22
  19   9   9    0.01    0.09
  21   9   9   -0.08    0.08
 -30  10   9   17.89    0.79
 -28  10   9    9.11    0.53
 -26  10   9   23.40    0.89
  26  10  -9   24.07    0.76
  24  10  -9    3.81    0.25
 -24  10   9    3.77    0.33
  22  10  -9   51.33    1.32
 -22  10   9   52.98    1.48
 -20  10   9    0.04    0.09
  20  10  -9    0.10    0.06
  18  10  -9   28.28    0.83
 -18  10   9   27.53    0.91
 -16  10   9    0.28    0.11
  16  10  -9    0.22    0.08
  14  10  -9   36.73    1.01
 -14  10   9   38.76    1.10
 -12  10   9    4.05    0.28
  12  10  -9    4.28    0.26
 -10  10   9   24.77    0.80
  10  10  -9   25.07    0.75
  -8  10   9    0.61    0.13
   8  10  -9    0.76    0.13
   6  10  -9   31.30    0.87
  -6  10   9   31.20    0.94
  -4  10   9    0.09    0.07
   4  10  -9    0.08    0.06
   2  10  -9   68.94    1.61
  -2  10   9   68.01    1.71
   0  10   9    1.67    0.19
   0  10  -9    1.51    0.16
  -2  10  -9   40.67    1.07
   2  10   9   41.72    1.15
  -4  10  -9   -0.04    0.05
   4  10   9    0.00    0.06
  -6  10  -9   30.44    0.87
   6  10   9   30.84    0.92
  -8  10  -9    0.03    0.06
   8  10   9    0.16    0.09
 -10  10  -9   38.96    1.04
  10  10   9   37.25    1.08
  12  10   9    0.62    0.14
 -12  10  -9    0.68    0.13
 -14  10  -9   47.31    1.27
  14  10   9   51.13    1.36
  16  10   9    0.15    0.09
 -16  10  -9    0.23    0.10
  18  10   9   66.92    1.74
  20  10   9    0.54    0.13
 -29  11   9    0.19    0.12
 -27  11   9    0.38    0.15
 -25  11   9    1.06    0.21
  25  11  -9    1.16    0.16
  23  11  -9    0.30    0.09
 -23  11   9    0.16    0.13
  21  11  -9    2.70    0.22
 -21  11   9    2.97    0.28
  19  11  -9    0.84    0.14
 -19  11   9    0.70    0.16
  17  11  -9    1.72    0.18
 -17  11   9    2.14    0.23
 -15  11   9    0.57    0.14
  15  11  -9    0.69    0.13
 -13  11   9    1.91    0.21
  13  11  -9    2.05    0.19
  11  11  -9    0.70    0.12
 -11  11   9    1.01    0.16
   9  11  -9   -0.01    0.05
  -9  11   9    0.04    0.07
   7  11  -9    0.24    0.08
  -7  11   9    0.40    0.12
  -5  11   9    3.03    0.25
   5  11  -9    3.24    0.23
  -3  11   9   22.75    0.75
   3  11  -9   20.31    0.67
   1  11  -9   12.60    0.49
  -1  11   9   13.25    0.54
  -1  11  -9    4.12    0.26
   1  11   9    3.73    0.27
   3  11   9    2.88    0.24
  -3  11  -9    3.32    0.24
   5  11   9    0.03    0.07
  -5  11  -9   -0.01    0.06
   7  11   9    0.13    0.09
  -7  11  -9    0.20    0.08
  -9  11  -9    0.86    0.15
   9  11   9    0.60    0.14
  11  11   9    0.31    0.11
 -11  11  -9    0.26    0.10
 -13  11  -9    1.33    0.18
  13  11   9    1.18    0.18
 -15  11  -9    2.40    0.23
  15  11   9    2.15    0.23
 -17  11  -9    0.32    0.11
  17  11   9    0.04    0.09
  19  11   9    0.15    0.10
 -28  12   9    6.39    0.45
 -26  12   9   23.96    0.92
 -24  12   9    1.50    0.23
  24  12  -9    1.54    0.19
 -22  12   9   21.14    0.82
  22  12  -9   22.51    0.73
  20  12  -9    0.08    0.07
 -20  12   9    0.02    0.10
  18  12  -9   18.22    0.64
 -18  12   9   19.36    0.73
 -16  12   9    4.00    0.31
  16  12  -9    3.93    0.26
  14  12  -9   31.97    0.93
 -14  12   9   32.86    1.01
  12  12  -9   14.70    0.55
 -12  12   9   14.35    0.59
 -10  12   9   40.87    1.15
  10  12  -9   37.87    1.06
   8  12  -9    0.17    0.08
  -8  12   9    0.10    0.09
  -6  12   9   37.09    1.10
   6  12  -9   37.19    1.03
  -4  12   9    1.58    0.20
   4  12  -9    1.29    0.16
  -2  12   9   62.23    1.62
   2  12  -9   60.73    1.52
   0  12   9    0.37    0.12
   0  12  -9    0.20    0.09
  -2  12  -9   37.59    1.06
   2  12   9   38.96    1.13
   4  12   9    0.81    0.16
  -4  12  -9    0.68    0.14
  -6  12  -9   41.64    1.16
   6  12   9   43.99    1.23
   8  12   9    0.35    0.13
  -8  12  -9    0.53    0.13
  10  12   9   37.37    1.11
 -10  12  -9   36.00    1.05
 -12  12  -9    0.89    0.16
  12  12   9    0.75    0.16
 -14  12  -9   27.68    0.88
  14  12   9   28.36    0.93
  16  12   9    0.00    0.08
 -16  12  -9   -0.02    0.09
 -25  13   9    2.54    0.29
 -23  13   9    0.44    0.15
  21  13  -9    2.81    0.23
 -21  13   9    3.32    0.30
  19  13  -9    5.37    0.32
 -19  13   9    5.51    0.37
  17  13  -9    9.17    0.42
 -17  13   9    8.95    0.47
 -15  13   9    2.17    0.24
  15  13  -9    2.12    0.20
  13  13  -9   10.38    0.46
 -13  13   9   10.65    0.50
  11  13  -9    4.46    0.29
 -11  13   9    5.11    0.34
  -9  13   9   12.72    0.55
   9  13  -9   12.74    0.52
  -7  13   9    0.09    0.09
   7  13  -9    0.10    0.07
  -5  13   9   11.58    0.52
   5  13  -9   11.31    0.48
  -3  13   9    7.03    0.40
   3  13  -9    5.92    0.34
  -1  13   9    9.22    0.47
   1  13  -9    9.17    0.43
  -1  13  -9    3.02    0.25
   1  13   9    3.16    0.27
   3  13   9   12.76    0.56
  -3  13  -9   12.52    0.53
   5  13   9    3.94    0.30
  -5  13  -9    3.46    0.27
   7  13   9    0.58    0.15
  -7  13  -9    0.80    0.16
   9  13   9    5.30    0.35
  -9  13  -9    5.05    0.32
  11  13   9    2.91    0.28
 -11  13  -9    3.14    0.27
  13  13   9    6.19    0.39
 -13  13  -9    6.16    0.37
 -15  13  -9   24.74    0.84
  15  13   9   24.86    0.87
 -17  13  -9    0.40    0.10
 -24  14   9    1.42    0.23
 -22  14   9    6.80    0.43
 -20  14   9    1.53    0.23
  20  14  -9    1.59    0.20
  18  14  -9   16.33    0.61
 -18  14   9   15.54    0.66
 -16  14   9    5.99    0.39
  16  14  -9    5.70    0.34
 -14  14   9   16.43    0.65
  14  14  -9   14.61    0.58
  12  14  -9    1.79    0.20
 -12  14   9    1.46    0.20
 -10  14   9   35.10    1.07
  10  14  -9   33.41    1.00
   8  14  -9    1.04    0.17
  -8  14   9    0.85    0.18
  -6  14   9   31.61    0.99
   6  14  -9   29.78    0.93
   4  14  -9    2.59    0.23
  -4  14   9    2.90    0.27
  -2  14   9   32.59    1.04
   2  14  -9   32.59    0.98
   0  14  -9    0.29    0.11
   0  14   9    0.15    0.11
  -2  14  -9   25.68    0.85
   2  14   9   27.62    0.91
   4  14   9    0.47    0.15
  -4  14  -9    0.47    0.13
   6  14   9   23.36    0.83
  -6  14  -9   21.68    0.77
  -8  14  -9    0.57    0.14
   8  14   9    0.50    0.14
  10  14   9   13.35    0.59
 -10  14  -9   13.08    0.57
 -12  14  -9   -0.05    0.07
  12  14   9    0.21    0.12
 -14  14  -9   18.18    0.70
 -21  15   9    6.71    0.42
 -19  15   9    5.49    0.38
  19  15  -9    5.48    0.34
 -17  15   9   16.04    0.68
  17  15  -9   16.82    0.64
 -15  15   9   10.69    0.52
  15  15  -9    9.70    0.47
  13  15  -9    9.66    0.47
 -13  15   9   10.37    0.51
  11  15  -9    5.01    0.33
 -11  15   9    4.88    0.34
   9  15  -9   25.80    0.86
  -9  15   9   27.31    0.91
  -7  15   9    0.85    0.18
   7  15  -9    0.75    0.16
   5  15  -9    5.79    0.35
  -5  15   9    5.79    0.37
  -3  15   9    5.86    0.38
   3  15  -9    5.43    0.34
   1  15  -9    7.68    0.41
  -1  15   9    7.76    0.44
  -1  15  -9    7.22    0.40
   1  15   9    7.21    0.43
  -3  15  -9   18.97    0.72
   3  15   9   20.80    0.78
   5  15   9   17.14    0.70
  -5  15  -9   15.36    0.64
  -7  15  -9   19.46    0.74
   7  15   9   20.83    0.79
  -9  15  -9    9.23    0.48
   9  15   9   10.60    0.53
  11  15   9    9.54    0.50
  18  16  -9    8.36    0.43
  16  16  -9    1.35    0.20
  14  16  -9    4.08    0.31
  12  16  -9    2.76    0.26
 -10  16   9   19.60    0.72
  10  16  -9   15.51    0.65
  -8  16   9    1.12    0.19
   8  16  -9    1.05    0.18
   6  16  -9   12.89    0.57
  -6  16   9   13.15    0.59
  -4  16   9    0.06    0.10
   4  16  -9    0.09    0.09
  -2  16   9    4.55    0.34
   2  16  -9    4.15    0.31
   0  16   9    0.89    0.19
   0  16  -9    0.88    0.17
  -2  16  -9    7.97    0.44
   2  16   9    9.06    0.49
   4  16   9    0.11    0.11
   6  16   9    3.54    0.30
   8  16   9    0.17    0.09
 -36   0  10    9.98    0.56
  36   0 -10   10.41    0.49
  34   0 -10   10.61    0.48
 -34   0  10    9.53    0.53
  32   0 -10   50.68    1.33
 -32   0  10   50.58    1.46
  30   0 -10    9.39    0.43
 -30   0  10    9.64    0.49
  28   0 -10   59.80    1.48
 -28   0  10   59.37    1.58
  26   0 -10   14.15    0.53
 -26   0  10   13.74    0.56
 -24   0  10   44.37    1.21
  24   0 -10   44.12    1.15
  22   0 -10    8.81    0.38
 -22   0  10    8.01    0.38
  20   0 -10    5.67    0.29
 -20   0  10    5.86    0.31
  18   0 -10   18.12    0.58
 -18   0  10   18.20    0.59
 -16   0  10   41.55    1.09
  16   0 -10   43.85    1.08
  14   0 -10   88.83    1.94
 -14   0  10   85.76    1.98
  12   0 -10  106.12    2.28
 -12   0  10  105.72    2.35
 -10   0  10  225.76    4.85
  10   0 -10  237.05    4.70
  -8   0  10   56.70    1.33
   8   0 -10   55.90    1.30
   6   0 -10   58.14    1.30
  -6   0  10   54.64    1.32
   4   0 -10   44.33    1.06
  -4   0  10   45.98    1.10
  -2   0  10   46.08    1.13
   2   0 -10   48.24    1.09
   0   0  10   35.56    0.88
   0   0 -10   34.09    0.83
  -2   0 -10  110.68    2.32
   2   0  10  113.53    2.44
   4   0  10   52.44    1.25
  -4   0 -10   54.07    1.18
   6   0  10   20.82    0.60
  -6   0 -10   20.74    0.53
   8   0  10   18.94    0.56
  10   0  10   15.11    0.49
  12   0  10    2.40    0.17
  14   0  10   91.68    2.10
  16   0  10    6.93    0.33
  18   0  10   20.95    0.67
  20   0  10   13.78    0.52
  22   0  10   13.23    0.52
  24   0  10    4.42    0.30
  26   0  10   15.11    0.61
  37  -1 -10    1.18    0.19
  35  -1 -10    0.13    0.12
 -35  -1  10   -0.13    0.13
 -35   1  10    0.03    0.14
  35   1 -10    0.03    0.09
 -33  -1  10    1.41    0.23
  33  -1 -10    1.67    0.21
 -33   1  10    1.23    0.23
  33   1 -10    1.90    0.20
  31  -1 -10    0.08    0.09
 -31  -1  10   -0.02    0.09
 -31   1  10   -0.02    0.10
  31   1 -10   -0.07    0.06
 -29  -1  10    6.25    0.37
  29  -1 -10    5.95    0.34
  29   1 -10    5.76    0.33
 -29   1  10    6.23    0.38
  27  -1 -10    0.06    0.08
 -27  -1  10    0.15    0.09
 -27   1  10    0.19    0.09
  27   1 -10    0.21    0.09
  25  -1 -10    1.15    0.16
 -25  -1  10    1.13    0.17
  25   1 -10    1.41    0.16
 -25   1  10    0.90    0.16
 -23  -1  10    1.99    0.18
  23  -1 -10    1.66    0.18
  23   1 -10    1.74    0.17
 -23   1  10    1.59    0.18
  21  -1 -10    2.45    0.19
 -21  -1  10    2.29    0.19
 -21   1  10    2.25    0.20
  21   1 -10    2.78    0.21
 -19  -1  10    1.15    0.14
  19  -1 -10    1.13    0.14
 -19   1  10    1.21    0.15
  19   1 -10    1.07    0.14
  17  -1 -10    3.03    0.21
 -17  -1  10    2.62    0.19
 -17   1  10    2.71    0.20
  17   1 -10    2.42    0.19
  15  -1 -10    1.51    0.15
 -15  -1  10    2.06    0.16
 -15   1  10    1.86    0.16
  15   1 -10    1.96    0.17
 -13  -1  10    5.92    0.27
  13  -1 -10    6.20    0.29
 -13   1  10    6.68    0.30
  13   1 -10    6.43    0.29
  11  -1 -10    2.00    0.16
 -11  -1  10    2.37    0.16
 -11   1  10    2.55    0.18
  11   1 -10    2.40    0.18
  -9  -1  10    3.37    0.19
   9  -1 -10    3.01    0.19
  -9   1  10    3.21    0.20
   9   1 -10    3.39    0.21
   7  -1 -10    5.23    0.25
  -7  -1  10    5.88    0.25
   7   1 -10    6.24    0.27
  -7   1  10    5.72    0.27
   5  -1 -10    8.74    0.32
  -5  -1  10    9.05    0.33
   5   1 -10    9.20    0.33
  -5   1  10    8.82    0.34
   3  -1 -10    2.09    0.15
  -3  -1  10    2.14    0.14
   3   1 -10    2.14    0.15
  -3   1  10    2.45    0.16
  -1  -1  10    0.28    0.06
   1  -1 -10    0.04    0.04
  -1   1  10    0.08    0.04
   1   1 -10    0.10    0.05
   1  -1  10    1.40    0.11
  -1  -1 -10    1.02    0.10
  -1   1 -10    1.16    0.11
   1   1  10    1.28    0.12
  -3  -1 -10    0.07    0.04
   3  -1  10    0.04    0.04
  -3   1 -10    0.05    0.04
   3   1  10    0.17    0.06
  -5  -1 -10    1.61    0.11
   5  -1  10    1.64    0.13
  -5   1 -10    1.79    0.12
   5   1  10    1.68    0.14
   7  -1  10    2.22    0.16
  -7   1 -10    2.42    0.14
   7   1  10    2.38    0.16
   9  -1  10    9.16    0.34
   9   1  10    8.92    0.35
  11  -1  10    5.56    0.27
  11   1  10    6.17    0.29
  13  -1  10    1.38    0.14
  13   1  10    1.50    0.15
  15  -1  10    0.81    0.12
  15   1  10    0.89    0.13
  17  -1  10    3.63    0.23
  17   1  10    3.08    0.23
  19  -1  10    1.12    0.14
  19   1  10    1.04    0.15
  21  -1  10    0.31    0.10
  21   1  10    0.26    0.09
  23  -1  10    0.04    0.08
  23   1  10    0.04    0.07
  25  -1  10    0.12    0.10
  25   1  10    0.06    0.09
  27  -1  10    1.02    0.18
 -36  -2  10   14.62    0.68
  36  -2 -10   14.28    0.60
 -36   2  10   13.69    0.69
 -34  -2  10   14.19    0.64
  34  -2 -10   14.63    0.59
  34   2 -10   13.63    0.56
 -34   2  10   14.52    0.68
  32  -2 -10   21.64    0.74
 -32  -2  10   21.13    0.79
  32   2 -10   20.76    0.70
 -32   2  10   19.50    0.79
  30  -2 -10   17.72    0.63
 -30  -2  10   16.45    0.66
  30   2 -10   16.52    0.60
 -30   2  10   16.98    0.70
 -28  -2  10    5.72    0.35
  28  -2 -10    5.35    0.32
 -28   2  10    5.75    0.37
  28   2 -10    4.97    0.30
 -26  -2  10   12.82    0.52
  26  -2 -10   13.32    0.51
 -26   2  10   12.63    0.55
  26   2 -10   12.92    0.49
  24  -2 -10   22.27    0.70
 -24  -2  10   21.90    0.72
  24   2 -10   22.10    0.69
 -24   2  10   22.49    0.76
  22  -2 -10   15.62    0.54
 -22  -2  10   15.32    0.55
 -22   2  10   14.80    0.57
  22   2 -10   15.52    0.54
 -20  -2  10   43.57    1.14
  20  -2 -10   44.06    1.12
  20   2 -10   42.82    1.11
 -20   2  10   43.79    1.18
  18  -2 -10   18.50    0.58
 -18  -2  10   17.25    0.56
 -18   2  10   16.48    0.58
  18   2 -10   18.11    0.58
 -16  -2  10   46.99    1.17
  16  -2 -10   47.32    1.16
 -16   2  10   46.43    1.21
  16   2 -10   48.44    1.18
  14  -2 -10   52.69    1.26
 -14  -2  10   50.77    1.25
 -14   2  10   54.54    1.32
  14   2 -10   53.58    1.27
 -12  -2  10   20.58    0.59
  12  -2 -10   21.35    0.62
 -12   2  10   20.15    0.63
  12   2 -10   21.76    0.63
 -10  -2  10   81.68    1.79
  10  -2 -10   77.83    1.77
 -10   2  10   80.28    1.85
  10   2 -10   81.30    1.79
   8  -2 -10   27.28    0.72
  -8  -2  10   25.69    0.70
  -8   2  10   27.38    0.76
   8   2 -10   27.41    0.73
  -6  -2  10   10.72    0.35
   6  -2 -10   10.42    0.36
   6   2 -10   10.54    0.37
  -6   2  10   10.66    0.39
   4  -2 -10   10.91    0.37
  -4  -2  10   10.62    0.36
   4   2 -10   11.32    0.38
  -4   2  10   11.38    0.40
  -2  -2  10   43.40    1.04
   2  -2 -10   43.27    1.02
  -2   2  10   44.02    1.09
   2   2 -10   43.90    1.03
   0  -2 -10   30.40    0.73
   0  -2  10   29.59    0.75
   0   2  10   29.79    0.80
   0   2 -10   28.82    0.74
  -2  -2 -10   84.89    1.82
   2  -2  10   83.52    1.89
   2   2  10   91.86    1.97
  -2   2 -10   86.24    1.85
   4  -2  10   53.07    1.23
  -4  -2 -10   52.57    1.16
   4   2  10   54.43    1.28
  -4   2 -10   52.66    1.20
   6  -2  10   16.30    0.47
   6   2  10   15.47    0.50
  -6   2 -10   15.26    0.45
   8  -2  10   54.96    1.27
  -8   2 -10   54.66    1.20
   8   2  10   51.81    1.30
  10  -2  10   37.36    0.93
  10   2  10   35.73    0.96
  12  -2  10   16.58    0.52
  12   2  10   16.34    0.55
  14  -2  10   65.33    1.54
  14   2  10   64.78    1.58
  16  -2  10    6.96    0.31
  16   2  10    6.42    0.33
  18  -2  10   28.79    0.82
  18   2  10   28.09    0.85
  20  -2  10   16.65    0.57
  20   2  10   15.88    0.59
  22  -2  10   19.33    0.66
  22   2  10   20.20    0.70
  24  -2  10    9.03    0.42
  24   2  10    9.26    0.45
  26   2  10   18.28    0.69
  37  -3 -10    3.88    0.32
 -35  -3  10    0.31    0.16
  35  -3 -10    0.39    0.15
 -35   3  10    0.44    0.18
 -33  -3  10    4.17    0.34
  33  -3 -10    4.16    0.32
 -33   3  10    4.01    0.36
  33   3 -10    4.65    0.30
  31  -3 -10    0.79    0.16
 -31  -3  10    0.80    0.18
  31   3 -10    0.67    0.14
 -31   3  10    0.74    0.18
 -29  -3  10   24.08    0.82
  29  -3 -10   25.32    0.81
 -29   3  10   24.27    0.88
  29   3 -10   24.49    0.77
 -27  -3  10    0.40    0.12
  27   3 -10    0.61    0.12
 -27   3  10    0.43    0.13
 -25  -3  10    1.44    0.17
 -25   3  10    1.58    0.20
  25   3 -10    1.19    0.15
 -23  -3  10    0.76    0.13
 -23   3  10    0.50    0.12
  23   3 -10    0.62    0.12
 -21  -3  10   18.65    0.61
 -21   3  10   17.83    0.64
  21   3 -10   18.11    0.60
 -19  -3  10    3.10    0.20
 -19   3  10    2.78    0.22
  19   3 -10    3.37    0.22
 -17  -3  10   21.78    0.65
  17   3 -10   21.98    0.67
 -17   3  10   22.95    0.71
 -15  -3  10    1.11    0.12
 -15   3  10    0.84    0.13
  15   3 -10    0.77    0.12
 -13  -3  10   10.56    0.37
  13   3 -10   11.26    0.42
 -13   3  10   12.14    0.44
  11  -3 -10    0.00    0.05
 -11  -3  10    0.05    0.04
  11   3 -10    0.08    0.06
 -11   3  10    0.07    0.06
   9  -3 -10   20.82    0.59
  -9  -3  10   20.96    0.56
   9   3 -10   19.68    0.60
  -9   3  10   19.83    0.62
   7  -3 -10    0.25    0.07
  -7  -3  10    0.32    0.06
   7   3 -10    0.14    0.06
  -7   3  10    0.29    0.08
  -5  -3  10   15.06    0.44
   5  -3 -10   15.04    0.46
  -5   3  10   15.22    0.51
   5   3 -10   15.50    0.48
   3  -3 -10    0.49    0.08
  -3  -3  10    0.38    0.06
  -3   3  10    0.46    0.09
   3   3 -10    0.36    0.08
  -1  -3  10   24.10    0.63
   1  -3 -10   23.65    0.63
  -1   3  10   25.83    0.71
   1   3 -10   24.35    0.66
  -1  -3 -10    0.40    0.07
   1  -3  10    0.39    0.07
  -1   3 -10    0.42    0.08
   1   3  10    0.51    0.09
  -3  -3 -10    4.34    0.19
   3  -3  10    4.47    0.20
  -3   3 -10    4.33    0.21
   3   3  10    4.31    0.23
   5  -3  10    1.24    0.11
   5   3  10    1.30    0.13
  -5   3 -10    1.46    0.12
   7  -3  10   13.55    0.42
   7   3  10   14.35    0.48
  -7   3 -10   13.57    0.42
   9  -3  10   10.32    0.35
   9   3  10    9.79    0.39
  -9   3 -10    9.67    0.34
  11  -3  10    6.26    0.27
  11   3  10    6.64    0.31
  13  -3  10    0.47    0.09
  13   3  10    0.64    0.12
  15  -3  10    2.77    0.19
  15   3  10    2.97    0.22
  17  -3  10    1.56    0.15
  17   3  10    1.53    0.17
  19  -3  10    7.12    0.33
  19   3  10    6.48    0.35
  21   3  10    5.18    0.32
  23   3  10    5.91    0.35
  25   3  10   -0.03    0.09
 -36  -4  10   11.73    0.59
  36  -4 -10   12.34    0.57
 -34  -4  10    7.09    0.44
  34  -4 -10    7.16    0.43
 -34   4  10    6.96    0.47
 -32  -4  10   15.55    0.65
 -32   4  10   15.58    0.70
  32   4 -10   16.00    0.59
 -30  -4  10    4.07    0.30
  30   4 -10    3.83    0.26
 -30   4  10    4.00    0.33
 -28  -4  10    8.28    0.42
  28   4 -10    9.11    0.40
 -28   4  10    8.07    0.45
 -26  -4  10    7.48    0.38
 -26   4  10    6.99    0.40
  26   4 -10    7.12    0.35
 -24  -4  10   14.76    0.54
  24   4 -10   14.64    0.53
 -24   4  10   15.02    0.60
 -22  -4  10   19.59    0.64
  22   4 -10   19.69    0.63
 -22   4  10   19.65    0.70
 -20  -4  10   25.88    0.74
 -20   4  10   26.44    0.82
  20   4 -10   23.91    0.74
 -18  -4  10   14.62    0.49
  18   4 -10   15.38    0.52
 -18   4  10   14.76    0.56
 -16  -4  10    9.19    0.35
  16   4 -10    9.30    0.38
 -16   4  10    8.63    0.39
 -14  -4  10   22.54    0.64
 -14   4  10   24.87    0.74
 -12  -4  10   17.25    0.50
 -12   4  10   18.46    0.60
  12   4 -10   17.44    0.56
 -10  -4  10   44.66    1.07
 -10   4  10   48.43    1.19
  10   4 -10   44.76    1.12
  -8  -4  10   67.62    1.52
  -8   4  10   68.58    1.64
   8   4 -10   70.48    1.58
  -6  -4  10   12.79    0.37
   6  -4 -10   13.25    0.41
  -6   4  10   11.67    0.45
   6   4 -10   11.52    0.42
  -4  -4  10   15.39    0.43
   4  -4 -10   15.50    0.46
   4   4 -10   16.32    0.50
  -4   4  10   15.66    0.53
   2  -4 -10   30.06    0.74
  -2  -4  10   30.11    0.73
   2   4 -10   29.64    0.78
  -2   4  10   29.62    0.83
   0  -4 -10   12.03    0.37
   0  -4  10   11.97    0.36
   0   4 -10   11.93    0.40
   0   4  10   12.06    0.44
   2  -4  10   20.08    0.54
  -2  -4 -10   19.85    0.53
  -2   4 -10   20.76    0.58
   2   4  10   20.51    0.62
   4  -4  10   20.40    0.54
  -4   4 -10   19.97    0.57
   4   4  10   19.95    0.62
   6  -4  10   25.06    0.64
   6   4  10   25.00    0.73
  -6   4 -10   24.96    0.67
   8  -4  10   16.23    0.46
  -8   4 -10   15.45    0.48
   8   4  10   15.61    0.54
 -10   4 -10   67.42    1.52
  10   4  10   69.47    1.64
  12   4  10   12.60    0.47
  14   4  10   48.71    1.27
  16   4  10    0.88    0.14
  18   4  10   29.43    0.89
  20   4  10    1.88    0.20
  22   4  10   12.85    0.54
  24   4  10    2.45    0.25
 -35  -5  10    1.23    0.24
 -33  -5  10   10.34    0.53
 -33   5  10   10.87    0.59
 -31  -5  10    1.12    0.19
  31   5 -10    1.16    0.17
 -31   5  10    1.12    0.22
 -29  -5  10   34.52    1.03
  29   5 -10   34.59    0.98
 -29   5  10   33.82    1.12
 -27  -5  10    0.60    0.13
 -27   5  10    0.53    0.15
  27   5 -10    0.57    0.12
 -25  -5  10    7.23    0.37
 -25   5  10    7.51    0.42
  25   5 -10    7.94    0.37
 -23  -5  10    0.15    0.08
 -23   5  10   -0.01    0.07
  23   5 -10    0.17    0.08
 -21  -5  10   22.50    0.67
  21   5 -10   21.68    0.68
 -21   5  10   20.73    0.74
 -19  -5  10    0.23    0.08
  19   5 -10    0.33    0.10
 -19   5  10    0.61    0.13
 -17  -5  10   34.33    0.89
 -17   5  10   34.54    0.99
  17   5 -10   33.60    0.92
 -15  -5  10    0.28    0.07
  15   5 -10    0.07    0.06
 -15   5  10    0.08    0.07
 -13  -5  10   33.13    0.83
  13   5 -10   32.11    0.88
 -13   5  10   33.47    0.94
 -11  -5  10    0.49    0.07
 -11   5  10    0.43    0.10
  11   5 -10    0.28    0.08
   9   5 -10   41.94    1.07
  -9   5  10   43.67    1.13
   7   5 -10    3.11    0.20
  -7   5  10    3.07    0.22
  -5   5  10   89.08    2.09
   5   5 -10   91.97    1.99
   3  -5 -10    0.14    0.06
   3   5 -10    0.17    0.07
  -3   5  10    0.09    0.06
   1  -5 -10   23.50    0.62
  -1   5  10   23.44    0.71
   1   5 -10   24.30    0.67
  -1  -5 -10    0.07    0.05
   1   5  10    0.21    0.08
  -1   5 -10    0.07    0.05
  -3   5 -10   28.18    0.75
   3   5  10   28.34    0.81
  -5   5 -10    0.10    0.06
   5   5  10   -0.02    0.05
  -7   5 -10   27.79    0.73
   7   5  10   26.73    0.79
   9   5  10    5.04    0.28
  -9   5 -10    4.81    0.24
  11   5  10    3.15    0.22
 -11   5 -10    3.21    0.20
  13   5  10    2.43    0.20
  15   5  10   23.45    0.75
  17   5  10    1.04    0.16
  19   5  10   33.11    0.99
  21   5  10    3.92    0.29
  23   5  10   17.81    0.69
 -34   6  10    1.54    0.26
 -32   6  10    5.92    0.43
 -30  -6  10    8.98    0.45
  30   6 -10    9.03    0.41
 -30   6  10    8.78    0.51
 -28  -6  10    4.47    0.31
  28   6 -10    4.25    0.27
 -28   6  10    4.48    0.36
 -26  -6  10   10.99    0.47
  26   6 -10   10.96    0.45
 -26   6  10    9.97    0.52
 -24   6  10    5.38    0.36
  24   6 -10    5.99    0.32
 -22   6  10    0.17    0.10
  22   6 -10    0.20    0.08
  20   6 -10   16.68    0.57
 -20   6  10   16.65    0.63
  18   6 -10    2.96    0.22
 -18   6  10    3.08    0.25
 -16   6  10   13.59    0.53
  16   6 -10   12.88    0.48
  14   6 -10   11.32    0.44
 -14   6  10   11.61    0.47
 -12   6  10    5.39    0.30
  12   6 -10    5.08    0.27
  10   6 -10    8.49    0.36
 -10   6  10    8.84    0.39
   8   6 -10   11.08    0.41
  -8   6  10   10.56    0.44
  -6   6  10    2.70    0.21
   6   6 -10    2.92    0.20
  -4   6  10   25.65    0.77
   4   6 -10   25.92    0.72
   2   6 -10   11.17    0.41
  -2   6  10   11.27    0.44
   0  -6 -10    4.42    0.20
   0   6 -10    4.62    0.24
  -2   6 -10    8.92    0.35
   4   6  10    9.47    0.40
  -4   6 -10    9.29    0.36
  -6   6 -10   18.84    0.57
   6   6  10   19.26    0.62
   8   6  10    1.26    0.15
  -8   6 -10    1.71    0.15
  10   6  10    2.44    0.21
 -10   6 -10    2.69    0.19
  12   6  10   12.06    0.48
 -12   6 -10   12.68    0.44
  14   6  10   13.05    0.51
  16   6  10    5.21    0.31
  18   6  10   11.78    0.50
  20   6  10    0.09    0.09
  22   6  10    8.46    0.44
 -33   7  10   24.86    0.98
 -31   7  10    0.04    0.11
 -29   7  10   40.80    1.32
  29   7 -10   42.93    1.14
 -27   7  10    3.87    0.33
  27   7 -10    3.89    0.26
 -25   7  10   30.50    1.03
  25   7 -10   32.85    0.92
 -23   7  10    1.76    0.23
  23   7 -10    2.21    0.19
 -21   7  10   25.32    0.85
  21   7 -10   25.02    0.76
  19   7 -10    0.15    0.07
 -19   7  10    0.35    0.12
 -17   7  10   54.55    1.46
  17   7 -10   56.14    1.37
  15   7 -10    1.42    0.16
 -15   7  10    1.61    0.19
 -13   7  10   80.09    1.88
  13   7 -10   72.52    1.75
 -11   7  10    1.62    0.18
  11   7 -10    1.86    0.17
   9   7 -10   49.39    1.24
  -9   7  10   51.55    1.32
   7   7 -10    6.26    0.30
  -5   7  10  128.17    2.91
   5   7 -10  130.07    2.76
   3   7 -10    0.87    0.12
  -3   7  10    0.54    0.13
   1   7 -10   72.61    1.67
  -1   7  10   74.30    1.78
   1   7  10    0.45    0.11
  -1   7 -10    0.37    0.09
   3   7  10   68.60    1.68
  -3   7 -10   69.36    1.59
  -5   7 -10    1.51    0.15
   5   7  10    2.04    0.19
   7   7  10   14.24    0.53
  -7   7 -10   14.91    0.50
   9   7  10    0.79    0.13
  -9   7 -10    0.73    0.11
  11   7  10   26.27    0.82
 -11   7 -10   26.23    0.75
 -13   7 -10    2.00    0.17
  13   7  10    1.79    0.19
  15   7  10   28.43    0.88
  17   7  10    3.98    0.28
  19   7  10   21.45    0.75
  21   7  10   13.56    0.58
 -32   8  10    2.20    0.30
 -30   8  10    0.70    0.18
  28   8 -10    0.01    0.07
 -28   8  10   -0.04    0.09
 -26   8  10    0.95    0.20
  26   8 -10    0.73    0.14
 -24   8  10    1.29    0.21
  24   8 -10    1.26    0.17
  22   8 -10   -0.04    0.06
 -22   8  10    0.06    0.08
  20   8 -10    0.32    0.09
 -20   8  10    0.30    0.11
 -18   8  10    0.14    0.09
  18   8 -10    0.07    0.07
 -16   8  10    3.51    0.26
  16   8 -10    3.51    0.24
  14   8 -10    2.58    0.21
 -14   8  10    3.50    0.26
  12   8 -10    0.70    0.12
 -12   8  10    1.03    0.16
 -10   8  10    1.26    0.16
  10   8 -10    1.24    0.15
   8   8 -10    7.74    0.35
  -6   8  10   35.52    1.01
   6   8 -10   34.31    0.93
   4   8 -10    1.79    0.17
  -4   8  10    1.32    0.17
   2   8 -10    3.28    0.21
  -2   8  10    2.85    0.22
   0   8  10    1.09    0.15
   0   8 -10    1.09    0.14
   2   8  10    0.04    0.07
  -2   8 -10    0.14    0.07
   4   8  10    1.49    0.17
  -4   8 -10    1.60    0.16
  -6   8 -10    1.88    0.17
   6   8  10    1.60    0.18
  -8   8 -10    0.34    0.09
   8   8  10    0.27    0.10
 -10   8 -10    2.18    0.18
  10   8  10    1.77    0.19
 -12   8 -10    0.01    0.05
  12   8  10    0.04    0.08
  14   8  10    3.63    0.26
 -14   8 -10    3.35    0.23
  16   8  10    0.11    0.10
  18   8  10    5.47    0.34
  20   8  10    0.09    0.10
 -31   9  10    0.34    0.16
 -29   9  10   24.42    0.95
 -27   9  10    2.87    0.31
  27   9 -10    2.99    0.23
 -25   9  10   38.40    1.21
  25   9 -10   36.20    1.04
 -23   9  10    0.23    0.13
  23   9 -10    0.14    0.07
 -21   9  10   53.46    1.50
  21   9 -10   55.03    1.38
  19   9 -10    0.11    0.07
 -19   9  10   -0.03    0.09
  17   9 -10   46.40    1.21
 -17   9  10   46.55    1.31
 -15   9  10    0.13    0.10
  15   9 -10    0.29    0.09
 -13   9  10   83.16    2.05
  13   9 -10   84.27    1.93
 -11   9  10    0.27    0.12
  11   9 -10    0.42    0.10
  -9   9  10   53.07    1.41
   9   9 -10   53.69    1.33
   7   9 -10    5.89    0.31
  -7   9  10    5.77    0.34
   5   9 -10   55.53    1.37
  -5   9  10   56.80    1.47
   3   9 -10    0.74    0.12
  -3   9  10    0.64    0.14
  -1   9  10   46.12    1.25
   1   9 -10   45.28    1.16
  -1   9 -10    0.03    0.06
   1   9  10    0.07    0.08
  -3   9 -10   51.12    1.27
   3   9  10   50.98    1.35
  -5   9 -10    4.34    0.26
   5   9  10    4.28    0.28
  -7   9 -10   41.51    1.08
   7   9  10   40.73    1.15
  -9   9 -10    0.76    0.13
   9   9  10    0.70    0.15
 -11   9 -10   94.59    2.15
  11   9  10   95.33    2.28
 -13   9 -10    1.21    0.16
  13   9  10    1.20    0.18
 -15   9 -10   43.07    1.13
  15   9  10   40.32    1.19
  17   9  10    5.71    0.35
  19   9  10   22.78    0.81
 -30  10  10    2.53    0.31
 -28  10  10    1.40    0.24
  26  10 -10    1.19    0.18
 -26  10  10    1.14    0.22
 -24  10  10    0.34    0.14
  24  10 -10    0.21    0.09
 -22  10  10    0.89    0.18
  22  10 -10    0.59    0.12
 -20  10  10    0.61    0.15
  20  10 -10    0.79    0.14
 -18  10  10   -0.02    0.07
  18  10 -10   -0.07    0.06
 -16  10  10    0.43    0.13
  16  10 -10    0.40    0.10
 -14  10  10    1.21    0.18
  14  10 -10    0.89    0.14
  12  10 -10    0.45    0.11
 -12  10  10    0.48    0.13
 -10  10  10    9.28    0.44
  10  10 -10    9.10    0.41
  -8  10  10    2.48    0.22
   8  10 -10    2.87    0.22
  -6  10  10    0.63    0.14
   6  10 -10    0.26    0.09
   4  10 -10    4.23    0.27
  -4  10  10    4.51    0.30
   2  10 -10    1.00    0.15
  -2  10  10    1.36    0.18
   0  10 -10    9.18    0.40
   0  10  10    9.12    0.44
   2  10  10    0.15    0.09
  -2  10 -10    0.16    0.08
  -4  10 -10    1.62    0.18
   4  10  10    1.23    0.18
   6  10  10    0.22    0.11
  -6  10 -10    0.21    0.08
  -8  10 -10    0.37    0.10
   8  10  10    0.30    0.11
  10  10  10    0.64    0.14
 -10  10 -10    0.47    0.12
 -12  10 -10    0.08    0.08
  12  10  10   -0.14    0.07
  14  10  10    1.71    0.21
 -14  10 -10    1.71    0.19
  16  10  10    2.93    0.28
  18  10  10    0.20    0.10
 -27  11  10    0.03    0.11
 -25  11  10   30.67    1.06
  25  11 -10   28.80    0.90
  23  11 -10    0.55    0.12
 -23  11  10    0.59    0.18
 -21  11  10   57.62    1.58
  21  11 -10   53.22    1.41
 -19  11  10    0.12    0.12
  19  11 -10    0.20    0.09
  17  11 -10   37.38    1.05
 -17  11  10   37.99    1.15
 -15  11  10    1.16    0.19
  15  11 -10    1.22    0.16
  13  11 -10   37.35    1.05
 -13  11  10   38.91    1.13
  11  11 -10   11.11    0.47
 -11  11  10   11.97    0.52
   9  11 -10   23.69    0.76
  -9  11  10   24.73    0.82
   7  11 -10    0.43    0.11
  -7  11  10    0.52    0.14
   5  11 -10   59.25    1.45
  -5  11  10   56.84    1.53
  -3  11  10    2.31    0.23
   3  11 -10    2.47    0.21
  -1  11  10   74.71    1.86
   1  11 -10   72.58    1.75
   1  11  10   -0.09    0.08
  -1  11 -10    0.04    0.07
  -3  11 -10   43.72    1.17
   3  11  10   43.98    1.24
  -5  11 -10    2.57    0.22
   5  11  10    3.19    0.27
   7  11  10   34.62    1.05
  -7  11 -10   35.03    1.00
   9  11  10    0.72    0.16
  -9  11 -10    0.85    0.15
 -11  11 -10   35.43    1.01
  11  11  10   33.14    1.04
  13  11  10    1.72    0.22
 -13  11 -10    1.95    0.21
  15  11  10   23.31    0.83
 -15  11 -10   24.58    0.80
  17  11  10    8.92    0.47
 -26  12  10    0.23    0.13
 -24  12  10    3.36    0.33
  24  12 -10    3.31    0.26
  22  12 -10   11.57    0.50
 -22  12  10   11.15    0.57
 -20  12  10    3.77    0.32
  20  12 -10    3.19    0.25
  18  12 -10    4.08    0.28
 -18  12  10    3.55    0.30
 -16  12  10    3.19    0.28
  16  12 -10    3.46    0.25
 -14  12  10    0.04    0.09
  14  12 -10    0.06    0.07
  12  12 -10    1.55    0.19
 -12  12  10    1.56    0.21
  10  12 -10    0.84    0.14
 -10  12  10    0.74    0.15
   8  12 -10    7.64    0.38
  -8  12  10    7.64    0.41
   6  12 -10   17.86    0.64
  -6  12  10   19.03    0.70
   4  12 -10    6.88    0.36
  -4  12  10    6.90    0.39
  -2  12  10   16.51    0.65
   2  12 -10   16.16    0.60
   0  12 -10    0.12    0.10
   0  12  10    0.31    0.12
   2  12  10   11.46    0.53
  -2  12 -10   11.79    0.50
  -4  12 -10    0.05    0.09
   4  12  10    0.10    0.09
   6  12  10    0.80    0.17
  -6  12 -10    0.72    0.15
  -8  12 -10    0.31    0.12
   8  12  10    0.34    0.13
 -10  12 -10    1.35    0.19
  10  12  10    1.15    0.20
 -12  12 -10    0.02    0.09
  12  12  10    0.12    0.10
 -14  12 -10    6.32    0.37
  14  12  10    6.36    0.39
 -16  12 -10    0.47    0.13
 -25  13  10   21.01    0.85
  23  13 -10    2.19    0.23
 -23  13  10    2.10    0.28
  21  13 -10   19.97    0.71
 -21  13  10   19.96    0.79
  19  13 -10    0.00    0.08
 -19  13  10   -0.08    0.10
  17  13 -10   27.47    0.88
 -17  13  10   28.52    0.97
 -15  13  10    1.39    0.22
  15  13 -10    1.29    0.18
 -13  13  10   44.56    1.27
  13  13 -10   41.82    1.18
  11  13 -10    0.29    0.11
 -11  13  10    0.38    0.14
  -9  13  10   28.35    0.93
   9  13 -10   27.58    0.87
   7  13 -10    2.89    0.24
  -7  13  10    2.62    0.26
  -5  13  10   36.05    1.08
   5  13 -10   31.84    0.98
  -3  13  10    0.35    0.13
   3  13 -10    0.27    0.10
   1  13 -10   29.60    0.92
  -1  13  10   30.24    0.98
   1  13  10    0.30    0.13
  -1  13 -10    0.35    0.13
   3  13  10   24.05    0.84
  -3  13 -10   22.03    0.77
  -5  13 -10    2.51    0.24
   5  13  10    2.74    0.27
   7  13  10   25.44    0.89
  -7  13 -10   24.95    0.83
  -9  13 -10    0.19    0.10
   9  13  10   -0.05    0.08
  11  13  10   31.19    1.03
 -11  13 -10   32.31    1.00
 -13  13 -10    2.40    0.24
  13  13  10    2.74    0.27
 -15  13 -10   14.39    0.60
 -22  14  10    5.43    0.39
  22  14 -10    5.61    0.35
 -20  14  10    5.03    0.37
  20  14 -10    4.65    0.32
  18  14 -10    3.71    0.29
 -18  14  10    3.90    0.33
  16  14 -10    6.44    0.37
 -16  14  10    5.76    0.39
 -14  14  10    9.33    0.49
  14  14 -10    9.63    0.46
  12  14 -10    2.41    0.24
 -12  14  10    2.49    0.26
 -10  14  10    7.24    0.42
  10  14 -10    5.86    0.35
  -8  14  10   24.82    0.86
   8  14 -10   23.14    0.80
  -6  14  10    5.67    0.38
   6  14 -10    5.75    0.35
   4  14 -10    6.09    0.36
  -4  14  10    6.95    0.41
   2  14 -10    5.69    0.35
  -2  14  10    6.23    0.40
   0  14  10    4.00    0.32
   0  14 -10    3.59    0.29
   2  14  10    2.93    0.27
  -2  14 -10    3.08    0.26
   4  14  10    3.04    0.28
  -4  14 -10    3.00    0.27
  -6  14 -10    4.46    0.32
   6  14  10    4.77    0.35
  -8  14 -10    0.15    0.09
   8  14  10    0.41    0.13
  10  14  10    4.50    0.34
 -10  14 -10    4.15    0.31
 -19  15  10    0.03    0.08
  19  15 -10    0.03    0.08
  17  15 -10    8.52    0.44
 -17  15  10    8.77    0.49
  15  15 -10    0.09    0.09
 -15  15  10   -0.08    0.08
  13  15 -10   11.93    0.54
 -13  15  10   12.37    0.58
 -11  15  10    0.70    0.17
  11  15 -10    0.52    0.14
  -9  15  10    4.43    0.34
   9  15 -10    4.74    0.32
  -7  15  10    0.60    0.16
   7  15 -10    0.59    0.14
   5  15 -10   12.15    0.55
  -5  15  10   12.25    0.57
  -3  15  10    0.38    0.13
   3  15 -10    0.51    0.13
   1  15 -10   16.27    0.66
  -1  15  10   17.02    0.70
  -1  15 -10    1.69    0.22
   1  15  10    1.98    0.25
   3  15  10   12.16    0.59
  -3  15 -10   12.41    0.56
   5  15  10    3.89    0.33
  -5  15 -10    3.44    0.29
   7  15  10    8.27    0.47
 -12  16  10    8.85    0.48
 -10  16  10   18.47    0.73
  10  16 -10   17.30    0.69
   8  16 -10   17.51    0.69
  -8  16  10   18.04    0.72
  -6  16  10    7.88    0.45
   6  16 -10    6.54    0.40
  -4  16  10   10.89    0.54
   4  16 -10   10.16    0.51
  -2  16  10   11.95    0.58
   0  16  10    7.84    0.46
   2  16  10   10.04    0.53
   4  16  10    5.21    0.37
  36   0 -11   -0.02    0.10
 -36   0  11    0.05    0.16
 -34   0  11   -0.08    0.12
  34   0 -11   -0.12    0.10
 -32   0  11   -0.07    0.10
  32   0 -11    0.10    0.09
  30   0 -11   -0.04    0.07
 -30   0  11   -0.11    0.08
  28   0 -11    0.04    0.07
 -28   0  11    0.05    0.09
  26   0 -11   -0.05    0.06
 -26   0  11    0.08    0.08
  24   0 -11    0.01    0.06
 -24   0  11    0.12    0.08
 -22   0  11    0.05    0.06
  22   0 -11   -0.06    0.05
  20   0 -11    0.09    0.07
 -20   0  11    0.06    0.06
  18   0 -11   -0.09    0.03
 -18   0  11    0.10    0.06
  16   0 -11    0.04    0.06
 -16   0  11    0.05    0.05
 -14   0  11    0.02    0.05
  14   0 -11   -0.09    0.04
  12   0 -11   -0.06    0.05
 -12   0  11    0.05    0.05
 -10   0  11    0.02    0.05
  10   0 -11   -0.01    0.05
  -8   0  11    0.04    0.04
   8   0 -11   -0.03    0.04
   6   0 -11   -0.05    0.04
  -6   0  11    0.03    0.04
   4   0 -11    0.21    0.07
  -4   0  11    0.03    0.04
  -2   0  11    0.16    0.06
   2   0 -11    0.09    0.06
   0   0 -11    0.07    0.05
   0   0  11    0.09    0.05
   2   0  11    0.21    0.07
  -2   0 -11    0.05    0.05
   4   0  11    0.00    0.05
  -4   0 -11    0.05    0.04
   6   0  11    0.02    0.04
   8   0  11   -0.01    0.04
  10   0  11    0.08    0.06
  12   0  11    0.03    0.05
  14   0  11    0.01    0.06
  16   0  11   -0.03    0.05
  18   0  11    0.06    0.08
  20   0  11    0.09    0.07
  22   0  11   -0.04    0.07
  24   0  11    0.00    0.08
  37  -1 -11    5.66    0.36
  35  -1 -11   15.06    0.61
 -35  -1  11   15.45    0.71
 -35   1  11   14.55    0.70
  35   1 -11   15.73    0.62
 -33  -1  11   32.65    1.10
  33  -1 -11   34.71    1.03
 -33   1  11   34.51    1.14
  33   1 -11   34.21    1.01
 -31  -1  11   21.10    0.80
  31  -1 -11   23.02    0.76
  31   1 -11   22.31    0.74
 -31   1  11   20.88    0.82
 -29  -1  11   12.15    0.55
  29  -1 -11   12.31    0.51
  29   1 -11   11.97    0.50
 -29   1  11   12.24    0.56
 -27  -1  11   30.37    0.96
  27  -1 -11   31.31    0.91
 -27   1  11   30.00    0.97
  27   1 -11   30.37    0.90
  25  -1 -11   12.14    0.48
 -25  -1  11   10.97    0.48
  25   1 -11   11.46    0.47
 -25   1  11   10.81    0.50
 -23  -1  11   28.40    0.86
  23  -1 -11   27.98    0.82
 -23   1  11   26.85    0.86
  23   1 -11   27.08    0.81
  21  -1 -11   40.19    1.06
 -21  -1  11   38.70    1.08
  21   1 -11   39.60    1.05
 -21   1  11   40.02    1.11
  19  -1 -11   17.38    0.58
 -19  -1  11   16.44    0.57
 -19   1  11   18.33    0.61
  19   1 -11   16.66    0.57
 -17  -1  11   12.19    0.46
  17  -1 -11   13.77    0.48
  17   1 -11   12.76    0.47
 -17   1  11   12.53    0.48
  15  -1 -11   34.69    0.94
 -15  -1  11   37.18    0.96
  15   1 -11   37.34    0.96
 -15   1  11   35.76    0.98
 -13  -1  11   49.51    1.22
  13  -1 -11   49.68    1.21
  13   1 -11   49.58    1.22
 -13   1  11   50.16    1.25
 -11  -1  11   21.52    0.62
 -11   1  11   20.97    0.64
   9  -1 -11   60.20    1.39
  -9  -1  11   58.94    1.41
   9   1 -11   61.55    1.41
  -9   1  11   59.75    1.44
   7  -1 -11   16.61    0.52
  -7  -1  11   16.63    0.51
   7   1 -11   18.67    0.54
  -7   1  11   16.33    0.53
   5  -1 -11   24.41    0.66
  -5  -1  11   23.72    0.66
  -5   1  11   23.65    0.69
   5   1 -11   24.04    0.67
   3  -1 -11   14.70    0.46
  -3  -1  11   14.94    0.47
   3   1 -11   14.92    0.47
  -3   1  11   14.97    0.49
   1  -1 -11   64.47    1.42
  -1  -1  11   62.03    1.47
  -1   1  11   64.74    1.51
   1   1 -11   64.36    1.44
   1  -1  11    2.34    0.16
  -1  -1 -11    2.24    0.15
  -1   1 -11    2.10    0.15
   1   1  11    2.27    0.17
   3  -1  11   93.18    2.11
  -3  -1 -11   95.94    2.01
  -3   1 -11   94.22    2.02
   3   1  11   97.84    2.15
   5  -1  11    7.79    0.31
   5   1  11    6.89    0.31
  -5   1 -11    7.24    0.28
   7  -1  11   27.32    0.75
   7   1  11   28.63    0.78
   9  -1  11    0.54    0.09
   9   1  11    0.59    0.10
  11  -1  11   31.72    0.86
  11   1  11   32.45    0.89
  13  -1  11    1.01    0.13
  13   1  11    0.99    0.13
  15  -1  11   49.26    1.24
  15   1  11   47.95    1.25
  17  -1  11    2.17    0.18
  17   1  11    2.24    0.19
  19  -1  11   29.99    0.88
  19   1  11   30.00    0.90
  21  -1  11    1.22    0.17
  21   1  11    0.73    0.14
  23  -1  11   42.99    1.20
  23   1  11   42.80    1.21
  25  -1  11    0.63    0.15
  25   1  11    0.98    0.17
  36  -2 -11    1.40    0.21
 -36  -2  11    1.43    0.26
 -34  -2  11    0.36    0.18
  34  -2 -11    0.18    0.13
 -34   2  11    0.28    0.15
  34   2 -11    0.22    0.11
 -32  -2  11    0.02    0.13
  32  -2 -11    0.26    0.12
 -32   2  11    0.07    0.14
  32   2 -11    0.41    0.12
 -30  -2  11    1.63    0.22
  30  -2 -11    1.43    0.19
  30   2 -11    1.57    0.19
 -30   2  11    1.60    0.23
  28  -2 -11   12.80    0.53
 -28  -2  11   12.97    0.55
  28   2 -11   12.81    0.51
 -28   2  11   12.10    0.56
 -26  -2  11    6.08    0.35
  26  -2 -11    5.99    0.34
  26   2 -11    5.85    0.32
 -26   2  11    6.23    0.37
 -24  -2  11    3.91    0.27
  24  -2 -11    3.62    0.25
 -24   2  11    3.33    0.26
  24   2 -11    3.74    0.25
  22  -2 -11    2.82    0.22
 -22  -2  11    2.89    0.22
 -22   2  11    2.78    0.23
  22   2 -11    2.77    0.22
 -20  -2  11    4.55    0.27
  20  -2 -11    4.63    0.27
 -20   2  11    5.38    0.30
  20   2 -11    4.45    0.27
 -18  -2  11    1.96    0.17
  18  -2 -11    2.15    0.18
  18   2 -11    1.73    0.17
 -18   2  11    2.35    0.20
 -16  -2  11    3.95    0.23
  16  -2 -11    3.50    0.23
  16   2 -11    3.84    0.24
 -16   2  11    3.94    0.25
 -14  -2  11    2.27    0.17
  14  -2 -11    2.31    0.18
  14   2 -11    2.47    0.19
 -14   2  11    2.45    0.19
  12  -2 -11    2.50    0.19
 -12  -2  11    2.63    0.17
  12   2 -11    2.23    0.18
 -12   2  11    2.41    0.18
  10  -2 -11    5.13    0.26
 -10  -2  11    5.34    0.24
 -10   2  11    5.64    0.28
  10   2 -11    5.21    0.27
  -8  -2  11    8.00    0.30
   8  -2 -11    8.16    0.32
  -8   2  11    7.41    0.33
   8   2 -11    7.77    0.33
  -6  -2  11    0.72    0.09
   6  -2 -11    0.65    0.10
  -6   2  11    0.54    0.10
   6   2 -11    0.56    0.10
  -4  -2  11   15.75    0.48
   4  -2 -11   16.33    0.49
   4   2 -11   15.91    0.50
  -4   2  11   16.50    0.53
   2  -2 -11    3.89    0.20
  -2  -2  11    3.89    0.20
  -2   2  11    3.79    0.22
   2   2 -11    3.76    0.21
   0  -2 -11    6.81    0.27
   0  -2  11    7.02    0.28
   0   2  11    6.43    0.30
   0   2 -11    6.80    0.28
  -2  -2 -11   -0.02    0.05
   2  -2  11    0.16    0.05
   2   2  11    0.19    0.07
  -2   2 -11    0.07    0.05
   4  -2  11   13.49    0.43
  -4   2 -11   13.68    0.43
   4   2  11   13.18    0.46
   6  -2  11   10.03    0.35
   6   2  11    8.99    0.37
  -6   2 -11    9.82    0.34
   8  -2  11   32.02    0.83
   8   2  11   31.24    0.87
  10  -2  11    9.71    0.36
  10   2  11    8.85    0.38
  12  -2  11    3.20    0.20
  12   2  11    3.30    0.22
  14  -2  11    0.13    0.07
  14   2  11    0.27    0.10
  16  -2  11    9.42    0.39
  16   2  11    9.31    0.41
  18  -2  11    5.90    0.31
  18   2  11    6.11    0.33
  20  -2  11    2.71    0.22
  20   2  11    2.63    0.23
  22   2  11    1.40    0.19
  24   2  11    1.44    0.20
  35  -3 -11   10.36    0.51
 -35  -3  11    9.92    0.55
 -35   3  11    9.57    0.57
  35   3 -11   10.04    0.47
 -33  -3  11   18.04    0.73
  33  -3 -11   19.36    0.71
  33   3 -11   17.65    0.66
 -33   3  11   18.77    0.80
  31  -3 -11    4.86    0.32
 -31  -3  11    4.43    0.34
 -31   3  11    4.58    0.36
  31   3 -11    4.80    0.30
 -29  -3  11   28.45    0.93
  29  -3 -11   30.00    0.91
 -29   3  11   29.26    0.99
  29   3 -11   27.92    0.87
 -27  -3  11   11.90    0.51
  27  -3 -11   12.07    0.50
 -27   3  11   11.26    0.54
  27   3 -11   11.92    0.49
 -25  -3  11   43.15    1.20
  25  -3 -11   43.76    1.18
  25   3 -11   44.09    1.17
 -25   3  11   45.68    1.28
  23  -3 -11    9.90    0.44
 -23  -3  11   10.47    0.44
 -23   3  11   10.03    0.47
  23   3 -11   10.03    0.43
 -21  -3  11   21.15    0.68
  21  -3 -11   21.83    0.69
  21   3 -11   21.50    0.68
 -21   3  11   20.74    0.72
 -19  -3  11    8.40    0.36
  19  -3 -11    8.31    0.37
  19   3 -11    8.20    0.37
 -19   3  11    7.84    0.39
  17  -3 -11   15.37    0.53
 -17  -3  11   14.90    0.50
 -17   3  11   15.07    0.55
  17   3 -11   15.45    0.53
  15  -3 -11   16.57    0.55
 -15  -3  11   16.59    0.53
  15   3 -11   17.02    0.56
 -15   3  11   17.69    0.59
  13  -3 -11    6.06    0.29
 -13  -3  11    5.83    0.26
 -13   3  11    6.37    0.31
  13   3 -11    6.02    0.30
 -11  -3  11   35.12    0.88
  11  -3 -11   35.33    0.91
 -11   3  11   34.31    0.95
  11   3 -11   34.47    0.92
  -9  -3  11   58.41    1.36
   9  -3 -11   58.24    1.37
  -9   3  11   60.57    1.45
   9   3 -11   58.80    1.39
   7  -3 -11    0.38    0.08
  -7  -3  11    0.46    0.08
   7   3 -11    0.31    0.08
  -7   3  11    0.38    0.09
   5  -3 -11   54.70    1.26
  -5  -3  11   56.05    1.26
   5   3 -11   54.44    1.29
  -5   3  11   52.99    1.35
   3  -3 -11    1.37    0.13
  -3  -3  11    1.30    0.12
   3   3 -11    1.77    0.15
  -3   3  11    1.38    0.15
   1  -3 -11   61.44    1.36
  -1  -3  11   61.63    1.39
   1   3 -11   59.90    1.39
  -1   3  11   59.69    1.47
  -1  -3 -11    2.07    0.14
   1  -3  11    2.17    0.14
   1   3  11    1.80    0.16
  -1   3 -11    1.93    0.15
   3  -3  11   29.21    0.75
  -3   3 -11   29.51    0.76
   3   3  11   29.31    0.82
   5  -3  11   28.89    0.75
  -5   3 -11   27.98    0.74
   5   3  11   29.54    0.82
   7  -3  11   31.73    0.81
   7   3  11   30.93    0.87
  -7   3 -11   30.41    0.79
   9  -3  11    0.73    0.10
   9   3  11    0.50    0.11
  11  -3  11   62.29    1.44
  11   3  11   60.26    1.50
  13   3  11    0.46    0.11
  15   3  11   60.07    1.51
  17   3  11    1.74    0.19
  19   3  11   35.37    1.03
  21   3  11    4.21    0.29
  23   3  11   22.31    0.78
 -36  -4  11   10.33    0.57
 -34  -4  11    0.03    0.14
  34  -4 -11    0.13    0.13
  34   4 -11    0.19    0.11
 -34   4  11    0.09    0.14
 -32  -4  11    7.67    0.44
  32  -4 -11    8.39    0.45
  32   4 -11    7.35    0.39
 -32   4  11    7.31    0.48
 -30  -4  11    4.18    0.32
  30  -4 -11    4.44    0.32
  30   4 -11    5.17    0.31
 -30   4  11    5.01    0.38
 -28  -4  11    7.14    0.39
 -28   4  11    6.74    0.42
  28   4 -11    6.64    0.35
 -26  -4  11    0.34    0.11
  26   4 -11    0.38    0.10
 -26   4  11    0.17    0.11
 -24  -4  11    7.38    0.37
  24   4 -11    7.57    0.36
 -24   4  11    7.26    0.41
 -22  -4  11    0.18    0.08
 -22   4  11    0.20    0.09
 -20  -4  11   30.14    0.86
 -20   4  11   31.60    0.94
  20   4 -11   29.85    0.87
 -18  -4  11    2.63    0.19
  18   4 -11    2.69    0.21
 -18   4  11    2.72    0.22
 -16  -4  11   42.29    1.06
 -16   4  11   44.07    1.16
  16   4 -11   40.62    1.09
 -14  -4  11    9.66    0.35
 -14   4  11    9.49    0.41
  14   4 -11   10.31    0.41
 -12  -4  11    9.85    0.35
  12   4 -11   10.37    0.41
  10  -4 -11    7.00    0.31
 -10  -4  11    7.25    0.27
 -10   4  11    7.35    0.34
  10   4 -11    7.18    0.33
   8  -4 -11   34.93    0.90
  -8  -4  11   35.65    0.86
  -8   4  11   36.45    0.98
   8   4 -11   35.04    0.93
   6  -4 -11   17.46    0.53
  -6  -4  11   18.17    0.49
   6   4 -11   17.53    0.56
  -6   4  11   17.43    0.59
   4  -4 -11   39.09    0.95
   4   4 -11   37.31    0.98
  -4   4  11   40.83    1.05
   2  -4 -11   16.00    0.48
   2   4 -11   16.26    0.52
  -2   4  11   17.03    0.56
   0  -4 -11   15.27    0.46
   0   4 -11   16.19    0.50
   0   4  11   15.30    0.53
  -2   4 -11    2.13    0.16
   2   4  11    1.95    0.17
   4   4  11   26.34    0.77
  -4   4 -11   25.47    0.70
   6   4  11    4.49    0.26
  -6   4 -11    4.82    0.24
  -8   4 -11   38.07    0.93
   8   4  11   35.93    1.01
  10   4  11   11.49    0.46
  12   4  11    6.86    0.34
  14   4  11    1.60    0.18
  16   4  11   14.51    0.55
  18   4  11    5.67    0.33
  20   4  11    3.76    0.28
  22   4  11   10.01    0.48
 -35  -5  11    8.20    0.49
 -33  -5  11    7.93    0.47
 -33   5  11    8.33    0.53
  33   5 -11    7.95    0.41
 -31  -5  11    5.43    0.37
  31   5 -11    5.56    0.33
 -31   5  11    5.16    0.40
 -29  -5  11   12.96    0.55
  29   5 -11   13.10    0.53
 -29   5  11   13.05    0.63
 -27  -5  11   15.51    0.59
  27   5 -11   15.16    0.57
 -27   5  11   14.74    0.65
 -25  -5  11   27.81    0.85
  25   5 -11   27.34    0.83
 -25   5  11   27.19    0.93
 -23  -5  11    9.04    0.40
 -23   5  11    8.15    0.44
  23   5 -11    8.63    0.39
 -21  -5  11    8.05    0.36
 -21   5  11    7.78    0.41
  21   5 -11    8.58    0.39
 -19  -5  11   18.32    0.58
  19   5 -11   18.46    0.62
 -19   5  11   18.38    0.67
  17   5 -11   24.04    0.73
 -17   5  11   22.67    0.76
  15   5 -11    2.81    0.21
 -15   5  11    2.79    0.22
 -13   5  11    6.73    0.34
  13   5 -11    6.50    0.32
  11   5 -11   15.16    0.52
 -11   5  11   15.11    0.55
  -9   5  11   28.63    0.84
   9   5 -11   27.97    0.80
  -7   5  11   12.13    0.47
   7   5 -11   12.00    0.44
   5  -5 -11   27.52    0.72
   5   5 -11   26.53    0.76
  -5   5  11   28.19    0.82
   3  -5 -11    2.94    0.18
   3   5 -11    2.98    0.20
  -3   5  11    3.01    0.22
   1  -5 -11   23.19    0.62
   1   5 -11   22.71    0.67
  -1   5  11   24.07    0.73
   1   5  11    1.14    0.15
  -1   5 -11    0.95    0.12
  -3   5 -11   32.21    0.85
   3   5  11   32.64    0.92
  -5   5 -11    6.81    0.30
   5   5  11    7.56    0.35
  -7   5 -11   16.30    0.51
   7   5  11   15.53    0.56
   9   5  11    7.19    0.35
  -9   5 -11    6.71    0.30
  11   5  11   30.28    0.90
  13   5  11    1.42    0.17
  15   5  11   21.89    0.73
  17   5  11    1.90    0.20
  19   5  11   25.25    0.83
  21   5  11    0.03    0.09
  32   6 -11   17.19    0.63
 -32   6  11   16.02    0.75
 -30   6  11    0.00    0.10
  30   6 -11    0.07    0.09
 -28   6  11   21.96    0.85
  28   6 -11   22.23    0.73
 -26   6  11    1.93    0.25
  26   6 -11    2.17    0.20
 -24   6  11   21.79    0.81
  24   6 -11   23.62    0.74
  22   6 -11    0.13    0.08
 -22   6  11    0.17    0.09
 -20   6  11   36.70    1.10
  20   6 -11   37.14    1.02
  18   6 -11    2.22    0.20
 -18   6  11    2.08    0.21
 -16   6  11   44.46    1.20
  16   6 -11   41.75    1.12
  14   6 -11    7.42    0.35
 -14   6  11    7.29    0.37
  12   6 -11   21.81    0.67
 -12   6  11   21.14    0.70
  10   6 -11    1.36    0.16
 -10   6  11    1.44    0.17
  -8   6  11   37.52    1.02
   8   6 -11   34.42    0.95
  -6   6  11    3.88    0.25
   6   6 -11    3.27    0.22
   4   6 -11   42.74    1.08
  -4   6  11   42.94    1.15
   2  -6 -11    8.48    0.32
   2   6 -11    9.05    0.37
   0  -6 -11   30.79    0.77
   0   6  11   31.26    0.90
   0   6 -11   30.49    0.84
  -2   6 -11    0.18    0.07
   2   6  11    0.33    0.10
  -4   6 -11   52.57    1.27
   4   6  11   52.98    1.36
   6   6  11    5.10    0.30
  -6   6 -11    5.08    0.26
   8   6  11   50.35    1.35
  -8   6 -11   54.70    1.28
 -10   6 -11    2.47    0.19
  10   6  11    2.37    0.21
  12   6  11   15.05    0.57
  14   6  11    2.99    0.24
  16   6  11   20.92    0.72
  18   6  11    3.48    0.27
  20   6  11   14.72    0.60
  31   7 -11    3.36    0.26
 -31   7  11    3.10    0.33
 -29   7  11    1.22    0.22
  29   7 -11    1.04    0.17
  27   7 -11    3.67    0.26
 -27   7  11    3.64    0.33
 -25   7  11    2.45    0.27
  25   7 -11    2.48    0.21
 -23   7  11    0.76    0.17
  23   7 -11    0.59    0.13
 -21   7  11    0.42    0.13
  21   7 -11    0.62    0.13
 -19   7  11    0.69    0.16
  19   7 -11    0.83    0.14
  17   7 -11   10.95    0.46
 -17   7  11   12.33    0.52
  15   7 -11    0.24    0.09
 -15   7  11    0.11    0.09
 -13   7  11   17.75    0.64
  13   7 -11   17.09    0.59
  11   7 -11   11.25    0.45
 -11   7  11   10.97    0.47
   9   7 -11   19.52    0.63
  -9   7  11   18.59    0.65
   7   7 -11   12.13    0.46
   5   7 -11   18.83    0.60
  -5   7  11   17.09    0.62
   3   7 -11    4.33    0.25
  -3   7  11    4.80    0.29
   1  -7 -11    2.82    0.17
   1   7 -11    2.71    0.20
  -1   7  11    2.53    0.21
   1   7  11    0.02    0.07
  -1   7 -11    0.04    0.06
   3   7  11    3.63    0.25
  -3   7 -11    3.41    0.22
   5   7  11    8.02    0.39
  -5   7 -11    8.20    0.35
   7   7  11    4.99    0.30
  -7   7 -11    5.33    0.28
  -9   7 -11   10.01    0.40
   9   7  11    8.58    0.41
 -11   7 -11   13.43    0.48
  11   7  11   12.98    0.53
  13   7  11    0.43    0.12
  15   7  11   10.20    0.47
  17   7  11    0.17    0.10
  19   7  11    6.79    0.40
  30   8 -11   -0.07    0.07
 -30   8  11    0.25    0.14
  28   8 -11   46.93    1.27
 -28   8  11   47.44    1.46
  26   8 -11    0.59    0.13
 -26   8  11    0.80    0.19
 -24   8  11   46.43    1.38
  24   8 -11   45.66    1.23
  22   8 -11    0.07    0.07
 -22   8  11    0.22    0.12
  20   8 -11   32.15    0.93
 -20   8  11   31.70    1.02
  18   8 -11    2.86    0.23
 -18   8  11    2.67    0.25
 -16   8  11   41.54    1.18
  16   8 -11   40.35    1.10
 -14   8  11    1.39    0.19
  14   8 -11    1.57    0.18
  12   8 -11   37.65    1.04
 -12   8  11   38.83    1.10
  10   8 -11    5.73    0.31
 -10   8  11    5.58    0.33
  -8   8  11   35.02    1.01
   8   8 -11   32.58    0.93
  -6   8  11   13.92    0.56
   6   8 -11   15.11    0.53
   4   8 -11   35.55    0.98
  -4   8  11   37.35    1.06
   2   8 -11    6.25    0.31
  -2   8  11    5.45    0.33
   0   8  11   32.24    0.96
   0   8 -11   31.47    0.88
   2   8  11    3.57    0.26
  -2   8 -11    3.93    0.24
   4   8  11   22.10    0.74
  -4   8 -11   21.37    0.67
  -6   8 -11   19.23    0.62
   6   8  11   18.90    0.67
  -8   8 -11   23.74    0.73
   8   8  11   24.73    0.80
 -10   8 -11    8.55    0.38
  10   8  11    7.94    0.40
  12   8  11   16.43    0.63
 -12   8 -11   16.53    0.58
  14   8  11    9.01    0.45
  16   8  11   26.89    0.90
  18   8  11    6.61    0.39
  29   9 -11    0.02    0.09
 -29   9  11   -0.19    0.09
  27   9 -11    0.07    0.09
 -27   9  11    0.04    0.10
  25   9 -11    0.02    0.08
 -25   9  11    0.16    0.11
  23   9 -11    0.82    0.15
 -23   9  11    0.57    0.16
 -21   9  11    0.00    0.08
  21   9 -11   -0.07    0.05
  19   9 -11    1.57    0.18
 -19   9  11    1.39    0.21
 -17   9  11   11.68    0.52
  17   9 -11   10.70    0.47
  15   9 -11   -0.03    0.06
 -15   9  11    0.05    0.08
 -13   9  11    8.68    0.43
  13   9 -11    8.53    0.40
 -11   9  11    2.40    0.22
  11   9 -11    2.37    0.20
   9   9 -11    0.08    0.06
  -9   9  11    0.07    0.08
   7   9 -11    0.08    0.07
  -7   9  11    0.30    0.11
  -5   9  11    6.64    0.37
   5   9 -11    6.27    0.33
  -3   9  11    4.10    0.29
   3   9 -11    4.19    0.26
  -1   9  11   13.92    0.56
   1   9 -11   14.12    0.52
  -1   9 -11    2.09    0.19
   1   9  11    2.14    0.22
   3   9  11    0.14    0.10
  -3   9 -11    0.13    0.07
  -5   9 -11    3.49    0.24
   5   9  11    2.92    0.25
  -7   9 -11    1.84    0.19
   7   9  11    2.06    0.22
   9   9  11    1.32    0.19
  -9   9 -11    1.00    0.16
  11   9  11    0.05    0.09
 -11   9 -11    0.14    0.09
  13   9  11   -0.06    0.08
 -13   9 -11   -0.02    0.07
  15   9  11    1.13    0.19
  17   9  11    0.47    0.13
  28  10 -11   35.11    1.05
 -28  10  11   37.47    1.25
  26  10 -11    0.25    0.11
 -26  10  11    0.09    0.12
 -24  10  11   44.78    1.37
  24  10 -11   44.44    1.23
  22  10 -11    2.59    0.23
 -22  10  11    2.28    0.27
 -20  10  11   22.48    0.83
  20  10 -11   21.91    0.74
 -18  10  11    2.10    0.24
  18  10 -11    1.70    0.19
  16  10 -11   35.39    1.02
 -16  10  11   36.29    1.10
 -14  10  11    1.51    0.20
  14  10 -11    1.62    0.19
 -12  10  11   17.36    0.66
  12  10 -11   17.23    0.62
  10  10 -11    1.52    0.18
 -10  10  11    0.89    0.16
  -8  10  11   31.60    0.96
   8  10 -11   28.85    0.88
  -6  10  11   14.60    0.59
   6  10 -11   14.45    0.55
  -4  10  11   29.97    0.94
   4  10 -11   29.22    0.87
  -2  10  11    9.32    0.46
   2  10 -11    9.61    0.42
   0  10  11   64.77    1.71
   0  10 -11   68.09    1.63
  -2  10 -11    7.26    0.36
   2  10  11    6.74    0.39
  -4  10 -11   37.61    1.06
   4  10  11   39.56    1.15
  -6  10 -11    1.94    0.20
   6  10  11    1.72    0.21
  -8  10 -11   38.30    1.08
   8  10  11   40.09    1.17
  10  10  11   11.85    0.54
 -10  10 -11   12.42    0.51
  12  10  11   31.11    1.00
 -12  10 -11   31.59    0.94
  14  10  11   26.22    0.90
  16  10  11   18.31    0.72
 -27  11  11    0.86    0.20
  27  11 -11    0.68    0.15
 -25  11  11    2.16    0.28
  25  11 -11    1.78    0.21
  23  11 -11    1.08    0.17
 -23  11  11    1.26    0.22
  21  11 -11    7.26    0.39
 -21  11  11    6.88    0.43
  19  11 -11    3.69    0.27
 -19  11  11    3.99    0.33
 -17  11  11    2.09    0.24
  17  11 -11    1.78    0.20
 -15  11  11    0.13    0.09
  15  11 -11    0.17    0.09
  13  11 -11    0.97    0.16
 -13  11  11    0.96    0.18
 -11  11  11    0.52    0.14
  11  11 -11    0.62    0.13
  -9  11  11    4.30    0.30
   9  11 -11    4.14    0.28
  -7  11  11    0.47    0.13
   7  11 -11    0.06    0.08
  -5  11  11    1.56    0.21
   5  11 -11    1.49    0.19
  -3  11  11    0.48    0.13
   3  11 -11    0.49    0.12
  -1  11  11    2.72    0.25
   1  11 -11    2.52    0.22
  -1  11 -11    0.67    0.14
   1  11  11    0.63    0.16
   3  11  11    8.63    0.45
  -3  11 -11    9.12    0.42
  -5  11 -11    0.01    0.07
   5  11  11    0.00    0.09
   7  11  11    0.07    0.09
  -7  11 -11    0.18    0.09
   9  11  11    1.40    0.21
  -9  11 -11    1.33    0.19
 -11  11 -11    0.24    0.10
  11  11  11    0.20    0.12
  13  11  11    0.15    0.10
 -13  11 -11    0.10    0.09
  15  11  11    0.18    0.11
  26  12 -11    2.34    0.24
 -24  12  11   27.15    0.99
  24  12 -11   26.35    0.87
  22  12 -11    0.43    0.12
 -22  12  11    0.17    0.12
  20  12 -11   21.85    0.76
 -20  12  11   20.84    0.82
 -18  12  11    2.67    0.28
  18  12 -11    2.52    0.24
  16  12 -11   23.15    0.79
 -16  12  11   24.36    0.86
  14  12 -11    0.48    0.13
 -14  12  11    0.63    0.16
 -12  12  11   33.81    1.05
  12  12 -11   32.45    0.99
 -10  12  11   -0.05    0.08
  10  12 -11    0.10    0.08
  -8  12  11   46.49    1.33
   8  12 -11   47.20    1.27
   6  12 -11    0.94    0.16
  -6  12  11    0.71    0.16
   4  12 -11   20.78    0.73
  -4  12  11   21.99    0.79
   2  12 -11    1.67    0.20
  -2  12  11    1.44    0.21
   0  12 -11   36.48    1.06
   0  12  11   36.25    1.12
   2  12  11   14.89    0.63
  -2  12 -11   14.30    0.58
   4  12  11   16.09    0.66
  -4  12 -11   15.63    0.61
  -6  12 -11    6.10    0.36
   6  12  11    5.96    0.38
   8  12  11   22.96    0.83
  -8  12 -11   22.53    0.78
  10  12  11    9.63    0.51
 -10  12 -11   10.32    0.49
  12  12  11   14.17    0.63
 -12  12 -11   14.43    0.60
 -14  12 -11    9.87    0.48
  25  13 -11    5.29    0.33
 -23  13  11    7.52    0.47
  23  13 -11    7.28    0.41
 -21  13  11    8.56    0.50
  21  13 -11    8.98    0.45
  19  13 -11    5.89    0.36
 -19  13  11    5.60    0.39
 -17  13  11    4.01    0.32
  17  13 -11    4.16    0.30
  15  13 -11    0.54    0.14
 -15  13  11    0.75    0.17
  13  13 -11    3.59    0.27
 -13  13  11    3.10    0.28
 -11  13  11    1.76    0.23
  11  13 -11    1.85    0.22
  -9  13  11    8.43    0.46
   9  13 -11    7.75    0.41
   7  13 -11    3.93    0.29
  -7  13  11    4.31    0.33
  -5  13  11   13.41    0.59
   5  13 -11   12.94    0.55
  -3  13  11    2.11    0.25
   3  13 -11    2.08    0.23
   1  13 -11    3.40    0.27
  -1  13  11    3.48    0.30
  -1  13 -11    2.70    0.26
   1  13  11    2.64    0.27
  -3  13 -11    7.79    0.42
   3  13  11    8.91    0.48
   5  13  11    2.87    0.28
  -5  13 -11    2.99    0.27
   7  13  11   10.33    0.53
  -7  13 -11   10.14    0.49
  -9  13 -11    0.19    0.10
   9  13  11    0.23    0.11
 -11  13 -11    8.35    0.44
 -20  14  11   14.28    0.65
  20  14 -11   14.20    0.60
  18  14 -11   -0.02    0.08
 -18  14  11    0.04    0.10
 -16  14  11   10.88    0.55
  16  14 -11   11.05    0.51
  14  14 -11    1.94    0.22
 -14  14  11    1.63    0.24
 -12  14  11   32.95    1.05
  12  14 -11   30.54    0.98
  10  14 -11    5.56    0.35
 -10  14  11    5.60    0.37
   8  14 -11   12.77    0.55
  -8  14  11   12.16    0.57
   6  14 -11    1.54    0.20
  -6  14  11    1.80    0.23
   4  14 -11    7.73    0.42
  -4  14  11    8.63    0.47
   2  14 -11    0.13    0.10
  -2  14  11    0.18    0.11
   0  14  11   18.50    0.75
   0  14 -11   17.41    0.68
   2  14  11    5.21    0.37
  -2  14 -11    5.06    0.34
  -4  14 -11   10.02    0.49
   4  14  11   10.18    0.53
   6  14  11   10.42    0.54
  -6  14 -11   10.34    0.50
   8  14  11   14.92    0.66
  -8  14 -11   14.95    0.62
 -17  15  11    7.62    0.46
  15  15 -11    7.83    0.43
 -15  15  11    8.32    0.47
 -13  15  11    9.12    0.49
  13  15 -11    8.66    0.46
  11  15 -11    0.05    0.10
 -11  15  11    0.01    0.09
  -9  15  11    8.60    0.47
   9  15 -11    7.92    0.44
   7  15 -11    4.21    0.32
  -7  15  11    4.19    0.33
  -5  15  11   17.11    0.71
   5  15 -11   17.84    0.70
  -3  15  11    0.57    0.15
   3  15 -11    0.65    0.16
   1  15 -11    7.74    0.43
  -1  15  11    7.91    0.47
   1  15  11    1.84    0.25
   3  15  11   28.80    1.01
 -12  16  11    6.70    0.41
 -10  16  11    0.07    0.08
  -8  16  11    4.36    0.33
  -6  16  11    0.86    0.17
  -4  16  11    7.71    0.45
  -2  16  11    0.82    0.16
  36   0 -12   13.16    0.58
  34   0 -12    2.49    0.25
 -34   0  12    2.84    0.31
  32   0 -12   27.53    0.88
 -32   0  12   26.44    0.96
 -30   0  12    4.51    0.34
  30   0 -12    4.53    0.30
 -28   0  12   27.59    0.94
  28   0 -12   29.42    0.88
 -26   0  12    8.58    0.44
  26   0 -12    9.26    0.42
 -24   0  12   28.65    0.90
  24   0 -12   28.24    0.85
 -22   0  12    1.30    0.17
  22   0 -12    1.24    0.16
  20   0 -12   55.61    1.39
 -20   0  12   56.91    1.44
 -18   0  12    0.12    0.07
  18   0 -12    0.04    0.07
  16   0 -12   27.76    0.79
 -16   0  12   27.03    0.80
 -14   0  12    5.23    0.27
  14   0 -12    4.78    0.27
  12   0 -12  141.99    3.09
 -12   0  12  150.25    3.19
  10   0 -12    1.08    0.13
 -10   0  12    0.84    0.12
  -8   0  12   54.01    1.31
   8   0 -12   54.18    1.29
   6   0 -12    0.03    0.05
  -6   0  12    0.11    0.06
   4   0 -12   70.59    1.56
  -4   0  12   67.43    1.62
  -2   0  12    4.67    0.24
   2   0 -12    4.60    0.23
   0   0  12   53.82    1.30
   0   0 -12   52.31    1.23
   2   0  12   14.24    0.48
  -2   0 -12   14.34    0.45
  -4   0 -12   30.13    0.77
   4   0  12   30.95    0.84
   6   0  12    0.00    0.05
   8   0  12   11.97    0.44
  10   0  12    0.10    0.06
  12   0  12   56.21    1.40
  14   0  12    5.72    0.30
  16   0  12   58.01    1.46
  18   0  12    0.13    0.08
  20   0  12   24.56    0.79
  22   0  12    0.28    0.12
  24   0  12   21.26    0.75
 -35  -1  12    0.33    0.19
  35  -1 -12    0.39    0.14
 -35   1  12    0.23    0.17
  35   1 -12    0.23    0.12
 -33  -1  12    0.11    0.14
  33  -1 -12    0.24    0.12
  33   1 -12    0.05    0.10
 -33   1  12    0.06    0.13
  31  -1 -12   -0.06    0.08
 -31  -1  12    0.04    0.10
  31   1 -12    0.17    0.10
 -31   1  12    0.00    0.10
 -29  -1  12    0.11    0.11
  29  -1 -12    0.25    0.12
  29   1 -12    0.09    0.09
 -29   1  12    0.17    0.11
 -27  -1  12    0.83    0.17
  27  -1 -12    0.46    0.13
  27   1 -12    0.44    0.12
 -27   1  12    0.50    0.14
 -25  -1  12    1.80    0.20
  25  -1 -12    2.10    0.21
 -25   1  12    2.03    0.22
  25   1 -12    2.09    0.21
  23  -1 -12    0.39    0.11
 -23  -1  12    0.25    0.09
  23   1 -12    0.18    0.09
 -23   1  12    0.29    0.11
  21  -1 -12    0.37    0.11
 -21  -1  12    0.50    0.12
 -21   1  12    0.40    0.11
  21   1 -12    0.27    0.10
  19  -1 -12    0.42    0.10
 -19  -1  12    0.69    0.12
 -19   1  12    0.66    0.12
  19   1 -12    0.57    0.12
 -17  -1  12    5.56    0.29
  17  -1 -12    5.56    0.30
 -17   1  12    5.65    0.30
  17   1 -12    4.98    0.29
  15  -1 -12    0.78    0.13
 -15  -1  12    0.95    0.13
  15   1 -12    1.00    0.14
 -15   1  12    0.80    0.12
  13  -1 -12    0.29    0.10
 -13  -1  12    0.28    0.08
 -13   1  12    0.52    0.10
  13   1 -12    0.15    0.08
  11  -1 -12    2.69    0.19
 -11  -1  12    2.81    0.19
  11   1 -12    2.36    0.19
 -11   1  12    2.59    0.19
   9  -1 -12   17.08    0.54
  -9  -1  12   16.20    0.52
  -9   1  12   17.19    0.55
   9   1 -12   16.25    0.54
   7  -1 -12    2.92    0.19
  -7  -1  12    2.74    0.18
  -7   1  12    2.70    0.19
   7   1 -12    3.10    0.20
   5  -1 -12    4.90    0.25
  -5  -1  12    5.00    0.25
   5   1 -12    5.08    0.25
  -5   1  12    5.05    0.26
   3  -1 -12    2.62    0.17
  -3  -1  12    2.44    0.17
  -3   1  12    2.23    0.17
   3   1 -12    2.37    0.17
   1  -1 -12    0.27    0.08
  -1  -1  12    0.26    0.07
  -1   1  12    0.23    0.07
   1   1 -12    0.49    0.09
  -1  -1 -12    0.53    0.09
   1  -1  12    0.47    0.09
   1   1  12    0.38    0.09
  -1   1 -12    0.52    0.09
  -3  -1 -12   11.43    0.37
   3  -1  12   11.18    0.41
  -3   1 -12   11.16    0.39
   3   1  12   11.31    0.42
   5  -1  12    0.43    0.09
  -5   1 -12    0.14    0.05
   5   1  12    0.10    0.07
   7  -1  12    2.19    0.17
   7   1  12    2.17    0.17
   9  -1  12    0.44    0.10
   9   1  12    0.48    0.10
  11  -1  12    0.04    0.06
  11   1  12    0.08    0.06
  13  -1  12    1.21    0.15
  13   1  12    1.17    0.15
  15  -1  12    0.63    0.12
  15   1  12    0.56    0.12
  17  -1  12    3.81    0.25
  17   1  12    3.80    0.26
  19  -1  12    0.06    0.08
  19   1  12    0.01    0.08
  21  -1  12    0.23    0.11
  21   1  12   -0.04    0.09
  23   1  12    0.34    0.12
  36   2 -12   14.37    0.60
  34  -2 -12    6.42    0.39
 -34  -2  12    5.44    0.41
 -34   2  12    5.24    0.42
  34   2 -12    5.50    0.35
 -32  -2  12   18.72    0.75
  32  -2 -12   18.71    0.70
  32   2 -12   19.41    0.69
 -32   2  12   19.13    0.79
 -30  -2  12    1.15    0.20
  30  -2 -12    1.53    0.20
 -30   2  12    1.23    0.21
  30   2 -12    1.56    0.19
 -28  -2  12   18.28    0.70
  28  -2 -12   18.40    0.67
  28   2 -12   19.62    0.67
 -28   2  12   18.52    0.73
 -26  -2  12    0.72    0.15
  26  -2 -12    0.57    0.14
  26   2 -12    0.81    0.14
 -26   2  12    0.48    0.14
 -24  -2  12   26.78    0.85
  24  -2 -12   26.71    0.84
 -24   2  12   28.64    0.91
  24   2 -12   28.00    0.84
 -22  -2  12    0.29    0.10
  22  -2 -12    0.10    0.08
  22   2 -12    0.08    0.08
 -22   2  12    0.18    0.09
 -20  -2  12   60.89    1.54
  20  -2 -12   63.00    1.53
 -20   2  12   64.86    1.60
  20   2 -12   61.82    1.52
  18  -2 -12    4.79    0.28
 -18  -2  12    4.87    0.27
 -18   2  12    5.27    0.30
  18   2 -12    5.04    0.29
  16  -2 -12   48.99    1.24
 -16  -2  12   51.56    1.25
  16   2 -12   48.84    1.25
 -16   2  12   50.14    1.29
 -14  -2  12   30.09    0.83
  14  -2 -12   29.72    0.84
 -14   2  12   29.14    0.86
  14   2 -12   32.88    0.87
  12  -2 -12   75.19    1.79
 -12  -2  12   82.50    1.82
  12   2 -12   78.94    1.81
 -12   2  12   80.89    1.87
  10  -2 -12    5.60    0.28
 -10  -2  12    5.90    0.26
 -10   2  12    5.36    0.28
  10   2 -12    5.46    0.28
  -8  -2  12   39.38    0.98
   8  -2 -12   39.52    0.99
  -8   2  12   38.38    1.03
   8   2 -12   39.32    1.01
  -6  -2  12    2.90    0.18
   6  -2 -12    3.24    0.20
  -6   2  12    2.82    0.20
   6   2 -12    2.63    0.19
  -4  -2  12   89.92    2.03
   4  -2 -12   93.67    1.99
   4   2 -12   90.88    2.01
  -4   2  12   90.01    2.09
  -2  -2  12    1.68    0.14
   2  -2 -12    2.00    0.15
   2   2 -12    2.08    0.16
  -2   2  12    1.94    0.18
   0  -2 -12   77.76    1.72
   0  -2  12   78.06    1.80
   0   2  12   80.24    1.86
   0   2 -12   80.82    1.76
   2  -2  12    0.11    0.07
  -2  -2 -12    0.19    0.05
   2   2  12    0.04    0.06
  -2   2 -12    0.16    0.07
   4  -2  12   98.49    2.21
  -4   2 -12   99.64    2.13
   4   2  12   99.64    2.27
   6  -2  12    1.10    0.12
   6   2  12    1.03    0.14
  -6   2 -12    0.89    0.11
   8  -2  12   26.54    0.74
   8   2  12   26.01    0.78
  10  -2  12    9.24    0.37
  10   2  12    9.23    0.40
  12  -2  12   66.48    1.57
  12   2  12   65.39    1.62
  14  -2  12    2.13    0.18
  14   2  12    1.86    0.19
  16   2  12   61.26    1.55
  18   2  12    0.12    0.09
  20   2  12   31.53    0.96
  22   2  12    1.33    0.19
  35  -3 -12    5.49    0.39
 -35  -3  12    6.09    0.42
  35   3 -12    5.49    0.35
  33  -3 -12   -0.12    0.10
 -33  -3  12   -0.17    0.13
  33   3 -12   -0.05    0.09
 -33   3  12    0.08    0.14
 -31  -3  12    7.88    0.46
  31  -3 -12    7.58    0.42
  31   3 -12    7.62    0.40
 -31   3  12    8.17    0.49
 -29  -3  12    3.00    0.27
  29  -3 -12    2.58    0.25
 -29   3  12    2.78    0.29
  29   3 -12    3.19    0.25
  27  -3 -12   16.74    0.63
 -27  -3  12   16.54    0.63
  27   3 -12   16.32    0.60
 -27   3  12   15.89    0.67
 -25  -3  12    3.95    0.27
  25  -3 -12    3.32    0.26
 -25   3  12    3.82    0.30
  25   3 -12    3.79    0.26
  23  -3 -12    6.33    0.34
 -23  -3  12    6.56    0.34
  23   3 -12    6.04    0.33
 -23   3  12    5.96    0.36
  21  -3 -12    0.37    0.11
 -21  -3  12    0.42    0.11
  21   3 -12    0.20    0.09
 -21   3  12    0.69    0.14
  19  -3 -12    6.24    0.33
 -19  -3  12    6.24    0.31
 -19   3  12    6.05    0.34
  19   3 -12    6.38    0.33
 -17  -3  12    3.55    0.22
  17  -3 -12    3.64    0.24
[truncated: 2,300,768 more chars]
