# Supplementary material for: Crystal structures of [Ln(NO3)3(μ2-bpydo)2], where Ln = Ce, Pr or Nd, and bpydo = 4,4′-bi­pyridine N,N′-dioxide: layered coordination networks containing 44 grids
Source: Acta Crystallogr E Crystallogr Commun. 2016 Jan 1;72(Pt 1):25–30. doi: 10.1107/S205698901502318X (PMC4704766; doi:10.1107/S205698901502318X)
Supplement: Supplementary file 2 [file e-72-00025-Isup2.hkl]

#
# h,k,l, Fc-squared, Fo-squared, sigma(Fo-squared), status flag
#
data_I
_shelx_title ' 09jmk041 in C2/c'
_shelx_refln_list_code          4
_shelx_F_calc_maximum      909.47
_exptl_crystal_F_000      2776.00
_reflns_d_resolution_high  0.6801

loop_
 _space_group_symop_operation_xyz
 'x, y, z'
 '-x, y, -z+1/2'
 'x+1/2, y+1/2, z'
 '-x+1/2, y+1/2, -z+1/2'
 '-x, -y, -z'
 'x, -y, z-1/2'
 '-x+1/2, -y+1/2, -z'
 'x+1/2, -y+1/2, z-1/2'

_cell_length_a    26.7859
_cell_length_b    13.3398
_cell_length_c    13.7571
_cell_angle_alpha  90.000
_cell_angle_beta  105.837
_cell_angle_gamma  90.000

_shelx_F_squared_multiplier     1.000

loop_
 _refln_index_h
 _refln_index_k
 _refln_index_l
 _refln_F_squared_calc
 _refln_F_squared_meas
 _refln_F_squared_sigma
 _refln_observed_status
   2   0   0       8013.19       8500.57       188.10 o
   4   0   0     359632.34     341628.84      7010.26 o
   6   0   0       1406.56       1591.60        65.11 o
  10   0   0       4441.78       4557.75       151.93 o
  12   0   0      60949.96      63265.93      1367.33 o
  14   0   0       2431.29       3248.30       144.69 o
  16   0   0     125189.94     124274.70      2618.90 o
  18   0   0       7914.62       7661.36       274.91 o
  20   0   0      72106.66      73857.28      1649.47 o
  22   0   0      10007.37       9571.28       340.02 o
  24   0   0      59819.02      58990.33      1389.03 o
  28   0   0      29752.56      28475.10       810.27 o
  30   0   0       4443.67       3877.71       238.74 o
  32   0   0      22668.55      23179.42       730.69 o
  34   0   0        171.29        224.27        86.81 o
  36   0   0      15797.34      15612.11       593.23 o
   1   1   0       1333.44       1188.81        43.86 o
   3   1   0      13359.91      14011.49       172.61 o
   5   1   0       5431.81       5633.82        80.26 o
   7   1   0       2698.07       2772.84       119.84 o
   9   1   0          4.49         40.51        14.47 o
  11   1   0         54.94        141.46        32.56 o
  13   1   0      11970.60      12901.41       248.07 o
  15   1   0      15876.24      17275.40       324.81 o
  17   1   0       8499.02       9107.83       209.74 o
  19   1   0       3550.32       3515.98       173.63 o
  21   1   0       2201.28       1879.60        94.53 o
  23   1   0       1993.79       1714.58       137.46 o
  25   1   0        723.76        737.48        74.04 o
  27   1   0       1001.63        917.58        86.96 o
  29   1   0       3065.67       2937.22       202.57 o
  31   1   0       1763.97       2099.87       188.10 o
  33   1   0        203.85        306.21       101.28 o
  35   1   0        139.84        161.05        58.66 o
   0   2   0     382556.41     317385.34     21750.61 o
   2   2   0        456.73        539.84        27.93 o
   4   2   0      29988.36      32388.33       336.14 o
   6   2   0          4.37         88.80        15.82 o
   8   2   0     118890.08     123487.60      1426.13 o
  10   2   0       9733.58      10438.53       132.70 o
  12   2   0     139444.66     139619.47      1644.09 o
  14   2   0          7.96        122.23        39.04 o
  16   2   0      71305.59      71913.66      1068.58 o
  18   2   0       9161.92       9489.62       196.38 o
  20   2   0      33714.81      33589.91       831.97 o
  22   2   0         45.10         67.34        32.96 o
  24   2   0      48841.72      47301.51       818.49 o
  26   2   0       2607.30       2910.93       282.15 o
  28   2   0      22031.30      22227.84       475.67 o
  30   2   0       7059.64       6663.00       325.55 o
  32   2   0      19937.88      21519.96       493.63 o
  34   2   0       2169.01       2181.36       140.61 o
  36   2   0      14002.04      14478.01       401.55 o
   1   3   0       6358.09       6863.71        84.06 o
   3   3   0       5683.22       5981.73        75.83 o
   5   3   0      35924.52      38095.71       612.95 o
   7   3   0      29476.77      28981.15       311.52 o
   9   3   0       4271.04       3948.32        64.06 o
  11   3   0      10818.96      10222.87       133.62 o
  13   3   0      10810.33      10773.07       143.98 o
  15   3   0      14131.66      14884.81       221.35 o
  17   3   0       7835.69       8195.03       146.88 o
  19   3   0      28934.40      29561.64       529.30 o
  21   3   0        110.19        197.52        54.26 o
  23   3   0       8624.77       8389.98       271.29 o
  25   3   0        846.77        627.40        72.35 o
  27   3   0       2226.14       2216.46       137.46 o
  29   3   0       2162.29       2285.76       130.37 o
  31   3   0       5028.89       4586.69       267.68 o
  33   3   0       1310.31       1368.47       117.33 o
  35   3   0       1883.16       1859.53       135.49 o
   0   4   0      61526.21      60762.59       879.48 o
   2   4   0        177.63        210.20        11.50 o
   4   4   0     108941.43     111035.05      1824.24 o
   6   4   0       4683.52       4539.56        68.27 o
   8   4   0      60574.82      62385.88       780.77 o
  10   4   0        916.82       1169.65        32.79 o
  12   4   0      61939.84      63388.53       665.29 o
  14   4   0          8.54         83.40        23.03 o
  16   4   0      63330.10      63126.04       675.54 o
  18   4   0         56.75         39.79        25.58 o
  20   4   0      19484.64      20380.64       398.92 o
  22   4   0       6629.34       5994.13       181.55 o
  24   4   0      51661.43      51361.74       879.84 o
  26   4   0       7028.54       6442.44       207.13 o
  28   4   0      24540.45      24309.19       506.37 o
  30   4   0       1405.72       1284.22       107.43 o
  32   4   0      19647.88      19005.10       643.87 o
  34   4   0       3108.48       2856.89       158.58 o
  36   4   0       5083.28       5259.50       318.32 o
   1   5   0      58604.42      61198.61       879.23 o
   3   5   0      27337.52      26909.78       310.13 o
   5   5   0      44705.82      45107.02       474.59 o
   7   5   0      15798.46      14359.35       197.31 o
   9   5   0       8314.54       8464.71       116.79 o
  11   5   0      12322.51      12598.70       162.41 o
  13   5   0       9943.35      10135.77       141.29 o
  15   5   0       2920.61       2916.94        77.27 o
  17   5   0       5171.67       5194.94       120.98 o
  19   5   0      83830.88      80236.70      4460.09 o
  21   5   0       1438.84       1513.61       108.52 o
  23   5   0       8294.51       8230.73       318.32 o
  25   5   0       5319.60       5166.43       181.55 o
  27   5   0      10419.82      10114.66       278.76 o
  29   5   0       5170.56       5361.07       199.31 o
  31   5   0      16269.58      16488.85       409.15 o
  33   5   0       5539.82       5339.08       303.85 o
  35   5   0       8867.89       8956.34       419.60 o
   0   6   0      37128.62      37840.58       770.48 o
   2   6   0      17552.23      19191.21       222.44 o
   4   6   0      27345.87      26142.88       292.01 o
   6   6   0        802.56       1185.41        33.36 o
   8   6   0      19360.64      18574.73       221.17 o
  10   6   0       3082.66       3383.67        65.33 o
  12   6   0      25664.13      26357.09       307.48 o
  14   6   0        628.97        689.62        39.68 o
  16   6   0      43775.65      45091.96       563.07 o
  18   6   0       2792.56       2656.24        86.25 o
  20   6   0      10006.89      10276.60       289.38 o
  22   6   0          6.08         16.44        27.79 o
  24   6   0      21979.89      21291.29       437.36 o
  26   6   0          8.89         64.66        39.97 o
  28   6   0      10749.12      10074.44       283.88 o
  30   6   0        566.12        418.08        74.04 o
  32   6   0       7000.58       7317.54       415.99 o
  34   6   0       9097.08       9607.45       434.07 o
   1   7   0     102288.89     106469.88      1829.46 o
   3   7   0      56764.86      58527.35       615.70 o
   5   7   0     100419.03     103997.60      1063.14 o
   7   7   0      26689.97      26582.16       302.74 o
   9   7   0      22417.13      22670.54       267.22 o
  11   7   0      52589.85      55275.12       595.22 o
  13   7   0      19215.59      20442.26       253.83 o
  15   7   0      31224.19      30739.17       485.46 o
  17   7   0      16066.48      16055.89       264.51 o
  19   7   0      47937.04      47669.69       642.88 o
  21   7   0      20127.75      20935.96       459.39 o
  23   7   0      12847.06      13161.20       309.46 o
  25   7   0       8301.87       8052.93       307.47 o
  27   7   0      29301.86      30104.33       590.83 o
  29   7   0       8148.68       8024.65       256.83 o
  31   7   0      23908.88      24919.41       542.25 o
  33   7   0       5993.34       5968.55       329.17 o
   0   8   0      10305.80      10982.13       214.85 o
   2   8   0       1834.70       1807.77        48.73 o
   4   8   0       7224.04       7372.54       116.95 o
   6   8   0          0.97         19.29        11.50 o
   8   8   0       1808.03       1850.73        49.48 o
  10   8   0       2813.03       2867.56        63.57 o
  12   8   0        931.57        968.42        38.79 o
  14   8   0        261.78        428.79        28.21 o
  16   8   0         81.04        127.36        38.19 o
  18   8   0       9716.16       9553.44       292.38 o
  20   8   0        552.14        551.54        50.12 o
  22   8   0       1948.62       1902.68       141.07 o
  24   8   0        439.88        441.22       101.28 o
  26   8   0       1150.77       1023.18        89.41 o
  28   8   0       3191.51       3252.95       153.21 o
  30   8   0         53.13         18.09        51.16 o
  32   8   0       1658.69       1460.93       125.25 o
   1   9   0       7589.10       7287.69       117.52 o
   3   9   0      47622.87      47010.95       514.53 o
   5   9   0      35432.71      36913.37       476.12 o
   7   9   0      25233.43      24687.23       295.32 o
   9   9   0      41703.79      43121.79       480.66 o
  11   9   0      40512.25      40535.58       457.09 o
  13   9   0      35452.04      35061.07       407.89 o
  15   9   0      60574.32      62114.91       845.60 o
  17   9   0      15269.92      15207.91       260.27 o
  19   9   0      20526.31      21758.12       411.74 o
  21   9   0      15196.88      14124.69       260.27 o
  23   9   0      12587.22      13103.45       311.92 o
  25   9   0      10118.37      10017.02       270.98 o
  27   9   0      28514.21      29935.25       593.34 o
  29   9   0       7503.67       8425.66       358.11 o
  31   9   0      16878.22      17268.81       600.47 o
   0  10   0       6962.48       6485.52       158.34 o
   2  10   0       5720.46       5449.96       100.04 o
   4  10   0        454.70        492.61        34.99 o
   6  10   0       7373.64       7251.57       118.82 o
   8  10   0       1620.36       1571.45        50.11 o
  10  10   0      18976.64      18546.74       240.89 o
  12  10   0       1047.73       1438.45        85.27 o
  14  10   0         23.91         12.34        22.04 o
  16  10   0       3595.43       3550.87       104.32 o
  18  10   0       2717.78       2598.67        94.44 o
  20  10   0       1256.91       1251.52        71.01 o
  22  10   0          1.60         34.20        27.12 o
  24  10   0       2936.43       3067.44       202.57 o
  26  10   0       4613.92       5389.72       282.15 o
  28  10   0         39.38        166.39        79.58 o
  30  10   0        277.84        231.50        86.81 o
   1  11   0      18542.73      18483.93       279.85 o
   3  11   0      45497.53      44260.47       500.00 o
   5  11   0      40709.68      38741.75       509.44 o
   7  11   0      34307.83      33739.82       461.89 o
   9  11   0      51921.59      52469.07       676.10 o
  11  11   0      28868.92      30287.64       426.61 o
  13  11   0      28051.69      26770.07       490.78 o
  15  11   0      28954.86      29272.94       534.41 o
  17  11   0       5671.66       5995.15       186.25 o
  19  11   0      19483.74      19498.91       408.86 o
  21  11   0      12788.75      13104.71       317.04 o
  23  11   0      22698.54      24199.49       701.75 o
  25  11   0      12746.37      13166.84       470.24 o
  27  11   0      28285.07      29003.22       831.97 o
  29  11   0       4453.05       4499.88       267.68 o
   0  12   0       4893.17       4818.19       209.80 o
   2  12   0       4167.73       4212.12       140.61 o
   4  12   0      12112.74      12220.31       268.24 o
   6  12   0       5663.37       5052.86       224.27 o
   8  12   0      24434.29      24451.91       362.78 o
  10  12   0         27.83        102.77        24.36 o
  12  12   0       9133.11       8906.81       242.36 o
  14  12   0        115.55        162.52        39.97 o
  16  12   0        704.15        591.09        65.91 o
  18  12   0        556.08        536.43        67.79 o
  20  12   0       2912.59       2860.31       137.46 o
  22  12   0        563.35        819.54       137.46 o
  24  12   0       6624.80       6757.05       311.08 o
  26  12   0         10.01         65.11        57.88 o
  28  12   0         69.82         43.41        57.88 o
   1  13   0      49389.51      47514.57       780.11 o
   3  13   0      45396.18      44166.21       733.97 o
   5  13   0      13702.61      13146.50       293.85 o
   7  13   0      13146.11      13178.86       293.31 o
   9  13   0      16015.71      16096.70       338.78 o
  11  13   0      10739.61      11473.96       412.37 o
  13  13   0      17765.24      16487.49       528.12 o
  15  13   0      24771.30      24105.44       701.75 o
  17  13   0       2307.85       2249.94       180.86 o
  19  13   0      19799.00      19793.66       629.40 o
  21  13   0       5376.52       5650.17       296.62 o
  23  13   0      10172.93      10171.75       426.84 o
   0  14   0      15079.48      14859.72       463.01 o
   2  14   0       1283.32       1210.86       133.84 o
   4  14   0      15871.46      16180.80       347.41 o
   6  14   0          0.41         12.50        27.79 o
   8  14   0      27030.04      26610.44       500.62 o
  10  14   0        101.99         86.81        57.88 o
  12  14   0      14720.46      14049.45       484.71 o
  14  14   0         19.47          0.00        50.64 o
  16  14   0      10086.97      10815.62       426.84 o
  18  14   0        738.38        781.33       130.22 o
  20  14   0       4532.05       4282.84       267.68 o
  22  14   0       1680.67       1801.40       188.10 o
   1  15   0       5573.56       5712.49       189.28 o
   3  15   0      11507.63      11894.84       291.45 o
   5  15   0       2243.09       2329.28       137.46 o
   7  15   0       8649.69       8624.19       239.78 o
   9  15   0      10305.87       9904.07       390.66 o
  11  15   0       7625.25       8326.94       361.73 o
  13  15   0       1848.23       1938.85       173.63 o
  15  15   0       3785.48       3320.65       231.50 o
  17  15   0       3746.12       4109.21       260.44 o
  19  15   0       3036.94       2763.59       217.04 o
  21  15   0       1740.02       1678.41       180.86 o
   0  16   0      25851.61      27426.09       759.63 o
   2  16   0          1.23        -27.79        27.79 o
   4  16   0      19678.97      19178.53       416.71 o
   6  16   0         20.97         43.41        35.81 o
   8  16   0      24314.07      24836.13       730.69 o
  10  16   0        129.51        137.46        65.11 o
  12  16   0      21326.99      22130.42       694.51 o
  14  16   0         14.48         65.11        65.11 o
  16  16   0      32874.03      34045.68       962.19 o
  18  16   0       2927.55       3270.01       238.74 o
   1  17   0        111.69         94.90        43.26 o
   3  17   0       5344.86       5501.92       199.31 o
   5  17   0        348.47        436.45        97.67 o
   7  17   0       2897.46       2901.05       209.80 o
   9  17   0       2096.98       2206.53       188.10 o
  11  17   0       3947.48       4130.91       260.44 o
  13  17   0        968.21       1258.81       166.39 o
   0  18   0      19739.16      19916.65       636.64 o
   2  18   0        572.75        649.94        86.96 o
   4  18   0      25088.42      24988.05       759.63 o
   6  18   0         34.27          0.00        57.88 o
   8  18   0      25197.36      27187.35       824.74 o
  10  18   0       1267.16       1736.29       188.10 o
   1  19   0        498.28        617.06        86.96 o
   3  19   0       4058.10       4666.27       282.15 o
 -35   1   1      42203.97      43123.16       936.87 o
 -33   1   1         60.60         79.58        65.11 o
 -31   1   1      25855.55      25209.27       542.25 o
 -29   1   1       1832.13       1808.63       166.39 o
 -27   1   1      17727.86      17848.31       399.02 o
 -25   1   1       2254.33       1960.28       126.60 o
 -23   1   1      79612.38      77910.16      1243.09 o
 -21   1   1         80.01        119.37        35.81 o
 -19   1   1      82329.44      82220.40      1808.63 o
 -17   1   1        897.00       1186.04        66.50 o
 -15   1   1      92032.47      90270.96      2828.70 o
 -13   1   1      17622.91      18614.91       332.51 o
 -11   1   1     110806.27     114565.96      2387.39 o
  -9   1   1      14564.09      12813.00       553.44 o
  -7   1   1      79891.35      82498.15      1566.04 o
  -5   1   1      10389.93      10109.98       136.40 o
  -3   1   1     158502.78     155279.45      3937.87 o
  -1   1   1      20963.34      21373.96      1128.59 o
   1   1   1     223514.31     203235.89      2824.67 o
   3   1   1       3034.72       3400.21        64.80 o
   5   1   1      34571.02      35461.52       518.76 o
   7   1   1      17666.71      17683.69       270.53 o
   9   1   1     125332.70     129334.30      2291.15 o
  11   1   1      19894.95      20184.29       328.50 o
  13   1   1     138757.50     144907.56      3009.56 o
  15   1   1       7100.96       6764.28       231.50 o
  17   1   1      17597.35      17630.98       342.63 o
  19   1   1       5446.78       5639.50       163.70 o
  21   1   1      32555.97      32367.79       585.72 o
  23   1   1      18720.68      16950.50       520.89 o
  25   1   1      58988.75      57301.09       977.08 o
  27   1   1      11110.35      11011.12       296.70 o
  29   1   1      34247.33      34422.83       670.14 o
  31   1   1       9298.91       9679.93       291.59 o
  33   1   1      15200.75      14679.48       388.78 o
  35   1   1       4681.72       4774.37       212.25 o
 -36   2   1        202.41        149.29        68.73 o
 -34   2   1         97.87        195.33        86.81 o
 -32   2   1        516.38        520.20       112.14 o
 -30   2   1       1990.67       1670.16       170.01 o
 -28   2   1       7714.22       7021.53       225.09 o
 -26   2   1         20.22         50.64        50.64 o
 -24   2   1      17044.62      17862.05       542.59 o
 -22   2   1       4329.69       4697.24       256.83 o
 -20   2   1      43704.22      42629.79       689.67 o
 -18   2   1      15006.32      14818.58       234.78 o
 -16   2   1       3899.31       3443.76       100.79 o
 -14   2   1       2326.16       2869.97        71.28 o
 -12   2   1       1688.64       1435.24        50.49 o
 -10   2   1       2028.09       2446.73        56.34 o
  -8   2   1      14643.73      14888.87       202.80 o
  -6   2   1      60124.31      63087.02       644.35 o
  -4   2   1        178.68        220.77        14.62 o
  -2   2   1      26223.29      27533.05       288.26 o
   0   2   1      23107.43      24059.34       682.71 o
   2   2   1         81.97        109.09        11.65 o
   4   2   1      28851.48      29403.16       308.14 o
   6   2   1      65419.27      70471.14      1763.57 o
   8   2   1       2440.90       2312.25        39.47 o
  10   2   1       7504.77       8402.86       109.39 o
  12   2   1        655.85       1066.77        29.94 o
  14   2   1      30331.35      32806.04       426.37 o
  16   2   1      41281.98      41331.96       644.30 o
  18   2   1       4175.56       4303.85       138.12 o
  20   2   1      22103.93      22268.22       429.62 o
  22   2   1        669.40        773.31        68.92 o
  24   2   1       3602.40       3929.73       321.94 o
  26   2   1       4202.37       3971.75       224.27 o
  28   2   1        750.36        698.53        79.58 o
  30   2   1         32.84         14.47        30.69 o
  32   2   1       2964.55       2832.20       150.84 o
  34   2   1        381.17        401.55        76.73 o
 -35   3   1      13116.35      12537.43       506.42 o
 -33   3   1        941.93        918.84       102.31 o
 -31   3   1      25095.96      25849.22       669.19 o
 -29   3   1         62.83         21.70        38.11 o
 -27   3   1      29352.41      28857.44       570.37 o
 -25   3   1          8.22         -6.58        27.79 o
 -23   3   1      82782.56      82176.62      1309.56 o
 -21   3   1         65.99         57.88        43.41 o
 -19   3   1      71681.16      71115.77      1073.54 o
 -17   3   1        753.93        772.90        40.35 o
 -15   3   1      43642.02      43990.99       562.33 o
 -13   3   1         38.80        142.67        20.04 o
 -11   3   1      64508.14      64712.86       675.64 o
  -9   3   1       1798.32       1581.24        42.57 o
  -7   3   1      35018.23      34135.65       417.31 o
  -5   3   1       2154.22       2006.12        38.21 o
  -3   3   1      31546.37      32218.40       338.99 o
  -1   3   1      39584.16      40790.38       422.92 o
   1   3   1     109213.03     110578.64      1334.51 o
   3   3   1       1231.17       1347.58        28.64 o
   5   3   1      41004.04      43364.37       449.04 o
   7   3   1      40926.73      44781.79       525.24 o
   9   3   1      61652.40      61443.84       636.73 o
  11   3   1      58350.31      62789.03       653.48 o
  13   3   1     124325.48     130959.61      1330.42 o
  15   3   1       4482.42       4408.18        75.48 o
  17   3   1      56251.20      56238.55       918.79 o
  19   3   1       3376.55       3467.51       125.25 o
  21   3   1      22483.95      22409.31       437.18 o
  23   3   1      41019.09      39647.63       700.78 o
  25   3   1      37753.53      36040.11       662.45 o
  27   3   1      15218.57      14353.30       499.18 o
  29   3   1      17893.30      17095.93       491.95 o
  31   3   1       3577.80       3480.61       166.20 o
  33   3   1       8773.08       9049.83       289.00 o
  35   3   1       9619.51       9869.56       314.58 o
 -34   4   1        828.25        761.39        96.79 o
 -32   4   1       3530.45       3244.24       245.97 o
 -30   4   1       7557.88       7493.03       245.55 o
 -28   4   1      21079.56      20294.82       510.03 o
 -26   4   1       8937.49       8958.90       250.66 o
 -24   4   1       3274.80       3009.48       130.37 o
 -22   4   1      15581.75      14614.59       324.81 o
 -20   4   1      34934.11      34881.73      1533.72 o
 -18   4   1       2741.82       2721.17        76.35 o
 -16   4   1      16197.74      16619.37       246.71 o
 -14   4   1       1741.89       1812.03        67.30 o
 -12   4   1      40618.54      43442.10       471.24 o
 -10   4   1      28128.22      29196.44       325.79 o
  -8   4   1      32833.95      33736.32       537.77 o
  -6   4   1      89910.32      96598.07      1611.22 o
  -4   4   1     133662.33     137910.77      1383.75 o
  -2   4   1       7348.78       6915.06        90.00 o
   0   4   1       4504.68       4115.65        60.18 o
   2   4   1       2271.97       2232.27        38.01 o
   4   4   1      40594.29      42683.80       444.63 o
   6   4   1      42803.59      44307.59       463.43 o
   8   4   1     127255.48     138108.81      1390.73 o
  10   4   1        861.76        775.93        25.02 o
  12   4   1      22932.20      23200.88       268.29 o
  14   4   1       4168.47       3990.85        70.04 o
  16   4   1      19935.05      20762.93       341.00 o
  18   4   1         25.67         49.98        28.94 o
  20   4   1      19470.00      19798.28       393.80 o
  22   4   1        249.82        195.20        43.26 o
  24   4   1      20253.51      19437.57       411.78 o
  26   4   1         27.05         41.34        39.79 o
  28   4   1      20767.56      19718.07       439.94 o
  30   4   1        310.95        204.06        56.27 o
  32   4   1      16163.14      16443.46       524.50 o
  34   4   1        352.09        277.04       148.31 o
 -35   5   1       4036.46       4078.05       194.19 o
 -33   5   1        935.51        955.45       107.43 o
 -31   5   1      16878.84      16874.88       430.45 o
 -29   5   1       1124.70       1078.72        97.20 o
 -27   5   1      15472.10      15843.68       373.44 o
 -25   5   1        131.81        119.16        43.26 o
 -23   5   1      38095.02      37174.38       665.03 o
 -21   5   1         37.46         17.10        27.79 o
 -19   5   1      58176.29      57690.54       933.58 o
 -17   5   1       1598.86       1493.56        57.04 o
 -15   5   1      66421.00      69410.75       737.65 o
 -13   5   1        532.53        486.01        26.48 o
 -11   5   1      42557.60      44325.15       480.53 o
  -9   5   1        795.02        974.70        30.82 o
  -7   5   1      33408.84      33790.44       367.88 o
  -5   5   1        608.86        653.88        23.30 o
  -3   5   1      83752.33      89237.85       909.33 o
  -1   5   1       5499.65       5581.48        79.93 o
   1   5   1      83154.43      85363.95       869.59 o
   3   5   1       4040.73       5194.73        74.51 o
   5   5   1     155381.72     159177.66      1596.10 o
   7   5   1      51274.06      55442.02       668.83 o
   9   5   1      22596.78      22197.05       254.10 o
  11   5   1      14632.46      16592.84       202.82 o
  13   5   1      29070.99      28729.03       336.24 o
  15   5   1       8203.57       8491.27       321.80 o
  17   5   1      15170.54      15149.23       247.39 o
  19   5   1        960.46       1119.27        58.18 o
  21   5   1      36844.11      36686.36       646.98 o
  23   5   1       5855.42       5734.42       183.95 o
  25   5   1      20882.60      20713.31       437.18 o
  27   5   1       3356.72       3327.74       148.09 o
  29   5   1       7248.25       7230.69       237.83 o
  31   5   1       5650.51       5726.60       217.01 o
  33   5   1       1684.05       1847.85       137.46 o
  35   5   1       2749.19       2951.69       231.50 o
 -34   6   1       6031.11       5846.85       245.97 o
 -32   6   1       5936.94       5721.16       260.44 o
 -30   6   1       7908.39       7509.44       245.55 o
 -28   6   1       9739.04       9769.59       343.64 o
 -26   6   1      14250.77      14013.34       337.63 o
 -24   6   1       3263.51       3192.83       166.39 o
 -22   6   1       9756.68      10475.20       267.68 o
 -20   6   1      39409.16      39405.48       680.37 o
 -18   6   1      26131.68      25823.82       470.63 o
 -16   6   1      45958.27      46977.46       522.50 o
 -14   6   1       8207.43       8552.43       130.91 o
 -12   6   1      18350.99      19115.57       236.34 o
 -10   6   1      42342.26      44693.13       498.62 o
  -8   6   1      43613.25      44517.77       479.98 o
  -6   6   1     101463.51     107215.54      1092.88 o
  -4   6   1      87337.98      89145.66      1186.23 o
  -2   6   1      43705.62      44428.48       473.64 o
   0   6   1      15036.88      14647.07       190.05 o
   2   6   1       9823.15       9511.64       123.54 o
   4   6   1      67221.59      70152.82       724.13 o
   6   6   1      39692.50      41747.47       447.25 o
   8   6   1      64038.87      63135.50       661.37 o
  10   6   1       9695.36       8892.90       124.28 o
  12   6   1      27187.68      27375.88       315.17 o
  14   6   1       3695.11       3900.25        80.40 o
  16   6   1       7401.73       7856.31       157.18 o
  18   6   1       3892.55       4171.85       111.18 o
  20   6   1      25251.09      25783.45       388.04 o
  22   6   1       2462.27       2678.80       120.13 o
  24   6   1      17102.59      18135.21       391.32 o
  26   6   1       3449.69       3487.53       150.84 o
  28   6   1      31091.64      32661.25       639.39 o
  30   6   1       2528.41       2343.99       195.33 o
  32   6   1      31235.91      32161.39       659.85 o
  34   6   1       3192.54       3429.17       245.97 o
 -35   7   1       5992.44       6149.35       347.26 o
 -33   7   1         13.58         89.86        57.88 o
 -31   7   1       5497.90       5779.59       217.37 o
 -29   7   1         12.66         61.49        68.73 o
 -27   7   1       7934.54       7929.03       242.95 o
 -25   7   1         64.44         32.56        35.81 o
 -23   7   1       2384.09       2390.65       314.70 o
 -21   7   1          0.29         52.31        32.96 o
 -19   7   1      13345.73      13609.68       296.70 o
 -17   7   1       6911.51       6527.18       186.91 o
 -15   7   1      30313.00      30640.54       361.61 o
 -13   7   1       4877.15       5098.37        93.27 o
 -11   7   1       3494.49       3232.72        68.99 o
  -9   7   1         14.27         40.51        11.50 o
  -7   7   1      19612.62      20452.58       244.93 o
  -5   7   1      10266.05      11140.82       148.92 o
  -3   7   1      52739.34      53990.99       734.87 o
  -1   7   1        817.64       1043.69        34.53 o
   1   7   1      29974.88      31712.71       352.53 o
   3   7   1       3266.89       3883.26        89.24 o
   5   7   1      49160.49      52268.55       553.17 o
   7   7   1      10239.46      10767.14       143.02 o
   9   7   1      10364.43      10332.68       142.85 o
  11   7   1        333.61        280.44        21.95 o
  13   7   1       3665.12       3728.98        72.51 o
  15   7   1       3389.09       3604.88        98.79 o
  17   7   1        258.52        283.67        36.03 o
  19   7   1        855.67        959.32        56.98 o
  21   7   1      16692.81      16292.36       279.67 o
  23   7   1       3789.12       3666.84       142.96 o
  25   7   1       4977.36       4737.44       173.70 o
  27   7   1       2377.09       2440.18       133.01 o
  29   7   1      13692.62      14535.23       368.22 o
  31   7   1       8042.80       8240.13       383.43 o
  33   7   1       3777.22       4274.40       264.06 o
 -34   8   1      15554.62      17427.97       622.17 o
 -32   8   1      10365.59      10308.39       312.05 o
 -30   8   1      14663.01      14779.68       375.97 o
 -28   8   1      16124.91      16193.94       386.20 o
 -26   8   1       9779.10      10231.47       276.24 o
 -24   8   1      26841.65      25920.93      1663.94 o
 -22   8   1       6870.66       6868.13       202.02 o
 -20   8   1      33506.16      34801.69       618.99 o
 -18   8   1     139768.98     138121.22      1679.94 o
 -16   8   1      26088.08      27018.52       331.75 o
 -14   8   1      75151.59      76115.76       813.98 o
 -12   8   1      33855.17      35188.52       404.50 o
 -10   8   1      29239.07      31649.63       365.04 o
  -8   8   1      90518.84      91795.52       954.62 o
  -6   8   1       6384.50       6307.21       102.47 o
  -4   8   1      65522.08      67766.99       715.13 o
  -2   8   1      26843.24      26506.49       366.52 o
   0   8   1      64819.30      66102.55       698.80 o
   2   8   1      27698.45      28870.29       328.04 o
   4   8   1     125843.98     128776.52      1309.94 o
   6   8   1      21922.31      23142.01       272.62 o
   8   8   1      35201.79      33971.38       437.93 o
  10   8   1       5628.96       6174.98       102.30 o
  12   8   1      55695.25      56936.95       615.86 o
  14   8   1         72.82        190.78        40.29 o
  16   8   1      30624.81      33066.14       466.33 o
  18   8   1       3607.65       3758.61       108.44 o
  20   8   1      37443.25      37497.75       531.65 o
  22   8   1        541.07        624.92        54.30 o
  24   8   1      25105.14      24481.64       490.78 o
  26   8   1       1268.95       1370.43       102.31 o
  28   8   1      24592.76      24152.63       513.94 o
  30   8   1        187.85        226.15        68.92 o
  32   8   1      15911.16      17109.65       607.70 o
 -33   9   1          2.54         33.28        57.88 o
 -31   9   1         10.46        105.23        55.58 o
 -29   9   1        461.31        318.32        68.92 o
 -27   9   1        875.01        955.83        92.08 o
 -25   9   1        747.81        618.82        74.04 o
 -23   9   1       4202.34       4026.41       153.47 o
 -21   9   1         82.69         72.35        30.69 o
 -19   9   1       1464.59       1611.85        73.71 o
 -17   9   1       2747.81       2748.51       102.46 o
 -15   9   1       3793.55       3927.37        89.04 o
 -13   9   1        498.20        400.75        29.36 o
 -11   9   1        135.69        186.85        22.97 o
  -9   9   1       1935.58       1951.93        53.76 o
  -7   9   1       6499.63       6944.48       112.50 o
  -5   9   1       6013.44       6240.50       105.39 o
  -3   9   1       1886.53       2055.28        54.08 o
  -1   9   1       4780.98       4762.41        87.31 o
   1   9   1       1317.82       1250.55        45.20 o
   3   9   1       2365.86       2319.51        55.18 o
   5   9   1       1440.53       1485.68        43.26 o
   7   9   1       7745.45       7998.38       122.85 o
   9   9   1        734.37        834.43        36.55 o
  11   9   1      25424.60      26503.53       318.11 o
  13   9   1       1156.19       1021.56        53.98 o
  15   9   1        880.76        757.56        51.03 o
  17   9   1        228.74        328.88        58.76 o
  19   9   1       2576.18       2351.83        91.94 o
  21   9   1          4.66         21.23        24.36 o
  23   9   1         13.91        -12.21        23.40 o
  25   9   1          2.94         57.03        43.26 o
  27   9   1        525.15        426.84       101.28 o
  29   9   1       3791.19       3819.83       245.97 o
  31   9   1       1026.40       1063.48       151.93 o
 -32  10   1      14482.37      14534.16       535.35 o
 -30  10   1      14477.99      14620.98       528.12 o
 -28  10   1      11595.72      11691.00       448.54 o
 -26  10   1      20966.38      20506.44       600.47 o
 -24  10   1      16660.84      17235.60       386.20 o
 -22  10   1      12957.00      13482.95       314.58 o
 -20  10   1      43110.45      42895.77       616.75 o
 -18  10   1      11381.58      11563.03       221.14 o
 -16  10   1      11533.01      12466.93       226.55 o
 -14  10   1      22535.76      23201.01       296.67 o
 -12  10   1      21382.85      21908.25       280.68 o
 -10  10   1      26513.67      26302.58       320.64 o
  -8  10   1      19690.01      19577.92       250.10 o
  -6  10   1      18064.55      18125.95       234.84 o
  -4  10   1      37372.45      37269.40       425.83 o
  -2  10   1       6944.69       6863.03       116.35 o
   0  10   1       7294.41       7338.84       191.97 o
   2  10   1       7138.51       7081.24       115.43 o
   4  10   1      23520.71      23790.44       288.58 o
   6  10   1       7453.18       7363.72       194.22 o
   8  10   1      33303.47      33861.92       390.99 o
  10  10   1      14550.08      13792.26       215.16 o
  12  10   1      85918.01      85808.38      1447.79 o
  14  10   1       8543.55       8923.59       224.91 o
  16  10   1      53234.93      53122.74       872.20 o
  18  10   1      15395.93      15233.29       337.51 o
  20  10   1      21507.73      21773.33       567.91 o
  22  10   1       4055.13       4188.80       163.70 o
  24  10   1      41427.87      42806.69      1099.65 o
  26  10   1       1482.60       1569.89       159.16 o
  28  10   1      26887.00      27288.63       810.27 o
  30  10   1        113.97        173.63        72.35 o
 -31  11   1       1390.19       1331.15       151.93 o
 -29  11   1         22.43          7.23        65.11 o
 -27  11   1       1666.12       1671.18       166.39 o
 -25  11   1        149.63        122.99        65.11 o
 -23  11   1        431.77        368.96        86.81 o
 -21  11   1       1017.05        987.83        84.29 o
 -19  11   1       3060.13       3126.77       132.71 o
 -17  11   1         37.10        120.79        30.45 o
 -15  11   1       3068.90       3208.27        99.75 o
 -13  11   1        128.87        268.34        78.51 o
 -11  11   1      25318.91      26852.71       334.19 o
  -9  11   1        208.93        257.54        26.95 o
  -7  11   1      15788.17      16358.24       221.12 o
  -5  11   1        126.06        126.82        36.71 o
  -3  11   1       1760.17       1743.64        66.83 o
  -1  11   1       6626.06       6745.88       210.52 o
   1  11   1        265.60        346.97       115.89 o
   3  11   1       3939.05       4297.87       109.63 o
   5  11   1       1470.10       1452.91        83.84 o
   7  11   1       2316.31       2303.82        77.06 o
   9  11   1       5134.24       5033.09       117.43 o
  11  11   1       2615.78       2332.56       101.93 o
  13  11   1       1639.11       1521.63       227.89 o
  15  11   1       1800.48       1999.13       119.37 o
  17  11   1        338.59        386.84        56.27 o
  19  11   1        472.66        446.71        68.73 o
  21  11   1        593.22        716.73        76.22 o
  23  11   1        446.69        490.36        68.92 o
  25  11   1       2348.83       2640.60       195.33 o
  27  11   1        870.11        998.36       137.46 o
  29  11   1        106.75        137.46        65.11 o
 -22  12   1      17253.87      19164.26       578.76 o
 -20  12   1      21156.27      21475.32       444.70 o
 -18  12   1       4697.64       5035.23       260.44 o
 -16  12   1      10135.06      10273.03       383.43 o
 -14  12   1      30076.65      29220.25       781.33 o
 -12  12   1      24690.54      25785.08       471.51 o
 -10  12   1      17335.14      16669.11       643.87 o
  -8  12   1      20679.19      21747.79       411.21 o
  -6  12   1      13582.97      13523.96       288.73 o
  -4  12   1      43314.56      42937.52       705.89 o
  -2  12   1      13537.01      13248.54       229.49 o
   0  12   1      24590.69      25350.51       374.46 o
   2  12   1      12688.45      12285.27       253.83 o
   4  12   1      35021.05      35766.12       495.46 o
   6  12   1      12122.53      12080.22       269.08 o
   8  12   1      22844.52      24262.24       362.62 o
  10  12   1      18100.56      17888.38       367.90 o
  12  12   1      24933.06      25301.12       480.54 o
  14  12   1       3453.47       3497.61       134.91 o
  16  12   1      32383.91      32423.17       595.82 o
  18  12   1       2509.96       2554.55       124.63 o
  20  12   1      28102.18      29178.67       640.26 o
  22  12   1       6585.71       6616.32       219.79 o
  24  12   1      33221.83      34588.28       662.45 o
  26  12   1        238.48        311.08        94.05 o
  28  12   1      19546.83      20408.60       665.58 o
 -21  13   1        914.27        708.98       122.99 o
 -19  13   1       7766.66       7357.51       340.02 o
 -17  13   1        380.62        332.79        86.81 o
 -15  13   1      16080.68      15706.16       520.89 o
 -13  13   1        247.74        274.91        79.58 o
 -11  13   1       7126.51       7736.23       211.14 o
  -9  13   1         55.95         48.83        32.56 o
  -7  13   1      14022.62      14369.04       314.33 o
  -5  13   1        565.74        461.70        56.27 o
  -3  13   1         87.09        100.80        38.11 o
  -1  13   1       2063.71       1928.55        97.20 o
   1  13   1      39020.11      38410.05       652.10 o
   3  13   1       1706.63       1859.56        96.79 o
   5  13   1      20198.78      20317.67       398.13 o
   7  13   1         52.01         37.38        29.43 o
   9  13   1       9441.08       9035.92       347.26 o
  11  13   1       3911.26       3689.61       217.04 o
  13  13   1       5127.50       5132.81       173.03 o
  15  13   1         52.80         18.92        30.67 o
  17  13   1       7573.71       7723.41       231.71 o
  19  13   1        904.22        877.19        90.43 o
  21  13   1       7374.74       7541.52       237.50 o
  23  13   1       3445.05       3991.25       293.00 o
 -20  14   1       8270.01       8334.17       376.20 o
 -18  14   1       4737.70       4760.32       267.68 o
 -16  14   1       8883.58       9766.61       397.90 o
 -14  14   1      18448.95      17934.39       578.76 o
 -12  14   1      13391.57      13571.97       470.24 o
 -10  14   1      10511.24      10165.71       259.54 o
  -8  14   1      24258.57      23616.73       460.06 o
  -6  14   1       7419.03       7436.58       211.88 o
  -4  14   1      21720.58      21617.43       429.62 o
  -2  14   1       3862.51       3913.88       145.73 o
   0  14   1      29667.88      29094.07       607.70 o
   2  14   1        487.28        485.08        60.75 o
   4  14   1      17898.58      17532.28       367.90 o
   6  14   1       4758.29       4595.96       157.60 o
   8  14   1      10976.09       9983.65       383.43 o
  10  14   1      10292.74      10793.91       412.37 o
  12  14   1      18833.23      18498.68       586.00 o
  14  14   1       1144.80       1041.77       137.46 o
  16  14   1      29068.01      29668.79       839.20 o
  18  14   1         39.46         65.11        57.88 o
  20  14   1      27267.51      29632.62       860.91 o
  22  14   1       2297.31       2235.47       195.33 o
  24  14   1       8934.20       9014.22       405.13 o
 -21  15   1        304.39        455.78       108.52 o
 -19  15   1      27995.65      30016.05       875.38 o
 -17  15   1        205.72        137.46        79.58 o
 -15  15   1      22405.78      23895.64       723.45 o
 -13  15   1        151.00        274.91        86.81 o
 -11  15   1      14973.15      15641.05       528.12 o
  -9  15   1        497.20        486.82        63.79 o
  -7  15   1      28549.00      28775.81       547.08 o
  -5  15   1       1431.51       1449.22        94.53 o
  -3  15   1      11354.01      11670.22       289.00 o
  -1  15   1       5408.82       5172.70       179.05 o
   1  15   1      17513.89      17664.33       380.88 o
   3  15   1         48.93         43.41        30.69 o
   5  15   1      17601.33      17842.89       412.37 o
   7  15   1        507.26        463.01        94.05 o
   9  15   1      20623.37      21544.42       658.34 o
  11  15   1       5778.66       5664.63       289.38 o
  13  15   1      22920.84      24438.23       737.92 o
  15  15   1       7678.63       8088.20       368.96 o
  17  15   1      22049.13      22687.48       716.22 o
  19  15   1       2085.28       1808.63       180.86 o
  21  15   1      12602.87      12768.94       499.18 o
 -18  16   1       1236.10        889.85       144.69 o
 -16  16   1       1231.34       1229.87       159.16 o
 -14  16   1       3672.04       3581.09       238.74 o
 -12  16   1       2955.54       2915.51       209.80 o
 -10  16   1       1242.88       1005.60       137.46 o
  -8  16   1       4682.47       4790.96       175.99 o
  -6  16   1       2209.91       2044.05       112.19 o
  -4  16   1       8236.72       8445.64       242.95 o
  -2  16   1       1286.02       1215.37        94.53 o
   0  16   1       9521.42       9948.50       271.13 o
   2  16   1       1353.77       1475.16       126.60 o
   4  16   1       6969.09       6695.95       238.74 o
   6  16   1        154.49        325.55        86.81 o
   8  16   1       9652.78      10055.99       412.37 o
  10  16   1        328.35        303.85        94.05 o
  12  16   1      10481.78      11387.14       455.78 o
  14  16   1        415.45        340.02       101.28 o
  16  16   1       6488.86       7227.29       361.73 o
  18  16   1       1195.74       1034.54       151.93 o
 -15  17   1      13784.56      14534.16       549.82 o
 -13  17   1        557.57        528.12       115.75 o
 -11  17   1      14426.12      14512.46       535.35 o
  -9  17   1        718.85        875.38       130.22 o
  -7  17   1      17106.98      17652.24       593.23 o
  -5  17   1        137.80         81.28        43.26 o
  -3  17   1      23387.26      23318.54       488.52 o
  -1  17   1       1786.88       1701.58       109.90 o
   1  17   1      18978.00      20272.99       442.30 o
   3  17   1         17.72         62.98        43.26 o
   5  17   1      17734.19      18592.73       614.93 o
   7  17   1       2108.32       2452.50       195.33 o
   9  17   1      18886.78      20104.75       658.34 o
  11  17   1       2453.74       2698.48       209.80 o
  13  17   1      11979.08      12342.10       499.18 o
 -10  18   1       1358.12       1403.50       173.63 o
  -8  18   1       3028.43       3407.46       245.97 o
  -6  18   1       1973.26       2170.36       188.10 o
  -4  18   1       8774.64       9059.72       311.08 o
  -2  18   1         39.23         53.86        45.19 o
   0  18   1         23.03        -21.25        39.97 o
   2  18   1        227.58        202.88        57.34 o
   4  18   1         38.52         21.70        65.11 o
   6  18   1         36.05         57.88        65.11 o
   8  18   1       7540.68       8572.91       397.90 o
  -5  19   1         10.04        115.75        86.81 o
  -3  19   1      27082.51      29079.57       601.06 o
  -1  19   1       3604.52       3838.68       179.05 o
   1  19   1      14167.46      16104.06       578.76 o
   3  19   1        774.23        766.86       137.46 o
 -36   0   2        492.47        665.58       130.22 o
 -32   0   2         37.05        -43.41        57.88 o
 -30   0   2      16328.30      15337.20       535.35 o
 -28   0   2       1293.05       1135.82       130.22 o
 -26   0   2      77760.41      73206.17      1692.88 o
 -22   0   2      83263.34      84340.11      1873.74 o
 -20   0   2      14510.70      14794.61       441.31 o
 -18   0   2      95335.74      91538.46      1982.26 o
 -16   0   2       3754.21       3964.52       173.63 o
 -14   0   2     292595.25     296738.59      6062.53 o
 -12   0   2      25840.79      26789.45       629.40 o
 -10   0   2      73378.92      74515.62      1569.89 o
  -8   0   2     210911.50     217071.95      4420.30 o
  -6   0   2      56598.78      58831.17      1229.87 o
  -4   0   2      93926.99      92739.40      1902.68 o
  -2   0   2     131687.83     121040.73      1725.23 o
   0   0   2      28881.97      29540.60      1081.56 o
   2   0   2     287658.38     267580.31      3822.29 o
   4   0   2     219979.91     221365.12      4347.95 o
   6   0   2      38641.78      39717.55       795.80 o
   8   0   2       5986.65       5654.11       107.77 o
  10   0   2      23696.40      23264.65       363.60 o
  12   0   2      55644.27      56617.41      1244.34 o
  14   0   2      47320.86      48934.34      1106.88 o
  16   0   2      19415.92      19511.52       520.89 o
  18   0   2       8642.54       7784.35       282.15 o
  20   0   2      17876.40      18390.17       528.12 o
  22   0   2       4110.30       5107.58       238.74 o
  24   0   2      20498.40      20343.49       607.70 o
  26   0   2      51669.00      54620.68      1338.39 o
  28   0   2      11625.00      11350.97       434.07 o
  30   0   2      38978.69      40383.12      1085.18 o
  32   0   2       7595.39       7704.77       368.96 o
  34   0   2      14227.62      15561.47       586.00 o
 -37   1   2        363.39        413.21        78.18 o
 -35   1   2        696.74        643.87       130.22 o
 -33   1   2        510.24        508.74        79.17 o
 -31   1   2       2995.99       2604.43       202.57 o
 -29   1   2        898.84        983.28        92.08 o
 -27   1   2       1950.44       1993.91       112.54 o
 -25   1   2         73.46         25.04        32.96 o
 -23   1   2        305.95        451.75        42.11 o
 -21   1   2        233.75        242.83        43.26 o
 -19   1   2       7462.73       7878.43       199.51 o
 -17   1   2       2496.43       2213.77       130.22 o
 -15   1   2       3189.33       3304.23       104.78 o
 -13   1   2       6770.12       7156.94       343.64 o
 -11   1   2       3206.92       3545.94        97.67 o
  -9   1   2        619.25        680.25        29.24 o
  -7   1   2      76145.24      80366.16      1216.99 o
  -5   1   2        327.96        472.82        28.94 o
  -3   1   2       3599.75       3790.94        75.02 o
  -1   1   2        162.29        555.22        90.43 o
   1   1   2      25090.50      25908.66       314.41 o
   3   1   2      96440.70      99113.30      1376.02 o
   5   1   2      16688.98      16625.58       215.29 o
   7   1   2         17.69         83.03        21.28 o
   9   1   2       2134.76       2213.77        79.58 o
  11   1   2        145.36        185.12        22.60 o
  13   1   2        255.53        409.65        57.88 o
  15   1   2        168.68        144.69        43.41 o
  17   1   2       5203.54       5653.80       158.58 o
  19   1   2         16.65         60.77        39.79 o
  21   1   2        726.90        685.60        94.05 o
  23   1   2       2697.43       2541.87       120.13 o
  25   1   2        568.79        501.80        66.50 o
  27   1   2        104.42        110.33        43.41 o
  29   1   2         40.40         25.32        35.81 o
  31   1   2        281.34        197.31        55.58 o
  33   1   2         48.30          4.97        47.02 o
  35   1   2       1277.29       1364.18       122.77 o
 -36   2   2        480.70        499.18       115.75 o
 -34   2   2      32741.05      31887.27       664.97 o
 -32   2   2        986.50        936.89        97.20 o
 -30   2   2      19861.07      19323.42       622.17 o
 -28   2   2        460.53        460.74        68.92 o
 -26   2   2      20327.92      19435.70       416.90 o
 -24   2   2       2176.24       2209.11       109.90 o
 -22   2   2      47815.20      45844.22       614.71 o
 -20   2   2       8060.89       7646.89       238.74 o
 -18   2   2      30038.67      28602.16       399.75 o
 -16   2   2      10671.73      10903.53       183.09 o
 -14   2   2      66689.82      67465.83       828.85 o
 -12   2   2      32246.23      33346.21       431.01 o
 -10   2   2     110348.55     110789.22      2000.12 o
  -8   2   2      51182.13      52356.04       634.55 o
  -6   2   2     162887.94     158373.09      1842.46 o
  -4   2   2         75.38        159.48        25.32 o
  -2   2   2     120293.41     117803.16      4192.41 o
   0   2   2        287.06        436.79        61.49 o
   2   2   2      58745.96      62525.49       740.35 o
   4   2   2      27578.65      28968.62       357.51 o
   6   2   2      36681.70      39027.25       983.18 o
   8   2   2      79507.88      83506.76      1055.19 o
  10   2   2     114875.73     118579.27      1400.94 o
  12   2   2     102639.61     112223.00      1669.70 o
  14   2   2     124557.32     130656.42      1443.10 o
  16   2   2      35931.28      36988.22       618.92 o
  18   2   2      30653.91      30657.95       542.18 o
  20   2   2      16617.85      16718.99       499.18 o
  22   2   2      37299.50      37892.04       675.26 o
  24   2   2      15238.61      15669.99       358.09 o
  26   2   2      32774.79      32902.71       629.22 o
  28   2   2      14184.19      14042.22       564.29 o
  30   2   2      13662.11      14418.32       370.85 o
  32   2   2      14173.52      14517.68       381.09 o
  34   2   2       6581.54       6579.90       245.55 o
 -35   3   2       1207.01       1178.76       115.02 o
 -33   3   2       4811.70       5009.09       207.13 o
 -31   3   2       7128.23       7264.71       441.31 o
 -29   3   2      13515.97      13061.73       335.04 o
 -27   3   2       6673.38       6822.16       303.85 o
 -25   3   2       7874.59       7517.26       222.48 o
 -23   3   2       2425.57       2209.11       109.90 o
 -21   3   2        175.14        189.78        29.78 o
 -19   3   2      22814.04      23309.25       340.51 o
 -17   3   2       2440.91       2387.65        71.28 o
 -15   3   2      13911.67      12967.33       204.05 o
 -13   3   2       5213.56       5945.41       112.29 o
 -11   3   2       5839.84       5981.93       106.82 o
  -9   3   2      27216.07      27135.82       477.24 o
  -7   3   2      12495.35      13392.21       186.17 o
  -5   3   2      13647.22      14249.29       167.00 o
  -3   3   2     147517.69     150284.03      2314.33 o
  -1   3   2      79838.23      82737.53      1134.78 o
   1   3   2      12014.35      12369.03       141.75 o
   3   3   2        477.33        566.10        17.81 o
   5   3   2      11382.00      12122.27       140.12 o
   7   3   2      12577.65      12980.86       184.96 o
   9   3   2      36591.95      38025.04       478.49 o
  11   3   2       1504.66       1970.66        56.98 o
  13   3   2      23058.26      23330.55       325.08 o
  15   3   2       1849.61       1586.09        56.34 o
  17   3   2      47560.93      47487.75       806.48 o
  19   3   2        436.46        433.25        53.53 o
  21   3   2        688.21        713.89       104.90 o
  23   3   2       6450.35       5548.88       260.44 o
  25   3   2        486.21        516.48        63.79 o
  27   3   2          5.70         14.47        32.96 o
  29   3   2       2700.53       2470.06       135.49 o
  31   3   2          9.97         19.64        39.79 o
  33   3   2       9019.51       8753.93       286.47 o
  35   3   2        454.72        419.60       115.75 o
 -36   4   2       1924.88       1963.30       142.96 o
 -34   4   2      13145.89      13064.92       365.74 o
 -32   4   2       2152.50       2043.17       162.78 o
 -30   4   2      22164.78      20553.45       460.40 o
 -28   4   2        968.28        957.91        89.41 o
 -26   4   2      18064.19      18118.07       625.79 o
 -24   4   2       3291.26       3158.80       133.01 o
 -22   4   2      62540.77      63316.57      1468.61 o
 -20   4   2       1663.52       1730.28       220.65 o
 -18   4   2      58831.60      58468.34       741.65 o
 -16   4   2       1766.79       1728.30        57.49 o
 -14   4   2      30028.54      30053.82       401.37 o
 -12   4   2      16063.60      17192.75       244.28 o
 -10   4   2      42341.55      43266.88       466.14 o
  -8   4   2      14971.40      15964.12       325.11 o
  -6   4   2        216.98        371.87        35.30 o
  -4   4   2       2719.23       2327.18        43.26 o
  -2   4   2      43649.10      46163.27       484.27 o
   0   4   2      20442.13      19136.25       248.92 o
   2   4   2     158907.62     169731.70      5799.95 o
   4   4   2      16475.14      16421.75       303.67 o
   6   4   2     139156.44     148707.59      1492.92 o
   8   4   2     142947.98     150656.73      1738.62 o
  10   4   2      79144.79      83356.64       983.71 o
  12   4   2      25516.78      26508.01       360.30 o
  14   4   2      37125.43      37210.46       492.11 o
  16   4   2       6053.20       5979.53       125.84 o
  18   4   2      10317.65      10153.82       187.12 o
  20   4   2      17543.22      17678.47       363.10 o
  22   4   2      16097.57      16661.08       600.47 o
  24   4   2       7200.46       7806.05       325.55 o
  26   4   2       9090.18       9166.54       260.89 o
  28   4   2      11827.58      11189.52       304.34 o
  30   4   2       5352.46       5498.37       419.60 o
  32   4   2      12693.74      12686.49       383.43 o
  34   4   2       2970.43       2895.54       161.08 o
 -35   5   2       2829.40       2693.15       158.34 o
 -33   5   2      10205.79      10497.57       430.45 o
 -31   5   2       8785.46       9012.43       278.76 o
 -29   5   2       9662.20       9545.31       278.76 o
 -27   5   2      15361.77      15684.40       538.97 o
 -25   5   2       6527.85       6112.16       376.20 o
 -23   5   2       3981.72       4157.15       153.47 o
 -21   5   2       2095.29       1979.25       112.14 o
 -19   5   2       9967.16      10101.91       180.98 o
 -17   5   2      12208.46      12140.67       201.03 o
 -15   5   2      34289.18      32604.22       435.79 o
 -13   5   2       5092.74       5200.47       117.39 o
 -11   5   2      27809.58      28615.56       326.91 o
  -9   5   2       2438.36       2589.46        54.91 o
  -7   5   2     237969.48     252432.94      4105.85 o
  -5   5   2       6485.81       6336.65       114.63 o
  -3   5   2      59269.04      58684.88      1115.22 o
  -1   5   2       3981.84       4405.22        66.09 o
   1   5   2       8523.35       8233.86       149.83 o
   3   5   2         97.33        354.75        37.59 o
   5   5   2     137265.53     143656.80      1444.24 o
   7   5   2       7523.18       7956.87       178.56 o
   9   5   2      41846.02      42313.79       565.96 o
  11   5   2        539.42        334.29        29.67 o
  13   5   2      13396.52      13445.50       214.22 o
  15   5   2       4738.93       4399.66       103.95 o
  17   5   2      78730.72      77533.84      1146.22 o
  19   5   2       9756.43       9399.90       182.93 o
  21   5   2      32475.44      32180.30       640.26 o
  23   5   2        389.71        506.11        63.79 o
  25   5   2      21836.82      21341.85       643.87 o
  27   5   2         57.37         -2.07        34.73 o
  29   5   2      13286.77      12569.26       335.04 o
  31   5   2        486.63        494.52        78.18 o
  33   5   2      13757.32      14042.67       381.09 o
  35   5   2        280.91        260.44       101.28 o
 -36   6   2          0.87         57.88       101.28 o
 -34   6   2      12785.67      13348.44       370.85 o
 -32   6   2         87.63         93.36        94.05 o
 -30   6   2      12301.78      13041.74       342.63 o
 -28   6   2        344.68        417.53        66.50 o
 -26   6   2       4774.40       4633.72       173.93 o
 -24   6   2        654.95        568.15        65.91 o
 -22   6   2       1153.78       1170.97        84.29 o
 -20   6   2       1691.95       1512.05        86.96 o
 -18   6   2      45075.46      45058.22       591.24 o
 -16   6   2      11508.10      11542.02       194.51 o
 -14   6   2      35355.56      34646.43       397.19 o
 -12   6   2       5876.04       5280.21        92.78 o
 -10   6   2      18473.27      20224.49       244.77 o
  -8   6   2       1520.73       1536.15        79.02 o
  -6   6   2       7678.61       7280.09       121.13 o
  -4   6   2       7675.24       8670.27       156.63 o
  -2   6   2      77720.16      80401.73      1351.45 o
   0   6   2        952.26       1350.38        44.57 o
   2   6   2      83155.66      87481.92       895.76 o
   4   6   2       4204.11       4410.42        70.39 o
   6   6   2      29026.24      28128.51       312.24 o
   8   6   2       6459.76       5882.34        90.76 o
  10   6   2      10935.70      11186.60       266.73 o
  12   6   2       7277.02       7167.30       107.13 o
  14   6   2       7717.25       7725.54       148.70 o
  16   6   2       1384.56       1466.09        62.37 o
  18   6   2      28141.63      27579.56       402.10 o
  20   6   2      18730.23      18387.74       300.21 o
  22   6   2       6999.18       7266.09       340.02 o
  24   6   2       3795.55       3523.35       145.73 o
  26   6   2      11518.01      11611.41       434.07 o
  28   6   2       2198.13       2154.23       124.63 o
  30   6   2       1479.90       1371.55       109.90 o
  32   6   2        877.23        821.90        97.20 o
  34   6   2         73.99         28.94        65.11 o
 -35   7   2       9826.00       9982.39       317.04 o
 -33   7   2      10872.69      11419.04       335.04 o
 -31   7   2      12575.99      12682.13       342.74 o
 -29   7   2       9488.89       9769.61       283.88 o
 -27   7   2      20318.21      20765.92       452.71 o
 -25   7   2       8562.29       8312.00       441.31 o
 -23   7   2      10158.46       9929.18       258.30 o
 -21   7   2       2286.42       2676.35       264.06 o
 -19   7   2      34939.73      35196.81       616.41 o
 -17   7   2      22451.83      22998.00       335.07 o
 -15   7   2      66305.97      68477.34       738.95 o
 -13   7   2       5724.48       5680.72       101.33 o
 -11   7   2      25712.61      26383.73       411.25 o
  -9   7   2       8532.60       8300.58       125.21 o
  -7   7   2     101788.67     106857.23      1098.32 o
  -5   7   2      20353.18      21157.58       250.91 o
  -3   7   2     118967.34     121210.88      2376.63 o
  -1   7   2      12594.03      12321.84       175.43 o
   1   7   2      92905.94      95555.48       979.89 o
   3   7   2       1245.77       1748.83        65.23 o
   5   7   2      82777.66      86175.61      1093.29 o
   7   7   2       3362.15       3340.49        63.91 o
   9   7   2      45103.96      46418.47       502.82 o
  11   7   2       8429.79       8189.11       121.19 o
  13   7   2      61070.89      63458.95       800.38 o
  15   7   2       4473.58       4392.83       109.63 o
  17   7   2      68448.23      68653.71       916.93 o
  19   7   2       8044.42       7826.41       168.23 o
  21   7   2      31428.51      31515.03       463.15 o
  23   7   2        153.06        115.75        40.92 o
  25   7   2      23566.87      23753.63      1009.22 o
  27   7   2        474.38        499.18       108.52 o
  29   7   2      18093.41      17535.37       759.63 o
  31   7   2         59.67        155.54        51.16 o
 -34   8   2        949.05        967.60       107.06 o
 -32   8   2        830.98        863.98        99.66 o
 -30   8   2       1047.08       1176.40       119.37 o
 -28   8   2        665.45        570.23        76.73 o
 -26   8   2       3166.04       3258.89       148.09 o
 -24   8   2        873.22        923.11       119.37 o
 -22   8   2        496.67        604.28        66.50 o
 -20   8   2       8039.94       8228.57       224.27 o
 -18   8   2       7496.12       7469.75       196.90 o
 -16   8   2        662.83        678.22        59.00 o
 -14   8   2       2617.77       2650.20        68.15 o
 -12   8   2        842.47        911.32        39.30 o
 -10   8   2       2577.19       2874.83       107.55 o
  -8   8   2      27390.75      29988.74       346.89 o
  -6   8   2      22132.44      22356.34       268.04 o
  -4   8   2      12649.10      12589.49       168.04 o
  -2   8   2       1676.32       1826.25       108.46 o
   0   8   2        186.61        349.52        23.36 o
   2   8   2         27.30        116.25        45.95 o
   4   8   2      13439.91      14445.38       183.22 o
   6   8   2       6452.08       6065.12       194.22 o
   8   8   2       3684.62       3934.76        75.56 o
  10   8   2       4517.91       4457.09        81.32 o
  12   8   2        305.95        342.15        65.30 o
  14   8   2        332.90        393.71        35.99 o
  16   8   2       4799.04       4931.99       120.68 o
  18   8   2       3695.14       3965.33       111.01 o
  20   8   2       4108.79       4081.54       118.01 o
  22   8   2        308.91        387.29        44.67 o
  24   8   2       5998.30       5765.21       191.37 o
  26   8   2       3075.11       2985.51       143.24 o
  28   8   2        464.12        376.20        94.05 o
  30   8   2       2266.73       2293.34       195.33 o
 -33   9   2       7833.34       8130.28       273.36 o
 -31   9   2      12047.89      12500.58       345.27 o
 -29   9   2       9001.69       9574.73       283.88 o
 -27   9   2      18493.68      18103.28       419.60 o
 -25   9   2       4683.63       5058.12       183.95 o
 -23   9   2      23483.62      24704.38       488.52 o
 -21   9   2       2333.72       2492.14       115.02 o
 -19   9   2      32001.96      32588.76       593.23 o
 -17   9   2      16646.81      16935.14       282.49 o
 -15   9   2      26501.84      26774.66       333.04 o
 -13   9   2       4379.01       4613.69        95.19 o
 -11   9   2      61110.62      62739.31       680.58 o
  -9   9   2       3098.33       3383.49        74.61 o
  -7   9   2      72358.30      73435.09       778.40 o
  -5   9   2       1871.04       1976.63        52.83 o
  -3   9   2      38817.39      38128.07       570.75 o
  -1   9   2      19428.32      19872.31       244.80 o
   1   9   2      96881.25      95791.46      1070.32 o
   3   9   2         46.02        195.90        20.60 o
   5   9   2      87801.33      87881.48       915.58 o
   7   9   2         20.60         69.87        21.93 o
   9   9   2     109866.40     108530.60      1122.50 o
  11   9   2       8022.26       8355.82       158.44 o
  13   9   2      69490.74      69370.71      1300.79 o
  15   9   2       3055.42       3024.08        93.61 o
  17   9   2      70151.27      67985.01       876.88 o
  19   9   2       1403.34       1334.34        86.96 o
  21   9   2      55641.10      53484.95       897.25 o
  23   9   2        359.83        326.88        65.11 o
  25   9   2      27033.68      26586.88       774.09 o
  27   9   2        215.36        245.97        79.58 o
  29   9   2      19717.93      20234.97       665.58 o
  31   9   2         57.36         14.47        57.88 o
 -32  10   2        623.61        629.40       115.75 o
 -30  10   2        193.04        258.03        67.79 o
 -28  10   2        871.87        989.82        96.79 o
 -26  10   2         63.51        152.65        50.39 o
 -24  10   2          1.75         32.80        38.11 o
 -22  10   2        862.56       1063.48        81.85 o
 -20  10   2        201.15        264.53        45.19 o
 -18  10   2        877.53        987.68        60.90 o
 -16  10   2        352.68        437.34        33.65 o
 -14  10   2       6008.15       5500.31       110.56 o
 -12  10   2       2691.68       2707.84        70.58 o
 -10  10   2        653.28        733.99        38.23 o
  -8  10   2          0.33         45.80        26.11 o
  -6  10   2       9085.30       9213.91       168.33 o
  -4  10   2       5690.16       5455.97       101.29 o
  -2  10   2        223.73        249.78        50.64 o
   0  10   2        391.30        454.79        47.51 o
   2  10   2      13373.08      12968.03       215.61 o
   4  10   2         39.84        108.97        23.40 o
   6  10   2       5667.10       5905.47       126.08 o
   8  10   2       5652.40       5819.37       227.89 o
  10  10   2       2215.36       2107.69       108.52 o
  12  10   2        245.42        425.81        57.88 o
  14  10   2        727.37        778.92       101.28 o
  16  10   2        610.70        643.71        66.50 o
  18  10   2       2986.81       2954.53       130.37 o
  20  10   2        102.20        143.41        43.26 o
  22  10   2          1.35         19.29        38.11 o
  24  10   2       1614.81       1862.19       115.02 o
  26  10   2         13.34         36.17        57.88 o
  28  10   2       1987.36       2105.25       188.10 o
  30  10   2        247.21        282.15        79.58 o
 -31  11   2      14554.74      16661.12       578.76 o
 -29  11   2       5029.61       5462.07       289.38 o
 -27  11   2      17245.98      18115.26       586.00 o
 -25  11   2       8070.48       8160.55       340.02 o
 -23  11   2      28255.64      29196.22       562.64 o
 -21  11   2       4325.80       4634.72       163.46 o
 -19  11   2      40197.64      41003.80      1070.51 o
 -17  11   2       8179.74       8166.82       200.99 o
 -15  11   2      29540.51      28926.86       363.05 o
 -13  11   2        557.53        672.32        60.42 o
 -11  11   2      48326.48      47870.89       630.34 o
  -9  11   2         83.98        139.04        27.62 o
  -7  11   2      49964.50      48851.41       638.87 o
  -5  11   2       3566.87       3561.65        98.63 o
  -3  11   2      15184.51      15685.53       256.16 o
  -1  11   2      25759.03      25623.33       448.79 o
   1  11   2      69716.46      68837.80      1132.55 o
   3  11   2         30.42        131.87        68.60 o
   5  11   2      90294.27      87609.28      1075.63 o
   7  11   2        780.59        814.33        47.85 o
   9  11   2     105157.17     103215.19      1560.15 o
  11  11   2        404.13        556.78        58.66 o
  13  11   2      28269.95      29102.50       531.95 o
  15  11   2        335.02        373.47        53.53 o
  17  11   2      40897.37      41007.32       721.30 o
  19  11   2         54.74         49.61        83.20 o
  21  11   2      34122.30      35217.31       654.79 o
  23  11   2         46.85        154.82        50.39 o
  25  11   2      26391.54      26813.17       549.76 o
  27  11   2        706.12        708.98       122.99 o
  29  11   2      19752.15      19866.01       658.34 o
 -18  12   2        371.76        368.96        86.81 o
 -16  12   2      12796.60      12110.60       426.84 o
 -14  12   2       3732.97       3692.64       109.01 o
 -12  12   2       3305.72       3334.83       101.25 o
 -10  12   2      17948.85      16920.39       277.95 o
  -8  12   2       3298.12       3195.95       106.13 o
  -6  12   2      28348.61      26730.58       391.17 o
  -4  12   2        144.17        153.06        29.26 o
  -2  12   2       4597.34       4640.09       121.13 o
   0  12   2       3445.05       3385.56       115.91 o
   2  12   2         88.07        108.35        27.62 o
   4  12   2       4937.66       4884.87       124.75 o
   6  12   2        385.19        545.83        45.57 o
   8  12   2        686.74        721.14       180.86 o
  10  12   2         95.18        136.10        50.64 o
  12  12   2       9284.02       8966.86       234.65 o
  14  12   2       4370.74       4145.21       155.46 o
  16  12   2       2350.71       2741.22       127.58 o
  18  12   2       5472.12       5742.60       194.19 o
  20  12   2         15.26         38.10        38.11 o
  22  12   2       2297.75       2337.70       132.71 o
  24  12   2       1263.03       1428.64       133.84 o
  26  12   2        267.60        180.86        72.35 o
  28  12   2        356.82        202.57        65.11 o
 -19  13   2      19005.48      18896.58       600.47 o
 -17  13   2       3602.02       3776.42       231.50 o
 -15  13   2      25901.31      25465.53       723.45 o
 -13  13   2      20519.49      20822.09       763.24 o
 -11  13   2      43376.61      42600.84       868.14 o
  -9  13   2       4534.90       4373.52       150.33 o
  -7  13   2      40582.92      40071.90       682.80 o
  -5  13   2       4093.39       4198.00       145.73 o
  -3  13   2      31896.75      30486.71       544.79 o
  -1  13   2       7602.57       7835.06       209.55 o
   1  13   2      36609.04      35169.93       502.46 o
   3  13   2        769.40        904.54        58.18 o
   5  13   2      22120.27      21843.40       344.39 o
   7  13   2       2224.78       2479.30       114.34 o
   9  13   2       8906.37       8911.07       236.84 o
  11  13   2        807.36        957.92        81.37 o
  13  13   2      18009.71      18824.08       803.03 o
  15  13   2        180.12        210.73        61.49 o
  17  13   2      31118.45      31414.38       603.38 o
  19  13   2        430.29        526.37        74.04 o
  21  13   2      12175.49      12272.99       321.79 o
  23  13   2        438.62        379.30        68.92 o
  25  13   2      17354.84      17531.51       596.85 o
 -18  14   2      11278.41      11047.12       434.07 o
 -16  14   2        642.42        586.00       108.52 o
 -14  14   2      15940.61      16632.18       549.82 o
 -12  14   2        111.75        137.94        38.11 o
 -10  14   2      22217.94      22113.48       439.14 o
  -8  14   2         38.18         90.67        50.64 o
  -6  14   2      11624.95      11494.41       390.66 o
  -4  14   2       4755.29       4616.04       158.58 o
  -2  14   2       6731.67       6503.86       217.04 o
   0  14   2       7563.14       7374.76       209.55 o
   2  14   2      21865.89      22185.25       436.82 o
   4  14   2       4898.95       4805.11       160.59 o
   6  14   2       8123.30       7965.21       332.79 o
   8  14   2        917.25       1106.88       130.22 o
  10  14   2       9858.81      10555.17       405.13 o
  12  14   2       1985.13       1895.45       173.63 o
  14  14   2      17302.23      16523.66       557.06 o
  16  14   2        144.78        217.04        86.81 o
  18  14   2      19079.29      18708.49       622.17 o
  20  14   2       4035.04       3696.84       245.97 o
  22  14   2       6738.38       6800.45       347.26 o
 -19  15   2       2475.90       2662.31       209.80 o
 -17  15   2       2055.21       2278.88       188.10 o
 -15  15   2       7184.49       7082.60       332.79 o
 -13  15   2       3963.87       3783.66       238.74 o
 -11  15   2       8982.74       8999.75       368.96 o
  -9  15   2       5237.34       5084.31       175.99 o
  -7  15   2      11584.41      12329.27       301.30 o
  -5  15   2       1311.17       1279.86        92.08 o
  -3  15   2      17043.78      16581.11       365.74 o
  -1  15   2        624.53        512.28       115.75 o
   1  15   2      15524.36      15256.86       345.05 o
   3  15   2        162.70         71.38        68.73 o
   5  15   2       7956.92       8037.56       340.02 o
   7  15   2        433.16        499.18       101.28 o
   9  15   2       9289.33       8992.52       376.20 o
  11  15   2       1768.33       2163.12       188.10 o
  13  15   2      16714.92      15720.63       549.82 o
  15  15   2        753.27        774.09       137.46 o
  17  15   2      11102.79      11488.43       463.01 o
  19  15   2        557.15        571.53       122.99 o
 -18  16   2      12052.60      12103.36       491.95 o
 -16  16   2       3275.92       3718.55       245.97 o
 -14  16   2      14222.34      14411.18       520.89 o
 -12  16   2       4952.42       5462.07       289.38 o
 -10  16   2      20884.53      22050.84       672.81 o
  -8  16   2       1701.79       1727.84       151.93 o
  -6  16   2      19694.06      20742.08       442.30 o
  -4  16   2      11080.33      11919.52       304.34 o
  -2  16   2      12826.78      13109.70       322.16 o
   0  16   2      16056.78      16106.10       365.52 o
   2  16   2      17898.43      17695.71       390.72 o
   4  16   2       8028.07       8102.67       354.49 o
   6  16   2       9942.75       9129.97       383.43 o
   8  16   2       7031.04       7234.53       340.02 o
  10  16   2      17634.19      18303.35       614.93 o
  12  16   2       8525.85       8030.32       376.20 o
  14  16   2      15968.32      16176.40       578.76 o
  16  16   2       5440.22       5129.28       303.85 o
 -15  17   2       1934.83       1512.02       173.63 o
 -13  17   2        631.08        658.34       122.99 o
 -11  17   2       1593.10       1309.45       159.16 o
  -9  17   2       6823.26       6858.33       332.79 o
  -7  17   2       5056.20       5692.00       204.43 o
  -5  17   2          4.63          1.03        68.73 o
  -3  17   2       1977.13       2139.55       151.93 o
  -1  17   2       1062.91       1137.54        97.67 o
   1  17   2       4596.01       4554.78       178.83 o
   3  17   2        638.17        665.58       122.99 o
   5  17   2        924.80        868.14       137.46 o
   7  17   2         46.59         79.58        65.11 o
   9  17   2       4605.45       4825.43       289.38 o
  11  17   2        106.17         72.35        65.11 o
  13  17   2       1157.92       1193.70       166.39 o
 -10  18   2      13942.11      13781.77       528.12 o
  -8  18   2       5108.72       5201.62       296.62 o
  -6  18   2      22244.02      23015.95       947.72 o
  -4  18   2       3642.53       4122.86       181.55 o
  -2  18   2      18123.88      18857.34       437.36 o
   0  18   2       5607.95       6108.90       217.37 o
   2  18   2      15519.93      16328.33       571.53 o
   4  18   2       6134.18       7053.66       354.49 o
   6  18   2      30164.87      31766.81       918.78 o
   8  18   2      16957.38      17485.85       622.17 o
  -5  19   2        149.99        145.27        63.79 o
  -3  19   2        265.94        252.34        63.79 o
  -1  19   2        355.44        328.83        68.92 o
   1  19   2       1732.51       1678.41       188.10 o
 -37   1   3      28721.28      29704.97       918.78 o
 -35   1   3       1394.84       1772.46       195.33 o
 -33   1   3      28730.84      29402.12       616.41 o
 -31   1   3       4754.03       4727.04       191.78 o
 -29   1   3      12603.06      11524.11       309.46 o
 -27   1   3       9712.11       9094.93       255.78 o
 -25   1   3      37955.38      37433.18       571.65 o
 -23   1   3      18235.49      18289.78       694.51 o
 -21   1   3      86137.38      83302.03      2304.20 o
 -19   1   3       5768.39       5217.78       180.86 o
 -17   1   3      52527.89      50859.77       818.49 o
 -15   1   3      21491.76      21901.61       391.32 o
 -13   1   3      78593.14      80590.60       979.56 o
 -11   1   3     181117.16     185453.09      2620.12 o
  -9   1   3     161243.94     163346.44      2058.63 o
  -7   1   3      62166.13      63615.23      1364.64 o
  -5   1   3     291113.56     269191.09      3140.75 o
  -3   1   3      40784.91      39930.20       824.74 o
  -1   1   3     153137.42     148293.59      1921.69 o
   1   1   3       1277.90       1478.64        31.83 o
   3   1   3      97843.57     103352.25      1160.12 o
   5   1   3     100319.20      98326.86       994.98 o
   7   1   3      56664.25      58547.31      1087.03 o
   9   1   3        350.63        344.81        42.05 o
  11   1   3      73420.84      77818.62       938.36 o
  13   1   3      72170.88      74423.38       906.18 o
  15   1   3       8066.35       8263.83       144.80 o
  17   1   3      32643.64      31931.01       557.60 o
  19   1   3       6481.55       6123.32       176.43 o
  21   1   3      31856.95      33787.80      1352.86 o
  23   1   3      41790.31      40705.61       723.84 o
  25   1   3      28774.34      27838.88       547.37 o
  27   1   3      17178.15      17335.97       399.02 o
  29   1   3      15991.98      16075.43       391.32 o
  31   1   3       2023.90       1938.38       125.25 o
  33   1   3      22493.24      22820.35       526.90 o
 -36   2   3          7.37         16.37        48.40 o
 -34   2   3       2542.66       2490.14       150.84 o
 -32   2   3       2275.41       2054.61       180.86 o
 -30   2   3       2569.01       2575.49       138.12 o
 -28   2   3       1153.64        954.79        90.43 o
 -26   2   3      10281.20       9925.72       265.86 o
 -24   2   3        629.09        630.94        49.90 o
 -22   2   3        545.68        580.60        44.67 o
 -20   2   3        614.54        648.52        44.42 o
 -18   2   3       3929.89       3616.35       159.16 o
 -16   2   3      12982.50      13795.88       220.80 o
 -14   2   3       8729.14       8005.08       144.51 o
 -12   2   3      30630.72      31772.88       416.07 o
 -10   2   3       2036.80       1989.10        55.59 o
  -8   2   3       1222.40       1494.15        51.16 o
  -6   2   3      14319.46      14830.52       310.28 o
  -4   2   3       1003.71       1153.04        46.69 o
  -2   2   3        565.77        610.74        33.39 o
   0   2   3       1499.32       1625.44        38.06 o
   2   2   3      19546.66      20195.66       254.59 o
   4   2   3       2198.30       1998.40        35.80 o
   6   2   3      81024.09      86854.62      1776.08 o
   8   2   3       5614.09       6440.98       107.96 o
  10   2   3      66912.19      74804.24       903.85 o
  12   2   3          0.88         77.68        31.14 o
  14   2   3        866.59        915.29        48.57 o
  16   2   3      12565.05      11546.76       228.39 o
  18   2   3       5749.00       5769.22       387.05 o
  20   2   3       7087.74       6261.21       184.16 o
  22   2   3       1872.73       1804.32        99.66 o
  24   2   3        292.65        291.01        51.16 o
  26   2   3       1959.73       1883.74       109.90 o
  28   2   3       1275.14       1185.92        99.66 o
  30   2   3       5012.46       5009.13       196.90 o
  32   2   3          4.64        -15.43        38.11 o
  34   2   3       2449.78       2308.02       148.35 o
 -37   3   3      18130.28      19030.44       483.40 o
 -35   3   3       3376.71       3359.92       206.18 o
 -33   3   3      16608.52      16578.74       416.90 o
 -31   3   3       8949.91       8428.22       376.20 o
 -29   3   3      12818.04      12286.48       322.28 o
 -27   3   3      24373.07      23945.65       493.63 o
 -25   3   3      36242.03      35110.85       647.11 o
 -23   3   3      12032.06      12034.65       260.04 o
 -21   3   3      27905.13      27180.10       396.81 o
 -19   3   3      10323.06      10216.52       185.55 o
 -17   3   3       7067.15       6664.22       186.16 o
 -15   3   3      13339.06      13341.10       211.10 o
 -13   3   3      59060.99      60822.83       754.00 o
 -11   3   3      35787.74      37638.36       481.39 o
  -9   3   3     136776.42     134233.66      2275.43 o
  -7   3   3     106564.66     108621.59      2012.70 o
  -5   3   3      50755.23      51992.77       775.45 o
  -3   3   3     109012.63     108972.91      2320.95 o
  -1   3   3      32907.21      33434.73       503.80 o
   1   3   3      24979.12      24974.01       503.13 o
   3   3   3      47282.34      50718.80       632.05 o
   5   3   3      61688.84      61197.27      1277.09 o
   7   3   3     112008.00     118659.39      1966.40 o
   9   3   3      89284.67      91530.62      1110.22 o
  11   3   3      77278.66      80905.41       979.33 o
  13   3   3      55265.44      57774.57       722.97 o
  15   3   3      16290.29      16502.73       252.15 o
  17   3   3      13759.16      14203.22       232.41 o
  19   3   3       4386.09       4302.83       108.44 o
  21   3   3      29954.42      29453.71       987.51 o
  23   3   3       6047.82       5706.98       186.67 o
  25   3   3      22410.69      21321.13       450.08 o
  27   3   3       4625.59       4312.75       171.31 o
  29   3   3      25754.80      25622.66       564.29 o
  31   3   3       5782.31       5814.83       219.97 o
  33   3   3       7958.73       7607.92       265.86 o
 -36   4   3        128.42         72.35        51.16 o
 -34   4   3       5894.89       5906.30       232.72 o
 -32   4   3         20.41        -38.11        38.11 o
 -30   4   3      17046.54      16848.61       406.66 o
 -28   4   3        629.27        603.91        79.58 o
 -26   4   3      27673.27      27440.56       774.09 o
 -24   4   3        489.91        397.07        58.66 o
 -22   4   3       8023.32       7799.90       162.66 o
 -20   4   3       1369.84       1346.54        59.55 o
 -18   4   3      31792.78      32228.82       442.90 o
 -16   4   3        862.25        963.36        45.57 o
 -14   4   3      22250.55      23270.55       325.08 o
 -12   4   3        635.50        939.27        42.92 o
 -10   4   3      26354.64      26462.71       350.41 o
  -8   4   3       1358.66       1880.18        50.76 o
  -6   4   3     162456.31     162882.47      1903.36 o
  -4   4   3        992.30        921.76        32.35 o
  -2   4   3      76709.23      75542.08      1557.04 o
   0   4   3       8861.46       8675.30       160.59 o
   2   4   3        165.62        385.32        14.72 o
   4   4   3       1635.66       1711.78        42.11 o
   6   4   3      37193.21      39056.51       551.41 o
   8   4   3      10392.48      11801.44       222.13 o
  10   4   3      41215.65      42801.91       832.71 o
  12   4   3       7044.00       8093.67       171.31 o
  14   4   3      30553.34      29513.74       494.95 o
  16   4   3      10384.42      10096.10       282.15 o
  18   4   3      24475.74      25238.19       448.00 o
  20   4   3         33.92        123.58        28.64 o
  22   4   3      14245.13      14105.73       322.16 o
  24   4   3       4151.41       3904.19       155.96 o
  26   4   3      13925.67      13919.81       342.63 o
  28   4   3        895.92        675.49        81.37 o
  30   4   3      13698.88      14578.49       373.33 o
  32   4   3        208.14        232.41        60.75 o
  34   4   3       7714.95       8153.31       390.66 o
 -35   5   3       5414.04       5369.39       238.74 o
 -33   5   3      17987.01      18306.79       447.59 o
 -31   5   3       1674.80       1777.08       318.32 o
 -29   5   3      15920.65      16324.27       391.32 o
 -27   5   3       7857.75       7643.61       235.32 o
 -25   5   3       4374.91       4235.58       161.08 o
 -23   5   3        456.97        499.18        86.81 o
 -21   5   3      46444.75      46677.32       751.63 o
 -19   5   3      13256.06      13184.30       222.75 o
 -17   5   3      41427.98      43085.45       566.82 o
 -15   5   3      19716.98      20114.58       292.78 o
 -13   5   3      27058.82      27244.82       369.76 o
 -11   5   3      36069.80      38615.05       496.48 o
  -9   5   3       6085.18       5860.70       134.91 o
  -7   5   3       3176.03       3115.36        61.61 o
  -5   5   3      20457.37      21440.39       264.19 o
  -3   5   3       6112.53       6049.64        85.50 o
  -1   5   3      41187.50      40655.84       503.52 o
   1   5   3      39989.61      41862.73       514.73 o
   3   5   3      19224.54      19574.96       220.84 o
   5   5   3       7829.61       7871.14       141.54 o
   7   5   3      48206.18      50900.51       536.25 o
   9   5   3      23481.73      23582.16       362.64 o
  11   5   3       7644.23       7053.46       131.72 o
  13   5   3      15346.33      15815.56       243.28 o
  15   5   3      13852.75      13718.34       246.86 o
  17   5   3      27667.50      26839.47       387.73 o
  19   5   3       2041.85       2208.84        96.79 o
  21   5   3      18832.95      18184.66       301.17 o
  23   5   3       5417.72       5544.87       183.95 o
  25   5   3       3682.15       3883.67       155.96 o
  27   5   3       4254.40       4121.10       184.48 o
  29   5   3       8556.00       8335.87       303.85 o
  31   5   3       5676.70       5920.83       222.48 o
  33   5   3       9100.11       8985.28       405.13 o
 -36   6   3        961.96       1082.73       114.34 o
 -34   6   3       9046.99       9082.67       294.11 o
 -32   6   3       1636.49       1681.30       125.25 o
 -30   6   3      16071.46      15403.45       680.05 o
 -28   6   3       6474.55       6197.77       214.67 o
 -26   6   3      20266.94      20496.78       442.48 o
 -24   6   3       8592.11       8340.41       237.83 o
 -22   6   3      32535.56      32268.79       590.83 o
 -20   6   3      11200.42      11125.80       201.03 o
 -18   6   3      64285.55      63231.15       804.43 o
 -16   6   3       2495.26       2525.22        75.52 o
 -14   6   3      73486.78      77311.62       952.70 o
 -12   6   3       2992.43       2981.94        74.54 o
 -10   6   3      33749.95      34397.54       388.42 o
  -8   6   3       2946.49       2881.04        60.97 o
  -6   6   3     159167.00     164203.11      1659.42 o
  -4   6   3      26885.74      27684.28       311.77 o
  -2   6   3      56185.82      57199.90       699.58 o
   0   6   3      12458.23      13734.70       202.72 o
   2   6   3      11508.50      10227.73       159.63 o
   4   6   3       4243.11       5008.34       138.43 o
   6   6   3      44489.18      43633.41       466.72 o
   8   6   3        122.88        169.06        14.72 o
  10   6   3      44121.11      46216.37       497.60 o
  12   6   3       1155.59       1439.28        57.89 o
  14   6   3      39525.92      40465.67       588.99 o
  16   6   3      17391.72      16581.94       266.87 o
  18   6   3      59138.98      58254.97       759.61 o
  20   6   3        790.45        835.59        83.20 o
  22   6   3      43912.02      43456.26       606.09 o
  24   6   3        624.72        669.59        71.07 o
  26   6   3      35535.25      35625.26       675.02 o
  28   6   3         63.51         58.36        61.49 o
  30   6   3      22349.36      23172.19       513.94 o
  32   6   3       5308.86       5802.62       222.13 o
 -35   7   3       2470.39       2492.40       155.46 o
 -33   7   3        955.80        956.09       107.06 o
 -31   7   3         32.75         -1.90        48.40 o
 -29   7   3       4357.78       4280.39       181.55 o
 -27   7   3       1980.95       1943.92       115.02 o
 -25   7   3        956.08        882.77        81.37 o
 -23   7   3        520.58        566.64        63.79 o
 -21   7   3      17103.22      17941.56       459.39 o
 -19   7   3       3473.53       3462.32        95.69 o
 -17   7   3      16180.51      16545.49       263.43 o
 -15   7   3       1665.42       1548.03        59.22 o
 -13   7   3       4976.21       5033.87       108.14 o
 -11   7   3      15856.09      15980.87       209.39 o
  -9   7   3       1997.59       1755.16        59.75 o
  -7   7   3       1967.61       1758.85        51.38 o
  -5   7   3      13672.29      12929.01       263.14 o
  -3   7   3      12413.89      12860.36       165.96 o
  -1   7   3        687.98        662.82        36.03 o
   1   7   3       8796.72       8825.24       149.52 o
   3   7   3       1374.53       1163.74        30.76 o
   5   7   3        372.47        508.48        22.99 o
   7   7   3      10259.48      11399.41       149.63 o
   9   7   3       6042.35       6597.68       102.28 o
  11   7   3        280.04        357.15        30.64 o
  13   7   3      19698.40      19322.58       291.84 o
  15   7   3       3061.88       3171.61        91.70 o
  17   7   3      28247.44      27309.49       401.93 o
  19   7   3        645.28        765.00        52.50 o
  21   7   3       7284.69       7342.16       329.17 o
  23   7   3       1476.77       1437.50        73.22 o
  25   7   3       2978.75       2766.95       132.71 o
  27   7   3       3290.69       3108.04       170.01 o
  29   7   3       3707.39       3783.66       253.21 o
  31   7   3        142.52        202.57        79.58 o
 -34   8   3      20305.64      21829.31       553.44 o
 -32   8   3       3723.57       3928.94       303.85 o
 -30   8   3      28020.65      30014.37      1537.34 o
 -28   8   3       2051.25       2255.71       132.71 o
 -26   8   3      40158.35      40019.57       857.29 o
 -24   8   3       5148.55       5269.93       181.12 o
 -22   8   3      53388.84      54462.52      1244.34 o
 -20   8   3       2618.76       2714.28       117.33 o
 -18   8   3      73417.57      71751.23       906.41 o
 -16   8   3       5486.68       5322.64       119.83 o
 -14   8   3      87831.95      86929.03       923.67 o
 -12   8   3        613.08        591.09        34.22 o
 -10   8   3      29592.12      30008.62       543.98 o
  -8   8   3        341.12        534.81        31.48 o
  -6   8   3      63549.84      63765.46       680.33 o
  -4   8   3       3407.49       3444.16        89.95 o
  -2   8   3      62975.70      63117.03       781.71 o
   0   8   3        242.53        245.63        34.18 o
   2   8   3      80349.20      81510.60      1321.33 o
   4   8   3      14330.56      14457.59       180.49 o
   6   8   3      69373.48      70329.79       739.09 o
   8   8   3        965.48        847.13        50.12 o
  10   8   3      26512.04      27645.34       384.62 o
  12   8   3      10861.44      10760.88       187.95 o
  14   8   3       3491.61       3802.51        99.69 o
  16   8   3       2733.31       2977.07        92.43 o
  18   8   3      46264.53      48692.31       656.73 o
  20   8   3        470.20        604.08        51.41 o
  22   8   3      43927.82      43247.35       751.16 o
  24   8   3       1870.29       1968.82       109.18 o
  26   8   3      25098.24      25762.15       766.86 o
  28   8   3       1235.61       1425.20       166.39 o
  30   8   3      17796.02      18288.88       636.64 o
 -33   9   3          2.97         11.21        75.96 o
 -31   9   3          9.63         -7.23        45.19 o
 -29   9   3        114.70        188.70        60.75 o
 -27   9   3        740.49        651.11        79.17 o
 -25   9   3        800.30        757.60        79.17 o
 -23   9   3        230.88        155.76        43.26 o
 -21   9   3       4257.36       4395.61       155.46 o
 -19   9   3        427.37        546.53        58.66 o
 -17   9   3       4741.56       4335.66       110.37 o
 -15   9   3       9104.16       9799.96       161.85 o
 -13   9   3          3.02         41.60        16.48 o
 -11   9   3       8464.60       8590.24       138.30 o
  -9   9   3         26.59         92.97        18.20 o
  -7   9   3        800.85        830.45        33.87 o
  -5   9   3       1355.81       1530.72        45.04 o
  -3   9   3        755.19        695.89        42.57 o
  -1   9   3       3535.60       3677.65        94.23 o
   1   9   3       2104.46       2134.79        69.01 o
   3   9   3        224.71        233.73        27.62 o
   5   9   3       2266.83       2008.87        67.03 o
   7   9   3          2.61         18.09        26.43 o
   9   9   3       8163.86       8034.50       199.31 o
  11   9   3        191.54        279.93       115.75 o
  13   9   3       3946.16       3985.76       138.12 o
  15   9   3        233.81        325.55        51.16 o
  17   9   3         51.56         71.23        32.96 o
  19   9   3       3854.18       3500.40       140.61 o
  21   9   3       1019.75        983.28        81.85 o
  23   9   3         61.09         40.51        38.11 o
  25   9   3        914.11        988.83        91.65 o
  27   9   3        658.37        658.34       122.99 o
  29   9   3        201.47        224.27        79.58 o
 -32  10   3        591.90        726.50        91.65 o
 -30  10   3      35959.03      37483.98       728.85 o
 -28  10   3        948.04        919.69        94.53 o
 -26  10   3      31541.72      32447.33       628.97 o
 -24  10   3      10333.69      10942.03       283.60 o
 -22  10   3      24030.38      25328.80       495.90 o
 -20  10   3        270.61        357.49        53.53 o
 -18  10   3      40238.29      41343.17       900.70 o
 -16  10   3        166.09        159.87        25.03 o
 -14  10   3      30348.12      31142.28       380.94 o
 -12  10   3       9255.88       8813.66       145.77 o
 -10  10   3      64750.92      65629.82       875.05 o
  -8  10   3       2204.55       2215.72        76.50 o
  -6  10   3      88140.03      87946.13      1445.24 o
  -4  10   3      24630.66      24469.79       357.42 o
  -2  10   3     124972.14     121394.29      1455.36 o
   0  10   3         31.11         57.88        21.75 o
   2  10   3      66053.70      66442.30       830.44 o
   4  10   3         36.94        134.12        58.89 o
   6  10   3      69169.04      70854.20       880.27 o
   8  10   3         39.72        109.55        43.41 o
  10  10   3      81856.62      79928.98      1338.39 o
  12  10   3        154.19         99.06        32.96 o
  14  10   3      64082.60      63150.21      1015.36 o
  16  10   3       2852.24       2857.75       144.69 o
  18  10   3      43500.63      42359.43       739.08 o
  20  10   3        591.33        684.14        76.73 o
  22  10   3      22201.10      21617.23       455.20 o
  24  10   3       1562.80       1532.57       107.43 o
  26  10   3      19974.94      19887.71       643.87 o
  28  10   3       5233.54       5093.11       289.38 o
 -27  11   3          3.29        -14.47        72.35 o
 -25  11   3       1144.23       1215.40       144.69 o
 -23  11   3        128.30        224.27        72.35 o
 -21  11   3       1217.18       1099.65       122.99 o
 -19  11   3       6531.18       7191.12       303.85 o
 -17  11   3        112.92        108.52        50.64 o
 -15  11   3      13511.58      13345.83       268.98 o
 -13  11   3         23.33         71.25        44.08 o
 -11  11   3       6693.89       6954.04       176.03 o
  -9  11   3       1662.49       1810.38        73.71 o
  -7  11   3       5065.33       5344.41       129.35 o
  -5  11   3       2000.13       2037.54        76.50 o
  -3  11   3       6016.43       6278.91       143.13 o
  -1  11   3      25049.62      23908.60       357.51 o
   1  11   3       3646.24       3387.31        99.69 o
   3  11   3        136.78        206.15        38.36 o
   5  11   3       1325.64       1471.97        77.65 o
   7  11   3       6117.42       6568.65       219.90 o
   9  11   3         14.36         47.02        30.69 o
  11  11   3       4970.98       4437.43       150.33 o
  13  11   3       3224.84       3371.29       132.71 o
  15  11   3      10920.50      10721.73       270.98 o
  17  11   3       1718.79       1705.93        99.66 o
  19  11   3       6992.24       6815.29       214.67 o
  21  11   3        434.47        483.60       112.14 o
  23  11   3        577.45        597.53        79.17 o
  25  11   3        684.69        713.63       137.46 o
  27  11   3        474.40        332.79        94.05 o
 -20  12   3       1216.78       1244.34       130.22 o
 -18  12   3      45564.35      45816.26      1121.35 o
 -16  12   3       1027.66       1242.47        89.41 o
 -14  12   3      20286.74      19922.44       366.28 o
 -12  12   3       9349.59       8856.48       184.69 o
 -10  12   3      52152.44      50067.18       667.98 o
  -8  12   3        369.56        270.94        37.59 o
  -6  12   3      46269.07      44487.19       602.68 o
  -4  12   3       7747.47       7024.83       158.61 o
  -2  12   3      73789.81      70724.79       900.38 o
   0  12   3        110.61         66.81        37.92 o
   2  12   3      52088.56      51421.55       708.00 o
   4  12   3       2913.61       2534.57       142.12 o
   6  12   3      29831.91      30739.19       440.36 o
   8  12   3         15.24         47.02        30.69 o
  10  12   3      21035.97      21534.06       481.10 o
  12  12   3        817.37       1001.08        78.18 o
  14  12   3      34982.49      35370.23       641.99 o
  16  12   3       1397.62       1237.04        89.41 o
  18  12   3      28782.84      29107.09       567.76 o
  20  12   3         70.21         57.42        39.97 o
  22  12   3      17561.61      17712.81       411.78 o
  24  12   3        592.95        685.48        84.29 o
  26  12   3      16402.98      16467.36       404.03 o
 -17  13   3       6017.57       5715.28       282.15 o
 -15  13   3       9347.96       9202.32       368.96 o
 -13  13   3      10218.67       9808.41       249.26 o
 -11  13   3        507.19        570.61        79.58 o
  -9  13   3       6857.68       6850.83       159.86 o
  -7  13   3       2393.80       2401.14        87.51 o
  -5  13   3        554.71        674.17        51.41 o
  -3  13   3      14285.76      13464.21       414.54 o
  -1  13   3      18766.07      17951.44       302.05 o
   1  13   3       3388.35       3022.45       101.40 o
   3  13   3      15292.53      15124.00       265.22 o
   5  13   3       4649.26       4669.80       127.32 o
   7  13   3       8685.95       8183.44       235.12 o
   9  13   3       6643.72       6620.53       201.63 o
  11  13   3        236.99        341.48        55.58 o
  13  13   3       4399.14       4555.19       188.10 o
  15  13   3       4989.99       4650.06       175.99 o
  17  13   3       1089.22       1025.35        91.65 o
  19  13   3       6771.79       7073.57       285.76 o
  21  13   3       8155.16       8267.54       258.00 o
  23  13   3        530.18        486.59        76.22 o
  25  13   3       9378.43       9912.25       294.11 o
 -16  14   3        473.50        434.07        94.05 o
 -14  14   3      18815.06      19403.00       600.47 o
 -12  14   3       1035.33       1134.35       155.54 o
 -10  14   3      23609.44      23855.04       467.55 o
  -8  14   3        939.34        964.92        79.17 o
  -6  14   3      27426.60      27532.93      1023.68 o
  -4  14   3         95.66        171.50        40.92 o
  -2  14   3      32910.44      32597.50       588.23 o
   0  14   3         10.04         -9.87        28.94 o
   2  14   3      28882.67      28879.18       531.36 o
   4  14   3        484.85        428.86        72.35 o
   6  14   3      11905.33      11452.26       419.60 o
   8  14   3         43.87         14.47        36.17 o
  10  14   3       8127.90       8242.89       535.35 o
  12  14   3        134.34        129.68        86.81 o
  14  14   3      16839.73      16744.76       390.72 o
  16  14   3       1344.26       1375.73       104.78 o
  18  14   3      17316.08      17261.73       756.01 o
  20  14   3          5.98         15.43        38.11 o
  22  14   3      17306.01      17746.29       614.93 o
 -15  15   3      10631.10      10106.63       412.37 o
 -13  15   3      10405.50       9679.80       390.66 o
 -11  15   3       4515.58       4889.82       175.99 o
  -9  15   3       9547.29       9817.60       263.12 o
  -7  15   3        774.68        669.52        71.07 o
  -5  15   3      16757.82      16886.24       491.95 o
  -3  15   3      14998.74      14581.46       337.51 o
  -1  15   3      14144.67      14188.94       329.69 o
   1  15   3      15121.23      15681.31       349.72 o
   3  15   3       7961.80       7721.74       221.43 o
   5  15   3       8068.17       8124.37       347.26 o
   7  15   3       8004.18       7755.41       347.26 o
   9  15   3       5252.78       5143.75       282.15 o
  11  15   3       4772.96       4514.34       267.68 o
  13  15   3      10714.98      10547.94       434.07 o
  15  15   3       5203.22       4897.77       289.38 o
  17  15   3      11266.85      11828.45       477.48 o
  19  15   3       1013.18       1005.60       151.93 o
 -16  16   3          9.66         57.88        65.11 o
 -14  16   3       7563.10       7986.92       368.96 o
 -12  16   3          2.55         36.17        50.64 o
 -10  16   3       8347.32       8397.81       247.75 o
  -8  16   3        220.81        260.57        48.40 o
  -6  16   3       7203.85       7179.43       222.48 o
  -4  16   3       2080.04       2214.90       120.13 o
  -2  16   3       6932.15       7178.32       267.68 o
   0  16   3        456.51        513.65        68.92 o
   2  16   3       9595.08      10381.55       405.13 o
   4  16   3         44.17         43.41        50.64 o
   6  16   3      21720.91      22557.26       694.51 o
   8  16   3        549.61        600.47       122.99 o
  10  16   3      13217.15      13130.67       499.18 o
  12  16   3        309.63        332.79       101.28 o
  14  16   3      10485.45      10627.52       448.54 o
  16  16   3         56.32         28.94        57.88 o
 -15  17   3       7820.49       7574.55       368.96 o
 -13  17   3      13096.60      13260.89       506.42 o
 -11  17   3       8518.06       8855.06       390.66 o
  -9  17   3      19507.13      19725.22       439.58 o
  -7  17   3       6129.38       6197.39       214.67 o
  -5  17   3      17715.86      17985.24       411.78 o
  -3  17   3      11945.32      12541.85       578.76 o
  -1  17   3      15490.93      15463.26       520.89 o
   1  17   3       8894.32       9412.12       397.90 o
   3  17   3      21371.05      22593.42       701.75 o
   5  17   3       3798.10       3298.94       231.50 o
   7  17   3      14305.87      15792.97       564.29 o
   9  17   3      16248.62      16227.04       578.76 o
  11  17   3       7295.36       7046.43       361.73 o
 -10  18   3        491.17        586.00       122.99 o
  -8  18   3       1319.50       1326.84       109.90 o
  -6  18   3        868.47        809.74        94.53 o
  -4  18   3       1181.93       1139.38       104.78 o
  -2  18   3        871.56        762.86        91.65 o
   0  18   3       2136.00       2032.90       180.86 o
   2  18   3        190.81        137.46        79.58 o
   4  18   3        563.19        347.26       108.52 o
   6  18   3        497.54        318.32       101.28 o
  -5  19   3      13103.20      13000.51       352.98 o
  -3  19   3      10862.16      11141.78       553.44 o
 -36   0   4      25369.55      25574.05       824.74 o
 -34   0   4       5243.70       4666.27       289.38 o
 -32   0   4      31399.62      30276.49       882.61 o
 -30   0   4      11640.12      10859.02       426.84 o
 -28   0   4       7357.70       7171.63       208.06 o
 -26   0   4      22114.82      21211.63       629.40 o
 -24   0   4      23263.74      22332.98       636.64 o
 -22   0   4      41731.89      39109.85       969.43 o
 -20   0   4       9604.69       9187.85       318.32 o
 -18   0   4       7242.64       6677.47       245.97 o
 -16   0   4      54819.16      54107.02      1215.40 o
 -14   0   4     100940.52     101413.59      2148.65 o
 -12   0   4     142395.16     147237.09      3052.97 o
 -10   0   4      83642.59      80759.02      1707.35 o
  -8   0   4      44789.38      41750.45       911.55 o
  -6   0   4        791.41       1367.33        72.35 o
  -4   0   4     827142.50     723452.62     14787.37 o
  -2   0   4       8027.47       8744.38       390.66 o
   0   0   4       2620.13       3566.96        79.17 o
   2   0   4      44872.44      46057.36       674.73 o
   4   0   4      75926.91      80307.97      1378.18 o
   6   0   4      50950.77      50576.90       918.79 o
   8   0   4      92822.98      98838.10      1946.09 o
  10   0   4      83015.56      86391.69      1250.78 o
  12   0   4      22312.46      22907.20       459.39 o
  14   0   4      58274.68      56414.84      1266.04 o
  16   0   4       1909.06       2141.42       130.22 o
  18   0   4      42253.93      39269.01       947.72 o
  20   0   4       6711.32       6380.85       267.68 o
  22   0   4      74090.06      71809.91      1649.47 o
  24   0   4      11171.64      10960.31       397.90 o
  26   0   4      28652.48      30421.18       839.20 o
  28   0   4       4567.22       4434.76       253.21 o
  30   0   4      32938.96      34812.54       976.66 o
  32   0   4       4123.76       4507.11       282.15 o
 -37   1   4       1041.60       1294.98       180.86 o
 -35   1   4        605.23        521.39        88.54 o
 -33   1   4         44.09        108.83        57.34 o
 -31   1   4         20.77         39.79        46.04 o
 -29   1   4       1531.59       1283.33        99.66 o
 -27   1   4         20.89         10.85        23.40 o
 -25   1   4        291.87        312.60        49.81 o
 -23   1   4        878.59        767.76        53.98 o
 -21   1   4        419.89        525.58        53.97 o
 -19   1   4       2742.36       2678.74        84.64 o
 -17   1   4       5438.62       5076.66       113.96 o
 -15   1   4        100.40        101.92        20.31 o
 -13   1   4       1632.38       2156.75        66.71 o
 -11   1   4       7097.63       7685.79       220.65 o
  -9   1   4      18488.47      19276.74       327.28 o
  -7   1   4      14156.34      14233.78       201.68 o
  -5   1   4        797.53        967.69        32.89 o
  -3   1   4      11982.68      12376.07       176.59 o
  -1   1   4      52595.66      53846.32       556.73 o
   1   1   4        196.12        313.76        15.17 o
   3   1   4      15597.40      17025.59       217.20 o
   5   1   4        853.90       1049.09        26.22 o
   7   1   4       3833.17       3462.75        60.13 o
   9   1   4        173.78        275.56        28.38 o
  11   1   4       1241.61       1760.90        50.90 o
  13   1   4        778.41        814.38        46.77 o
  15   1   4         49.86         93.51        23.75 o
  17   1   4         66.60         83.80        39.79 o
  19   1   4         11.41        125.40        38.11 o
  21   1   4        407.71        408.78        56.27 o
  23   1   4        402.61        322.32        53.53 o
  25   1   4       1283.09       1309.47        96.79 o
  27   1   4       1081.79        995.86       119.37 o
  29   1   4         39.51         68.73        40.92 o
  31   1   4        953.49        991.18       102.31 o
  33   1   4         39.72         23.83        43.26 o
 -36   2   4      19045.72      18259.95       658.34 o
 -34   2   4      14266.19      13726.88       375.97 o
 -32   2   4      23886.89      22109.02       498.75 o
 -30   2   4      14417.55      14132.15       358.09 o
 -28   2   4      15712.43      15565.13       370.85 o
 -26   2   4      19096.05      18791.77       318.26 o
 -24   2   4      50542.63      49628.50       673.73 o
 -22   2   4       6596.57       6566.34       149.52 o
 -20   2   4      33222.66      32758.65       489.22 o
 -18   2   4       2612.79       2414.46       133.45 o
 -16   2   4      17384.82      16823.12       260.06 o
 -14   2   4      45102.23      43612.69       577.05 o
 -12   2   4      34164.87      32948.95       434.23 o
 -10   2   4     162527.59     160709.25      3293.08 o
  -8   2   4      82024.31      81120.59       974.14 o
  -6   2   4     109943.76     110046.98      2145.75 o
  -4   2   4       6909.55       6404.12       121.44 o
  -2   2   4     132683.58     128608.82      1638.84 o
   0   2   4      98255.02     100393.41      1178.78 o
   2   2   4     159091.72     159983.80      2914.06 o
   4   2   4      26618.96      28150.54       303.30 o
   6   2   4      84306.62      90259.88       921.63 o
   8   2   4      24073.90      25055.48       395.84 o
  10   2   4      66044.50      67189.60       817.59 o
  12   2   4       5872.20       5606.67       119.38 o
  14   2   4     105356.56     104270.96      1631.81 o
  16   2   4      15264.63      15289.44       240.12 o
  18   2   4      98829.52      97799.58      1197.83 o
  20   2   4       6530.41       6547.29       191.78 o
  22   2   4      69096.76      65812.04      1092.42 o
  24   2   4       4380.90       4361.61       166.20 o
  26   2   4      20448.68      20087.28       439.85 o
  28   2   4       1218.12       1074.67        97.20 o
  30   2   4      19008.85      19442.67       452.71 o
  32   2   4       4123.94       4512.11       196.90 o
 -37   3   4       4962.90       4810.02       214.67 o
 -35   3   4         59.84         15.61        48.40 o
 -33   3   4       7111.43       7154.95       361.73 o
 -31   3   4        853.71        739.01        89.41 o
 -29   3   4      28526.83      27438.09      1190.08 o
 -27   3   4        749.75        577.92        97.67 o
 -25   3   4      24714.16      23960.65       377.09 o
 -23   3   4       4345.80       4234.45       117.68 o
 -21   3   4       4568.82       4260.73       136.99 o
 -19   3   4       1981.88       1884.87        70.76 o
 -17   3   4      38580.43      38760.18       520.12 o
 -15   3   4       1223.11       1474.46        55.59 o
 -13   3   4      14153.70      13770.97       215.46 o
 -11   3   4       1587.98       1925.65        58.18 o
  -9   3   4       7007.08       7090.81       211.21 o
  -7   3   4      31429.12      31218.34       495.50 o
  -5   3   4      55799.22      55398.90      1392.65 o
  -3   3   4      12790.04      13500.76       232.66 o
  -1   3   4      92120.39      92216.56      1092.34 o
   1   3   4        535.26        721.95        26.24 o
   3   3   4      56727.00      62835.07       754.24 o
   5   3   4       6902.91       6917.46       135.75 o
   7   3   4      19754.99      21213.59       332.97 o
   9   3   4       6531.17       6802.92       122.20 o
  11   3   4      11582.20      11793.81       222.13 o
  13   3   4       1726.75       1703.74        56.34 o
  15   3   4       4649.87       4761.05       124.63 o
  17   3   4       2889.24       3093.10        92.85 o
  19   3   4      24921.13      24249.54       508.29 o
  21   3   4        512.10        363.03        51.16 o
  23   3   4       7668.53       7246.26       242.36 o
  25   3   4       1059.83       1172.90        91.65 o
  27   3   4      10364.59       9618.74       276.10 o
  29   3   4       7140.68       7491.78       242.95 o
  31   3   4       5111.50       5355.97       212.25 o
  33   3   4       2728.26       2749.12       217.04 o
 -36   4   4       8623.21       8954.10       298.97 o
 -34   4   4       5925.67       6327.80       240.27 o
 -32   4   4       6902.72       6472.55       235.32 o
 -30   4   4       8141.51       8623.56       383.43 o
 -28   4   4       6791.13       6601.58       219.79 o
 -26   4   4      31197.93      28770.23       562.64 o
 -24   4   4      37359.27      35392.70       509.04 o
 -22   4   4      14354.18      13814.64       243.76 o
 -20   4   4      31295.53      30863.54       438.64 o
 -18   4   4       8139.50       7803.62       194.97 o
 -16   4   4      13190.62      13288.28       250.30 o
 -14   4   4        884.85        677.25        38.84 o
 -12   4   4      21460.32      21299.78       300.34 o
 -10   4   4      28292.19      28255.75       452.42 o
  -8   4   4      42134.05      43004.71       542.40 o
  -6   4   4     139307.66     139161.80      1889.72 o
  -4   4   4      10359.44      10463.76       155.96 o
  -2   4   4      69929.80      73431.47       993.89 o
   0   4   4       6700.50       6868.13       106.36 o
   2   4   4      77680.05      81469.05       969.95 o
   4   4   4      11270.74      10598.43       156.61 o
   6   4   4      70770.50      75090.77      1482.67 o
   8   4   4      53179.75      55488.94       684.48 o
  10   4   4      61368.69      62564.33       773.43 o
  12   4   4       1339.23       1847.93       205.36 o
  14   4   4      39179.17      39614.50       523.88 o
  16   4   4      22316.88      21197.55       433.21 o
  18   4   4      23580.82      23397.94       349.79 o
  20   4   4        846.31        848.61        54.06 o
  22   4   4       9778.70       9993.61       258.00 o
  24   4   4       1075.87        983.51        84.29 o
  26   4   4      13455.62      13134.63       350.87 o
  28   4   4        380.29        360.55        63.79 o
  30   4   4      12783.50      13290.54       355.51 o
  32   4   4       3123.37       3564.60       177.25 o
 -35   5   4          4.95          0.00        45.19 o
 -33   5   4      10119.48      10353.45       314.58 o
 -31   5   4        751.03        685.83        88.54 o
 -29   5   4      15344.92      16173.34       520.89 o
 -27   5   4       1781.58       1743.52       159.16 o
 -25   5   4      31222.51      30594.82       730.69 o
 -23   5   4       5474.95       5671.28       137.10 o
 -21   5   4      48552.37      47886.77       641.37 o
 -19   5   4         83.42         36.17        17.72 o
 -17   5   4      48119.31      47479.93       622.72 o
 -15   5   4       1502.68       1557.82        59.22 o
 -13   5   4      55202.92      55891.44       703.87 o
 -11   5   4       6115.98       7133.27       130.05 o
  -9   5   4      70693.54      72967.57       887.65 o
  -7   5   4        252.74        248.08        21.06 o
  -5   5   4      83342.18      83854.66      1169.59 o
  -3   5   4      17133.66      18404.64       477.48 o
  -1   5   4      31537.47      32191.90       607.70 o
   1   5   4       1886.76       2238.69        74.04 o
   3   5   4      74487.23      77925.26       933.83 o
   5   5   4         13.69         64.31        13.83 o
   7   5   4      79317.59      82334.40       995.03 o
   9   5   4      13822.37      13724.15       209.72 o
  11   5   4      73530.44      76156.40      1671.17 o
  13   5   4       1760.93       1910.56        64.37 o
  15   5   4        973.80       1046.40        63.71 o
  17   5   4       3021.51       2674.82        84.46 o
  19   5   4      44698.49      43504.41       592.19 o
  21   5   4       4395.69       4322.23       118.79 o
  23   5   4      29731.30      28822.06       552.20 o
  25   5   4       4910.31       5152.75       183.95 o
  27   5   4      14017.60      14453.42       376.20 o
  29   5   4       9427.78      10144.71       293.85 o
  31   5   4      12944.81      13465.07       365.52 o
  33   5   4        416.62        340.02       108.52 o
 -36   6   4       3731.71       3757.16       188.45 o
 -34   6   4       1166.00       1079.41       112.19 o
 -32   6   4      10097.73      10870.95       319.45 o
 -30   6   4        787.88        800.56        91.65 o
 -28   6   4       6202.66       6491.68       219.79 o
 -26   6   4       3053.38       3095.31       140.05 o
 -24   6   4       8959.60       8871.22       245.39 o
 -22   6   4       7983.67       7962.06       203.37 o
 -20   6   4       3564.39       3369.99       118.19 o
 -18   6   4       1628.93       1514.30        78.18 o
 -16   6   4      17006.21      17436.80       270.68 o
 -14   6   4      26944.95      27312.42       379.51 o
 -12   6   4      14959.04      14766.23       285.24 o
 -10   6   4       9148.21       8911.44       195.71 o
  -8   6   4      45161.50      47823.17       603.40 o
  -6   6   4       3832.81       4056.31       111.37 o
  -4   6   4      13812.73      14121.40       269.83 o
  -2   6   4      33013.80      33050.34       727.07 o
   0   6   4      19842.83      20930.37       288.86 o
   2   6   4      48061.71      51348.05       631.26 o
   4   6   4       2388.97       2659.20        58.71 o
   6   6   4       6042.73       6065.10       204.02 o
   8   6   4       3399.93       3552.08        98.92 o
  10   6   4      11777.40      12365.37       198.00 o
  12   6   4       1266.46       1307.48        53.23 o
  14   6   4       9956.42      10216.48       184.59 o
  16   6   4       3927.57       3886.71       116.37 o
  18   6   4      27477.88      26881.10       397.45 o
  20   6   4       1249.08       1129.69        61.89 o
  22   6   4      15180.45      14779.30       266.27 o
  24   6   4       1271.20       1467.47       235.12 o
  26   6   4       8786.71       8860.32       347.26 o
  28   6   4       3007.51       3146.45       173.63 o
  30   6   4       1806.00       1801.40       180.86 o
 -35   7   4        660.54        818.47       104.03 o
 -33   7   4      11855.69      12235.29       349.72 o
 -31   7   4         77.87         80.66        50.39 o
 -29   7   4      32025.41      33818.66       664.79 o
 -27   7   4       1101.91       1171.99        96.79 o
 -25   7   4      24213.97      25179.44       508.52 o
 -23   7   4        231.97        229.34        50.39 o
 -21   7   4      35845.15      36719.73       517.31 o
 -19   7   4        212.38        266.20        34.07 o
 -17   7   4      54578.15      55485.68       719.84 o
 -15   7   4         20.39         75.22        20.64 o
 -13   7   4     111587.28     113618.88      1373.02 o
 -11   7   4        748.39        735.09        38.01 o
  -9   7   4      12264.26      11861.31       187.50 o
  -7   7   4          9.14        111.12        25.06 o
  -5   7   4      29267.54      27569.57       318.39 o
  -3   7   4       2911.07       3333.69        84.46 o
  -1   7   4      49577.26      49654.45       623.02 o
   1   7   4       8751.88       8977.44       152.42 o
   3   7   4      70248.55      70205.65      1566.65 o
   5   7   4       6064.27       5471.44        84.17 o
   7   7   4      36165.94      35134.59       389.53 o
   9   7   4       5505.11       5495.43       111.76 o
  11   7   4      35828.46      36096.57       682.91 o
  13   7   4         31.75         59.24        20.04 o
  15   7   4      27048.27      26680.80       387.88 o
  17   7   4      31642.39      31984.86       459.01 o
  19   7   4      36468.23      36447.95       518.75 o
  21   7   4       4543.98       4581.59       140.33 o
  23   7   4      22849.66      22240.86       448.00 o
  25   7   4       3835.22       3725.78       231.50 o
  27   7   4      12633.21      12038.25       470.24 o
  29   7   4       3630.65       3834.30       253.21 o
 -34   8   4        335.63        362.33       112.14 o
 -32   8   4       1279.44       1218.29       115.02 o
 -30   8   4       1362.65       1441.88       117.33 o
 -28   8   4       1316.82       1414.19       109.90 o
 -26   8   4       4660.13       4453.49       173.70 o
 -24   8   4       1538.89       1575.48        98.87 o
 -22   8   4      23364.98      23117.60       462.43 o
 -20   8   4       1918.83       2246.34        80.75 o
 -18   8   4       3680.39       3490.10        99.55 o
 -16   8   4       3767.19       3920.65       103.33 o
 -14   8   4       8392.25       7980.83       196.37 o
 -12   8   4       5751.90       5626.41       120.58 o
 -10   8   4       9141.19       9287.06       239.94 o
  -8   8   4      34227.74      35834.24       484.52 o
  -6   8   4       3855.67       3855.77        71.71 o
  -4   8   4       3754.06       3487.06        92.09 o
  -2   8   4       5211.73       5073.71       138.66 o
   0   8   4       6872.05       7240.86       138.67 o
   2   8   4        231.14        304.33        64.91 o
   4   8   4       3858.99       4116.08       114.16 o
   6   8   4       4895.65       4724.32       102.20 o
   8   8   4       9026.45       9162.44       212.25 o
  10   8   4       8240.52       8830.34       235.12 o
  12   8   4      12330.05      11947.06       265.86 o
  14   8   4        951.04       1202.50        76.73 o
  16   8   4       1333.21       1486.15        89.41 o
  18   8   4       7813.48       7988.23       219.79 o
  20   8   4        586.97        562.27        63.79 o
  22   8   4       2384.26       2337.42       119.48 o
  24   8   4       1388.35       1371.78       141.07 o
  26   8   4       3507.34       3675.14       238.74 o
  28   8   4         52.00         43.41        72.35 o
 -33   9   4      14808.14      15785.52       413.98 o
 -31   9   4        257.73        385.45        76.22 o
 -29   9   4      31883.62      33118.82       659.67 o
 -27   9   4       1745.29       1813.29       217.04 o
 -25   9   4      56387.13      58498.05      1002.30 o
 -23   9   4       3553.35       3440.07       177.25 o
 -21   9   4      46689.24      47762.36       818.06 o
 -19   9   4        125.29        193.19        43.83 o
 -17   9   4      20299.57      20795.01       321.63 o
 -15   9   4        256.32        316.51        34.65 o
 -13   9   4      37278.11      38054.15       512.87 o
 -11   9   4        146.80        153.14        22.28 o
  -9   9   4      42419.28      42764.88       560.74 o
  -7   9   4       9273.49       8640.97       166.66 o
  -5   9   4     153276.09     147604.81      1747.41 o
  -3   9   4       1895.12       1838.84        67.65 o
  -1   9   4      79393.27      78859.16       969.36 o
   1   9   4      18283.00      18502.32       280.65 o
   3   9   4      78994.64      77960.38      1494.02 o
   5   9   4      11238.00      11338.44       193.36 o
   7   9   4      79055.55      78717.57       963.31 o
   9   9   4       3417.21       3423.00       126.60 o
  11   9   4      39297.37      40025.50       675.20 o
  13   9   4       3411.42       3086.82       122.99 o
  15   9   4      39630.93      39388.08       682.80 o
  17   9   4      19814.30      19155.64       701.75 o
  19   9   4      38642.34      38326.60      1164.76 o
  21   9   4       7165.10       7118.84       217.37 o
  23   9   4      22112.59      22326.77       464.76 o
  25   9   4       8280.43       8370.35       368.96 o
  27   9   4      18728.37      18484.21       622.17 o
  29   9   4       6561.06       6496.60       332.79 o
 -32  10   4        130.76        209.80       108.52 o
 -30  10   4       4152.77       4617.87       195.71 o
 -28  10   4        107.55        153.18        58.66 o
 -26  10   4        290.07        416.92       101.28 o
 -24  10   4        342.15        338.58        65.11 o
 -22  10   4       2537.00       2476.70       119.48 o
 -20  10   4       1040.20       1055.76        79.17 o
 -18  10   4       4317.66       4633.88       169.71 o
 -16  10   4        492.37        567.25        55.58 o
 -14  10   4       1315.72       1189.84        74.04 o
 -12  10   4       6402.01       6086.17       141.52 o
 -10  10   4       6379.85       6351.94       143.13 o
  -8  10   4       2469.89       2572.91        84.46 o
  -6  10   4        903.67        785.13        49.77 o
  -4  10   4       2890.22       3001.05        92.86 o
  -2  10   4      13983.95      13352.54       229.04 o
   0  10   4       3189.42       3162.17        92.43 o
   2  10   4       7936.77       7929.87       159.15 o
   4  10   4        814.43        703.46        47.34 o
   6  10   4       2411.78       2214.74       105.49 o
   8  10   4        639.27        825.31        66.50 o
  10  10   4       5815.38       5439.53       168.58 o
  12  10   4       1268.16       1351.71       209.80 o
  14  10   4        277.00        293.40        51.16 o
  16  10   4       1692.25       1689.64        97.20 o
  18  10   4        121.01        110.45        38.11 o
  20  10   4        805.97        684.60        76.73 o
  22  10   4       2544.40       2901.69       138.12 o
  24  10   4        102.17        139.26        50.39 o
  26  10   4        479.44        535.35       115.75 o
  28  10   4        189.23         57.88        57.88 o
 -29  11   4       7442.08       7762.65       383.43 o
 -27  11   4       1416.94       1475.84       166.39 o
 -25  11   4      28614.58      29068.33       839.20 o
 -23  11   4        501.55        368.96       101.28 o
 -21  11   4      40109.49      40867.84      1056.24 o
 -19  11   4         17.49         86.81        57.88 o
 -17  11   4      23033.82      24322.19       461.25 o
 -15  11   4         25.50         73.32        68.73 o
 -13  11   4      22768.71      22074.90       420.90 o
 -11  11   4         34.41         18.72        26.28 o
  -9  11   4      39600.97      38774.20       535.63 o
  -7  11   4       5075.55       5083.70       127.91 o
  -5  11   4      54611.86      53319.02       699.80 o
  -3  11   4        119.82        134.73        30.45 o
  -1  11   4      30710.67      30839.52       440.55 o
   1  11   4       2637.67       2370.95        82.87 o
   3  11   4      48150.06      48373.26       638.20 o
   5  11   4      17426.53      17616.35       289.95 o
   7  11   4      56508.88      56347.72      1327.53 o
   9  11   4      10294.88      10482.21       336.41 o
  11  11   4      44929.19      43713.59       746.82 o
  13  11   4       4374.51       4459.80       160.59 o
  15  11   4      23913.75      23751.32       781.33 o
  17  11   4       2452.44       2740.84       130.37 o
  19  11   4      37463.65      37716.37       690.55 o
  21  11   4       8303.09       8866.99       260.89 o
  23  11   4      16095.03      16204.39       386.20 o
  25  11   4       4023.18       4280.50       179.05 o
  27  11   4      12580.04      12682.12       491.95 o
 -24  12   4       3088.46       3429.17       231.50 o
 -22  12   4       4290.25       4810.96       260.44 o
 -20  12   4       7975.52       7878.40       332.79 o
 -18  12   4       4764.46       5165.45       253.21 o
 -16  12   4        467.46        655.56        65.11 o
 -14  12   4       2192.87       2264.73       104.78 o
 -12  12   4         16.27         78.49        26.25 o
 -10  12   4      14729.27      13872.66       250.40 o
  -8  12   4         78.42        127.22        29.99 o
  -6  12   4        976.95        897.47        58.18 o
  -4  12   4       1130.83       1055.62        61.16 o
  -2  12   4      14251.71      14001.21       249.98 o
   0  12   4       3962.58       3946.58       193.58 o
   2  12   4       1609.12       1529.64       103.06 o
   4  12   4       1607.71       1676.95        72.40 o
   6  12   4       2800.09       2689.98       296.62 o
   8  12   4         86.60         94.05        50.64 o
  10  12   4       6153.24       6695.87       202.02 o
  12  12   4       6770.67       6293.20       419.60 o
  14  12   4       4235.47       4391.36       166.20 o
  16  12   4       2567.14       2435.29       125.25 o
  18  12   4       3412.87       3406.50       150.84 o
  20  12   4        366.83        332.99        63.79 o
  22  12   4       3925.59       3901.06       285.76 o
  24  12   4       5488.09       6201.24       311.08 o
  26  12   4       2585.07       1873.74       159.16 o
 -17  13   4      26553.86      27172.88       752.39 o
 -15  13   4         27.64         79.02        32.96 o
 -13  13   4      26587.01      25694.35       403.53 o
 -11  13   4        198.94        166.33        34.09 o
  -9  13   4      35059.91      35097.64       508.10 o
  -7  13   4       3578.75       3213.54       105.76 o
  -5  13   4       7729.89       7795.43       176.79 o
  -3  13   4       3084.45       2805.31        98.79 o
  -1  13   4      16978.13      16973.44       291.84 o
   1  13   4        958.42        985.51        78.06 o
   3  13   4      26047.79      26467.61       405.56 o
   5  13   4       1325.73       1337.54       137.46 o
   7  13   4      27748.29      26869.23       766.86 o
   9  13   4       5111.50       5021.77       176.43 o
  11  13   4      23997.34      24079.80      1540.95 o
  13  13   4       1291.73       1379.97       101.28 o
  15  13   4      15054.63      14967.63       357.98 o
  17  13   4       2655.53       2632.38       137.84 o
  19  13   4      25541.82      26271.86       544.79 o
  21  13   4       6918.17       7109.09       240.27 o
  23  13   4      24989.03      26694.12       562.71 o
  25  13   4       3964.31       4044.10       245.97 o
 -14  14   4       2846.62       2922.75       173.63 o
 -12  14   4       1886.56       1922.80       209.80 o
 -10  14   4       2965.80       3063.68       130.37 o
  -8  14   4       3285.12       3393.05       138.12 o
  -6  14   4       3634.24       3676.56       143.24 o
  -4  14   4       6712.81       6441.55       194.19 o
  -2  14   4      30173.95      28686.05       439.59 o
   0  14   4       5111.53       4868.84       137.44 o
   2  14   4       8635.94       8297.51       186.05 o
   4  14   4       6054.56       5761.46       196.90 o
   6  14   4      21351.57      20527.96       600.47 o
   8  14   4       2135.12       2227.21       122.77 o
  10  14   4       7723.97       8499.13       250.51 o
  12  14   4       6697.36       6504.89       217.01 o
  14  14   4      12171.11      12169.89       481.10 o
  16  14   4       7692.74       8233.38       258.00 o
  18  14   4       5899.78       6089.33       219.79 o
  20  14   4        475.09        410.74        71.07 o
  22  14   4      11041.43      11880.24       340.02 o
 -13  15   4      11946.89      11793.39       301.30 o
 -11  15   4       2129.97       2156.32       198.95 o
  -9  15   4      17964.38      18119.69       393.80 o
  -7  15   4       1990.33       1950.68       151.93 o
  -5  15   4      10654.26      10414.11       271.13 o
  -3  15   4          6.91         36.73        39.79 o
  -1  15   4      14963.80      14029.60       324.57 o
   1  15   4         50.06         68.73        35.81 o
   3  15   4      19885.90      18751.89       593.23 o
   5  15   4       3596.81       4217.73       245.97 o
   7  15   4      15052.52      14375.00       506.42 o
   9  15   4       1909.38       1519.25       166.39 o
  11  15   4      16532.54      16480.25       571.53 o
  13  15   4       2025.42       2184.83       195.33 o
  15  15   4      20568.07      21522.72       694.51 o
  17  15   4        589.54        651.11       130.22 o
  19  15   4      14108.49      14476.29       542.59 o
 -12  16   4       5293.05       5478.94       196.50 o
 -10  16   4      11559.34      11944.51       332.79 o
  -8  16   4       5573.48       5876.38       264.06 o
  -6  16   4      12090.08      11943.37       304.34 o
  -4  16   4       5266.01       4995.61       179.05 o
  -2  16   4      18241.96      17925.18       398.62 o
   0  16   4      10528.67      10450.96       277.92 o
   2  16   4      18990.74      18151.43       593.23 o
   4  16   4       8063.88       7863.93       354.49 o
   6  16   4      22617.75      23447.10       716.22 o
   8  16   4       3714.47       3733.02       245.97 o
  10  16   4      12840.88      12624.25       491.95 o
  12  16   4       1089.78       1049.01       151.93 o
  14  16   4      10004.29       9600.22       426.84 o
 -11  17   4        761.98        732.36        86.81 o
  -9  17   4       9826.16      10489.47       466.63 o
  -7  17   4       1185.50       1294.00       104.78 o
  -5  17   4       9413.34       9729.65       278.76 o
  -3  17   4        222.06        239.68        56.27 o
  -1  17   4        522.84        824.74       130.22 o
   1  17   4       1121.73        904.32       137.46 o
   3  17   4       6702.74       6901.74       340.02 o
   5  17   4        256.06        188.10        86.81 o
   7  17   4       5605.47       5462.07       311.08 o
   9  17   4        439.25        586.00       122.99 o
  -8  18   4      12701.85      13152.01       350.39 o
  -6  18   4       7912.67       7616.69       250.66 o
  -4  18   4       9021.03       9243.52       281.22 o
  -2  18   4      12344.32      12580.84       484.71 o
   0  18   4       8983.38       8963.58       397.90 o
   2  18   4      19006.18      20169.86       665.58 o
   4  18   4       3153.47       2691.24       217.04 o
  -5  19   4         67.32         50.64        65.11 o
 -37   1   5       5157.45       5172.99       235.15 o
 -35   1   5       9719.82       9423.28       306.93 o
 -33   1   5      14853.95      14356.34       381.09 o
 -31   1   5      21720.27      20151.46       462.94 o
 -29   1   5      38188.56      36026.34       541.39 o
 -27   1   5       2993.00       2914.42       182.71 o
 -25   1   5      51371.45      48424.53      1557.75 o
 -23   1   5      20935.91      20583.95       333.50 o
 -21   1   5      47220.71      46497.59       628.62 o
 -19   1   5      10976.79      10800.58       218.40 o
 -17   1   5      99878.84     100752.99      1234.13 o
 -15   1   5      12113.50      11649.67       242.95 o
 -13   1   5     123335.70     124476.70      1489.06 o
 -11   1   5      36029.54      36076.91       584.49 o
  -9   1   5     143306.56     139685.52      3038.96 o
  -7   1   5      34276.48      33854.84       902.69 o
  -5   1   5        452.04        585.19        83.20 o
  -3   1   5      30289.60      33293.31       365.10 o
  -1   1   5     275299.31     266008.28      3928.33 o
   1   1   5        442.07        482.17        20.60 o
   3   1   5     115148.43     118296.88      1192.77 o
   5   1   5       7261.27       6976.56       104.42 o
   7   1   5      72909.81      75286.18       772.83 o
   9   1   5        154.96        147.88        11.55 o
  11   1   5      54528.04      54499.04       573.18 o
  13   1   5      13007.21      13706.76       246.62 o
  15   1   5      97237.16     100179.26      1464.94 o
  17   1   5       3562.09       3814.57       133.01 o
  19   1   5      58248.93      58951.77       964.28 o
  21   1   5         22.04        144.69        40.92 o
  23   1   5      43515.44      41997.67       746.88 o
  25   1   5         31.30         19.48        72.35 o
  27   1   5      19841.59      18738.54       424.59 o
  29   1   5          7.17        -27.27        32.96 o
  31   1   5      26201.49      27457.09       588.23 o
 -36   2   5       5587.88       5204.79       230.03 o
 -34   2   5          6.37         58.53        55.58 o
 -32   2   5       3750.42       3567.56       173.93 o
 -30   2   5       1111.72        994.87        97.20 o
 -28   2   5         39.31         46.33        26.24 o
 -26   2   5         35.66         -5.88        24.36 o
 -24   2   5       2238.22       2125.68        85.84 o
 -22   2   5        147.65        192.65        33.47 o
 -20   2   5       9134.69       9226.70       181.77 o
 -18   2   5      14475.97      14791.67       246.15 o
 -16   2   5      21745.72      22263.48       326.95 o
 -14   2   5       3415.05       3529.62        89.04 o
 -12   2   5      10848.56      10426.49       175.33 o
 -10   2   5      21996.28      21460.24       360.62 o
  -8   2   5      17619.74      17551.89       250.33 o
  -6   2   5      26999.17      27935.56       442.48 o
  -4   2   5        232.86        276.45        20.04 o
  -2   2   5       1725.20       2209.95       180.86 o
   0   2   5      10921.86      11600.41       166.66 o
   2   2   5      54032.67      55064.20       571.14 o
   4   2   5      13900.89      15459.14       262.10 o
   6   2   5      18273.91      20085.97       258.06 o
   8   2   5      12092.37      13864.72       203.90 o
  10   2   5       1828.62       2123.67        60.57 o
  12   2   5        443.71        484.62        30.67 o
  14   2   5        294.70        353.98        29.78 o
  16   2   5       2399.37       2200.40        69.98 o
  18   2   5        926.45        992.45        71.62 o
  20   2   5         25.25         25.65        36.17 o
  22   2   5       7019.22       6478.85       199.31 o
  24   2   5        962.22       1065.71       112.14 o
  26   2   5        499.69        418.76        63.79 o
  28   2   5       4649.89       4398.62       178.83 o
  30   2   5       1888.57       2158.68       130.37 o
  32   2   5        407.81        581.06        84.29 o
 -37   3   5       3999.74       4083.29       202.02 o
 -35   3   5       6764.67       6735.34       361.73 o
 -33   3   5      15487.89      15092.33       393.80 o
 -31   3   5       9532.69       8591.53       270.98 o
 -29   3   5      12885.76      12455.41       327.28 o
 -27   3   5       5430.90       5524.39       148.78 o
 -25   3   5      30450.27      29462.29       445.80 o
 -23   3   5      14752.09      14501.74       321.40 o
 -21   3   5      39094.40      37742.29       526.83 o
 -19   3   5      13655.81      13636.60       234.83 o
 -17   3   5      32351.57      32926.94       457.59 o
 -15   3   5       8069.41       8248.89       157.18 o
 -13   3   5      45999.16      45812.56       589.97 o
 -11   3   5      53689.00      56555.70       708.27 o
  -9   3   5     104759.99     104937.55      2369.31 o
  -7   3   5     102374.80     102900.50      2173.22 o
  -5   3   5      94468.48      92228.40      1332.43 o
  -3   3   5         43.05         66.11        25.32 o
  -1   3   5     197789.56     192720.09      4755.90 o
   1   3   5      23652.34      24421.17       535.35 o
   3   3   5      96298.66      96142.71      1139.73 o
   5   3   5      37127.56      40783.25       493.74 o
   7   3   5      32450.38      31244.02       404.61 o
   9   3   5       5223.68       5251.07       103.95 o
  11   3   5      71530.13      71759.72       881.82 o
  13   3   5        425.67        474.56        32.89 o
  15   3   5      48506.11      49326.66       637.60 o
  17   3   5      11343.07      11523.83       257.67 o
  19   3   5       9094.11       9840.96       245.39 o
  21   3   5        327.47        464.49        58.66 o
  23   3   5      27784.38      26837.27       526.83 o
  25   3   5        393.69        281.75        53.53 o
  27   3   5      30663.79      29003.80       585.58 o
  29   3   5        213.56        220.65        56.27 o
  31   3   5      20564.77      21719.77       498.75 o
  33   3   5        592.68        535.36       130.22 o
 -36   4   5       8992.56       9175.18       408.75 o
 -34   4   5         10.61         14.47        79.58 o
 -32   4   5       1589.15       1714.01       130.37 o
 -30   4   5        695.53        748.31        89.41 o
 -28   4   5      13408.78      13546.94       342.29 o
 -26   4   5       3435.26       3110.12       106.15 o
 -24   4   5       7245.79       7056.12       164.53 o
 -22   4   5         53.88         41.58        41.35 o
 -20   4   5      35515.94      34493.30       487.57 o
 -18   4   5        271.69        320.07        39.63 o
 -16   4   5      15234.83      14512.65       237.58 o
 -14   4   5       8293.59       8842.13       162.18 o
 -12   4   5      20195.29      19804.49       287.79 o
 -10   4   5       3907.09       4069.74       111.15 o
  -8   4   5      27873.90      29252.57       401.52 o
  -6   4   5       7655.72       8390.07       138.04 o
  -4   4   5      77766.25      75369.83      1490.46 o
  -2   4   5        257.86        255.18        49.92 o
   0   4   5      40095.56      39024.93       886.25 o
   2   4   5       7934.60       7761.46       123.38 o
   4   4   5       6269.93       5953.76       104.19 o
   6   4   5       9283.61       9260.30       178.56 o
   8   4   5      27036.94      28069.24       378.72 o
  10   4   5      10281.68      10230.85       170.57 o
  12   4   5      33269.95      33177.78       446.12 o
  14   4   5        962.93       1046.32        48.29 o
  16   4   5      24567.04      24892.76       363.55 o
  18   4   5       1986.55       2214.68        77.06 o
  20   4   5      10646.24      10845.91       265.42 o
  22   4   5       2665.39       2693.59       126.60 o
  24   4   5       5440.55       5513.47       189.07 o
  26   4   5       2576.47       2612.23       132.71 o
  28   4   5       3545.56       3352.54       158.34 o
  30   4   5       4048.81       4274.83       285.76 o
  32   4   5       2614.10       2814.23       217.04 o
 -35   5   5       5613.60       5829.95       235.15 o
 -33   5   5      12717.99      12496.42       355.28 o
 -31   5   5       5221.94       5172.69       296.62 o
 -29   5   5       5380.82       5578.35       206.76 o
 -27   5   5       2828.83       2955.49       140.61 o
 -25   5   5      17973.30      18015.77       309.71 o
 -23   5   5        251.93        313.50        38.01 o
 -21   5   5       4974.62       5332.14       132.48 o
 -19   5   5       7843.81       7775.27       163.26 o
 -17   5   5      14642.60      14371.52       238.58 o
 -15   5   5       2430.58       2232.31        86.22 o
 -13   5   5      31844.15      31966.04       434.84 o
 -11   5   5       7147.34       7013.64       207.24 o
  -9   5   5      47615.95      46200.62       587.88 o
  -7   5   5       9965.65       9569.17       182.95 o
  -5   5   5      36802.12      36648.89       468.99 o
  -3   5   5       1476.11       1656.71       108.52 o
  -1   5   5      58069.57      59526.23       902.02 o
   1   5   5         59.77         61.49        20.46 o
   3   5   5      35015.06      33753.59       478.52 o
   5   5   5       6461.59       7169.65       122.35 o
   7   5   5      11091.14      10396.10       283.08 o
   9   5   5       9000.08       8933.11       198.95 o
  11   5   5      21203.60      22115.11       317.98 o
  13   5   5       2021.13       2117.12        73.93 o
  15   5   5      54086.85      53291.98       691.06 o
  17   5   5        922.68        795.22        68.07 o
  19   5   5      19547.65      19255.66       343.37 o
  21   5   5        697.86        669.19       108.52 o
  23   5   5      14977.40      14746.54       947.72 o
  25   5   5         12.55          2.23        32.96 o
  27   5   5      13038.42      12701.45       582.38 o
  29   5   5        839.38        840.94        94.53 o
 -36   6   5      11526.33      12396.52       502.80 o
 -34   6   5        263.62        325.09        79.17 o
 -32   6   5      12252.64      12499.59       352.53 o
 -30   6   5       1971.60       1761.36       119.48 o
 -28   6   5      32537.36      31346.52       623.85 o
 -26   6   5       3095.72       3154.25       209.80 o
 -24   6   5      12605.82      12306.32       278.04 o
 -22   6   5       1592.18       1674.16        74.25 o
 -20   6   5      31172.49      30418.45       441.50 o
 -18   6   5       4527.57       4571.16       114.93 o
 -16   6   5      51523.89      50556.76       660.37 o
 -14   6   5       8828.59       9557.21       173.13 o
 -12   6   5      79962.27      83033.91      1020.95 o
 -10   6   5      25848.58      27675.45       378.86 o
  -8   6   5      23922.16      24506.16       420.14 o
  -6   6   5      12985.15      11842.92       368.96 o
  -4   6   5      74490.06      76721.09      1157.25 o
  -2   6   5       3222.63       2998.18        98.87 o
   0   6   5      25487.76      24951.17       426.58 o
   2   6   5      10984.46      11354.80       230.03 o
   4   6   5      48288.10      51236.66       638.08 o
   6   6   5      25874.11      24937.68       339.72 o
   8   6   5      47216.88      48560.04       617.59 o
  10   6   5      24310.06      24710.15       348.66 o
  12   6   5      62203.72      60940.68       772.12 o
  14   6   5       8119.21       8316.92       161.93 o
  16   6   5      33229.92      32124.46       541.29 o
  18   6   5      25545.15      25092.38       378.06 o
  20   6   5      20947.50      20571.62       357.30 o
  22   6   5       9264.50       8989.64       264.06 o
  24   6   5      11727.40      11332.63       611.32 o
  26   6   5       8542.72       8457.16       376.20 o
  28   6   5        742.00        571.53       115.75 o
  30   6   5      12728.49      12544.67       499.18 o
 -35   7   5       3239.60       3269.12       175.10 o
 -33   7   5         36.70         76.82        53.53 o
 -31   7   5       1916.35       1809.71       131.83 o
 -29   7   5       4397.46       4393.49       186.25 o
 -27   7   5       3063.88       2996.27       145.19 o
 -25   7   5      10441.79      10656.02       283.05 o
 -23   7   5        102.74        109.18        30.54 o
 -21   7   5        145.41        290.49        38.72 o
 -19   7   5        386.98        492.65        44.07 o
 -17   7   5       4883.37       4876.52       149.29 o
 -15   7   5       7363.28       7485.29       444.92 o
 -13   7   5       9017.08       9070.81       166.77 o
 -11   7   5      11111.63      11240.99       188.49 o
  -9   7   5       1890.05       1857.58       129.19 o
  -7   7   5       5366.45       5503.98       103.90 o
  -5   7   5      11530.07      11340.38       340.02 o
  -3   7   5        714.20        699.67        50.39 o
  -1   7   5      19095.53      18764.71       347.41 o
   1   7   5       1724.52       2225.09        86.96 o
   3   7   5       8543.81       8438.00       227.89 o
   5   7   5         15.56         61.49        25.58 o
   7   7   5       8036.01       8678.23       235.12 o
   9   7   5        895.90        736.54        58.66 o
  11   7   5       3892.83       3898.01       191.71 o
  13   7   5       7421.84       6998.87       186.25 o
  15   7   5      28364.15      28337.90       513.64 o
  17   7   5        498.41        477.48        58.66 o
  19   7   5       9746.46      10141.80       252.25 o
  21   7   5        668.12        676.58        71.07 o
  23   7   5       2820.47       2807.00       202.57 o
  25   7   5        456.21        441.31       101.28 o
  27   7   5        894.15        875.38       144.69 o
  29   7   5        446.13        470.24       108.52 o
 -34   8   5        199.94        185.87        72.35 o
 -32   8   5      18558.15      19680.82       474.43 o
 -30   8   5         56.22          4.42        61.49 o
 -28   8   5      24109.81      24974.36       528.56 o
 -26   8   5         10.39        -13.02        36.12 o
 -24   8   5      18447.38      18829.38       413.51 o
 -22   8   5      24676.34      24489.97       382.36 o
 -20   8   5      34503.31      35466.87       505.09 o
 -18   8   5      18742.71      19332.66       307.58 o
 -16   8   5      37368.16      37959.52       632.62 o
 -14   8   5       7399.03       7741.22       154.12 o
 -12   8   5      43090.50      43980.53       579.16 o
 -10   8   5        790.17        783.33        54.09 o
  -8   8   5      28041.86      29176.47       695.63 o
  -6   8   5        366.72        353.30        45.19 o
  -4   8   5      72640.52      72163.55      1111.15 o
  -2   8   5      26939.50      27049.13       475.01 o
   0   8   5      29531.26      28125.33       488.04 o
   2   8   5      31880.54      32533.67       795.80 o
   4   8   5      86263.20      90816.53      1978.65 o
   6   8   5       5393.85       5261.45       153.47 o
   8   8   5      58301.13      57564.82       910.19 o
  10   8   5        121.27        177.51        38.11 o
  12   8   5      77133.23      73862.34      1150.46 o
  14   8   5       9308.20       9324.54       232.38 o
  16   8   5      25032.58      24055.17       460.06 o
  18   8   5      13990.55      14675.23       326.92 o
  20   8   5      18658.98      18289.99       390.72 o
  22   8   5       6278.44       6107.87       198.72 o
  24   8   5      19666.95      18780.83       614.93 o
  26   8   5       8500.94       8587.38       383.43 o
  28   8   5      12353.12      11777.81       470.24 o
 -33   9   5         20.61         -0.76        43.74 o
 -31   9   5         17.49        -27.03        61.49 o
 -29   9   5       4574.69       4442.66       190.56 o
 -27   9   5       5475.63       5664.63       206.00 o
 -25   9   5        283.28        341.58        60.75 o
 -23   9   5       1542.47       1478.19        98.87 o
 -21   9   5         26.79         26.87        23.39 o
 -19   9   5       5065.55       5163.32       129.59 o
 -17   9   5        183.96        282.02        63.06 o
 -15   9   5         76.85         72.35        20.64 o
 -13   9   5       2054.07       1948.52        93.71 o
 -11   9   5        278.59        256.40        50.64 o
  -9   9   5        114.70         91.27        43.41 o
  -7   9   5        314.84        336.82        48.40 o
  -5   9   5      11570.36      11482.19       542.59 o
  -3   9   5        498.96        418.59        51.16 o
  -1   9   5       2788.02       2778.74        95.65 o
   1   9   5        460.79        606.22       119.37 o
   3   9   5       1019.23       1100.41        71.62 o
   5   9   5       4984.96       4767.60       148.35 o
   7   9   5       2370.38       2119.82        97.20 o
   9   9   5          0.85         25.32        25.58 o
  11   9   5         50.04        102.40        32.96 o
  13   9   5       1117.22       1144.06        86.81 o
  15   9   5      12970.84      12425.17       291.45 o
  17   9   5        463.87        416.77        61.39 o
  19   9   5       2237.09       1919.59       104.78 o
  21   9   5       1686.79       1509.07        99.66 o
  23   9   5         99.15         97.67        54.26 o
  25   9   5       1596.79       1584.36       166.39 o
  27   9   5         13.83        -14.47        57.88 o
 -32  10   5      17484.01      17782.47       658.34 o
 -30  10   5        947.09       1092.41       166.39 o
 -28  10   5      32826.08      33792.47       976.66 o
 -26  10   5         79.44        108.52        79.58 o
 -24  10   5      22475.51      23454.33       716.22 o
 -22  10   5       1452.58       1468.61       151.93 o
 -20  10   5      45078.15      45291.48       772.17 o
 -18  10   5       1646.08       1715.07       195.33 o
 -16  10   5      57098.19      56545.97       916.44 o
 -14  10   5       8018.15       7845.67       208.06 o
 -12  10   5      86008.68      84607.78      1501.16 o
 -10  10   5       9398.94       9137.26       224.39 o
  -8  10   5      60053.71      59481.18       952.81 o
  -6  10   5      22144.36      21519.98       524.50 o
  -4  10   5      93567.34      91335.38      1126.35 o
  -2  10   5      16786.23      16535.71       288.75 o
   0  10   5      95813.10      93102.58      1141.77 o
   2  10   5       7289.02       7225.77       151.90 o
   4  10   5      81706.10      81030.09      1002.42 o
   6  10   5      10931.20      10139.56       245.55 o
   8  10   5      35622.34      36352.33       634.27 o
  10  10   5      17876.70      18149.02       373.44 o
  12  10   5      26854.45      26082.32       493.63 o
  14  10   5      26647.75      26319.62       506.42 o
  16  10   5      18945.28      18502.85       393.80 o
  18  10   5       8134.72       8618.18       242.95 o
  20  10   5      15751.93      15390.76       419.60 o
  22  10   5       1023.19        899.96        89.41 o
  24  10   5      14486.50      14165.20       520.89 o
  26  10   5       7717.08       7466.03       354.49 o
 -31  11   5          6.55        -36.17        86.81 o
 -29  11   5        147.55        115.75        94.05 o
 -27  11   5          4.38         28.94        72.35 o
 -25  11   5       8589.45       9028.69       397.90 o
 -23  11   5       2027.87       2090.78       180.86 o
 -21  11   5       4731.75       4876.07       260.44 o
 -19  11   5        297.05        248.25        46.81 o
 -17  11   5       1363.81       1489.12        88.54 o
 -15  11   5         37.71         77.17        29.43 o
 -13  11   5        675.43        611.48        60.75 o
 -11  11   5        781.29        797.13        68.92 o
  -9  11   5       2663.39       2560.66       114.34 o
  -7  11   5       6132.11       5958.00       155.94 o
  -5  11   5        631.79        712.36        82.64 o
  -3  11   5       2394.00       2540.63        88.66 o
  -1  11   5        895.09        958.68        57.28 o
   1  11   5       7905.10       7977.54       167.47 o
   3  11   5        685.72        766.77        49.90 o
   5  11   5        364.72        332.88        97.67 o
   7  11   5        883.58        792.20        71.62 o
   9  11   5         64.03         79.58        36.17 o
  11  11   5      11387.92      11773.27       289.00 o
  13  11   5       1977.29       1944.90       107.43 o
  15  11   5       1569.38       1544.41        99.66 o
  17  11   5       1437.13       1185.86        94.53 o
  19  11   5        498.17        411.46        66.50 o
  21  11   5         74.21        148.31        51.16 o
  23  11   5       1861.63       1686.66       117.33 o
  25  11   5        880.06        875.38       137.46 o
 -28  12   5      17813.20      18650.61       651.11 o
 -26  12   5       1262.35       1352.86       166.39 o
 -24  12   5      20754.16      20198.80       658.34 o
 -22  12   5        438.65        426.84       101.28 o
 -20  12   5      39135.47      39529.45      1041.77 o
 -18  12   5       5114.66       5021.85       169.95 o
 -16  12   5      48582.34      46405.31       788.86 o
 -14  12   5       7233.23       6966.09       203.86 o
 -12  12   5      33502.92      32288.09       584.91 o
 -10  12   5       2270.73       2209.24       107.06 o
  -8  12   5      22450.73      21542.52       347.57 o
  -6  12   5       7368.94       7253.05       166.77 o
  -4  12   5      34241.04      32952.04       504.45 o
  -2  12   5       4475.08       4185.69       120.18 o
   0  12   5      32320.45      30365.07       447.32 o
   2  12   5      10407.89      10150.09       200.57 o
   4  12   5      23936.81      22606.48       450.08 o
   6  12   5      17589.50      16324.72       466.63 o
   8  12   5      27665.19      26254.65       508.98 o
  10  12   5      11401.47      11147.94       283.88 o
  12  12   5      20880.92      20619.63       434.82 o
  14  12   5      13141.32      13087.08       322.28 o
  16  12   5      11186.50      10945.61       294.11 o
  18  12   5      10488.96      10550.34       291.59 o
  20  12   5      13287.65      13422.41       531.74 o
  22  12   5       3423.94       3466.45       191.72 o
  24  12   5       7048.94       6912.63       237.50 o
 -21  13   5      16167.37      16299.39       557.06 o
 -19  13   5        377.32        614.93       115.75 o
 -17  13   5       8621.31       9038.98       405.13 o
 -15  13   5       3808.15       3711.05       145.19 o
 -13  13   5       6495.50       6477.22       198.72 o
 -11  13   5        717.58        702.84       119.37 o
  -9  13   5       7500.19       7301.80       343.64 o
  -7  13   5      12563.91      12038.87       234.91 o
  -5  13   5      10054.04       9734.40       204.32 o
  -3  13   5       2740.92       2684.24       112.49 o
  -1  13   5       5566.26       5428.07       142.86 o
   1  13   5        110.34         98.72        55.67 o
   3  13   5       5992.26       5895.75       194.19 o
   5  13   5       1639.97       2022.09       144.69 o
   7  13   5       9802.72      10062.37       268.53 o
   9  13   5        350.81        477.62        90.43 o
  11  13   5      20974.01      19695.90       427.13 o
  13  13   5       1066.18       1088.57        94.53 o
  15  13   5       6971.73       6681.43       314.70 o
  17  13   5        194.70        198.16        58.66 o
  19  13   5        216.11        227.10        58.66 o
  21  13   5        935.51       1055.80        99.66 o
  23  13   5       6386.53       6852.73       237.83 o
 -16  14   5      21540.01      21132.05       607.70 o
 -14  14   5       2145.01       2083.54       151.93 o
 -12  14   5      12198.46      11582.48       397.90 o
 -10  14   5       3952.69       3721.55       148.09 o
  -8  14   5      12127.42      11650.68       236.66 o
  -6  14   5         40.24         57.88        29.24 o
  -4  14   5      19530.76      18734.00       325.31 o
  -2  14   5        187.20        129.00        31.38 o
   0  14   5      16089.39      16241.57       292.78 o
   2  14   5       5440.30       5146.86       186.67 o
   4  14   5      15827.60      15221.85       360.40 o
   6  14   5      11128.49      10787.66       481.10 o
   8  14   5      10857.79      10548.54       546.21 o
  10  14   5       3937.36       3799.24       166.20 o
  12  14   5       8099.25       7812.00       520.89 o
  14  14   5       4631.78       4817.88       191.78 o
  16  14   5       5529.30       5264.48       204.43 o
  18  14   5       6025.52       6503.04       336.41 o
  20  14   5      11148.65      11109.51       319.69 o
 -15  15   5       5387.59       5339.08       260.44 o
 -13  15   5      17810.41      17529.26       542.59 o
 -11  15   5        854.39       1012.83       122.99 o
  -9  15   5      15785.01      15829.14       513.65 o
  -7  15   5       2597.88       2578.26       151.93 o
  -5  15   5       8017.70       7840.30       230.03 o
  -3  15   5       1589.25       1448.57        96.79 o
  -1  15   5      34866.47      35629.68       644.02 o
   1  15   5       2576.17       2192.06       173.63 o
   3  15   5      24260.79      23837.77       701.75 o
   5  15   5       2402.16       2387.39       188.10 o
   7  15   5      12237.50      11669.31       683.66 o
   9  15   5        470.44        569.53        90.43 o
  11  15   5       2328.93       1883.32       278.53 o
  13  15   5       1407.82       1362.52       133.84 o
  15  15   5      11562.62      11625.88       470.24 o
  17  15   5        103.18         70.99        97.67 o
  19  15   5       7802.08       7306.87       347.26 o
 -12  16   5       5676.29       6019.13       289.38 o
 -10  16   5       2628.36       2358.46       180.86 o
  -8  16   5       2943.63       2792.53       188.10 o
  -6  16   5        276.47        151.93        57.88 o
  -4  16   5       7696.86       7252.59       502.80 o
  -2  16   5       1847.12       1740.11       109.90 o
   0  16   5       6578.50       6431.49       311.08 o
   2  16   5        572.98        557.06       108.52 o
   4  16   5       6496.13       6134.88       311.08 o
   6  16   5        357.84        325.55        94.05 o
   8  16   5       6630.61       6677.47       340.02 o
  10  16   5       2367.79       2438.04       202.57 o
  12  16   5       2416.75       2466.97       202.57 o
  14  16   5       2830.96       2980.62       224.27 o
 -11  17   5       4505.63       4680.74       260.44 o
  -9  17   5      23434.05      24127.14       716.22 o
  -7  17   5       1928.17       1909.92       173.63 o
  -5  17   5      20248.93      21378.03       665.58 o
  -3  17   5       2403.99       2322.28       195.33 o
  -1  17   5      34592.78      37460.38      1012.83 o
   1  17   5       4687.43       4716.91       274.91 o
   3  17   5      22360.90      22231.70       708.98 o
   5  17   5       1068.21       1222.64       166.39 o
   7  17   5      20070.59      19569.39       658.34 o
   9  17   5       2519.63       2568.26       217.04 o
 -10  18   5        895.18        868.14       137.46 o
  -8  18   5        113.47        108.52        72.35 o
  -6  18   5         56.93          0.00        57.88 o
  -4  18   5       1269.96       1215.40       159.16 o
  -2  18   5         82.14         86.81        79.58 o
   0  18   5       2670.48       2445.27       209.80 o
   2  18   5         16.83         43.41        57.88 o
 -36   0   6      19084.48      18686.78       672.81 o
 -34   0   6       4331.63       4304.54       282.15 o
 -32   0   6      43365.67      43349.28      1164.76 o
 -30   0   6       2161.92       2318.26       123.39 o
 -28   0   6      15828.07      15116.97       346.06 o
 -26   0   6        689.74        611.32        65.91 o
 -24   0   6      13024.77      11704.84       277.92 o
 -22   0   6       1861.01       1913.34        94.53 o
 -20   0   6      70245.94      70655.66      1104.08 o
 -18   0   6       6023.78       6597.89       253.21 o
 -16   0   6     107071.47     107299.21      1595.18 o
 -14   0   6      33224.21      33693.56      1085.18 o
 -12   0   6      58113.43      55671.96       940.49 o
 -10   0   6      21985.48      23060.19       604.08 o
  -8   0   6        832.55        777.41        50.64 o
  -6   0   6      67423.02      71971.52      1071.27 o
  -4   0   6      49948.08      46450.81      1425.20 o
  -2   0   6       3007.57       3527.99       115.75 o
   0   0   6     151889.16     143912.14      2055.24 o
   2   0   6       7411.03       7528.95       148.09 o
   4   0   6     101793.02     105947.12      1520.44 o
   6   0   6       5727.04       6370.56       131.83 o
   8   0   6      46437.63      45386.85       683.43 o
  10   0   6       6268.17       6610.94       144.69 o
  12   0   6     128823.76     129679.43      1866.47 o
  14   0   6        405.46        470.24        72.35 o
  16   0   6     145617.05     142216.33      3016.80 o
  18   0   6      10788.99       9882.36       340.02 o
  20   0   6      40251.38      39949.05       991.13 o
  22   0   6       5078.58       5324.61       253.21 o
  24   0   6      30878.83      30942.07       839.20 o
  26   0   6      14389.18      14165.20       499.18 o
  28   0   6      29584.05      29784.54       860.91 o
  30   0   6       3445.84       3906.64       253.21 o
 -37   1   6          2.87         41.74        68.73 o
 -35   1   6         68.07        110.19        65.91 o
 -33   1   6         29.37         50.30        53.53 o
 -31   1   6        659.87        647.16        67.96 o
 -29   1   6        117.11        106.54        28.07 o
 -27   1   6       1567.72       1457.63        77.43 o
 -25   1   6        485.61        431.52        49.77 o
 -23   1   6        133.08        154.69        32.89 o
 -21   1   6        308.91        336.88        48.49 o
 -19   1   6       1416.32       1470.34        65.35 o
 -17   1   6        386.03        316.50        33.41 o
 -15   1   6       4787.91       4552.43       121.52 o
 -13   1   6       9329.81       8852.21       160.08 o
 -11   1   6      11025.14      11085.08       270.71 o
  -9   1   6         10.46         70.68        27.68 o
  -7   1   6       1934.62       2148.53       161.97 o
  -5   1   6       2013.64       2090.48       122.84 o
  -3   1   6         96.27        216.49        30.28 o
  -1   1   6      51133.75      53366.53       564.91 o
   1   1   6       4195.82       4690.43        97.11 o
   3   1   6      10050.88      10015.26       129.84 o
   5   1   6         93.51        131.04        14.85 o
   7   1   6        507.36        526.33        31.85 o
   9   1   6       1550.30       1605.45        40.73 o
  11   1   6        588.82        823.91        56.15 o
  13   1   6       4124.11       3826.11        89.21 o
  15   1   6        337.00        369.52        48.40 o
  17   1   6        118.91        144.69        35.81 o
  19   1   6       8996.23       8405.88       222.48 o
  21   1   6        713.71        686.38       122.99 o
  23   1   6       1521.62       1467.23        96.79 o
  25   1   6       1253.39       1219.25       108.52 o
  27   1   6        444.04        553.65        76.73 o
  29   1   6       2693.07       2659.45       145.73 o
  31   1   6         88.68         95.43        53.53 o
 -36   2   6      13840.12      13762.26       393.90 o
 -34   2   6       2082.12       1920.83       143.24 o
 -32   2   6      35731.16      34955.46      1229.87 o
 -30   2   6      13662.79      13226.40       347.75 o
 -28   2   6      29081.07      27399.48       614.42 o
 -26   2   6      13961.04      14030.26       266.45 o
 -24   2   6      55676.00      53568.36       727.15 o
 -22   2   6       7340.70       7567.24       196.08 o
 -20   2   6      61063.77      58543.65       767.83 o
 -18   2   6        133.49        155.04        27.12 o
 -16   2   6      34964.77      33881.50       467.47 o
 -14   2   6       6879.16       7152.83       141.89 o
 -12   2   6      57245.96      56793.44       719.51 o
 -10   2   6       7994.21       7853.19       149.18 o
  -8   2   6     148071.28     147143.41      1741.07 o
  -6   2   6       4773.14       4667.16       112.19 o
  -4   2   6     158684.33     157413.89      2855.01 o
  -2   2   6         10.33         71.58        16.71 o
   0   2   6     199423.09     199322.80      1999.14 o
   2   2   6       7318.11       7237.44       103.59 o
   4   2   6      47721.25      47497.33       503.90 o
   6   2   6       4620.71       5210.95        80.62 o
   8   2   6      21248.47      19933.15       231.92 o
  10   2   6      22819.09      23156.64       475.49 o
  12   2   6      38655.33      38630.64       691.01 o
  14   2   6       1207.60       1055.82        47.85 o
  16   2   6      53280.56      51900.49      1193.70 o
  18   2   6        257.45        210.93        39.97 o
  20   2   6      41632.96      39108.64       687.92 o
  22   2   6       3145.50       2883.25       127.58 o
  24   2   6      29522.48      29010.45       565.25 o
  26   2   6       5243.01       5490.09       196.90 o
  28   2   6      19077.52      18851.86       434.73 o
  30   2   6        638.87        622.25        86.96 o
  32   2   6       8327.42       8290.77       390.66 o
 -37   3   6       2312.51       2372.85       161.08 o
 -35   3   6       3194.16       2990.85       176.43 o
 -33   3   6       3181.07       3281.88       170.86 o
 -31   3   6       5163.55       4951.19       204.43 o
 -29   3   6       2690.61       2602.35       138.12 o
 -27   3   6      11370.27      11161.46       231.15 o
 -25   3   6        171.34        107.36        31.38 o
 -23   3   6       6378.77       5836.17       146.44 o
 -21   3   6       5067.85       4818.69       127.77 o
 -19   3   6       6167.26       5981.22       138.94 o
 -17   3   6       1997.25       1883.07        71.12 o
 -15   3   6       9741.03       9506.10       176.59 o
 -13   3   6      22692.74      22895.53       331.09 o
 -11   3   6      11506.77      11211.36       224.91 o
  -9   3   6       7012.85       6675.95       127.21 o
  -7   3   6      26604.38      25754.53       349.83 o
  -5   3   6       1950.03       1891.22        65.58 o
  -3   3   6      12126.71      11475.82       176.66 o
  -1   3   6        641.28        687.17        95.46 o
   1   3   6      33820.68      34594.07       529.44 o
   3   3   6      11341.39      11250.30       162.90 o
   5   3   6       7943.46       8054.72       111.56 o
   7   3   6      20983.77      22741.08       314.45 o
   9   3   6       1241.64       1276.01        48.29 o
  11   3   6       5723.98       5463.08       133.24 o
  13   3   6       3845.43       4018.32        96.36 o
  15   3   6       9995.22       9515.55       173.83 o
  17   3   6       9655.17       9933.00       325.55 o
  19   3   6      27798.55      24954.01       477.79 o
  21   3   6       9682.15       9690.10       252.87 o
  23   3   6       8308.98       8059.94       463.01 o
  25   3   6       6957.34       6922.50       354.49 o
  27   3   6       3273.10       3152.49       150.84 o
  29   3   6        854.39       1005.32       151.93 o
  31   3   6       2211.47       2228.23       188.10 o
 -36   4   6       6459.62       6337.45       361.73 o
 -34   4   6       4823.55       5094.89       231.50 o
 -32   4   6      18519.17      17866.04       439.58 o
 -30   4   6       5562.85       5610.30       209.55 o
 -28   4   6      11340.66      11203.29       235.73 o
 -26   4   6       3374.01       3477.62       116.90 o
 -24   4   6      31492.31      30339.61       456.90 o
 -22   4   6        493.22        507.37        48.29 o
 -20   4   6      29166.51      29100.31       595.83 o
 -18   4   6       4266.09       4142.05       109.20 o
 -16   4   6      41547.30      41930.92       563.23 o
 -14   4   6         76.32        130.17        22.18 o
 -12   4   6      56371.91      55342.32       703.95 o
 -10   4   6      28267.70      29518.15       401.64 o
  -8   4   6     107726.58     110456.09      1333.30 o
  -6   4   6       9916.17      10035.72       190.56 o
  -4   4   6      68803.52      67910.95       830.21 o
  -2   4   6       7998.70       8371.88       137.10 o
   0   4   6      77532.41      77445.12       936.38 o
   2   4   6       1454.00       1504.89        98.93 o
   4   4   6      23576.28      22767.39       501.22 o
   6   4   6        829.74        827.44        28.21 o
   8   4   6      18865.11      19202.02       277.59 o
  10   4   6        109.03        213.88        45.30 o
  12   4   6      48485.69      49043.45       631.26 o
  14   4   6        562.60        472.49        38.84 o
  16   4   6      18873.77      17827.19       279.99 o
  18   4   6        943.00        819.33        75.96 o
  20   4   6      46902.02      43741.28       756.64 o
  22   4   6        591.89        633.88        97.67 o
  24   4   6      27870.64      27479.71       547.08 o
  26   4   6       1118.76       1299.63       141.07 o
  28   4   6      17514.69      17806.85       421.83 o
  30   4   6        162.49        146.26        58.66 o
 -37   5   6       3905.50       3356.82       238.74 o
 -35   5   6       9808.57       9793.22       531.74 o
 -33   5   6       3530.11       3790.89       274.91 o
 -31   5   6      10548.08      10103.93       306.42 o
 -29   5   6       6483.09       6418.03       227.26 o
 -27   5   6      21476.05      21247.25       361.27 o
 -25   5   6        467.10        475.76        49.77 o
 -23   5   6      43776.68      43045.02       791.11 o
 -21   5   6      15562.69      15420.09       266.49 o
 -19   5   6      47237.20      46742.80       804.98 o
 -17   5   6      15983.70      15728.70       366.42 o
 -15   5   6      35093.62      35492.93       486.25 o
 -13   5   6       1946.65       2095.86        78.95 o
 -11   5   6       4609.24       4169.23        98.67 o
  -9   5   6       1497.76       1341.14        50.70 o
  -7   5   6      49587.55      50997.70       644.60 o
  -5   5   6      20355.00      20958.96       293.67 o
  -3   5   6      48084.80      47973.49       627.19 o
  -1   5   6       3773.00       3493.07        81.56 o
   1   5   6        513.80        390.21        37.62 o
   3   5   6      23975.63      24643.92       330.01 o
   5   5   6      32844.24      34260.73       444.73 o
   7   5   6      31761.59      34111.34       378.99 o
   9   5   6      28000.55      30474.08       412.73 o
  11   5   6      34228.23      33629.75       684.65 o
  13   5   6       9450.91       9323.06       172.01 o
  15   5   6      44743.71      42637.84       571.30 o
  17   5   6      17073.49      16484.66       270.68 o
  19   5   6       8844.05       9058.73       260.44 o
  21   5   6       6832.26       7096.37       208.99 o
  23   5   6       3715.71       3671.31       202.57 o
  25   5   6       7478.06       7955.48       239.78 o
  27   5   6       9135.37       9607.45       412.37 o
  29   5   6       1651.95       1540.95       180.86 o
 -36   6   6       2454.52       2459.74       209.80 o
 -34   6   6        971.24        838.58       107.06 o
 -32   6   6       7501.07       7309.74       260.29 o
 -30   6   6       2540.48       2495.91       217.04 o
 -28   6   6      14283.00      14363.03       362.77 o
 -26   6   6       9081.09       9030.01       200.63 o
 -24   6   6      25466.80      25215.53       397.46 o
 -22   6   6         18.06          4.13        21.06 o
 -20   6   6       4126.94       4088.92       115.97 o
 -18   6   6        138.59        177.52        31.38 o
 -16   6   6      22442.67      22176.55       337.38 o
 -14   6   6        136.03        117.53        24.36 o
 -12   6   6      24242.86      24086.95       345.15 o
 -10   6   6       4378.12       4173.51       132.81 o
  -8   6   6      41141.39      41924.23       569.57 o
  -6   6   6       2993.07       2946.73        67.16 o
  -4   6   6      34977.57      35317.97       587.23 o
  -2   6   6      12100.58      12557.14       255.17 o
   0   6   6      14351.78      13938.01       275.67 o
   2   6   6         17.77        114.08        28.59 o
   4   6   6      51712.18      53612.87       669.81 o
   6   6   6       3618.33       3798.15        92.08 o
   8   6   6      13351.07      13313.20       211.23 o
  10   6   6        395.92        441.45        34.99 o
  12   6   6      37309.55      35963.71       487.72 o
  14   6   6       3651.97       3458.39        96.36 o
  16   6   6       7403.98       7473.31       157.99 o
  18   6   6         26.90         77.61        27.12 o
  20   6   6      12426.19      11973.14       426.84 o
  22   6   6       2158.62       1786.93       159.16 o
  24   6   6      13179.81      13289.83       484.71 o
  26   6   6         23.89         43.41        65.11 o
  28   6   6      22760.86      22846.63       737.92 o
 -35   7   6      15813.89      17522.97       694.51 o
 -33   7   6       2813.71       2941.56       165.73 o
 -31   7   6      22986.95      24034.93       795.80 o
 -29   7   6       3650.55       3777.48       202.57 o
 -27   7   6      38105.00      38460.27       944.11 o
 -25   7   6       1960.05       2071.13       109.44 o
 -23   7   6      11860.19      12224.43       291.45 o
 -21   7   6       9977.10      10135.88       203.15 o
 -19   7   6      25147.12      24876.25       378.86 o
 -17   7   6      18022.51      18139.81       292.40 o
 -15   7   6      53838.88      54418.73       711.61 o
 -13   7   6       8273.47       8129.96       157.93 o
 -11   7   6      48444.04      47809.73       715.24 o
  -9   7   6      29468.25      29608.55       882.61 o
  -7   7   6       4200.60       4116.74       165.47 o
  -5   7   6      17923.92      17352.65       582.38 o
  -3   7   6      19457.19      18950.95       359.97 o
  -1   7   6       3687.03       3142.83       112.19 o
   1   7   6      25004.06      24077.66       429.34 o
   3   7   6      18213.08      18070.20       342.63 o
   5   7   6      36191.16      36075.88       603.38 o
   7   7   6      39268.01      39999.27      1284.13 o
   9   7   6      14012.55      14106.85       394.28 o
  11   7   6      51861.32      51677.72       835.82 o
  13   7   6       8356.90       8284.27       214.12 o
  15   7   6      45618.84      43272.64       727.88 o
  17   7   6      25836.49      24556.88       723.45 o
  19   7   6      21791.84      22374.63       810.27 o
  21   7   6       9996.62      10793.91       412.37 o
  23   7   6      13777.87      13463.45       484.71 o
  25   7   6      18113.41      18686.78       622.17 o
  27   7   6      13809.75      12790.64       499.18 o
 -34   8   6        184.64        107.57        51.07 o
 -32   8   6         36.30        -61.49        61.49 o
 -30   8   6         37.33        121.01        61.49 o
 -28   8   6       2725.99       3023.92       162.78 o
 -26   8   6        254.84        290.12        55.58 o
 -24   8   6      12098.52      12400.93       244.31 o
 -22   8   6        439.37        469.33        49.19 o
 -20   8   6      11946.44      12225.55       230.92 o
 -18   8   6         21.95        100.60        40.76 o
 -16   8   6       9872.16       9933.96       191.21 o
 -14   8   6        364.99        404.65        35.72 o
 -12   8   6        847.70       1082.06        82.82 o
 -10   8   6       2700.26       2895.91       112.98 o
  -8   8   6         82.56         76.29        27.79 o
  -6   8   6       1467.52       1428.13        86.81 o
  -4   8   6       5155.88       5093.11       231.50 o
  -2   8   6       5372.95       5551.27       157.60 o
   0   8   6        924.37        847.75        72.35 o
   2   8   6         90.21        160.38        79.58 o
   4   8   6       7937.18       7810.99       264.06 o
   6   8   6       1422.96       1491.58        81.85 o
   8   8   6      15000.45      14865.63       618.55 o
  10   8   6       1186.90       1067.44       202.57 o
  12   8   6      16384.41      16702.31       345.05 o
  14   8   6        986.81        869.23        71.07 o
  16   8   6       8607.60       8618.26       232.38 o
  18   8   6        538.82        490.27        63.79 o
  20   8   6        613.86        579.97        94.05 o
  22   8   6         46.12         65.11        72.35 o
  24   8   6       1179.38       1106.88       144.69 o
  26   8   6        103.92          0.00        57.88 o
 -33   9   6       3409.33       3725.78       289.38 o
 -31   9   6      25884.32      28648.72       904.32 o
 -29   9   6       2260.56       2615.58       227.89 o
 -27   9   6      39748.01      41182.63       771.18 o
 -25   9   6       2083.31       2181.89       121.50 o
 -23   9   6      20275.10      20962.35       350.06 o
 -21   9   6       9021.18       8783.31       239.74 o
 -19   9   6      39890.50      39649.41       690.77 o
 -17   9   6       6549.46       6880.03       197.74 o
 -15   9   6      35444.37      34082.82       604.24 o
 -13   9   6      13806.73      13328.62       448.54 o
 -11   9   6      39757.12      38289.21       656.14 o
  -9   9   6      16793.45      16440.63       488.33 o
  -7   9   6      38295.07      38439.60       656.14 o
  -5   9   6      34226.35      34303.21       596.89 o
  -3   9   6      32888.70      32357.91       569.54 o
  -1   9   6      20390.59      19862.40       387.88 o
   1   9   6      44613.07      42864.38       715.69 o
   3   9   6      15862.34      16069.03       332.39 o
   5   9   6      14258.38      14551.71       309.46 o
   7   9   6      19942.49      20010.99       393.80 o
   9   9   6      21534.82      21583.52       694.51 o
  11   9   6      26420.41      26637.79       889.85 o
  13   9   6       7854.56       8259.09       222.48 o
  15   9   6      14237.74      14328.47       327.28 o
  17   9   6       4535.27       4893.54       173.70 o
  19   9   6      19990.76      20254.87       429.34 o
  21   9   6      11958.70      11905.30       306.42 o
  23   9   6      23248.50      23490.51       723.45 o
  25   9   6      10032.98       9209.55       405.13 o
 -32  10   6        103.62         79.58        94.05 o
 -30  10   6          3.79          7.23        86.81 o
 -28  10   6          6.68        122.99        86.81 o
 -26  10   6         68.31         94.05        79.58 o
 -24  10   6        650.96        665.58       122.99 o
 -22  10   6        413.75        439.19        58.87 o
 -20  10   6        942.16       1036.44        81.54 o
 -18  10   6        262.06        199.82        41.49 o
 -16  10   6       4444.37       4336.51       154.46 o
 -14  10   6        282.97        386.25        54.26 o
 -12  10   6       2279.74       2117.71       104.03 o
 -10  10   6         70.98         97.67        35.81 o
  -8  10   6       3739.97       3872.53       140.05 o
  -6  10   6       6027.00       5987.79       178.17 o
  -4  10   6          1.28         33.54        28.94 o
  -2  10   6       2485.34       2346.70       109.18 o
   0  10   6       1753.13       1757.87       177.25 o
   2  10   6      10024.69      10015.61       247.75 o
   4  10   6        647.32        680.35        63.79 o
   6  10   6        764.25        730.11        66.50 o
   8  10   6         37.84        253.68        68.73 o
  10  10   6        635.47        607.78        94.05 o
  12  10   6       2489.00       2564.77       120.13 o
  14  10   6        796.91        744.42        74.04 o
  16  10   6         37.13         83.84        57.88 o
  18  10   6       1110.14       1053.35        89.41 o
  20  10   6        697.70        756.80        81.37 o
  22  10   6        402.97        422.38        67.79 o
  24  10   6        525.28        513.65       108.52 o
 -31  11   6      12612.42      13535.80       557.06 o
 -29  11   6       2277.50       2705.71       231.50 o
 -27  11   6      19755.14      20748.62       701.75 o
 -25  11   6        733.05       1063.48       151.93 o
 -23  11   6      24117.69      24474.40       752.39 o
 -21  11   6       9514.59       9554.72       258.50 o
 -19  11   6      21368.89      21516.04       440.70 o
 -17  11   6        696.85        728.78        71.07 o
 -15  11   6      34853.88      32870.34       599.11 o
 -13  11   6       4839.42       4948.22       167.89 o
 -11  11   6      43481.46      42788.28       733.00 o
  -9  11   6      11980.30      11080.27       269.83 o
  -7  11   6      92598.52      88783.21      1379.82 o
  -5  11   6      51040.27      49900.16      1309.45 o
  -3  11   6      18031.56      17359.46       387.05 o
  -1  11   6       4390.95       4687.68       293.00 o
   1  11   6      10265.14       9712.04       247.75 o
   3  11   6       8120.68       8384.62       230.03 o
   5  11   6       7002.07       7393.56       397.90 o
   7  11   6      15686.59      15742.81       347.86 o
   9  11   6      37927.07      36535.23       657.22 o
  11  11   6      28621.14      28536.60       643.87 o
  13  11   6      12483.91      12443.54       306.93 o
  15  11   6      19155.12      19585.40       424.59 o
  17  11   6       7683.44       7628.37       260.44 o
  19  11   6      12882.24      13037.72       434.07 o
  21  11   6      18865.28      18892.99       432.24 o
  23  11   6      15267.16      15105.69       542.59 o
 -30  12   6         19.04        -65.11        65.11 o
 -28  12   6       4308.56       4702.44       303.85 o
 -26  12   6       1211.09       1316.68       173.63 o
 -24  12   6       9327.62       9629.16       426.84 o
 -22  12   6       1936.24       1721.82       173.63 o
 -20  12   6       1341.44       1609.71       102.55 o
 -18  12   6       4456.27       4292.28       235.12 o
 -16  12   6        596.24        696.76        71.07 o
 -14  12   6         77.02        119.37        40.92 o
 -12  12   6       2465.38       2633.59       122.45 o
 -10  12   6       1335.01       1185.45       151.93 o
  -8  12   6      26344.43      26011.12       502.93 o
  -6  12   6         86.12         57.88        35.81 o
  -4  12   6       1155.47       1175.16        86.51 o
  -2  12   6       5578.92       5178.45       224.27 o
   0  12   6         41.10        125.55        94.05 o
   2  12   6       3340.98       3073.75       132.71 o
   4  12   6      11756.21      11322.41       283.88 o
   6  12   6       7297.52       6904.47       212.25 o
   8  12   6      12634.04      12800.32       312.05 o
  10  12   6        253.15        201.15        53.53 o
  12  12   6       6350.39       6137.78       207.13 o
  14  12   6        599.97        551.59        75.96 o
  16  12   6       6975.54       6953.67       278.53 o
  18  12   6        395.50        364.20        68.92 o
  20  12   6       5000.00       5138.72       249.59 o
  22  12   6        210.50        221.03        55.58 o
 -25  13   6       4304.80       4977.35       303.85 o
 -23  13   6      13803.63      14555.87       542.59 o
 -21  13   6       3159.87       3139.78       231.50 o
 -19  13   6      11959.82      11568.01       448.54 o
 -17  13   6       9396.38       9074.29       252.25 o
 -15  13   6      18476.42      17982.67       395.25 o
 -13  13   6       8254.73       8069.21       231.71 o
 -11  13   6       8314.10       8064.14       232.38 o
  -9  13   6       2738.52       2768.11       127.58 o
  -7  13   6      16065.51      15687.44       357.65 o
  -5  13   6       9694.12       9794.63       263.12 o
  -3  13   6      18149.87      17852.61       393.50 o
  -1  13   6       7874.32       7806.97       232.38 o
   1  13   6      15164.36      14536.12       342.63 o
   3  13   6      27055.43      26370.06       523.88 o
   5  13   6      15622.70      15934.97       370.85 o
   7  13   6      18073.69      18292.03       437.69 o
   9  13   6      22030.37      21096.42       897.08 o
  11  13   6      14736.96      14635.24       355.51 o
  13  13   6       8064.58       7986.65       248.07 o
  15  13   6       8499.44       8406.77       347.26 o
  17  13   6      12020.97      12041.73       329.93 o
  19  13   6      14394.29      14725.99       373.44 o
  21  13   6       4409.15       4206.90       181.55 o
 -18  14   6        224.30        122.99        79.58 o
 -16  14   6      13446.73      13044.71       321.79 o
 -14  14   6        546.04        575.86        71.07 o
 -12  14   6      19929.21      19579.91       421.83 o
 -10  14   6         89.76        104.69        43.26 o
  -8  14   6      21629.87      20584.50       439.58 o
  -6  14   6       1572.00       1317.29       170.01 o
  -4  14   6       6857.94       6549.54       227.89 o
  -2  14   6         10.42         25.32        39.79 o
   0  14   6      14415.00      14598.08       481.10 o
   2  14   6         77.12        108.52        46.04 o
   4  14   6      19591.51      19315.54       429.62 o
   6  14   6          5.74        -40.92        40.92 o
   8  14   6      20088.98      20141.17       589.61 o
  10  14   6       2566.35       2656.73       140.61 o
  12  14   6      19814.98      20329.08       460.40 o
  14  14   6       1662.55       1769.42       122.45 o
  16  14   6       9074.52       8800.98       276.24 o
  18  14   6       2399.53       2615.83       148.09 o
  20  14   6       7037.57       6163.82       318.32 o
 -15  15   6      10380.65      10432.19       390.66 o
 -13  15   6       5342.30       4970.12       253.21 o
 -11  15   6      12743.88      11973.14       434.07 o
  -9  15   6       6034.23       6482.14       296.62 o
  -7  15   6       7472.46       7270.70       318.32 o
  -5  15   6       6057.80       5750.76       202.02 o
  -3  15   6      12198.04      12241.33       317.04 o
  -1  15   6       4690.29       4778.74       186.67 o
   1  15   6      11606.02      11941.39       319.45 o
   3  15   6       3914.55       3830.38       267.68 o
   5  15   6      11037.75      10706.35       304.34 o
   7  15   6       7173.16       7133.81       242.95 o
   9  15   6       7343.51       7648.45       394.28 o
  11  15   6       7713.73       7994.80       340.02 o
  13  15   6       2539.48       2646.97       150.84 o
  15  15   6       3037.23       3388.58       166.20 o
  17  15   6       4947.51       5122.04       289.38 o
 -14  16   6        547.71        448.54       101.28 o
 -12  16   6      21165.04      20517.12       636.64 o
 -10  16   6        380.73        484.71       101.28 o
  -8  16   6      18343.33      17102.42       564.29 o
  -6  16   6       2917.11       2922.75       202.57 o
  -4  16   6      10171.80       9795.55       397.90 o
  -2  16   6        250.37        260.44        79.58 o
   0  16   6      16656.70      16386.20       557.06 o
   2  16   6       1151.39       1164.76       151.93 o
   4  16   6      20161.03      18390.17       614.93 o
   6  16   6         34.24        122.99        65.11 o
   8  16   6      17440.88      17645.01       607.70 o
  10  16   6          6.84        -36.17        57.88 o
  12  16   6      19886.41      20712.45       694.51 o
 -13  17   6       4004.97       4007.93       245.97 o
 -11  17   6        846.38        759.63       122.99 o
  -9  17   6       1678.00       1714.58       173.63 o
  -7  17   6       1715.35       1606.06       166.39 o
  -5  17   6       4237.78       4557.75       267.68 o
  -3  17   6       1736.14       1613.30       173.63 o
  -1  17   6       4317.54       4782.02       282.15 o
   1  17   6       4912.19       4919.48       289.38 o
   3  17   6         20.50         28.94        65.11 o
   5  17   6       4237.27       4116.45       267.68 o
 -12  18   6      14500.21      15293.79       542.59 o
 -10  18   6        759.29        897.08       137.46 o
  -8  18   6      25342.91      25248.50       766.86 o
  -6  18   6       1042.35       1056.24       151.93 o
  -4  18   6      17731.93      17695.65       614.93 o
 -37   1   7        111.50        129.97        74.04 o
 -35   1   7      24061.41      24160.21       560.14 o
 -33   1   7        377.09        402.18        59.46 o
 -31   1   7      23371.88      23617.12       348.93 o
 -29   1   7       5234.77       5032.88       127.76 o
 -27   1   7      32982.94      31469.51       417.03 o
 -25   1   7       2304.87       2392.24       103.45 o
 -23   1   7      49194.99      46880.32       650.82 o
 -21   1   7        818.53        695.20        59.84 o
 -19   1   7      70622.09      68191.13       880.75 o
 -17   1   7        584.14        634.78        45.95 o
 -15   1   7      29741.37      29017.50       412.02 o
 -13   1   7       1510.00       1597.15        74.04 o
 -11   1   7      52796.76      51354.79       659.84 o
  -9   1   7      32274.30      34205.54       909.03 o
  -7   1   7      49590.79      47045.48       518.88 o
  -5   1   7       3285.43       3844.10        77.71 o
  -3   1   7     168238.11     164431.03      1667.44 o
  -1   1   7       8462.46       8521.58       124.68 o
   1   1   7     132071.61     131885.16      1339.37 o
   3   1   7      21383.89      22611.68       262.74 o
   5   1   7     117691.46     122142.66      1241.37 o
   7   1   7       2677.74       2804.40        56.26 o
   9   1   7      82294.54      82419.64       853.76 o
  11   1   7       7107.34       7157.98       133.04 o
  13   1   7      91880.16      92042.16      1411.87 o
  15   1   7        982.69        870.20        65.91 o
  17   1   7      52237.84      49298.41       823.61 o
  19   1   7       9365.73       8763.57       232.72 o
  21   1   7      25354.64      23886.35       618.55 o
  23   1   7      10391.58      10839.08       283.88 o
  25   1   7      33152.80      33418.52       644.50 o
  27   1   7       2375.77       2291.77       130.37 o
  29   1   7      22449.52      22997.78       511.56 o
  31   1   7       1362.82       1635.00       180.86 o
 -36   2   7        606.30        458.87       119.37 o
 -34   2   7       3502.97       3416.58       142.33 o
 -32   2   7       1366.14       1173.96       101.07 o
 -30   2   7        840.65        780.27        67.03 o
 -28   2   7       2003.65       1889.75        92.43 o
 -26   2   7      10243.05       9777.99       213.63 o
 -24   2   7         40.81         88.70        30.45 o
 -22   2   7       3417.24       3291.41       107.96 o
 -20   2   7       5595.82       5249.71       133.53 o
 -18   2   7        303.32        418.08        40.23 o
 -16   2   7      25037.02      24543.54       364.48 o
 -14   2   7       5067.79       4790.98       112.62 o
 -12   2   7      40457.38      40409.58       676.38 o
 -10   2   7       1279.75       1458.16        55.25 o
  -8   2   7       8054.01       7663.36       142.86 o
  -6   2   7      48600.10      51550.89       819.05 o
  -4   2   7      16739.52      16572.04       211.23 o
  -2   2   7       1209.76       1358.04        52.21 o
   0   2   7         26.07        140.52        28.19 o
   2   2   7         97.70        242.55        54.36 o
   4   2   7      17297.55      17309.09       209.93 o
   6   2   7       7283.40       8765.54       122.55 o
   8   2   7         30.33        255.84       155.79 o
  10   2   7       5687.58       5437.59       154.12 o
  12   2   7       5039.88       5086.32       122.88 o
  14   2   7       5044.72       4581.69       142.96 o
  16   2   7       6040.03       5926.25       332.79 o
  18   2   7         31.08          0.00        25.58 o
  20   2   7       3965.47       3958.15       148.09 o
  22   2   7       2791.40       2495.21       122.45 o
  24   2   7       1967.47       1666.61       104.78 o
  26   2   7        716.27        615.81        76.22 o
  28   2   7       2895.21       2814.45       144.69 o
  30   2   7        693.97        738.66        94.53 o
 -37   3   7       1139.11       1215.40       188.10 o
 -35   3   7      14320.15      13916.76       393.80 o
 -33   3   7       2047.73       1982.68       138.12 o
 -31   3   7      14072.38      13175.16       575.14 o
 -29   3   7       2211.07       2114.05        96.64 o
 -27   3   7      21738.54      21232.74       363.55 o
 -25   3   7      10817.49      10348.74       218.99 o
 -23   3   7      43187.19      41283.68       587.87 o
 -21   3   7       4471.50       4387.48       122.20 o
 -19   3   7      56122.79      55516.82       734.53 o
 -17   3   7       1959.26       2208.19        81.46 o
 -15   3   7      58749.91      57959.01      1175.82 o
 -13   3   7       6284.19       6769.72       140.33 o
 -11   3   7      37421.42      36438.87       581.13 o
  -9   3   7       3798.74       3955.42       112.98 o
  -7   3   7      61362.46      62264.36      1296.90 o
  -5   3   7        841.33       1003.24        43.78 o
  -3   3   7     175543.06     176082.89      2761.12 o
  -1   3   7        574.13        647.84        77.50 o
   1   3   7      67200.02      68069.30       804.98 o
   3   3   7         12.11         48.23        11.50 o
   5   3   7      41987.75      42561.82       461.95 o
   7   3   7      13609.42      13942.35       175.59 o
   9   3   7      20627.04      20400.57       295.35 o
  11   3   7      10110.67      10026.44       174.53 o
  13   3   7      63128.63      61720.33       961.12 o
  15   3   7       1256.59       1235.43        74.04 o
  17   3   7      27817.68      26834.36       498.28 o
  19   3   7         32.18         55.09        32.96 o
  21   3   7      31131.98      31055.38       582.91 o
  23   3   7       4772.88       4651.69       170.86 o
  25   3   7      17430.30      16511.07       386.00 o
  27   3   7       5948.47       5540.05       300.23 o
  29   3   7      24905.70      26119.72       560.00 o
  31   3   7       1580.59       1381.79       159.16 o
 -36   4   7         57.62         42.29        65.91 o
 -34   4   7       3598.33       3564.26       213.42 o
 -32   4   7       2465.05       2441.54       150.84 o
 -30   4   7       3305.10       3226.43       160.59 o
 -28   4   7       5959.48       5871.81       161.18 o
 -26   4   7      26943.38      26499.49       425.93 o
 -24   4   7       7798.06       7669.23       179.83 o
 -22   4   7      14448.82      13704.35       253.39 o
 -20   4   7       9280.08       8686.18       181.99 o
 -18   4   7      12522.34      11693.34       216.28 o
 -16   4   7       6486.81       5973.81       134.25 o
 -14   4   7      13398.80      13422.61       227.64 o
 -12   4   7        152.01        368.96        57.88 o
 -10   4   7      10476.73      10872.12       329.17 o
  -8   4   7       9756.79       9815.59       169.01 o
  -6   4   7      35101.45      36611.49       572.67 o
  -4   4   7      24707.50      24405.73       449.33 o
  -2   4   7      23517.71      24820.73       566.34 o
   0   4   7       5184.97       5008.83        99.95 o
   2   4   7      28920.88      29798.14       337.28 o
   4   4   7      12889.20      12632.20       164.04 o
   6   4   7      13847.17      14750.53       227.64 o
   8   4   7      13190.54      12761.28       205.22 o
  10   4   7       4504.63       4674.84       105.96 o
  12   4   7       1270.91       1263.91        53.98 o
  14   4   7       7446.51       7120.67       146.44 o
  16   4   7      22106.80      21055.28       658.34 o
  18   4   7       3164.71       2835.58       148.31 o
  20   4   7       6399.37       6526.41       196.50 o
  22   4   7       2583.84       2582.73       124.63 o
  24   4   7      10910.41      11222.18       296.17 o
  26   4   7       2380.38       2222.10       125.25 o
  28   4   7       8309.69       8326.94       390.66 o
 -37   5   7        104.42          7.23        50.64 o
 -35   5   7       6103.37       6561.72       383.43 o
 -33   5   7        411.33        409.99        83.37 o
 -31   5   7      11987.06      11924.79       339.47 o
 -29   5   7       1752.15       1681.99       121.50 o
 -27   5   7      22048.00      21378.31       368.06 o
 -25   5   7          8.06        -11.49        22.04 o
 -23   5   7       9065.98       8655.62       192.04 o
 -21   5   7         70.54        138.32        37.31 o
 -19   5   7      13653.68      12819.97       233.05 o
 -17   5   7          4.11         34.87        22.48 o
 -15   5   7      28323.55      27414.82       425.35 o
 -13   5   7         10.48         54.26        18.51 o
 -11   5   7      49093.64      48760.80       633.84 o
  -9   5   7       1891.34       2143.86        65.64 o
  -7   5   7      48731.69      48426.69      1100.14 o
  -5   5   7       1526.09       1540.55        57.88 o
  -3   5   7      34341.74      35041.75       458.73 o
  -1   5   7        129.72        126.16        17.10 o
   1   5   7      50010.05      51425.12       647.82 o
   3   5   7       1453.77       1578.38        50.86 o
   5   5   7      51051.82      51099.12       549.55 o
   7   5   7       4409.51       3971.66       105.97 o
   9   5   7      13950.42      14266.19       227.12 o
  11   5   7       3497.53       3439.13        91.13 o
  13   5   7      17026.08      17546.68       276.08 o
  15   5   7        966.03        934.23       102.08 o
  17   5   7      14406.50      13887.39       305.79 o
  19   5   7       2450.37       2315.55       111.15 o
  21   5   7      22191.13      21372.18       439.14 o
  23   5   7       3126.41       2893.81       202.57 o
  25   5   7      13674.61      13072.79       484.71 o
  27   5   7       4093.15       3906.64       253.21 o
 -36   6   7       3162.64       3183.19       231.50 o
 -34   6   7       8061.17       8980.81       318.32 o
 -32   6   7      11208.43      11083.29       491.95 o
 -30   6   7      13047.11      13369.17       394.28 o
 -28   6   7      19856.81      19434.44       528.12 o
 -26   6   7      11478.86      11484.89       238.64 o
 -24   6   7      18056.17      18140.61       317.19 o
 -22   6   7       6888.26       6899.69       165.24 o
 -20   6   7      14637.83      14080.34       256.21 o
 -18   6   7      21790.30      22079.65       345.38 o
 -16   6   7       9576.72       9442.96       185.08 o
 -14   6   7      23203.65      23403.62       347.91 o
 -12   6   7       6672.31       6481.73       307.03 o
 -10   6   7      15996.87      15328.17       262.18 o
  -8   6   7      67569.88      69384.75       865.79 o
  -6   6   7       8320.27       8091.79       142.63 o
  -4   6   7      61085.61      62072.24      1417.97 o
  -2   6   7      25859.86      26083.11       459.64 o
   0   6   7      53311.76      53034.76       838.21 o
   2   6   7      16845.92      16868.75       326.92 o
   4   6   7      41115.71      42445.92      1555.42 o
   6   6   7      13289.46      13575.58       278.48 o
   8   6   7      38825.29      37285.99       623.54 o
  10   6   7       9304.76       9129.97       296.62 o
  12   6   7       6122.85       6274.43       175.99 o
  14   6   7       3496.22       3391.82       126.67 o
  16   6   7      37315.06      37394.52       645.89 o
  18   6   7       2377.66       2322.28       166.39 o
  20   6   7      20700.63      19316.19       600.47 o
  22   6   7         57.98         65.11        57.88 o
  24   6   7      14983.19      15076.75       535.35 o
  26   6   7       2802.47       2647.84       209.80 o
 -35   7   7       3213.09       3436.40       245.97 o
 -33   7   7        335.23        303.08        72.99 o
 -31   7   7       7002.09       7123.41       252.25 o
 -29   7   7       5373.79       5339.08       318.32 o
 -27   7   7       9386.25       8941.88       405.13 o
 -25   7   7       1404.53       1442.51        78.88 o
 -23   7   7       4813.15       4598.27       133.81 o
 -21   7   7         21.80         64.67        26.24 o
 -19   7   7      27602.03      27490.37       415.07 o
 -17   7   7        435.74        444.89        55.41 o
 -15   7   7      13700.79      13466.14       234.86 o
 -13   7   7       2679.18       2913.60       112.99 o
 -11   7   7      11338.10      11623.77       264.68 o
  -9   7   7        690.18        652.38        60.75 o
  -7   7   7        283.84        281.27        43.26 o
  -5   7   7        483.81        429.85        50.64 o
  -3   7   7       4373.60       4283.92       137.84 o
  -1   7   7        171.44        227.46        38.11 o
   1   7   7      58623.31      59521.34      1143.06 o
   3   7   7       4056.99       4095.16       132.71 o
   5   7   7      26947.57      27174.83       531.74 o
   7   7   7       3960.13       3856.07       130.37 o
   9   7   7       2272.99       2347.88       102.31 o
  11   7   7        745.99        657.62        65.11 o
  13   7   7        632.50        599.40        75.96 o
  15   7   7       1230.02       1076.55        79.17 o
  17   7   7       7743.29       7654.23       214.12 o
  19   7   7        302.03        217.04        72.35 o
  21   7   7       3471.38       3190.43       209.80 o
  23   7   7       1055.83       1005.60       137.46 o
  25   7   7       4640.39       4622.86       274.91 o
  27   7   7        444.04        231.50        79.58 o
 -34   8   7      11195.19      12443.39       549.82 o
 -32   8   7       3850.30       4221.24       192.58 o
 -30   8   7      17698.90      18307.30       443.65 o
 -28   8   7      14393.53      15152.89       384.17 o
 -26   8   7       9006.14       9711.53       325.55 o
 -24   8   7       6419.80       6600.90       167.72 o
 -22   8   7       4295.60       4645.95       132.22 o
 -20   8   7      11301.31      11509.59       286.29 o
 -18   8   7      17036.72      16482.06       356.34 o
 -16   8   7      28320.86      26728.56       504.51 o
 -14   8   7      39506.80      39558.81       684.06 o
 -12   8   7      28437.24      26415.88       492.05 o
 -10   8   7      22457.29      22166.58       426.03 o
  -8   8   7      60961.56      61762.92      1823.10 o
  -6   8   7      23543.63      23149.79       436.28 o
  -4   8   7      26657.64      26751.57       489.82 o
  -2   8   7      67825.98      66285.05      1237.11 o
   0   8   7      31012.38      29819.29       531.36 o
   2   8   7      17947.61      16640.76       339.93 o
   4   8   7      51094.22      49321.43       805.11 o
   6   8   7      15600.06      15613.64       324.57 o
   8   8   7      76490.39      76875.63      1196.23 o
  10   8   7      41183.79      40525.79       698.13 o
  12   8   7      34180.16      33512.70       795.80 o
  14   8   7       9021.22       8499.44       227.26 o
  16   8   7      47339.27      46061.10       787.00 o
  18   8   7       3259.83       3019.15       132.71 o
  20   8   7      26789.09      25914.07       759.63 o
  22   8   7       1862.43       1808.63       166.39 o
  24   8   7      18922.10      19019.57       636.64 o
  26   8   7       3369.37       3016.80       224.27 o
 -33   9   7        142.93        159.16        94.05 o
 -31   9   7       1422.42       1360.09       188.10 o
 -29   9   7        145.45        180.86        94.05 o
 -27   9   7       1498.50       1352.86       173.63 o
 -25   9   7       1098.81        933.25       144.69 o
 -23   9   7        418.88        526.87        64.17 o
 -21   9   7        269.08        250.75        50.39 o
 -19   9   7        607.01        616.35        67.79 o
 -17   9   7        647.41        596.74        67.79 o
 -15   9   7       2568.26       2454.05       114.34 o
 -13   9   7       7621.66       7724.35       214.12 o
 -11   9   7         24.28          7.23        39.79 o
  -9   9   7       3776.98       3561.01       134.91 o
  -7   9   7        455.65        474.27       137.46 o
  -5   9   7        474.00        521.51        60.75 o
  -3   9   7       5358.84       5145.80       162.74 o
  -1   9   7        625.92        622.51        61.39 o
   1   9   7        621.79        782.06       126.60 o
   3   9   7       7921.67       7965.85       329.17 o
   5   9   7       2150.89       2000.88       102.31 o
   7   9   7        262.92        216.23        43.26 o
   9   9   7         25.98         94.05        38.11 o
  11   9   7        322.22        261.25        46.04 o
  13   9   7       1001.86        947.16        79.17 o
  15   9   7         94.23         68.00        38.11 o
  17   9   7        260.51        286.91        56.27 o
  19   9   7         11.62         -1.03        34.73 o
  21   9   7        527.34        419.60       101.28 o
  23   9   7        224.91        166.39        86.81 o
  25   9   7        187.54         94.05        65.11 o
 -32  10   7       4125.42       4167.09       303.85 o
 -30  10   7      11430.41      12638.72       535.35 o
 -28  10   7      11806.56      12870.22       528.12 o
 -26  10   7      29305.12      29524.10       897.08 o
 -24  10   7       6145.35       6004.66       325.55 o
 -22  10   7      15245.77      15475.28       359.33 o
 -20  10   7       9324.08       9723.04       441.31 o
 -18  10   7      22166.54      21660.21       491.95 o
 -16  10   7      32241.19      31242.51       581.50 o
 -14  10   7      22615.39      21500.96       701.75 o
 -12  10   7      31005.14      29913.10       554.17 o
 -10  10   7       8216.25       7923.93       222.13 o
  -8  10   7      85014.63      82372.89      1522.87 o
  -6  10   7       4724.89       4115.06       150.33 o
  -4  10   7      43730.05      42778.39      1446.91 o
  -2  10   7      31685.11      30214.24       554.17 o
   0  10   7      30536.97      29265.75       541.60 o
   2  10   7      18995.16      17425.41       459.39 o
   4  10   7      13198.78      13138.41       301.69 o
   6  10   7       7930.44       7310.03       209.74 o
   8  10   7      29531.41      29359.53       991.13 o
  10  10   7       3361.21       3413.06       253.21 o
  12  10   7      27692.70      27604.18       531.95 o
  14  10   7       3828.42       3994.62       155.96 o
  16  10   7      24873.62      24201.54       493.47 o
  18  10   7      12128.86      12566.80       319.45 o
  20  10   7      23087.03      23868.28       500.62 o
  22  10   7       7406.12       6916.21       340.02 o
  24  10   7      19700.83      19034.04       643.87 o
 -31  11   7       2068.02       2170.36       231.50 o
 -29  11   7        170.45        195.33       101.28 o
 -27  11   7       2124.85       1794.16       195.33 o
 -25  11   7         78.75         43.41        65.11 o
 -23  11   7       1426.58       1512.02       173.63 o
 -21  11   7       1554.07       1525.55       102.55 o
 -19  11   7        680.85        670.55        72.99 o
 -17  11   7       4792.54       4703.44       169.95 o
 -15  11   7        171.86        231.50        48.40 o
 -13  11   7        641.90        609.12        67.79 o
 -11  11   7       1361.70       1287.65        88.54 o
  -9  11   7        158.61        106.11        38.11 o
  -7  11   7       1143.74       1029.68       104.90 o
  -5  11   7       2092.99       1960.70       184.48 o
  -3  11   7         50.32         68.00        57.88 o
  -1  11   7        403.50        363.17        55.58 o
   1  11   7       4897.00       4736.50       165.73 o
   3  11   7       1245.21       1471.29        91.65 o
   5  11   7      15112.86      14667.77       334.81 o
   7  11   7       8139.06       7768.42       227.60 o
   9  11   7       2861.03       2617.65       148.31 o
  11  11   7       1873.63       1562.99       108.52 o
  13  11   7        610.03        618.57        76.73 o
  15  11   7       4085.73       4157.37       168.81 o
  17  11   7       1015.03       1163.99        99.66 o
  19  11   7         11.33         11.92        43.41 o
  21  11   7       2381.30       3028.97       365.34 o
 -30  12   7       9880.91      10403.25       491.95 o
 -28  12   7       6625.70       6547.25       368.96 o
 -26  12   7       9675.59       9853.42       455.78 o
 -24  12   7       9283.74       9592.98       434.07 o
 -22  12   7       5689.87       5939.55       325.55 o
 -20  12   7      12043.81      12382.29       506.42 o
 -18  12   7      17414.13      17218.91       390.11 o
 -16  12   7      19435.62      18720.64       407.71 o
 -14  12   7      18590.85      18891.17       407.71 o
 -12  12   7      21369.88      20262.67       428.89 o
 -10  12   7       6752.95       6769.02       401.52 o
  -8  12   7      22353.22      21032.55      1067.09 o
  -6  12   7       2242.55       2578.79       412.37 o
  -4  12   7      20636.90      20254.93      1099.65 o
  -2  12   7       3677.67       3675.62       152.45 o
   0  12   7      41448.21      38781.62       697.59 o
   2  12   7      11595.06      11322.92       332.79 o
   4  12   7      30825.46      29804.48       569.96 o
   6  12   7      19439.00      18438.54       404.03 o
   8  12   7      25671.63      25076.59       506.37 o
  10  12   7      10892.91      10934.99       291.59 o
  12  12   7      22601.79      22393.86       475.67 o
  14  12   7       6619.65       6600.64       222.48 o
  16  12   7      23726.37      24030.57       611.32 o
  18  12   7       6736.07       7072.60       237.83 o
  20  12   7      19604.49      19878.51       457.65 o
 -27  13   7       5287.37       5339.08       332.79 o
 -25  13   7        323.88        470.24       130.22 o
 -23  13   7       1873.51       1852.04       195.33 o
 -21  13   7        773.72        528.12       122.99 o
 -19  13   7       3006.04       3059.05       145.19 o
 -17  13   7        614.79        545.22        69.45 o
 -15  13   7       6196.30       5941.06       200.85 o
 -13  13   7        388.25        471.63        67.79 o
 -11  13   7      15939.94      15852.22       365.09 o
  -9  13   7        197.67         68.28        39.97 o
  -7  13   7       8477.98       8390.54       244.91 o
  -5  13   7       1168.90       1012.21        89.41 o
  -3  13   7       6823.25       6582.90       214.12 o
  -1  13   7       1201.44        998.54        86.51 o
   1  13   7       7482.30       7285.84       230.03 o
   3  13   7       1534.23       1453.88       195.33 o
   5  13   7       8646.03       8457.78       255.63 o
   7  13   7        757.89        655.74        79.58 o
   9  13   7       7690.03       7593.22       240.27 o
  11  13   7       1230.93       1041.82        97.20 o
  13  13   7       7449.44       7024.99       235.32 o
  15  13   7       1266.69       1268.98       109.90 o
  17  13   7       7543.22       7629.70       255.63 o
  19  13   7         74.96         68.16        48.40 o
  21  13   7       2600.82       2597.20       195.33 o
 -20  14   7       4397.38       4673.50       282.15 o
 -18  14   7       6432.39       6319.43       214.12 o
 -16  14   7       6024.94       6261.61       211.14 o
 -14  14   7       8611.97       8502.13       285.76 o
 -12  14   7      15722.52      15047.19       359.97 o
 -10  14   7       7084.57       6797.43       219.79 o
  -8  14   7       3191.82       2955.15       142.96 o
  -6  14   7       6766.87       6427.53       214.67 o
  -4  14   7      11193.35      11019.79       499.18 o
  -2  14   7       5311.08       5113.48       191.78 o
   0  14   7      19684.07      19438.17       436.82 o
   2  14   7       5692.77       5440.14       253.21 o
   4  14   7      19129.13      18449.65       589.61 o
   6  14   7       9506.15       9612.07       281.22 o
   8  14   7      13940.42      13656.63       352.86 o
  10  14   7      10998.49      10543.60       304.34 o
  12  14   7      10108.55      10316.20       430.45 o
  14  14   7       4006.95       4235.91       186.67 o
  16  14   7      19185.02      20059.47      1200.93 o
  18  14   7        245.26        238.52        51.16 o
 -17  15   7        339.29        296.62        86.81 o
 -15  15   7       9789.59       9375.95       376.20 o
 -13  15   7        621.22        549.82       101.28 o
 -11  15   7      25248.83      24936.07       518.76 o
  -9  15   7       1441.93       1445.81       107.43 o
  -7  15   7      25965.85      25745.11       529.30 o
  -5  15   7        373.02        287.45        60.75 o
  -3  15   7      13793.15      13539.19       491.95 o
  -1  15   7        251.63        206.18        56.27 o
   1  15   7      23942.66      23552.96       511.25 o
   3  15   7        846.59        874.59       108.52 o
   5  15   7      18736.65      18592.28      1027.30 o
   7  15   7        358.49        375.72        68.92 o
   9  15   7       8980.69       8593.92       278.76 o
  11  15   7        864.81        748.15       159.16 o
  13  15   7       7475.43       7806.46       266.01 o
  15  15   7         36.06        144.69        79.58 o
 -16  16   7       1913.69       1859.27       166.39 o
 -14  16   7       2481.06       2712.95       202.57 o
 -12  16   7       3247.81       3696.84       231.50 o
 -10  16   7       7826.24       7878.40       354.49 o
  -8  16   7       2521.92       3002.33       209.80 o
  -6  16   7       3085.10       3212.13       217.04 o
  -4  16   7       3202.16       3125.32       217.04 o
  -2  16   7       4218.11       3928.35       245.97 o
   0  16   7       4958.75       5194.39       289.38 o
   2  16   7         73.27        108.52        57.88 o
   4  16   7        441.58        477.48       101.28 o
   6  16   7        259.44        166.39        79.58 o
   8  16   7       5976.37       5859.97       318.32 o
  10  16   7        451.54        137.46        65.11 o
 -15  17   7      15734.55      15829.14       549.82 o
 -13  17   7         51.07         86.81        65.11 o
 -11  17   7      19160.75      19656.21       636.64 o
  -9  17   7        320.77        296.62        94.05 o
  -7  17   7      19924.25      19178.73       636.64 o
  -5  17   7        954.02        962.19       144.69 o
  -3  17   7      15774.89      15720.63       564.29 o
  -1  17   7       2540.90       2380.16       202.57 o
   1  17   7      23860.27      24496.11       766.86 o
   3  17   7        916.19        860.91       144.69 o
 -36   0   8       3301.23       3667.91       289.38 o
 -34   0   8      31424.54      30085.31       613.74 o
 -32   0   8          6.40         21.70        50.64 o
 -30   0   8      34368.83      33126.87       635.03 o
 -28   0   8         41.11         41.34        34.73 o
 -26   0   8      50916.94      48461.21       832.66 o
 -24   0   8       1316.51       1172.28        86.51 o
 -22   0   8      60022.33      56824.98       930.36 o
 -20   0   8        277.34        297.39        65.11 o
 -18   0   8      66224.91      65520.48      1035.44 o
 -16   0   8       1218.25       1268.40        74.04 o
 -14   0   8      93220.07      90580.23      1365.40 o
 -12   0   8      21057.53      19500.63       701.75 o
 -10   0   8     139084.56     136308.91      1991.69 o
  -8   0   8      31650.31      35038.05       575.35 o
  -6   0   8     121271.42     118671.69      1738.49 o
  -4   0   8        299.46        588.57       115.75 o
  -2   0   8     185768.39     184207.55      2638.15 o
   0   0   8      23299.88      22256.00       378.14 o
   2   0   8     111715.15     118451.06      1714.99 o
   4   0   8     105067.66     107872.34      1564.14 o
   6   0   8      26306.86      25891.22       423.12 o
   8   0   8      23081.22      23511.41       391.41 o
  10   0   8     109882.03     110579.74      2358.46 o
  12   0   8      23366.15      23924.58       622.17 o
  14   0   8      46627.08      44615.32      1056.24 o
  16   0   8       5649.87       5519.94       238.74 o
  18   0   8       6902.68       7162.18       289.38 o
  20   0   8      14626.80      13709.43       455.78 o
  22   0   8      16749.92      14859.72       491.95 o
  24   0   8      17196.87      17116.89       557.06 o
  26   0   8      10615.71       9426.59       390.66 o
  28   0   8      15118.19      16038.95       564.29 o
 -37   1   8        655.17        543.80       115.75 o
 -35   1   8        174.07        109.32        67.79 o
 -33   1   8       1461.00       1417.73        79.06 o
 -31   1   8        534.60        478.04        50.66 o
 -29   1   8        788.85        797.44        59.27 o
 -27   1   8       4427.97       4301.73       116.85 o
 -25   1   8         38.80         32.29        24.93 o
 -23   1   8       2510.65       2519.97        83.94 o
 -21   1   8       2840.89       2756.54        84.06 o
 -19   1   8       2365.40       2257.96        73.20 o
 -17   1   8       2403.12       2485.10        74.09 o
 -15   1   8      26141.43      24892.74       368.85 o
 -13   1   8      24661.43      23841.65       420.82 o
 -11   1   8       6038.38       5851.82       151.41 o
  -9   1   8        135.42        152.57        50.12 o
  -7   1   8      12468.33      12677.97       291.34 o
  -5   1   8       9723.12      10248.63       152.81 o
  -3   1   8       1899.74       1961.66        54.08 o
  -1   1   8       2714.06       2866.89        65.79 o
   1   1   8       1839.22       2022.91        57.68 o
   3   1   8        149.55        253.00        21.24 o
   5   1   8       7757.88       7810.62       116.85 o
   7   1   8       2215.00       2402.35        55.64 o
   9   1   8        156.25        193.46        37.07 o
  11   1   8        743.60        803.37        41.20 o
  13   1   8       2648.92       2568.15       122.99 o
  15   1   8        471.41        390.91        54.26 o
  17   1   8       4724.31       4546.59       177.25 o
  19   1   8        318.90        183.84        43.26 o
  21   1   8        113.25         54.26        35.81 o
  23   1   8          0.17        -14.47        27.79 o
  25   1   8       2055.38       1992.21       117.66 o
  27   1   8         67.96         15.43        39.79 o
  29   1   8       1765.89       1836.12       141.07 o
 -36   2   8        845.81        792.13       117.33 o
 -34   2   8      21401.73      22067.45       414.80 o
 -32   2   8        178.75        229.60        41.01 o
 -30   2   8      15769.23      14925.18       256.81 o
 -28   2   8        822.59        826.42        66.57 o
 -26   2   8      52510.58      50032.35       707.41 o
 -24   2   8       2799.32       2650.17       101.25 o
 -22   2   8      98988.67      95308.21      1211.67 o
 -20   2   8       2271.53       2206.61        86.06 o
 -18   2   8      74524.62      72524.32       932.35 o
 -16   2   8         18.81         39.27        21.06 o
 -14   2   8      22273.03      21432.52       413.57 o
 -12   2   8       3756.75       3202.79        90.04 o
 -10   2   8      26504.58      25885.81       369.91 o
  -8   2   8       1485.82       1153.53        51.03 o
  -6   2   8      55773.82      52943.64       582.88 o
  -4   2   8      21842.72      21051.78       262.89 o
  -2   2   8      50773.43      48910.40       663.08 o
   0   2   8       2600.61       2277.72        56.74 o
   2   2   8      38771.78      38599.39       429.05 o
   4   2   8       9470.80       9723.87       301.78 o
   6   2   8      52260.15      52946.96       568.54 o
   8   2   8       1510.09       1401.62        53.98 o
  10   2   8      42934.63      44922.82       706.81 o
  12   2   8      30650.08      30650.05       616.20 o
  14   2   8       3720.32       3863.10       132.71 o
  16   2   8       5920.27       5890.33       175.99 o
  18   2   8       5510.95       5560.39       173.70 o
  20   2   8       5316.67       5173.42       173.70 o
  22   2   8      26789.80      25589.44       839.20 o
  24   2   8       9562.00       9986.63       276.10 o
  26   2   8      21607.19      21943.53       483.24 o
  28   2   8      15465.51      15731.07       396.23 o
  30   2   8      12954.82      12812.35       491.95 o
 -37   3   8        777.85        954.96       173.63 o
 -35   3   8       1180.20       1191.08        98.15 o
 -33   3   8        216.62        175.77        68.92 o
 -31   3   8       1390.49       1432.95        87.90 o
 -29   3   8        296.05        294.38        47.33 o
 -27   3   8        643.44        571.36        60.12 o
 -25   3   8       6270.23       6133.75       161.93 o
 -23   3   8       3173.43       3122.76       118.76 o
 -21   3   8       1354.55       1185.10        67.65 o
 -19   3   8      11583.71      10803.24       211.28 o
 -17   3   8         77.92         87.56        24.36 o
 -15   3   8      23476.89      23708.40       358.59 o
 -13   3   8      11975.02      11736.55       252.25 o
 -11   3   8        189.49        255.30        68.70 o
  -9   3   8       3413.80       3197.92        85.00 o
  -7   3   8      42322.71      42164.00       554.66 o
  -5   3   8         20.30          9.21        13.56 o
  -3   3   8      51458.41      51907.57       567.32 o
  -1   3   8       1461.39       1741.85        59.52 o
   1   3   8       1167.06       1220.46        41.01 o
   3   3   8      16450.00      17486.13       249.49 o
   5   3   8       9754.70       9876.57       163.31 o
   7   3   8       3459.05       3620.52       159.35 o
   9   3   8       3412.54       3589.98        89.71 o
  11   3   8       1827.89       1826.84        66.57 o
  13   3   8      19592.17      19633.68       349.76 o
  15   3   8       3257.62       3089.14       159.16 o
  17   3   8      31749.96      30449.42       557.32 o
  19   3   8        215.14        160.66        54.26 o
  21   3   8       6424.03       6189.74       196.50 o
  23   3   8         64.30         33.07        34.73 o
  25   3   8       2297.86       2249.92       122.45 o
  27   3   8        432.43        361.34        68.92 o
 -36   4   8          2.35         53.05        67.79 o
 -34   4   8      18115.11      18653.13       629.40 o
 -32   4   8        693.52        725.09        97.20 o
 -30   4   8       7984.85       8055.67       203.85 o
 -28   4   8       2163.35       1984.28        93.47 o
 -26   4   8       8348.48       7806.14       189.29 o
 -24   4   8        933.45        825.06        64.72 o
 -22   4   8      42225.54      40932.07       816.99 o
 -20   4   8       6335.24       6111.32       151.18 o
 -18   4   8      60512.54      58426.51       772.10 o
 -16   4   8       1310.81       1210.58        60.57 o
 -14   4   8      63363.11      62271.38       802.62 o
 -12   4   8       8634.61       8014.40       292.95 o
 -10   4   8      19432.51      18190.19       281.37 o
  -8   4   8       5085.46       4626.56       106.36 o
  -6   4   8      44475.24      44121.38       575.26 o
  -4   4   8       1023.30       1125.67        46.32 o
  -2   4   8      36893.88      36296.14       480.80 o
   0   4   8        332.25        494.65        31.33 o
   2   4   8      19895.64      18690.89       320.72 o
   4   4   8       6656.30       6874.48       167.07 o
   6   4   8      44292.22      44218.81       571.43 o
   8   4   8       4201.75       4066.61        98.13 o
  10   4   8      13076.07      13224.89       218.90 o
  12   4   8      25000.12      24799.73       362.40 o
  14   4   8      17785.52      17916.94       282.77 o
  16   4   8      12729.04      12141.75       277.92 o
  18   4   8      29490.14      28672.37       683.66 o
  20   4   8      11473.06      11463.80       318.32 o
  22   4   8      22808.97      21350.36       449.39 o
  24   4   8      10585.59      10909.67       434.07 o
  26   4   8      16995.19      16393.44       578.76 o
 -35   5   8       5804.55       6099.32       255.63 o
 -33   5   8       3499.79       3755.17       191.37 o
 -31   5   8      15147.05      14781.17       395.25 o
 -29   5   8       3105.56       3198.30       134.56 o
 -27   5   8      10970.58      10691.47       233.43 o
 -25   5   8       3732.07       3555.57       120.18 o
 -23   5   8      10087.67       9640.96       232.54 o
 -21   5   8      11695.99      11387.74       227.29 o
 -19   5   8      14603.42      14129.55       255.50 o
 -17   5   8       5655.39       5633.09       197.19 o
 -15   5   8      26485.30      27500.58       645.07 o
 -13   5   8       8174.02       7991.23       171.54 o
 -11   5   8       9591.46       9500.42       223.03 o
  -9   5   8       9440.64       9170.95       166.98 o
  -7   5   8      34261.54      33027.16       536.77 o
  -5   5   8        314.76        323.57        43.26 o
  -3   5   8      50477.03      50204.43       641.71 o
  -1   5   8         88.86        229.33        23.05 o
   1   5   8      26763.39      26213.29       363.34 o
   3   5   8       6911.36       6805.96       109.85 o
   5   5   8      36258.67      37243.93       535.57 o
   7   5   8        117.99        155.33        29.79 o
   9   5   8      44320.38      43685.87       575.58 o
  11   5   8      22753.92      22957.52       353.53 o
  13   5   8      15993.23      15938.63       261.94 o
  15   5   8        429.78        518.22        57.34 o
  17   5   8      17445.18      17731.82       549.82 o
  19   5   8        211.13        224.27        72.35 o
  21   5   8       9775.14       9477.23       383.43 o
  23   5   8        139.47        130.22        65.11 o
  25   5   8       2903.00       2662.31       209.80 o
  27   5   8        639.64        853.67       144.69 o
 -36   6   8       1777.53       1996.73       180.86 o
 -34   6   8       7409.39       7617.96       419.60 o
 -32   6   8        589.81        626.53        99.66 o
 -30   6   8      19106.15      19435.79       464.76 o
 -28   6   8       4669.66       4853.95       150.36 o
 -26   6   8       2335.94       2263.57       100.58 o
 -24   6   8       1174.61       1160.16        79.06 o
 -22   6   8      23272.89      22777.43       373.18 o
 -20   6   8       1261.27       1180.80        67.00 o
 -18   6   8      15468.21      14485.08       273.20 o
 -16   6   8       2863.35       2553.19        99.04 o
 -14   6   8      22554.57      22432.90       343.48 o
 -12   6   8      18808.41      18649.68       291.57 o
 -10   6   8      10491.05      10251.45       182.87 o
  -8   6   8       2534.63       2627.95       119.37 o
  -6   6   8       9594.75       9820.41       347.26 o
  -4   6   8       5411.48       5951.57       167.89 o
  -2   6   8      15809.72      14994.28       308.70 o
   0   6   8       4670.10       5033.78       148.09 o
   2   6   8      26969.93      25802.52       462.43 o
   4   6   8       5233.50       5243.78       153.21 o
   6   6   8      26178.89      25166.52       495.56 o
   8   6   8      10380.90      10162.75       237.50 o
  10   6   8      15715.09      15599.01       368.96 o
  12   6   8        519.33        573.10       148.31 o
  14   6   8      19922.35      20040.00       397.44 o
  16   6   8        498.04        508.21        55.58 o
  18   6   8       4248.64       3942.82       224.27 o
  20   6   8       6226.90       6395.32       303.85 o
  22   6   8       2754.26       2886.58       202.57 o
  24   6   8       6358.02       6221.69       318.32 o
  26   6   8       9842.34      10540.71       441.31 o
 -35   7   8       9523.04       9933.00       434.07 o
 -33   7   8       3196.44       3618.33       185.41 o
 -31   7   8      17611.66      18209.30       672.81 o
 -29   7   8       6545.43       6526.51       376.20 o
 -27   7   8      22905.43      23050.46       395.66 o
 -25   7   8       9822.46       9827.48       219.31 o
 -23   7   8      19948.91      19622.58       339.63 o
 -21   7   8       8302.69       8193.27       185.30 o
 -19   7   8      26020.44      26491.85       407.73 o
 -17   7   8       4521.75       4272.41       162.78 o
 -15   7   8      46777.73      46157.32       783.73 o
 -13   7   8      16022.23      16999.78       357.11 o
 -11   7   8      20179.86      19495.85       393.00 o
  -9   7   8      25175.49      25739.38       517.27 o
  -7   7   8      65286.48      62953.96      1117.73 o
  -5   7   8      10231.60       9896.83       361.73 o
  -3   7   8      52374.16      50106.66       817.29 o
  -1   7   8      19005.81      18545.47       549.82 o
   1   7   8      65761.16      63638.18      1004.03 o
   3   7   8       5802.58       5797.42       238.74 o
   5   7   8      39088.79      37933.70      2054.61 o
   7   7   8       3936.27       3884.67       137.84 o
   9   7   8      66937.04      66332.62      1050.50 o
  11   7   8      13641.90      13186.90       293.85 o
  13   7   8      12216.14      12516.39       288.18 o
  15   7   8       1709.72       1641.44        96.79 o
  17   7   8      30516.70      30778.07       683.66 o
  19   7   8        270.57        231.50        79.58 o
  21   7   8      31206.05      30587.58       868.14 o
  23   7   8         59.34         86.81        65.11 o
  25   7   8      22864.19      22658.54       723.45 o
 -32   8   8          1.24         50.64        79.58 o
 -30   8   8        581.37        578.76       137.46 o
 -28   8   8        204.10        101.28        94.05 o
 -26   8   8       1177.03       1138.42        93.61 o
 -24   8   8        286.84        243.25        83.20 o
 -22   8   8       1430.98       1490.31        98.90 o
 -20   8   8        425.42        411.21        63.79 o
 -18   8   8       4086.88       3906.78       152.45 o
 -16   8   8        155.09        123.44        39.97 o
 -14   8   8        153.11        239.16        72.35 o
 -12   8   8       5989.64       6004.83       282.15 o
 -10   8   8       2195.64       2098.64       202.57 o
  -8   8   8       2014.62       1971.51       108.52 o
  -6   8   8       4249.27       4429.55       152.45 o
  -4   8   8        542.35        555.21        79.58 o
  -2   8   8       1917.38       1794.16        94.53 o
   0   8   8        251.41        210.45        86.81 o
   2   8   8       5421.44       5585.49       173.70 o
   4   8   8       5081.94       5315.62       166.20 o
   6   8   8        784.22        549.68        75.96 o
   8   8   8      18347.41      18168.30       470.24 o
  10   8   8       5070.33       4716.91       224.27 o
  12   8   8        624.12        631.62       101.28 o
  14   8   8        324.39        293.39        53.53 o
  16   8   8        242.40        299.17        68.73 o
  18   8   8        694.51        651.11       115.75 o
  20   8   8       2269.53       2293.34       180.86 o
  22   8   8         13.55         28.94        65.11 o
  24   8   8        139.52        101.28        65.11 o
 -31   9   8       8635.55       8732.07       441.31 o
 -29   9   8       2002.23       1786.93       209.80 o
 -27   9   8      21681.23      21869.97       745.16 o
 -25   9   8       7390.93       7911.23       244.92 o
 -23   9   8      28002.78      28677.74       567.49 o
 -21   9   8      16496.94      16506.45       379.03 o
 -19   9   8      33996.74      33318.57       624.77 o
 -17   9   8      20239.70      20067.66       423.12 o
 -15   9   8      41852.36      41344.99       727.34 o
 -13   9   8      23550.00      23623.44       473.86 o
 -11   9   8      19397.69      19388.78       405.51 o
  -9   9   8        283.27        362.50        55.58 o
  -7   9   8      34327.56      34166.36       716.22 o
  -5   9   8      14342.49      14058.97       318.96 o
  -3   9   8      20890.43      20436.50       413.51 o
  -1   9   8      20648.50      20094.83       415.99 o
   1   9   8      29014.29      27826.38       518.76 o
   3   9   8       1953.95       1876.29        99.66 o
   5   9   8      34107.16      33051.27       595.55 o
   7   9   8       6303.26       5719.54       231.50 o
   9   9   8      37991.43      38607.33       682.23 o
  11   9   8       5024.00       4978.11       177.25 o
  13   9   8      13450.55      14124.54       332.04 o
  15   9   8        483.76        597.56        90.43 o
  17   9   8      24892.83      25234.58       508.52 o
  19   9   8       1416.02       1193.70       144.69 o
  21   9   8      25154.17      24937.41       759.63 o
  23   9   8        235.11        151.93        72.35 o
 -30  10   8       3164.92       3414.70       274.91 o
 -28  10   8       1008.53       1135.82       173.63 o
 -26  10   8        165.62        166.39        94.05 o
 -24  10   8         25.46         36.17        57.88 o
 -22  10   8       1013.97        904.36        85.17 o
 -20  10   8         41.80         29.97        34.73 o
 -18  10   8        775.54        825.27        78.18 o
 -16  10   8        420.69        391.99        60.75 o
 -14  10   8       6956.12       6902.41       211.14 o
 -12  10   8       3061.65       2822.55       129.77 o
 -10  10   8        339.97        339.42        57.88 o
  -8  10   8       3467.76       3458.88       142.96 o
  -6  10   8      14742.95      14168.54       633.02 o
  -4  10   8       1524.20       1664.06        98.87 o
  -2  10   8         44.85         95.08        34.73 o
   0  10   8        202.97        287.11        52.09 o
   2  10   8        106.37        113.34        38.11 o
   4  10   8        552.38        506.67        63.79 o
   6  10   8        179.38        167.54        43.26 o
   8  10   8         72.62         67.52        38.11 o
  10  10   8        896.11        782.18        76.22 o
  12  10   8         41.46         90.43        39.97 o
  14  10   8       1888.31       1868.80       112.54 o
  16  10   8          0.09         -2.07        34.73 o
  18  10   8         14.47         49.37        43.26 o
  20  10   8       1147.01       1446.91       159.16 o
  22  10   8        249.72         94.05        72.35 o
 -29  11   8       6050.21       7126.01       397.90 o
 -27  11   8      16992.94      17355.63       658.34 o
 -25  11   8      10650.15      11083.29       484.71 o
 -23  11   8      24616.32      24393.25       512.96 o
 -21  11   8      18827.02      18383.96       416.12 o
 -19  11   8      26694.26      25610.55       745.16 o
 -17  11   8      10023.96       9493.89       347.26 o
 -15  11   8      22107.89      22097.11       461.25 o
 -13  11   8      16869.36      16312.10       370.22 o
 -11  11   8      32594.67      31548.89      1327.54 o
  -9  11   8       3564.42       3492.89       188.10 o
  -7  11   8      42499.66      40913.93       727.88 o
  -5  11   8      24329.80      23750.68      1049.01 o
  -3  11   8      57512.33      53682.36       909.02 o
  -1  11   8       2737.18       2539.35       127.58 o
   1  11   8      14449.58      13913.77       329.69 o
   3  11   8       2029.79       1749.97       104.78 o
   5  11   8      18127.97      17475.01       388.38 o
   7  11   8       3494.99       3149.63       140.61 o
   9  11   8      31014.52      30202.08       640.26 o
  11  11   8       3432.90       3298.67       148.35 o
  13  11   8      31076.48      29586.36       756.01 o
  15  11   8        130.07        172.54        50.39 o
  17  11   8      20352.08      20345.51       454.94 o
  19  11   8       1053.42       1017.32        97.20 o
  21  11   8      25767.18      25364.25       781.33 o
 -28  12   8       1114.56       1287.75       180.86 o
 -26  12   8       4495.42       4536.05       311.08 o
 -24  12   8        180.96        173.63        94.05 o
 -22  12   8       6095.10       6709.25       318.32 o
 -20  12   8        155.35        107.24        41.49 o
 -18  12   8       5003.91       5118.81       190.56 o
 -16  12   8        307.82        327.13        57.34 o
 -14  12   8         36.41        110.65        41.49 o
 -12  12   8       1564.52       1356.91        96.79 o
 -10  12   8       9194.87       8937.67       255.17 o
  -8  12   8        532.16        500.23        67.79 o
  -6  12   8       1541.00       1543.43       300.23 o
  -4  12   8       3523.49       3163.75       191.71 o
  -2  12   8      12932.58      12313.14       313.83 o
   0  12   8       8267.60       7967.59       239.78 o
   2  12   8       5490.19       5154.20       186.25 o
   4  12   8       1060.68       1107.55        92.08 o
   6  12   8       7534.80       7197.62       282.15 o
   8  12   8       1535.99       1265.30        99.66 o
  10  12   8       2038.38       1972.29       117.66 o
  12  12   8       1758.90       2019.71       213.42 o
  14  12   8        764.23        786.26        89.41 o
  16  12   8        701.14        649.94        86.96 o
  18  12   8       3462.86       3365.77       163.70 o
 -27  13   8       8194.10       8688.67       434.07 o
 -25  13   8       8883.37       9585.75       455.78 o
 -23  13   8       9064.32       9151.68       434.07 o
 -21  13   8       5286.49       5088.18       231.50 o
 -19  13   8      10613.05      10539.90       294.59 o
 -17  13   8       7335.32       7073.40       233.82 o
 -15  13   8      18205.37      18089.14       413.51 o
 -13  13   8       6909.37       6444.96       217.01 o
 -11  13   8      18140.94      17962.69       618.55 o
  -9  13   8      10879.29      10210.67       280.80 o
  -7  13   8       7737.58       7571.29       234.65 o
  -5  13   8      10058.20       9331.46       307.47 o
  -3  13   8      25632.60      25161.70       518.31 o
  -1  13   8       2360.45       2101.30       122.45 o
   1  13   8      37630.95      34921.73       664.49 o
   3  13   8        738.72        765.05       155.54 o
   5  13   8      23474.05      22336.10       994.75 o
   7  13   8        712.99        540.28        76.22 o
   9  13   8      31622.88      31712.76       628.97 o
  11  13   8       4312.57       4126.64       181.55 o
  13  13   8      21000.24      21204.24       475.67 o
  15  13   8        499.74        563.67        84.29 o
  17  13   8       6721.52       6479.41       235.32 o
  19  13   8         16.49         14.47        43.41 o
 -26  14   8       6787.88       8095.44       426.84 o
 -24  14   8       1582.01       1533.72       188.10 o
 -22  14   8       6288.71       6149.35       347.26 o
 -20  14   8        820.24        831.19       173.63 o
 -18  14   8      15292.34      15096.50       415.99 o
 -16  14   8       1975.91       2038.88       124.63 o
 -14  14   8      13961.62      13487.40       415.99 o
 -12  14   8        886.49        879.22        89.41 o
 -10  14   8      23626.54      22666.97       487.55 o
  -8  14   8       2432.23       2377.81       129.77 o
  -6  14   8       6244.82       6259.86       214.67 o
  -4  14   8       2425.11       2318.95       132.71 o
  -2  14   8      10351.75      10027.21       288.73 o
   0  14   8       2119.78       1931.89       122.45 o
   2  14   8       7501.77       7182.15       249.59 o
   4  14   8       2632.29       2868.54       150.33 o
   6  14   8      11816.58      11159.51       316.67 o
   8  14   8       2026.14       2001.09       162.78 o
  10  14   8       1630.84       1441.85       126.60 o
  12  14   8       5493.09       5698.70       219.79 o
  14  14   8       4279.39       4342.19       245.97 o
  16  14   8       1824.75       1768.11       125.25 o
 -19  15   8       7175.30       7444.33       340.02 o
 -17  15   8       2784.31       2936.58       153.21 o
 -15  15   8       3426.52       3416.17       165.73 o
 -13  15   8       1179.98       1093.50       101.93 o
 -11  15   8       3988.86       3759.14       168.58 o
  -9  15   8       7704.12       7183.51       242.63 o
  -7  15   8      13605.09      13195.57       347.41 o
  -5  15   8       1821.03       1782.23       122.45 o
  -3  15   8      11492.30      11574.73       321.79 o
  -1  15   8        304.03        263.34        62.58 o
   1  15   8       7868.70       7066.06       245.39 o
   3  15   8        311.67        417.90        76.22 o
   5  15   8       3752.49       4041.11       183.95 o
   7  15   8        452.55        484.71        81.85 o
   9  15   8       6915.12       6918.03       250.51 o
  11  15   8        342.63        402.56        74.04 o
  13  15   8      12969.68      13347.70       528.12 o
 -16  16   8        804.65        752.39       122.99 o
 -14  16   8      13932.59      13774.54       506.42 o
 -12  16   8        903.56       1027.30       144.69 o
 -10  16   8      19627.40      18853.18       614.93 o
  -8  16   8        532.70        665.58       122.99 o
  -6  16   8      17659.21      17500.32       593.23 o
  -4  16   8       3250.21       3558.95       264.06 o
  -2  16   8      13176.32      13359.84       360.40 o
   0  16   8       3525.75       3818.90       178.83 o
   2  16   8       9250.48       8679.09       283.60 o
   4  16   8       3396.38       3338.22       224.27 o
   6  16   8      14803.52      15103.30       455.78 o
   8  16   8        504.86        484.71       115.75 o
  10  16   8      10480.37      10656.46       463.01 o
 -13  17   8         30.97         21.70        72.35 o
 -11  17   8        392.93        325.55        94.05 o
  -9  17   8        814.91        781.33       137.46 o
  -7  17   8       4387.33       4572.22       282.15 o
  -5  17   8       1651.70       1504.78       173.63 o
  -3  17   8       5214.20       5208.86       296.62 o
 -37   1   9      21881.75      21609.53       759.63 o
 -35   1   9       4401.66       4172.40       217.01 o
 -33   1   9      18576.88      18667.50       312.34 o
 -31   1   9        267.06        280.07        42.88 o
 -29   1   9       7382.82       7275.14       165.05 o
 -27   1   9       8061.60       8027.68       169.26 o
 -25   1   9      36521.25      34349.73       447.99 o
 -23   1   9      13351.19      12548.79       215.02 o
 -21   1   9      18538.63      17305.25       260.11 o
 -19   1   9        411.87        518.35        71.01 o
 -17   1   9      40865.90      38880.95       469.25 o
 -15   1   9       5948.82       5538.37       115.67 o
 -13   1   9      36847.72      34919.93       487.25 o
 -11   1   9      55026.92      52213.48       588.64 o
  -9   1   9     122247.60     122729.47      1279.15 o
  -7   1   9      47660.59      48530.92       545.15 o
  -5   1   9      16514.16      14757.97       205.12 o
  -3   1   9       4290.11       4086.02       170.21 o
  -1   1   9      48526.69      47516.21       526.90 o
   1   1   9      40936.61      39852.58       448.10 o
   3   1   9      30833.63      31380.04       454.23 o
   5   1   9      40224.60      40590.02       452.21 o
   7   1   9      70436.69      71738.56      1091.20 o
   9   1   9      28624.88      29524.23       406.41 o
  11   1   9      47281.61      47668.05       785.13 o
  13   1   9      30558.10      30290.26       542.18 o
  15   1   9       6898.79       6560.57       191.71 o
  17   1   9       9794.20       9784.53       253.21 o
  19   1   9       9619.18       9143.33       245.39 o
  21   1   9      21342.92      20820.64       439.85 o
  23   1   9      16196.86      16658.37       383.57 o
  25   1   9      14797.08      14381.77       448.54 o
  27   1   9       5791.53       5508.91       209.74 o
 -36   2   9         18.50         68.98        56.13 o
 -34   2   9       1349.55       1369.70       102.06 o
 -32   2   9       7569.41       7569.48       189.00 o
 -30   2   9       8752.81       8521.87       184.11 o
 -28   2   9       4594.64       4431.40       124.28 o
 -26   2   9       3620.61       3362.74       105.14 o
 -24   2   9       1756.42       1789.91        86.06 o
 -22   2   9       9211.21       8776.93       197.46 o
 -20   2   9         33.25         11.54        20.04 o
 -18   2   9       8791.00       8059.96       175.33 o
 -16   2   9        587.14        551.65        45.57 o
 -14   2   9       3103.04       2850.70        90.43 o
 -12   2   9       3401.21       3051.59        79.46 o
 -10   2   9       8696.21       8212.19       139.64 o
  -8   2   9       4615.18       4747.18        99.00 o
  -6   2   9        611.13        611.95        39.68 o
  -4   2   9      10568.85      10990.34       164.33 o
  -2   2   9        453.52        428.52        31.33 o
   0   2   9        977.53       1145.19        43.18 o
   2   2   9        360.87        481.79        65.99 o
   4   2   9        422.95        395.05        25.67 o
   6   2   9      12789.09      13096.42       177.23 o
   8   2   9        707.94        704.90        42.27 o
  10   2   9       7655.53       7590.72       148.78 o
  12   2   9       6843.09       7069.68       189.07 o
  14   2   9      13162.94      12788.83       288.73 o
  16   2   9       1778.94       1802.29        94.53 o
  18   2   9      10270.28       9730.75       250.51 o
  20   2   9         11.35         13.36        32.96 o
  22   2   9       3991.60       4154.36       235.12 o
  24   2   9          1.27         17.85        38.11 o
  26   2   9       2772.86       2798.07       148.09 o
  28   2   9       1095.85       1258.81       151.93 o
 -37   3   9      15258.85      15660.61       417.98 o
 -35   3   9       2511.90       2472.00       131.41 o
 -33   3   9      18103.20      18366.32       368.66 o
 -31   3   9         99.17        122.76        61.33 o
 -29   3   9      12336.88      12030.03       261.48 o
 -27   3   9       3597.30       3537.33       125.84 o
 -25   3   9      14986.12      14059.54       276.30 o
 -23   3   9       9175.00       8429.62       194.11 o
 -21   3   9      40078.79      38696.25       559.30 o
 -19   3   9      12601.85      12472.41       279.67 o
 -17   3   9      27987.08      27165.04       470.78 o
 -15   3   9      12794.95      12432.86       226.21 o
 -13   3   9      27425.03      27097.51       556.89 o
 -11   3   9      57268.86      53695.15       699.77 o
  -9   3   9      43595.31      44034.04       586.89 o
  -7   3   9       7641.44       7046.43       224.27 o
  -5   3   9      10780.46      10255.80       156.57 o
  -3   3   9      11633.41      12481.36       647.93 o
  -1   3   9      16148.98      15976.60       213.77 o
   1   3   9      19408.73      19483.27       246.21 o
   3   3   9      19805.57      19211.65       317.34 o
   5   3   9      15941.18      15926.72       206.55 o
   7   3   9      26282.97      26118.33       369.69 o
   9   3   9      31770.56      31982.03       441.93 o
  11   3   9      12333.07      12413.80       213.42 o
  13   3   9      37459.50      38517.40      2087.16 o
  15   3   9      31222.67      30571.87       907.93 o
  17   3   9      20786.77      21069.68       423.76 o
  19   3   9      11756.88      11693.79       401.52 o
  21   3   9      11908.83      11623.65       614.93 o
  23   3   9       9289.29       9533.17       268.24 o
  25   3   9      15823.62      16632.18       571.53 o
  27   3   9       3567.37       3407.46       238.74 o
 -36   4   9       4521.94       4500.59       211.88 o
 -34   4   9       3419.12       3525.42       194.19 o
 -32   4   9       3703.27       3539.77       137.10 o
 -30   4   9       5282.97       5157.96       162.50 o
 -28   4   9       4054.43       3895.57       162.90 o
 -26   4   9      11338.07      11290.26       242.21 o
 -24   4   9        742.38        799.01        65.10 o
 -22   4   9      14097.79      13908.48       266.57 o
 -20   4   9       7272.38       7284.89       172.13 o
 -18   4   9      19930.72      18999.22       316.74 o
 -16   4   9         21.84         25.32        18.51 o
 -14   4   9      10735.85      10711.99       203.30 o
 -12   4   9      11793.29      11632.99       247.28 o
 -10   4   9       7787.61       7764.92       189.81 o
  -8   4   9        143.27        172.17        59.34 o
  -6   4   9      43039.02      41945.02       558.38 o
  -4   4   9       6373.69       6438.23       131.86 o
  -2   4   9      17446.57      16902.28       223.29 o
   0   4   9       4244.78       4483.99        88.69 o
   2   4   9      16487.02      16634.57       216.77 o
   4   4   9       3462.57       3499.63        73.61 o
   6   4   9      37907.18      38495.89       514.35 o
   8   4   9       6343.33       6439.71       135.30 o
  10   4   9      57329.55      57746.95       743.71 o
  12   4   9       2067.28       2128.63        76.06 o
  14   4   9      12199.69      12144.60       640.26 o
  16   4   9         22.64         20.39        27.79 o
  18   4   9      15715.93      15112.93       499.18 o
  20   4   9         93.48         94.05        57.88 o
  22   4   9      10112.89       9383.18       383.43 o
  24   4   9         82.82         86.81        65.11 o
  26   4   9       9553.73       9151.68       405.13 o
 -35   5   9        747.09        712.22       109.90 o
 -33   5   9      16679.84      16940.71       549.82 o
 -31   5   9         68.12         81.51        39.30 o
 -29   5   9      12488.55      12339.21       266.98 o
 -27   5   9        488.19        479.06        58.18 o
 -25   5   9      12097.21      11365.75       242.01 o
 -23   5   9       3595.43       3424.64       151.12 o
 -21   5   9      31972.49      30789.55       492.94 o
 -19   5   9       5959.83       5582.03       145.11 o
 -17   5   9      24231.34      23720.35       371.93 o
 -15   5   9       4803.68       4827.87       126.37 o
 -13   5   9      21577.40      21326.27       330.01 o
 -11   5   9      15775.45      15659.31       341.93 o
  -9   5   9      29139.38      29360.87       415.85 o
  -7   5   9       1400.13       1268.97        87.98 o
  -5   5   9      23592.66      22977.43       334.24 o
  -3   5   9       4787.29       4941.71       150.33 o
  -1   5   9      24234.50      24286.64       444.26 o
   1   5   9      15021.09      14575.53       401.95 o
   3   5   9      23670.29      23613.20       339.54 o
   5   5   9      18658.13      18579.36       359.97 o
   7   5   9      25287.63      24789.71       502.80 o
   9   5   9      17005.24      17668.88       766.86 o
  11   5   9       3514.44       3398.75       124.63 o
  13   5   9       1333.37       1499.82        90.43 o
  15   5   9      21077.95      20741.39       614.93 o
  17   5   9      12386.61      12132.30       434.07 o
  19   5   9       7067.06       6438.73       303.85 o
  21   5   9       5754.96       5968.48       303.85 o
  23   5   9       6002.94       6055.30       311.08 o
  25   5   9       7858.41       7726.47       368.96 o
 -34   6   9       8500.32       9286.91       318.96 o
 -32   6   9       1523.87       1668.28       137.84 o
 -30   6   9       9991.03      10194.75       241.50 o
 -28   6   9       5580.73       5332.68       202.72 o
 -26   6   9      24831.13      24417.38       414.12 o
 -24   6   9       6521.16       6225.48       268.53 o
 -22   6   9      19709.79      19325.95       333.90 o
 -20   6   9       7465.27       7292.82       172.69 o
 -18   6   9      21320.19      20014.39       331.12 o
 -16   6   9         25.42         82.67        26.24 o
 -14   6   9      17203.00      16607.29       405.13 o
 -12   6   9       6042.28       6367.64       188.45 o
 -10   6   9      13519.88      13391.58       301.30 o
  -8   6   9       1229.08       1133.13        76.22 o
  -6   6   9      75977.66      73304.90      3118.08 o
  -4   6   9        254.50        300.63        46.04 o
  -2   6   9      40199.81      38523.40       658.96 o
   0   6   9        350.95        397.50        50.39 o
   2   6   9      41232.87      39101.27       522.77 o
   4   6   9          2.05         79.72        54.26 o
   6   6   9      36219.56      35259.93       719.83 o
   8   6   9        967.99       1069.24       126.60 o
  10   6   9      42637.90      41774.11       707.39 o
  12   6   9       2376.76       2284.80       107.06 o
  14   6   9      11167.81      11402.20       354.49 o
  16   6   9        258.10        332.79        79.58 o
  18   6   9      20472.37      19728.55       614.93 o
  20   6   9         81.74         79.58        57.88 o
  22   6   9      18861.81      19251.08       629.40 o
  24   6   9       2151.48       2119.72       195.33 o
 -33   7   9       4920.25       4977.35       340.02 o
 -31   7   9        603.11        614.93       137.46 o
 -29   7   9       2359.78       2385.13       260.44 o
 -27   7   9         35.95        -21.70        34.73 o
 -25   7   9      10655.53      10749.01       295.31 o
 -23   7   9         65.20        124.59        57.88 o
 -21   7   9      10534.83       9927.00       268.82 o
 -19   7   9       1848.81       1891.11       109.18 o
 -17   7   9      11744.50      11334.90       285.24 o
 -15   7   9       6285.90       6264.16       196.50 o
 -13   7   9       3799.64       3660.17       142.96 o
 -11   7   9       3622.92       3556.27       140.05 o
  -9   7   9       2630.98       2858.22       141.07 o
  -7   7   9       7406.65       7449.40       206.76 o
  -5   7   9       4216.90       3987.34       145.19 o
  -3   7   9       2121.49       2133.19       101.93 o
  -1   7   9       4267.74       4186.06       145.19 o
   1   7   9       2055.34       1902.68        96.79 o
   3   7   9      12850.33      12877.60       288.18 o
   5   7   9       8737.90       8019.85       238.74 o
   7   7   9      13298.45      13393.06       301.30 o
   9   7   9       8781.81       8801.95       229.52 o
  11   7   9        742.34        842.82        71.07 o
  13   7   9        156.21        310.28        83.20 o
  15   7   9       3995.31       4051.65       153.21 o
  17   7   9       7246.71       7191.12       325.55 o
  19   7   9        899.47       1099.65       137.46 o
  21   7   9        658.96        672.81       122.99 o
  23   7   9       2221.89       2343.99       202.57 o
 -32   8   9       4631.34       4984.59       340.02 o
 -30   8   9      17906.00      18628.91       694.51 o
 -28   8   9       7771.78       7710.45       253.77 o
 -26   8   9      12862.47      13076.97       338.64 o
 -24   8   9       3201.04       3233.54       149.42 o
 -22   8   9      16275.45      16122.89       378.01 o
 -20   8   9       6500.92       6385.00       208.06 o
 -18   8   9      24851.69      24190.72       492.05 o
 -16   8   9       4853.72       5006.31       178.17 o
 -14   8   9      84487.49      84233.41      2705.71 o
 -12   8   9       2536.66       2481.66       119.48 o
 -10   8   9      71112.67      73424.32      2452.50 o
  -8   8   9        798.73        777.21       126.60 o
  -6   8   9      34945.04      34003.67       612.85 o
  -4   8   9       8300.11       8409.60       226.57 o
  -2   8   9      23656.99      22289.29       439.14 o
   0   8   9          7.26         54.54        61.49 o
   2   8   9      63205.32      61862.75      1001.68 o
   4   8   9       5160.96       4431.58       158.34 o
   6   8   9      76010.38      72049.12      1144.66 o
   8   8   9      10152.57       9457.12       244.91 o
  10   8   9      44279.38      43568.54       753.50 o
  12   8   9        975.88        999.99        79.17 o
  14   8   9      33464.79      32672.93       605.40 o
  16   8   9        191.23        226.03        50.39 o
  18   8   9      34782.36      33437.98       926.02 o
  20   8   9        724.07        578.76       122.99 o
  22   8   9      27252.27      27860.16       831.97 o
 -31   9   9       1683.45       1656.71       209.80 o
 -29   9   9          3.87         86.81        72.35 o
 -27   9   9        115.52        157.84        50.25 o
 -25   9   9        403.46        494.38        70.92 o
 -23   9   9       3840.94       3755.05       165.13 o
 -21   9   9       1252.27       1147.30        93.71 o
 -19   9   9       2135.82       2039.85       116.33 o
 -17   9   9       1177.78       1127.04        90.39 o
 -15   9   9         56.81        108.97        39.97 o
 -13   9   9        437.83        508.29        63.79 o
 -11   9   9        598.58        489.20        65.91 o
  -9   9   9         92.11        117.45        72.35 o
  -7   9   9       2208.62       2297.90       114.34 o
  -5   9   9        782.25        818.02        76.22 o
  -3   9   9        139.91        151.93        40.92 o
  -1   9   9         37.02        116.23        47.02 o
   1   9   9          7.07         88.88        34.73 o
   3   9   9       8947.80       8426.70       325.55 o
   5   9   9        977.69        952.29        79.58 o
   7   9   9       1262.87       1290.41        89.41 o
   9   9   9       2784.57       2920.01       132.71 o
  11   9   9       2961.94       2861.75       132.71 o
  13   9   9       1047.68        961.59       115.75 o
  15   9   9        320.69        223.56        53.53 o
  17   9   9       1979.72       1562.66       159.16 o
  19   9   9          0.86          7.23        65.11 o
  21   9   9          5.81        -57.88        57.88 o
 -30  10   9      12003.32      12942.57       571.53 o
 -28  10   9       6427.47       6590.65       383.43 o
 -26  10   9      16638.30      17212.43       418.12 o
 -24  10   9       2676.23       2745.87       144.16 o
 -22  10   9      37035.92      37673.02       712.68 o
 -20  10   9         67.88         54.98        36.12 o
 -18  10   9      20680.07      20216.45       443.65 o
 -16  10   9         90.79        177.44        46.81 o
 -14  10   9      27755.71      27263.84       734.30 o
 -12  10   9       3436.06       3021.61       137.84 o
 -10  10   9      18004.06      18036.08       395.84 o
  -8  10   9        406.19        501.51        66.50 o
  -6  10   9      22596.10      22610.75       461.92 o
  -4  10   9         41.63         61.22        32.96 o
  -2  10   9      50455.71      49560.94       848.03 o
   0  10   9       1101.94       1143.29        88.54 o
   2  10   9      30654.40      29780.11       566.72 o
   4  10   9          9.87        -15.78        27.79 o
   6  10   9      22791.84      22159.45       457.31 o
   8  10   9         27.07         59.32        47.02 o
  10  10   9      28575.83      27604.35       618.55 o
  12  10   9        416.57        472.84        68.92 o
  14  10   9      35346.41      35567.39      1381.79 o
  16  10   9        131.25        135.93        48.40 o
  18  10   9      47396.25      48413.45      1258.81 o
  20  10   9        279.07        390.66        94.05 o
 -29  11   9         43.37        137.46        86.81 o
 -27  11   9        268.52        274.91       108.52 o
 -25  11   9        835.70        814.13        92.07 o
 -23  11   9         45.77        178.15        53.53 o
 -21  11   9       1964.16       2032.32       125.15 o
 -19  11   9        640.45        568.25        76.22 o
 -17  11   9       1371.40       1375.75       151.93 o
 -15  11   9        588.74        463.07        68.92 o
 -13  11   9       1637.58       1439.25       101.93 o
 -11  11   9        577.55        606.89       112.14 o
  -9  11   9         11.20          7.84        29.43 o
  -7  11   9        288.33        222.88        57.88 o
  -5  11   9       2178.86       2276.86       122.45 o
  -3  11   9      16300.08      15526.50       882.61 o
  -1  11   9       9927.30       9333.72       262.52 o
   1  11   9       2829.65       2851.86       141.07 o
   3  11   9       2236.39       2254.00       159.16 o
   5  11   9          5.25          6.12        32.96 o
   7  11   9         99.05        120.86        43.26 o
   9  11   9        479.73        538.52        94.05 o
  11  11   9        216.39        205.32        53.53 o
  13  11   9        997.25        911.18        92.08 o
  15  11   9       1801.21       1650.82       117.66 o
  17  11   9         95.63        120.09       101.28 o
  19  11   9         94.12        108.52        72.35 o
 -28  12   9       4078.64       4622.86       325.55 o
 -26  12   9      16184.72      17333.93       665.58 o
 -24  12   9       1091.85       1102.56       105.97 o
 -22  12   9      15752.14      15862.00       495.57 o
 -20  12   9         22.31         40.00        41.49 o
 -18  12   9      13027.94      13552.07       412.37 o
 -16  12   9       2798.58       2864.30       144.12 o
 -14  12   9      23336.80      23428.61       494.95 o
 -12  12   9      10841.89      10518.54       291.05 o
 -10  12   9      28760.53      28435.29      1085.18 o
  -8  12   9        117.89         99.16        43.26 o
  -6  12   9      26460.70      26871.46       543.93 o
  -4  12   9       1190.00       1025.45       104.90 o
  -2  12   9      45985.18      44449.94       801.93 o
   0  12   9        181.68        198.23        61.49 o
   2  12   9      27556.90      27667.35       559.30 o
   4  12   9        554.35        536.81        76.22 o
   6  12   9      31840.25      30948.16       850.06 o
   8  12   9        354.30        328.23        66.50 o
  10  12   9      27962.46      26521.58       551.84 o
  12  12   9        549.32        597.55        81.85 o
  14  12   9      20595.76      20260.54       462.43 o
  16  12   9         12.18         -6.81        43.26 o
 -25  13   9       1862.65       1837.57       209.80 o
 -23  13   9        311.44        318.32       108.52 o
 -21  13   9       2288.24       2184.12       184.48 o
 -19  13   9       3993.35       3928.92       175.10 o
 -17  13   9       6327.79       6564.35       226.57 o
 -15  13   9       1508.69       1548.75       111.15 o
 -13  13   9       7857.89       7600.23       244.91 o
 -11  13   9       3488.85       3440.37       235.12 o
  -9  13   9       9355.39       9209.96       273.36 o
  -7  13   9        119.68         69.18        39.97 o
  -5  13   9       8500.22       8273.26       255.17 o
  -3  13   9       5057.54       4653.66       401.52 o
  -1  13   9       7017.67       6650.59       229.52 o
   1  13   9       2140.95       2232.72       132.71 o
   3  13   9       9597.08       9140.49       278.48 o
   5  13   9       2595.36       2669.76       173.63 o
   7  13   9        515.48        506.82        79.58 o
   9  13   9       3651.17       3737.96       170.86 o
  11  13   9       2296.49       2194.62       140.61 o
  13  13   9       4635.80       4466.78       194.19 o
  15  13   9      17385.89      17940.21       437.18 o
  17  13   9        364.51        289.38        72.35 o
 -24  14   9       1043.95       1027.30       166.39 o
 -22  14   9       4563.19       4919.48       311.08 o
 -20  14   9       1187.76       1132.01       109.18 o
 -18  14   9      11455.62      11557.71       324.08 o
 -16  14   9       4138.31       4216.84       185.41 o
 -14  14   9      11759.56      11191.65       658.34 o
 -12  14   9       1282.75       1187.73       119.37 o
 -10  14   9      25946.35      24755.61       611.32 o
  -8  14   9        869.94        694.43        89.41 o
  -6  14   9      22269.46      22184.74       661.96 o
  -4  14   9       2250.94       1974.28       126.67 o
  -2  14   9      23348.46      23577.32       515.99 o
   0  14   9        188.95        159.16        56.27 o
   2  14   9      19007.64      19257.71       701.75 o
   4  14   9        301.35        340.02        71.07 o
   6  14   9      15966.67      16269.25       607.70 o
   8  14   9        379.24        388.70        71.62 o
  10  14   9       9812.12       9558.06       296.57 o
  12  14   9         73.35         33.13        94.05 o
  14  14   9      12224.21      13152.37       506.42 o
 -21  15   9       8198.82       4854.37       303.85 o
 -19  15   9       3957.05       3967.74       183.31 o
 -17  15   9      11926.56      11910.08       337.16 o
 -15  15   9       7115.05       7356.81       358.11 o
 -13  15   9       7471.54       7233.52       256.83 o
 -11  15   9       3240.99       3579.49       171.31 o
  -9  15   9      19863.77      19195.96       546.21 o
  -7  15   9        485.71        576.77        86.51 o
  -5  15   9       4315.12       4188.79       183.95 o
  -3  15   9       4122.18       4072.54       183.31 o
  -1  15   9       5797.36       5583.16       217.01 o
   1  15   9       5605.68       5219.97       211.88 o
   3  15   9      14104.86      14363.36       661.96 o
   5  15   9      11278.58      11733.72       643.87 o
   7  15   9      13573.69      14558.41       495.57 o
   9  15   9       6940.59       7158.22       495.57 o
  11  15   9       6861.52       6901.74       361.73 o
 -18  16   9       6004.37       6048.06       311.08 o
 -16  16   9       1299.36        976.66       144.69 o
 -14  16   9       3221.49       2951.69       224.27 o
 -12  16   9       2091.56       1996.73       188.10 o
 -10  16   9      11241.95      12722.02      1479.46 o
  -8  16   9        863.50        784.39        94.53 o
  -6  16   9       9551.87       9417.05       296.57 o
  -4  16   9         66.27         54.83        48.40 o
  -2  16   9       3280.78       3140.32       165.73 o
   0  16   9        559.22        639.88        91.65 o
   2  16   9       6233.97       6143.04       394.28 o
   4  16   9          8.46         79.58        79.58 o
   6  16   9       2608.61       2561.02       217.04 o
   8  16   9        123.85        122.99        65.11 o
 -36   0  10       7212.97       7399.46       266.78 o
 -34   0  10       6984.35       7344.39       390.66 o
 -32   0  10      37343.54      36631.81       711.30 o
 -30   0  10       7075.28       6873.08       233.82 o
 -28   0  10      45193.81      43117.64       781.43 o
 -26   0  10      10564.19      10098.88       278.48 o
 -24   0  10      34509.13      32004.82       603.05 o
 -22   0  10       6305.39       6098.00       289.38 o
 -20   0  10       4684.65       4167.26       153.21 o
 -18   0  10      13722.90      13137.47       299.23 o
 -16   0  10      32816.00      30921.50       831.97 o
 -14   0  10      63320.13      63195.97      1110.50 o
 -12   0  10      82382.45      76632.76      1183.85 o
 -10   0  10     169118.03     167638.28      4083.89 o
  -8   0  10      40209.62      40725.84       672.57 o
  -6   0  10      41869.06      40854.09      1266.04 o
  -4   0  10      33546.96      32656.30       596.85 o
  -2   0  10      34057.09      34164.03       781.33 o
   0   0  10      24805.40      25174.37       531.74 o
   2   0  10      81915.34      81063.79      1216.35 o
   4   0  10      37317.32      38570.40       620.77 o
   6   0  10      15119.73      15029.83       287.37 o
   8   0  10      13614.23      13702.19       405.13 o
  10   0  10      10754.51      10931.37       354.49 o
  12   0  10       1649.60       1736.29       122.99 o
  14   0  10      67078.17      66326.14      1519.25 o
  16   0  10       5217.82       5013.53       238.74 o
  18   0  10      16671.26      15156.33       484.71 o
  20   0  10      10292.50       9969.18       376.20 o
  22   0  10      10012.53       9571.28       376.20 o
  24   0  10       3263.58       3197.66       217.04 o
  26   0  10      11349.98      10931.37       441.31 o
 -37   1  10        797.17        853.67       137.46 o
 -35   1  10         27.25         13.32        41.55 o
 -33   1  10       1190.98       1174.82        97.11 o
 -31   1  10          7.90        -10.36        28.95 o
 -29   1  10       4444.79       4363.45       127.76 o
 -27   1  10        133.93        108.30        31.53 o
 -25   1  10        980.20        851.69        61.04 o
 -23   1  10       1242.48       1271.50        64.15 o
 -21   1  10       1826.21       1770.74        72.05 o
 -19   1  10        895.45        824.59        51.48 o
 -17   1  10       1949.67       1950.11        73.09 o
 -15   1  10       1492.29       1344.08        68.32 o
 -13   1  10       4763.56       4557.55       103.76 o
 -11   1  10       1700.39       1686.59        68.65 o
  -9   1  10       2373.24       2348.50        71.26 o
  -7   1  10       4201.26       4177.43       122.17 o
  -5   1  10       6203.48       6478.39       119.29 o
  -3   1  10       1871.66       1594.27        54.08 o
  -1   1  10         11.11         92.46        32.96 o
   1   1  10        907.86        882.63        52.21 o
   3   1  10         51.60         53.93        16.61 o
   5   1  10       1124.06       1216.19        44.67 o
   7   1  10       1624.17       1700.49        63.66 o
   9   1  10       6522.45       6543.68       176.43 o
  11   1  10       4352.77       4238.77       220.65 o
  13   1  10       1036.54       1040.59        74.04 o
  15   1  10        482.88        613.98        63.79 o
  17   1  10       2521.38       2443.49       198.95 o
  19   1  10        806.33        784.39        74.04 o
  21   1  10        302.70        205.53        48.40 o
  23   1  10         69.58         28.94        38.11 o
  25   1  10        147.90         63.97        48.40 o
  27   1  10        933.22        737.92       130.22 o
 -36   2  10       9977.38      10285.96       272.65 o
 -34   2  10      10328.24      10287.35       221.52 o
 -32   2  10      14610.83      15057.93       272.05 o
 -30   2  10      12551.77      12248.33       233.08 o
 -28   2  10       3980.17       3918.76       120.08 o
 -26   2  10       9897.54       9360.55       186.71 o
 -24   2  10      16970.47      16048.76       259.01 o
 -22   2  10      11193.18      11094.08       198.81 o
 -20   2  10      31521.53      31510.45       411.13 o
 -18   2  10      13084.76      12742.39       300.73 o
 -16   2  10      35197.95      34230.65       426.68 o
 -14   2  10      40106.34      38258.11       486.60 o
 -12   2  10      15650.35      15169.92       248.52 o
 -10   2  10      59453.59      58083.93       650.84 o
  -8   2  10      20018.79      19480.55       263.73 o
  -6   2  10       8314.82       7658.53       132.62 o
  -4   2  10       8457.91       7990.07       136.24 o
  -2   2  10      33276.44      31570.66       377.64 o
   0   2  10      21437.79      21458.90       272.60 o
   2   2  10      64615.01      62648.00      1086.16 o
   4   2  10      37852.28      38447.18       439.55 o
   6   2  10      11575.48      11347.52       214.04 o
   8   2  10      38404.44      39000.41       665.24 o
  10   2  10      25577.81      26470.42       589.61 o
  12   2  10      11346.09      11913.53       273.36 o
  14   2  10      46744.29      47070.16       797.83 o
  16   2  10       5078.25       4859.93       195.33 o
  18   2  10      20470.49      20587.20       426.94 o
  20   2  10      12116.29      11783.14       296.57 o
  22   2  10      14856.23      14287.46       347.41 o
  24   2  10       6451.83       6611.29       222.13 o
  26   2  10      14124.63      13224.71       499.18 o
 -37   3  10       2518.44       2807.00       231.50 o
 -35   3  10        272.81        273.44        67.65 o
 -33   3  10       2926.98       3105.09       118.55 o
 -31   3  10        556.74        539.41        58.72 o
 -29   3  10      18242.82      17768.78       295.61 o
 -27   3  10        418.26        362.49        51.41 o
 -25   3  10        984.13       1002.64        75.73 o
 -23   3  10        535.92        461.09        51.41 o
 -21   3  10      13596.76      13176.49       257.28 o
 -19   3  10       2408.79       2244.19       100.96 o
 -17   3  10      16781.58      16069.18       282.07 o
 -15   3  10        647.89        676.21        74.12 o
 -13   3  10       8635.16       8150.29       270.41 o
 -11   3  10         18.93         34.63        18.20 o
  -9   3  10      15096.07      14739.13       237.04 o
  -7   3  10        217.79        188.66        23.91 o
  -5   3  10      10932.82      10994.08       170.16 o
  -3   3  10        218.65        303.93        27.08 o
  -1   3  10      18075.50      17676.33       271.14 o
   1   3  10        287.30        307.96        27.58 o
   3   3  10       3469.04       3159.30        74.51 o
   5   3  10        904.24        966.44        49.77 o
   7   3  10       9785.71       9974.80       182.71 o
   9   3  10       7080.70       7190.41       149.59 o
  11   3  10       4613.71       4651.39       147.30 o
  13   3  10        268.00        393.37        61.49 o
  15   3  10       1881.36       2068.26       104.03 o
  17   3  10       1193.48       1119.19        81.37 o
  19   3  10       4793.55       4943.91       231.50 o
  21   3  10       3752.23       3747.48       231.50 o
  23   3  10       3962.05       4275.60       253.21 o
  25   3  10          7.74        -21.70        65.11 o
 -36   4  10       8141.21       8719.94       296.57 o
 -34   4  10       5079.91       5119.90       186.17 o
 -32   4  10      11238.82      11386.33       268.12 o
 -30   4  10       2762.89       2860.06       122.13 o
 -28   4  10       6255.86       6185.94       223.48 o
 -26   4  10       5428.41       5212.06       156.61 o
 -24   4  10      11311.82      10701.17       231.49 o
 -22   4  10      14537.28      14211.19       273.41 o
 -20   4  10      19224.80      18367.49       515.20 o
 -18   4  10      11356.09      10795.52       217.62 o
 -16   4  10       6429.23       6557.48       155.44 o
 -14   4  10      17074.76      17068.79       842.82 o
 -12   4  10      13265.94      12778.22       244.33 o
 -10   4  10      33703.88      33189.71       833.30 o
  -8   4  10      49636.15      49837.05       658.99 o
  -6   4  10       9534.00       8980.36       297.60 o
  -4   4  10      11343.70      11352.45       171.99 o
  -2   4  10      22836.01      21616.78       277.47 o
   0   4  10       8730.38       8677.75       140.71 o
   2   4  10      14812.83      14665.18       204.11 o
   4   4  10      15010.13      14561.97       239.71 o
   6   4  10      17736.75      18092.71       282.77 o
   8   4  10      10789.70      11428.13       204.66 o
  10   4  10      48485.61      49471.53       806.52 o
  12   4  10       8807.68       9115.50       340.02 o
  14   4  10      36565.14      35239.38       918.78 o
  16   4  10        571.84        636.64       101.28 o
  18   4  10      21262.56      21291.21       643.87 o
  20   4  10       1253.37       1360.09       144.69 o
  22   4  10       9062.51       9296.37       390.66 o
  24   4  10       1932.44       1772.46       180.86 o
 -35   5  10        837.60        889.85       173.63 o
 -33   5  10       7306.26       7656.48       285.24 o
 -31   5  10        855.05        822.58        79.43 o
 -29   5  10      25391.57      24849.73       433.82 o
 -27   5  10        443.62        413.27        54.99 o
 -25   5  10       5702.22       5481.01       160.66 o
 -23   5  10         44.21         71.03        39.53 o
 -21   5  10      16737.04      15712.01       308.31 o
 -19   5  10        200.47        281.88        74.97 o
 -17   5  10      25333.69      24704.15       388.69 o
 -15   5  10         34.98        110.58        48.23 o
 -13   5  10      23665.26      23801.00       367.53 o
 -11   5  10        238.29        308.91        36.32 o
  -9   5  10      31244.16      30945.90       625.79 o
  -7   5  10       2294.47       2236.94       107.06 o
  -5   5  10      66591.77      65558.40      1045.39 o
  -3   5  10         99.32         95.13        26.25 o
  -1   5  10      17986.94      17182.34       277.17 o
   1   5  10         17.26         74.76        29.56 o
   3   5  10      21404.83      20440.49       398.13 o
   5   5  10          6.93         24.99        43.41 o
   7   5  10      20001.41      19758.94       387.88 o
   9   5  10       3320.55       3552.18       131.83 o
  11   5  10       2077.37       2302.84       107.06 o
  13   5  10       1976.41       1757.99       144.69 o
  15   5  10      17535.44      16964.96       542.59 o
  17   5  10        744.09        752.39       115.75 o
  19   5  10      24297.86      23953.52       716.22 o
  21   5  10       2506.66       2835.93       209.80 o
  23   5  10      13374.16      12884.69       499.18 o
 -34   6  10        950.04       1114.12       188.10 o
 -32   6  10       4235.06       4282.84       311.08 o
 -30   6  10       6433.24       6474.29       188.49 o
 -28   6  10       3183.50       3169.06       128.21 o
 -26   6  10       7820.29       7749.08       216.35 o
 -24   6  10       4239.35       4150.30       220.65 o
 -22   6  10        131.13        135.04        45.19 o
 -20   6  10      12392.53      12057.43       305.79 o
 -18   6  10       2445.75       2180.16       119.48 o
 -16   6  10       9627.13       9556.37       257.39 o
 -14   6  10       8496.56       8288.80       232.38 o
 -12   6  10       4267.32       3778.80       145.19 o
 -10   6  10       6355.45       6261.15       191.37 o
  -8   6  10       7758.35       7845.51       217.01 o
  -6   6  10       2167.67       2039.88       104.78 o
  -4   6  10      19271.11      18661.28       380.47 o
  -2   6  10       7974.16       8114.75       217.01 o
   0   6  10       3203.65       3258.51       111.15 o
   2   6  10       7052.17       6453.20       253.21 o
   4   6  10       6656.32       6779.77       193.59 o
   6   6  10      13903.55      13770.69       303.57 o
   8   6  10       1095.53       1098.99       162.78 o
  10   6  10       1946.92       1869.02       101.93 o
  12   6  10       8951.55       8974.14       234.65 o
  14   6  10      10025.69       9441.06       368.96 o
  16   6  10       4073.74       3769.19       224.27 o
  18   6  10       9022.96       8522.27       361.73 o
  20   6  10         44.91         65.11        65.11 o
  22   6  10       5974.09       6120.41       318.32 o
 -33   7  10      17645.90      17985.03       708.98 o
 -31   7  10         56.63         28.94        79.58 o
 -29   7  10      30092.28      30418.61       770.48 o
 -27   7  10       2812.50       2808.71       147.75 o
 -25   7  10      23376.04      23041.97       850.06 o
 -23   7  10       1319.45       1484.20       162.78 o
 -21   7  10      17909.89      18197.85       409.88 o
 -19   7  10        207.76        161.82        72.35 o
 -17   7  10      39852.06      40084.25       722.76 o
 -15   7  10        955.50       1088.56        88.54 o
 -13   7  10      54813.33      55142.79      2738.27 o
 -11   7  10       1278.70       1269.71        89.41 o
  -9   7  10      36217.27      36480.54       781.33 o
  -7   7  10       4500.20       4528.81       217.04 o
  -5   7  10      95171.58      93453.58      1448.75 o
  -3   7  10        541.79        546.82       119.37 o
  -1   7  10      54060.65      53109.28       881.09 o
   1   7  10        278.09        293.65        50.39 o
   3   7  10      50837.29      49920.39       835.45 o
   5   7  10       1327.04       1267.69       191.71 o
   7   7  10      10718.19      10563.97       263.12 o
   9   7  10        580.30        547.07        60.75 o
  11   7  10      17704.55      18989.35       400.38 o
  13   7  10       1525.46       1383.49        91.65 o
  15   7  10      20888.27      20567.76       636.64 o
  17   7  10       2874.22       2879.34       202.57 o
  19   7  10      16739.95      15518.06       542.59 o
  21   7  10       9735.42       9810.02       419.60 o
 -32   8  10       1524.91       1591.60       217.04 o
 -30   8  10        370.35        506.42       130.22 o
 -28   8  10         22.26         -8.59        39.97 o
 -26   8  10        671.96        590.09        82.97 o
 -24   8  10        934.07        920.27        95.59 o
 -22   8  10         10.27          2.07        36.17 o
 -20   8  10        271.44        225.60        50.39 o
 -18   8  10         41.12         72.80        39.97 o
 -16   8  10       2589.77       2539.32       127.58 o
 -14   8  10       2256.65       2178.99       332.79 o
 -12   8  10        674.09        614.53       119.37 o
 -10   8  10       1083.27        903.91        79.17 o
  -8   8  10       5587.60       5599.52       253.21 o
  -6   8  10      25104.73      25230.86       494.95 o
  -4   8  10       1162.84       1150.66       170.01 o
  -2   8  10       2259.88       2235.46       155.54 o
   0   8  10        875.84        788.56        74.04 o
   2   8  10         21.50         65.11        36.17 o
   4   8  10       1265.32       1121.55        84.29 o
   6   8  10       1328.33       1272.68       101.28 o
   8   8  10        273.41        224.87        48.40 o
  10   8  10       1302.75       1452.09       148.31 o
  12   8  10         50.34         15.58        30.67 o
  14   8  10       2610.65       2516.52       124.63 o
  16   8  10          3.21         79.58        72.35 o
  18   8  10       4172.74       3957.29       245.97 o
  20   8  10        130.17         65.11        72.35 o
 -31   9  10        259.23        245.97       115.75 o
 -29   9  10      16838.08      17666.71       687.28 o
 -27   9  10       2088.01       2133.11       133.63 o
 -25   9  10      26625.98      26888.25       795.80 o
 -23   9  10         48.07        124.07        44.59 o
 -21   9  10      39622.43      39299.08       734.73 o
 -19   9  10         89.27         35.27        50.64 o
 -17   9  10      34327.89      33618.25       643.04 o
 -15   9  10        123.78        157.03        57.88 o
 -13   9  10      61724.24      60590.68      1016.61 o
 -11   9  10        262.64        263.36        55.58 o
  -9   9  10      39932.16      38632.29       699.94 o
  -7   9  10       4458.81       4222.17       165.73 o
  -5   9  10      41990.14      40605.58       725.06 o
  -3   9  10        452.03        507.25        65.91 o
  -1   9  10      35129.16      33041.90       615.14 o
   1   9  10          7.65         34.11        34.73 o
   3   9  10      37857.85      36935.41       669.20 o
   5   9  10       3398.14       3119.84       137.84 o
   7   9  10      30600.77      29768.73       569.54 o
   9   9  10        410.07        532.07        71.07 o
  11   9  10      69548.30      68684.41      1131.64 o
  13   9  10        944.12        872.20        86.51 o
  15   9  10      30195.51      30248.43       994.75 o
  17   9  10       4351.76       4130.91       253.21 o
  19   9  10      16613.78      16480.25       586.00 o
 -30  10  10       1517.34       1830.34       224.27 o
 -28  10  10        845.27       1012.83       173.63 o
 -26  10  10        887.76        846.78       100.79 o
 -24  10  10        238.90        188.73        54.77 o
 -22  10  10        557.91        513.95       108.52 o
 -20  10  10        572.45        519.16        74.04 o
 -18  10  10          3.59        -32.96        32.96 o
 -16  10  10        347.87        297.82        57.34 o
 -14  10  10        711.14        748.35       115.75 o
 -12  10  10        322.26        334.95        60.75 o
 -10  10  10       6759.04       6644.57       217.01 o
  -8  10  10       1991.09       1945.52       141.07 o
  -6  10  10        298.19        319.50       133.84 o
  -4  10  10       3286.11       3154.08       145.19 o
  -2  10  10        911.92        849.95       130.22 o
   0  10  10       6675.33       6621.72       214.12 o
   2  10  10         25.05        112.35        43.26 o
   4  10  10       1238.19       1050.22       141.07 o
   6  10  10        133.34        154.97        46.81 o
   8  10  10        180.15        246.19        53.53 o
  10  10  10        414.26        401.53        65.91 o
  12  10  10          6.15        -27.01        79.58 o
  14  10  10       1071.77       1237.10       101.93 o
  16  10  10       1873.79       2119.72       202.57 o
  18  10  10         66.96        144.69        72.35 o
 -27  11  10        107.09         21.70        79.58 o
 -25  11  10      20598.08      21422.97       676.43 o
 -23  11  10        417.70        407.24        72.23 o
 -21  11  10      39639.51      39976.00      1591.59 o
 -19  11  10        102.14        119.89        52.09 o
 -17  11  10      27675.97      27245.07       560.97 o
 -15  11  10        989.81        865.13        88.54 o
 -13  11  10      27516.84      27555.39       564.29 o
 -11  11  10       8354.25       8328.82       311.08 o
  -9  11  10      17623.76      17494.30       403.26 o
  -7  11  10        304.42        338.92        62.58 o
  -5  11  10      42920.80      42057.61       871.76 o
  -3  11  10       1706.50       1736.22       112.19 o
  -1  11  10      58002.58      53242.87       922.08 o
   1  11  10         24.55        -14.95        47.02 o
   3  11  10      32128.79      31718.22       615.65 o
   5  11  10       2006.50       2061.92       224.27 o
   7  11  10      25229.40      25202.34       523.88 o
   9  11  10        708.35        574.80        79.17 o
  11  11  10      25827.44      24855.42       828.35 o
  13  11  10       1228.46       1336.59       109.90 o
  15  11  10      17552.53      17352.13       459.39 o
  17  11  10       5821.57       6453.20       340.02 o
 -26  12  10        291.14        166.39        94.05 o
 -24  12  10       2152.94       2408.61       147.75 o
 -22  12  10       7771.32       8240.97       271.93 o
 -20  12  10       2607.86       2483.65       209.80 o
 -18  12  10       2822.72       2786.37       191.71 o
 -16  12  10       2411.96       2420.40       134.91 o
 -14  12  10         44.31         37.08        39.97 o
 -12  12  10        992.20       1124.62       101.93 o
 -10  12  10        473.18        576.29        74.04 o
  -8  12  10       5421.70       5527.18       201.63 o
  -6  12  10      13871.14      13319.61       423.22 o
  -4  12  10       5065.47       4984.02       191.37 o
  -2  12  10      12337.98      11808.84       318.96 o
   0  12  10        138.81        149.29        68.73 o
   2  12  10       8935.99       8418.77       263.12 o
   4  12  10         19.32         54.26        46.04 o
   6  12  10        456.61        547.73        81.37 o
   8  12  10        271.78        234.69        63.79 o
  10  12  10        871.45        913.77        99.66 o
  12  12  10        165.71         48.74        48.40 o
  14  12  10       4447.69       4585.97       194.19 o
  16  12  10        346.27        340.02        94.05 o
 -25  13  10      14824.94      15199.74       614.93 o
 -23  13  10       1566.39       1558.78       128.58 o
 -21  13  10      13817.60      14444.12       382.03 o
 -19  13  10         20.77        -25.72        45.19 o
 -17  13  10      19498.39      20223.26       471.51 o
 -15  13  10        901.46        963.57       100.79 o
 -13  13  10      31761.38      31204.54       991.13 o
 -11  13  10        225.61        238.45        62.58 o
  -9  13  10      20423.20      20216.63       459.64 o
  -7  13  10       2132.24       2005.65       127.58 o
  -5  13  10      25718.75      24504.21      1522.87 o
  -3  13  10        259.90        220.50        57.34 o
  -1  13  10      22619.51      21633.57       485.25 o
   1  13  10        265.43        235.12        66.50 o
   3  13  10      17229.29      16636.84       730.69 o
   5  13  10       1793.01       1892.92       129.77 o
   7  13  10      18222.30      18216.75       439.14 o
   9  13  10         18.20         41.00        86.81 o
  11  13  10      21953.87      22988.73       519.06 o
  13  13  10       1939.78       1852.94       129.77 o
  15  13  10       9894.46      10410.48       434.07 o
 -22  14  10       4126.08       4001.52       188.45 o
 -20  14  10       3492.30       3487.01       175.10 o
 -18  14  10       2740.56       2745.60       157.60 o
 -16  14  10       4270.70       4439.63       245.97 o
 -14  14  10       6797.48       6866.89       242.63 o
 -12  14  10       1714.39       1770.62       127.58 o
 -10  14  10       4463.03       4700.46       499.18 o
  -8  14  10      17250.95      17325.75       607.70 o
  -6  14  10       4320.67       4133.49       186.25 o
  -4  14  10       4874.28       4697.03       311.08 o
  -2  14  10       4421.92       4294.59       195.33 o
   0  14  10       2825.38       2738.93       155.46 o
   2  14  10       2267.02       2177.37       135.49 o
   4  14  10       2404.86       2184.40       140.61 o
   6  14  10       3275.97       3332.46       170.86 o
   8  14  10        147.19        187.75        94.05 o
  10  14  10       2942.42       3122.37       165.73 o
 -19  15  10          1.50         21.70        40.92 o
 -17  15  10       6403.29       6245.85       236.84 o
 -15  15  10          1.28          0.00        61.49 o
 -13  15  10       8710.51       8781.47       285.92 o
 -11  15  10        433.85        438.34        78.18 o
  -9  15  10       3149.77       3327.59       168.58 o
  -7  15  10        407.86        430.00        76.22 o
  -5  15  10       8801.82       8824.98       286.34 o
  -3  15  10        265.33        328.21        66.50 o
  -1  15  10      12090.04      12032.02       347.41 o
   1  15  10       1296.84       1322.44       119.48 o
   3  15  10       8740.09       8893.25       293.85 o
   5  15  10       2617.32       2640.44       162.78 o
   7  15  10       5913.62       5982.95       340.02 o
 -12  16  10       5801.14       6402.56       347.26 o
 -10  16  10      12606.15      12928.95       423.22 o
  -8  16  10      12836.50      12854.07       360.40 o
  -6  16  10       5346.43       5204.18       484.71 o
  -4  16  10       8235.57       7608.41       268.24 o
  -2  16  10       9312.69       8645.26       419.60 o
   0  16  10       5431.42       5671.87       332.79 o
   2  16  10       6503.40       7263.46       383.43 o
   4  16  10       3822.81       3769.19       267.68 o
 -37   1  11       3914.23       4094.74       260.44 o
 -35   1  11      10568.91      11018.85       237.06 o
 -33   1  11      24467.10      24642.00       385.67 o
 -31   1  11      15606.20      15860.08       349.81 o
 -29   1  11       8984.33       8800.18       191.05 o
 -27   1  11      22399.62      22093.83       337.68 o
 -25   1  11       8635.59       8232.99       190.05 o
 -23   1  11      20556.09      19957.38       302.61 o
 -21   1  11      29392.78      28674.45       388.59 o
 -19   1  11      13071.28      12439.17       272.54 o
 -17   1  11       9986.21       9278.59       202.67 o
 -15   1  11      27666.28      26235.23       425.00 o
 -13   1  11      38347.41      35976.17       443.02 o
 -11   1  11      15904.31      15378.64       322.16 o
  -9   1  11      45168.87      43500.69       510.82 o
  -7   1  11      12013.41      12358.20       340.88 o
  -5   1  11      17827.52      17337.42       242.24 o
  -3   1  11      11023.91      10764.61       170.78 o
  -1   1  11      47694.74      46244.73       527.70 o
   1   1  11       1691.08       1617.40        56.74 o
   3   1  11      68474.49      68942.20       748.76 o
   5   1  11       5166.50       5295.32       167.03 o
   7   1  11      19627.54      20231.10       473.86 o
   9   1  11        320.41        407.65        48.40 o
  11   1  11      23082.42      23205.93       447.42 o
  13   1  11        614.23        723.53        66.50 o
  15   1  11      34829.42      35173.61       636.87 o
  17   1  11       1526.00       1594.25        94.53 o
  19   1  11      21969.54      21699.88       455.20 o
  21   1  11        774.88        716.45       177.25 o
  23   1  11      29965.57      31033.23       616.41 o
  25   1  11        420.15        594.47       126.60 o
 -36   2  11       1160.85       1021.51       118.19 o
 -34   2  11        203.03        180.86        49.10 o
 -32   2  11        181.75        148.67        60.56 o
 -30   2  11       1103.70       1122.94        74.24 o
 -28   2  11       9125.72       9181.28       194.05 o
 -26   2  11       4556.07       4359.68       124.28 o
 -24   2  11       2659.24       2646.60        93.00 o
 -22   2  11       2145.54       2037.65        80.44 o
 -20   2  11       3559.55       3434.18       129.89 o
 -18   2  11       1629.72       1480.22        84.58 o
 -16   2  11       2819.53       2756.73        85.76 o
 -14   2  11       1768.54       1714.93        65.80 o
 -12   2  11       1714.62       1776.57        64.96 o
 -10   2  11       3536.82       3854.78        94.49 o
  -8   2  11       5702.85       5684.72       115.49 o
  -6   2  11        530.95        457.20        35.16 o
  -4   2  11      11214.12      11656.32       180.50 o
  -2   2  11       2684.30       2776.02        74.88 o
   0   2  11       5132.13       4907.18       101.97 o
   2   2  11         16.23         68.19        31.33 o
   4   2  11       9819.38       9741.22       183.51 o
   6   2  11       6781.42       6988.21       204.71 o
   8   2  11      22014.73      22899.55       434.46 o
  10   2  11       6413.03       6744.78       311.08 o
  12   2  11       2198.09       2348.34       107.06 o
  14   2  11        226.54        135.75        50.64 o
  16   2  11       6977.51       6777.35       204.43 o
  18   2  11       4196.37       4340.92       163.46 o
  20   2  11       1868.48       1933.34       115.02 o
  22   2  11       1091.54       1012.83       137.46 o
  24   2  11       1053.67       1041.77       144.69 o
 -35   3  11       6756.10       7238.78       188.34 o
 -33   3  11      13209.39      13337.72       260.40 o
 -31   3  11       3227.32       3393.34       118.55 o
 -29   3  11      21953.24      20905.89       333.52 o
 -27   3  11       8418.51       8547.52       184.12 o
 -25   3  11      32926.96      31931.52       435.98 o
 -23   3  11       7583.39       7316.78       160.70 o
 -21   3  11      15840.68      15427.15       250.29 o
 -19   3  11       6375.24       5935.62       134.57 o
 -17   3  11      11612.29      10992.18       190.48 o
 -15   3  11      12402.72      12260.30       201.21 o
 -13   3  11       4890.07       4379.25       104.20 o
 -11   3  11      25414.95      25198.09       330.61 o
  -9   3  11      43649.64      42665.47       503.24 o
  -7   3  11        318.17        282.44        29.73 o
  -5   3  11      41349.71      39514.77       466.08 o
  -3   3  11       1129.63       1050.99        65.31 o
  -1   3  11      44871.16      43922.61       506.70 o
   1   3  11       1569.17       1458.85        53.25 o
   3   3  11      22139.10      21229.20       323.66 o
   5   3  11      19785.77      20811.88       320.63 o
   7   3  11      22074.45      22446.41       343.04 o
   9   3  11        411.42        467.98        83.20 o
  11   3  11      43567.25      44371.66       751.52 o
  13   3  11         84.83        332.79        79.58 o
  15   3  11      45695.77      43457.80      1092.41 o
  17   3  11       1466.80       1258.81       137.46 o
  19   3  11      25899.43      25588.52       745.16 o
  21   3  11       3013.16       3045.74       209.80 o
  23   3  11      15592.74      16140.23       564.29 o
 -36   4  11       7232.70       7473.27       412.37 o
 -34   4  11         45.92         83.46        46.33 o
 -32   4  11       5416.71       5562.11       157.80 o
 -30   4  11       3612.06       3415.06       162.90 o
 -28   4  11       4950.29       4945.41       160.15 o
 -26   4  11        232.42        221.83        44.42 o
 -24   4  11       5497.47       5366.60       157.99 o
 -22   4  11         21.82        137.03        43.26 o
 -20   4  11      22152.83      22059.28       370.88 o
 -18   4  11       1880.10       1935.87        85.84 o
 -16   4  11      30365.49      30603.12       590.25 o
 -14   4  11       7143.72       7099.91       166.07 o
 -12   4  11       7488.24       7289.33       192.58 o
 -10   4  11       5367.81       5205.56       111.69 o
  -8   4  11      25846.69      25682.87       330.76 o
  -6   4  11      12593.13      12798.07       194.84 o
  -4   4  11      28594.62      28251.17       606.97 o
  -2   4  11      12489.93      11856.82       215.91 o
   0   4  11      11973.66      11278.50       206.40 o
   2   4  11       1454.13       1482.64        84.29 o
   4   4  11      19345.41      18716.38       374.72 o
   6   4  11       3338.03       3381.40       127.58 o
   8   4  11      27488.94      26853.66       774.09 o
  10   4  11       8607.54       8312.47       332.79 o
  12   4  11       5068.72       4962.89       245.97 o
  14   4  11       1436.44       1157.52       130.22 o
  16   4  11      11422.31      10497.30       397.90 o
  18   4  11       3556.82       4101.98       238.74 o
  20   4  11       2839.13       2720.18       202.57 o
  22   4  11       7447.85       7241.76       347.26 o
 -35   5  11       5676.45       5932.31       354.49 o
 -33   5  11       5964.99       5819.09       193.10 o
 -31   5  11       3902.54       3916.17       151.72 o
 -29   5  11       9258.63       9432.05       236.15 o
 -27   5  11      11024.57      10972.95       250.85 o
 -25   5  11      20178.47      19867.47       362.09 o
 -23   5  11       6194.46       6257.18       170.57 o
 -21   5  11       6192.50       5900.18       160.81 o
 -19   5  11      12997.42      13299.96       259.01 o
 -17   5  11      16935.82      16930.68       495.57 o
 -15   5  11       2213.21       2026.03       109.90 o
 -13   5  11       4800.86       4782.04       168.58 o
 -11   5  11      11194.00      10950.50       273.36 o
  -9   5  11      20706.21      20464.85       419.10 o
  -7   5  11       9471.20       8725.61       232.38 o
  -5   5  11      20730.42      19820.19       318.87 o
  -3   5  11       2265.93       2150.28        82.70 o
  -1   5  11      17622.05      16848.54       279.38 o
   1   5  11        650.68        746.99        68.73 o
   3   5  11      24271.74      23446.69       451.67 o
   5   5  11       5254.82       5170.45       271.29 o
   7   5  11      12004.99      11546.39       278.53 o
   9   5  11       5066.12       5007.33       173.63 o
  11   5  11      21274.18      21906.15       651.11 o
  13   5  11       1373.74       1027.30       122.99 o
  15   5  11      16156.63      15836.38       528.12 o
  17   5  11       1630.40       1374.56       144.69 o
  19   5  11      18764.57      18267.18       600.47 o
  21   5  11         14.40         21.70        65.11 o
 -32   6  11      12501.40      12100.36       423.22 o
 -30   6  11         21.93         26.65        48.40 o
 -28   6  11      16437.19      16000.02       400.65 o
 -26   6  11       1349.42       1506.91       112.98 o
 -24   6  11      16625.27      16512.03       661.96 o
 -22   6  11        133.04        107.67        43.26 o
 -20   6  11      27484.73      26722.81       541.09 o
 -18   6  11       1446.81       1559.53       104.78 o
 -16   6  11      31768.43      31147.64       980.28 o
 -14   6  11       5275.06       5324.02       183.95 o
 -12   6  11      15961.09      15550.53       350.17 o
 -10   6  11       1038.77       1011.91        84.29 o
  -8   6  11      26060.62      25991.23      1121.35 o
  -6   6  11       2571.77       2577.01       220.65 o
  -4   6  11      31588.06      30988.34       569.54 o
  -2   6  11       6774.34       6317.93       206.18 o
   0   6  11      23001.97      22303.10       347.33 o
   2   6  11        150.92        177.43        54.26 o
   4   6  11      38362.33      38170.65       671.52 o
   6   6  11       3584.42       3681.36       142.14 o
   8   6  11      38518.52      38147.88      1573.51 o
  10   6  11       1721.77       1755.10       101.93 o
  12   6  11      11205.87      10887.96       412.37 o
  14   6  11       2017.73       2163.12       173.63 o
  16   6  11      15285.94      15134.63       520.89 o
  18   6  11       2538.26       2517.62       195.33 o
  20   6  11      10358.63      10649.22       434.07 o
 -31   7  11       2247.93       2362.30       147.75 o
 -29   7  11        758.29        806.03        97.32 o
 -27   7  11       2500.43       2646.80       147.75 o
 -25   7  11       1939.57       1786.04       119.92 o
 -23   7  11        423.86        479.68        74.71 o
 -21   7  11        441.65        390.11        72.35 o
 -19   7  11        505.41        561.07        76.22 o
 -17   7  11       8565.51       8389.46       499.18 o
 -15   7  11        124.81        126.60        47.02 o
 -13   7  11      12939.73      12587.67       313.83 o
 -11   7  11       8561.03       8043.23       235.15 o
  -9   7  11      14075.48      13804.10       336.41 o
  -7   7  11       8677.28       8775.48       332.79 o
  -5   7  11      13084.17      13044.25       629.40 o
  -3   7  11       3163.84       3286.14       170.01 o
  -1   7  11       2144.90       1961.88        79.76 o
   1   7  11         35.79         22.26        32.96 o
   3   7  11       2634.10       2538.89       119.48 o
   5   7  11       5806.30       5874.93       188.45 o
   7   7  11       3410.72       3745.51       148.09 o
   9   7  11       6783.38       6776.95       517.27 o
  11   7  11       9567.27       9572.01       257.39 o
  13   7  11        306.16        311.08        86.81 o
  15   7  11       7459.14       7379.22       340.02 o
  17   7  11        163.46        122.99        72.35 o
  19   7  11       5051.51       4912.24       289.38 o
 -30   8  11          0.90         26.53       115.75 o
 -28   8  11      34451.81      34111.54       693.22 o
 -26   8  11        621.71        485.83        77.62 o
 -24   8  11      32375.66      33281.77       664.28 o
 -22   8  11         97.54         90.62        54.26 o
 -20   8  11      22746.15      23112.36       497.18 o
 -18   8  11       1920.77       2008.40       122.45 o
 -16   8  11      30094.59      29597.83       582.10 o
 -14   8  11       1007.42       1078.16        94.53 o
 -12   8  11      28235.51      27647.49       546.72 o
 -10   8  11       4103.63       4095.23       163.46 o
  -8   8  11      25271.12      24411.76       882.61 o
  -6   8  11      10738.06      10542.14       430.45 o
  -4   8  11      27347.05      26334.87       651.11 o
  -2   8  11       4319.49       4269.89       289.38 o
   0   8  11      23621.47      23024.75       469.30 o
   2   8  11       2697.21       2729.54       130.22 o
   4   8  11      15527.35      15702.49       359.32 o
   6   8  11      13556.45      13802.89       329.21 o
   8   8  11      17293.19      17507.44       390.11 o
  10   8  11       5880.63       5984.30       220.65 o
  12   8  11      10888.37      11925.59       308.70 o
  14   8  11       6269.15       6518.31       325.55 o
  16   8  11      18941.48      19453.64       651.11 o
  18   8  11       4635.39       4782.02       282.15 o
 -29   9  11          2.34        -61.49        75.96 o
 -27   9  11         86.32         40.36        48.40 o
 -25   9  11         44.09         57.11        50.64 o
 -23   9  11        548.65        524.64        90.43 o
 -21   9  11          4.52        -30.67        30.67 o
 -19   9  11       1078.44       1084.50        98.87 o
 -17   9  11       7402.95       8075.15       354.49 o
 -15   9  11          4.93          3.10        34.73 o
 -13   9  11       6273.95       6221.86       211.88 o
 -11   9  11       1688.48       1724.47       107.06 o
  -9   9  11         14.53         54.78        34.73 o
  -7   9  11        104.71        119.77        79.58 o
  -5   9  11       4897.49       4658.44       178.17 o
  -3   9  11       3165.90       3002.60       140.05 o
  -1   9  11      10768.58      10148.67       275.67 o
   1   9  11       1676.16       1527.68       104.03 o
   3   9  11         85.72         97.03        41.49 o
   5   9  11       2534.92       2345.32       206.18 o
   7   9  11       1540.90       1403.58       104.03 o
   9   9  11        872.58        835.38       115.75 o
  11   9  11         58.92         68.73        46.04 o
  13   9  11          8.92        -27.97        38.11 o
  15   9  11        714.36        817.50       137.46 o
  17   9  11        519.97        340.02        94.05 o
 -28  10  11      25443.09      26133.83       853.67 o
 -26  10  11         94.35        125.50        58.66 o
 -24  10  11      31796.63      32260.48       662.14 o
 -22  10  11       1697.93       1786.32       126.67 o
 -20  10  11      15999.53      16036.09       399.60 o
 -18  10  11       1302.78       1356.15       144.69 o
 -16  10  11      25277.51      25908.08       541.09 o
 -14  10  11       1119.64       1135.63        99.66 o
 -12  10  11      12929.48      12509.35       326.92 o
 -10  10  11        883.01        905.65       227.89 o
  -8  10  11      21951.35      21825.11       994.75 o
  -6  10  11      10713.46      10504.62       291.05 o
  -4  10  11      21918.03      21393.05       461.92 o
  -2  10  11       7304.01       6858.59       224.39 o
   0  10  11      49164.24      48146.36      1200.93 o
   2  10  11       5429.11       5086.11       191.37 o
   4  10  11      27822.20      27874.81       705.37 o
   6  10  11       1255.14       1332.56       104.78 o
   8  10  11      28601.03      28318.73       647.49 o
  10  10  11       8408.48       8795.69       268.24 o
  12  10  11      22643.79      22692.29       495.50 o
  14  10  11      19750.99      18968.93       651.11 o
  16  10  11      12915.22      13246.42       520.89 o
 -27  11  11        568.90        546.08        86.81 o
 -25  11  11       1505.49       1399.27       137.46 o
 -23  11  11        745.23        834.80        97.32 o
 -21  11  11       5146.65       5131.84       208.99 o
 -19  11  11       2790.52       2760.67       151.18 o
 -17  11  11       1393.42       1388.48       112.14 o
 -15  11  11         19.28        108.52        46.04 o
 -13  11  11        670.20        698.57        86.51 o
 -11  11  11        352.24        418.18        68.92 o
  -9  11  11       3100.86       3050.08       148.09 o
  -7  11  11        150.04        169.71       148.31 o
  -5  11  11       1289.69       1101.32       101.93 o
  -3  11  11        385.42        351.20        63.79 o
  -1  11  11       1676.06       1888.98       119.48 o
   1  11  11        533.63        472.60        76.22 o
   3  11  11       6726.79       6437.71       222.13 o
   5  11  11          6.06          4.07        39.97 o
   7  11  11         24.05         90.43        46.04 o
   9  11  11        958.51        985.63       101.93 o
  11  11  11        230.50        160.47        55.58 o
  13  11  11         54.02         89.48        48.40 o
  15  11  11        149.55        130.22        79.58 o
 -26  12  11       1688.59       1692.88       173.63 o
 -24  12  11      18425.23      19319.44       472.79 o
 -22  12  11        203.95        225.37        94.05 o
 -20  12  11      15275.43      15478.39       403.26 o
 -18  12  11       1613.09       1870.60       131.83 o
 -16  12  11      16953.77      17159.64       437.69 o
 -14  12  11        403.81        397.63        72.99 o
 -12  12  11      23529.94      23949.15       521.11 o
 -10  12  11        114.60         18.09        54.26 o
  -8  12  11      33603.17      33903.93       664.49 o
  -6  12  11        682.11        608.45        83.20 o
  -4  12  11      15942.98      15448.87       437.69 o
  -2  12  11       1072.19       1135.14       104.78 o
   0  12  11      27497.56      26313.20       556.97 o
   2  12  11      11149.53      10545.48       308.70 o
   4  12  11      11675.19      11463.28       324.08 o
   6  12  11       4424.47       4365.74       189.07 o
   8  12  11      16619.29      16446.74       411.21 o
  10  12  11       6753.95       7235.03       255.63 o
  12  12  11      10413.53      10350.81       314.33 o
  14  12  11       6484.74       7140.48       347.26 o
 -25  13  11       3556.10       3827.06       238.74 o
 -23  13  11       5042.17       5343.15       223.52 o
 -21  13  11       5859.47       6364.22       241.98 o
 -19  13  11       4119.54       4167.24       191.37 o
 -17  13  11       2968.06       2959.79       158.34 o
 -15  13  11        488.45        464.36        78.18 o
 -13  13  11       2525.31       2439.32       177.25 o
 -11  13  11       1163.53       1308.09       115.02 o
  -9  13  11       5543.35       5834.80       245.97 o
  -7  13  11       3189.47       2969.23       157.60 o
  -5  13  11       9578.37       9522.59       291.05 o
  -3  13  11       1664.34       1514.81       122.45 o
  -1  13  11       2908.80       2485.97       145.19 o
   1  13  11       1939.74       1932.68       135.49 o
   3  13  11       6317.45       6013.98       405.13 o
   5  13  11       2362.48       2122.18       140.61 o
   7  13  11       6710.56       7399.79       260.29 o
   9  13  11         61.49        151.24        53.53 o
  11  13  11       5507.72       6040.83       318.32 o
 -20  14  11      10024.44      10299.74       318.96 o
 -18  14  11         13.74          4.82        45.19 o
 -16  14  11       7566.78       7937.77       270.55 o
 -14  14  11       1112.83       1310.69       117.33 o
 -12  14  11      22221.51      22938.98       871.76 o
 -10  14  11       3915.91       4036.11       183.95 o
  -8  14  11       9036.03       9031.10       286.34 o
  -6  14  11       1270.19       1202.36       109.18 o
  -4  14  11       6060.38       5899.17       325.55 o
  -2  14  11        126.70        111.27        53.53 o
   0  14  11      13070.17      12962.97       394.28 o
   2  14  11       3711.47       3711.14       181.12 o
   4  14  11       7578.22       7302.80       260.29 o
   6  14  11       7362.32       7507.33       265.42 o
   8  14  11      10871.76      10805.45       326.92 o
 -17  15  11       5597.52       5512.71       332.79 o
 -15  15  11       6230.48       5831.51       229.52 o
 -13  15  11       6210.52       6425.29       242.63 o
 -11  15  11        111.74         20.94        48.40 o
  -9  15  11       5984.02       5969.63       245.97 o
  -7  15  11       2684.10       3038.74       166.20 o
  -5  15  11      12696.78      12651.59       360.62 o
  -3  15  11        424.53        441.34        79.17 o
  -1  15  11       5418.31       5656.23       229.52 o
   1  15  11       1190.34       1331.15       180.86 o
   3  15  11      19445.26      20835.44       730.69 o
 -12  16  11       5259.43       4847.13       296.62 o
 -10  16  11         55.12         50.64        57.88 o
  -8  16  11       3044.31       3154.25       238.74 o
  -6  16  11        642.26        622.17       122.99 o
  -4  16  11       5333.92       5577.82       325.55 o
  -2  16  11        603.60        593.23       115.75 o
 -36   0  12       9059.05       9520.64       419.60 o
 -34   0  12       1706.69       1909.23       140.79 o
 -32   0  12      19877.95      19564.48       469.30 o
 -30   0  12       3217.08       3270.92       162.74 o
 -28   0  12      21124.16      20686.73       661.96 o
 -26   0  12       6570.53       6473.97       245.97 o
 -24   0  12      21249.88      20571.21       447.07 o
 -22   0  12        985.68        917.98        84.29 o
 -20   0  12      41598.98      40690.27       723.52 o
 -18   0  12         60.08         57.88        35.81 o
 -16   0  12      20460.37      19825.83       406.66 o
 -14   0  12       3765.46       3628.20       162.78 o
 -12   0  12     103202.13     105700.23      2987.86 o
 -10   0  12        726.02        698.47        86.81 o
  -8   0  12      39440.11      39136.21       664.97 o
  -6   0  12         47.14         48.01        28.94 o
  -4   0  12      51718.07      49994.70      1143.05 o
  -2   0  12       3486.51       3352.32       120.13 o
   0   0  12      39912.90      38367.57       646.38 o
   2   0  12       9827.43      10340.60       237.50 o
   4   0  12      21634.59      22072.46       410.64 o
   6   0  12          3.98          0.00        36.17 o
   8   0  12       7849.52       8659.73       318.32 o
  10   0  12          1.40         72.35        43.41 o
  12   0  12      40661.34      40665.27      1012.83 o
  14   0  12       4046.79       4138.15       217.04 o
  16   0  12      41929.41      41967.49      1056.24 o
  18   0  12          7.62         94.05        57.88 o
  20   0  12      17979.91      17768.00       571.53 o
  22   0  12        155.41        202.57        86.81 o
  24   0  12      15282.51      15380.60       542.59 o
 -35   1  12        177.28        211.75        53.51 o
 -33   1  12        117.23         81.73        43.26 o
 -31   1  12          8.65         22.98        33.87 o
 -29   1  12         14.80        108.23        38.23 o
 -27   1  12        410.12        404.07        57.12 o
 -25   1  12       1584.80       1452.02        75.83 o
 -23   1  12        143.67        199.61        35.63 o
 -21   1  12        307.47        281.80        39.54 o
 -19   1  12        392.64        427.12        41.20 o
 -17   1  12       4142.92       3939.32       106.66 o
 -15   1  12        614.10        640.09        46.82 o
 -13   1  12        293.93        237.60        47.70 o
 -11   1  12       1799.08       1897.58        68.73 o
  -9   1  12      11899.96      12066.22       194.31 o
  -7   1  12       2217.11       2072.12        68.58 o
  -5   1  12       3637.46       3622.78        91.30 o
  -3   1  12       1854.79       1753.05        61.49 o
  -1   1  12        155.95        234.24        39.43 o
   1   1  12        301.51        349.01        32.56 o
   3   1  12       8361.47       8158.01       143.27 o
   5   1  12         57.99        164.75        71.23 o
   7   1  12       1629.42       1577.16        86.96 o
   9   1  12        211.81        333.42        51.16 o
  11   1  12         14.54         43.41        30.69 o
  13   1  12        961.06        861.15        76.73 o
  15   1  12        449.13        431.94        61.39 o
  17   1  12       2600.39       2752.88       130.37 o
  19   1  12         53.51         25.32        40.92 o
  21   1  12         73.49         58.96        97.67 o
  23   1  12        209.13        245.97        86.81 o
 -36   2  12       9107.61      10396.02       434.07 o
 -34   2  12       3939.82       4120.44       170.32 o
 -32   2  12      13902.48      13747.16       263.79 o
 -30   2  12        997.52       1012.61        74.14 o
 -28   2  12      13518.43      13556.21       250.02 o
 -26   2  12        524.20        483.71        51.48 o
 -24   2  12      20666.72      19907.93       328.93 o
 -22   2  12         46.93        112.18        31.25 o
 -20   2  12      47360.59      45310.60       559.44 o
 -18   2  12       3625.51       3607.55       102.85 o
 -16   2  12      36707.40      36099.61       454.71 o
 -14   2  12      22043.76      22061.20       513.61 o
 -12   2  12      58367.25      57455.74       966.94 o
 -10   2  12       4083.47       4051.40        99.32 o
  -8   2  12      28734.13      28337.29       362.43 o
  -6   2  12       2226.39       2103.15        73.53 o
  -4   2  12      66554.75      65968.86       733.94 o
  -2   2  12       1492.63       1390.72        56.25 o
   0   2  12      58968.85      57305.25       644.88 o
   2   2  12         73.25         95.72        21.95 o
   4   2  12      71346.98      71811.87       919.36 o
   6   2  12        870.37        727.47        50.76 o
   8   2  12      18766.79      19020.73       388.38 o
  10   2  12       6785.73       6681.37       196.50 o
  12   2  12      47263.12      47716.46       815.63 o
  14   2  12       1452.97       1455.13        97.67 o
  16   2  12      44863.61      44318.71      1121.35 o
  18   2  12         32.53         86.81        65.11 o
  20   2  12      23168.24      22810.46       694.51 o
  22   2  12       1108.90        962.19       137.46 o
 -35   3  12       3749.06       4101.58       160.15 o
 -33   3  12         11.66        -39.61        39.61 o
 -31   3  12       5544.51       5631.95       158.59 o
 -29   3  12       2131.80       2105.57        95.32 o
 -27   3  12      12476.03      11858.01       228.27 o
 -25   3  12       2732.29       2694.78        98.07 o
 -23   3  12       4704.98       4511.35       123.71 o
 -21   3  12        224.04        307.33        57.39 o
 -19   3  12       4599.28       4508.94       118.26 o
 -17   3  12       2837.08       2646.59        86.36 o
 -15   3  12      19262.43      19165.01       280.68 o
 -13   3  12       1485.50       1424.58        61.33 o
 -11   3  12        225.35        276.47        31.96 o
  -9   3  12        370.30        468.28        38.95 o
  -7   3  12       3243.67       3169.17        85.96 o
  -5   3  12       3014.44       2752.00       110.69 o
  -3   3  12       4441.97       4319.71       115.91 o
  -1   3  12       8128.12       8109.97       144.94 o
   1   3  12       9636.18       9410.88       164.99 o
   3   3  12      14985.74      15241.83       326.32 o
   5   3  12      16307.48      16426.79       343.91 o
   7   3  12       8042.02       8197.17       213.22 o
   9   3  12       6430.52       5932.31       274.91 o
  11   3  12        255.17        318.32        79.58 o
  13   3  12        597.01        470.24        94.05 o
  15   3  12        595.88        586.00       108.52 o
  17   3  12       3821.43       4080.27       238.74 o
  19   3  12       1837.05       2134.19       180.86 o
  21   3  12       2016.95       1989.49       180.86 o
 -34   4  12       3701.99       3832.01       152.42 o
 -32   4  12       9699.02       9767.26       226.59 o
 -30   4  12       5499.40       5599.55       156.96 o
 -28   4  12      14144.35      13953.07       258.40 o
 -26   4  12       2985.09       3118.80       109.44 o
 -24   4  12      12945.62      12934.17       234.51 o
 -22   4  12       1409.05       1267.51        87.71 o
 -20   4  12      22024.68      21613.91       318.71 o
 -18   4  12       1015.64       1018.86        59.27 o
 -16   4  12      25832.31      25185.13       346.55 o
 -14   4  12       4238.82       4100.18       105.47 o
 -12   4  12      12853.37      13014.06       249.05 o
 -10   4  12       5951.72       5770.16       154.17 o
  -8   4  12      26058.14      24841.92       386.33 o
  -6   4  12       1306.24       1431.62       104.21 o
  -4   4  12      48819.32      47032.06       670.24 o
  -2   4  12        386.82        442.16        53.06 o
   0   4  12      33859.09      32818.49       846.85 o
   2   4  12       1748.11       1661.62        93.71 o
   4   4  12      53558.08      53249.52       911.55 o
   6   4  12       1235.18       1229.31        83.37 o
   8   4  12      13131.09      13702.19       463.01 o
  10   4  12       1588.85       1287.75       130.22 o
  12   4  12      15227.98      16212.57       535.35 o
  14   4  12        432.75        412.37        94.05 o
  16   4  12       8764.30       8985.28       376.20 o
  18   4  12        480.28        520.89       108.52 o
  20   4  12       8452.49       8811.65       383.43 o
 -33   5  12          9.30        -38.90        38.90 o
 -31   5  12       5979.65       6390.82       201.15 o
 -29   5  12        442.74        497.50        79.95 o
 -27   5  12      10769.30      10984.07       517.27 o
 -25   5  12       1487.75       1488.91       114.34 o
 -23   5  12      13174.96      12995.97       338.78 o
 -21   5  12       1438.98       1086.89        96.79 o
 -19   5  12      16014.80      15585.91       370.22 o
 -17   5  12      13546.87      12960.17       321.79 o
 -15   5  12      14207.86      14125.64       337.16 o
 -13   5  12       6982.24       6891.63       214.67 o
 -11   5  12      10410.90      10641.15       219.26 o
  -9   5  12       1010.74       1160.82        69.53 o
  -7   5  12      27663.25      26658.37       409.87 o
  -5   5  12       6492.10       6017.75       150.65 o
  -3   5  12      22598.96      21979.62       349.28 o
  -1   5  12      12623.29      11907.12       223.61 o
   1   5  12      13070.76      12815.90       481.10 o
   3   5  12         62.23        132.63        38.11 o
   5   5  12      11790.06      11774.70       285.24 o
   7   5  12      20198.73      20057.91       593.23 o
   9   5  12      11235.18      10736.04       405.13 o
  11   5  12       6373.59       6163.82       296.62 o
  13   5  12       5569.77       5577.82       282.15 o
  15   5  12       9489.37       9361.48       390.66 o
  17   5  12       9700.88      10055.99       412.37 o
  19   5  12       9495.77       9470.00       405.13 o
 -32   6  12        174.60        180.86        62.36 o
 -30   6  12       9174.54       9501.97       303.75 o
 -28   6  12      16297.69      16444.21       418.12 o
 -26   6  12        464.03        527.55        74.71 o
 -24   6  12       6504.75       6538.58       228.67 o
 -22   6  12        672.19        728.58       159.16 o
 -20   6  12       1864.54       2062.32       202.57 o
 -18   6  12       1875.80       1754.63       112.19 o
 -16   6  12       4142.27       3982.69       163.46 o
 -14   6  12       1662.77       1595.62       102.31 o
 -12   6  12      11949.18      11216.81       288.73 o
 -10   6  12       4720.82       4701.65       253.21 o
  -8   6  12      12459.96      11615.72       293.85 o
  -6   6  12        795.01        760.50        57.28 o
  -4   6  12       6952.12       6617.83       158.79 o
  -2   6  12       1271.11       1230.74        66.66 o
   0   6  12      12599.84      12615.32       520.89 o
   2   6  12        302.18        315.32        83.20 o
   4   6  12       7752.47       7659.57       222.13 o
   6   6  12        253.92        206.50        48.40 o
   8   6  12      10247.21      10330.25       267.66 o
  10   6  12       2124.78       2184.83       173.63 o
  12   6  12       9468.95       9860.66       405.13 o
  14   6  12        368.18        412.37        94.05 o
  16   6  12       4658.50       4760.32       274.91 o
  18   6  12        386.36        506.42       115.75 o
 -31   7  12      16366.38      17150.58       828.35 o
 -29   7  12       4021.98       3931.11       189.34 o
 -27   7  12      18884.05      19775.07       469.70 o
 -25   7  12       1583.55       1689.37       133.84 o
 -23   7  12      15125.98      15516.66       455.78 o
 -21   7  12       1155.63       1251.69       105.97 o
 -19   7  12      13520.03      13506.97       473.86 o
 -17   7  12       4644.25       4733.16       183.95 o
 -15   7  12      43955.16      43857.61       784.63 o
 -13   7  12       9810.09       9419.72       268.24 o
 -11   7  12      14747.62      14161.16       345.05 o
  -9   7  12      13007.12      12483.95       314.33 o
  -7   7  12       7104.66       7004.39       219.26 o
  -5   7  12      13205.19      12892.31       571.53 o
  -3   7  12      16529.27      15512.96       276.54 o
  -1   7  12      13240.81      12455.53       308.70 o
   1   7  12      25261.38      25032.78       510.03 o
   3   7  12       5599.37       5589.15       190.56 o
   5   7  12      12005.38      11767.03       297.66 o
   7   7  12      23856.46      24146.33       492.68 o
   9   7  12      18927.28      19033.83       415.77 o
  11   7  12       6088.05       5896.14       303.85 o
  13   7  12      14293.42      14461.82       520.89 o
  15   7  12       7427.13       7408.15       354.49 o
  17   7  12       6653.13       7140.48       354.49 o
 -30   8  12       5241.60       5480.93       229.36 o
 -28   8  12       4739.81       4673.23       204.87 o
 -26   8  12        145.44        198.23        60.19 o
 -24   8  12        916.12        834.14        95.59 o
 -22   8  12        666.44        573.79        81.37 o
 -20   8  12       2678.39       2641.75       145.19 o
 -18   8  12        543.12        460.66        69.45 o
 -16   8  12        227.46        259.83        55.58 o
 -14   8  12        177.60        260.44        56.27 o
 -12   8  12       1721.37       1605.28       109.90 o
 -10   8  12         34.48         36.65        47.02 o
  -8   8  12       5843.42       5682.15       199.31 o
  -6   8  12       1096.26        997.24       133.84 o
  -4   8  12      12186.18      11809.83       481.10 o
  -2   8  12        579.79        506.06        90.43 o
   0   8  12       1959.49       1912.70       180.86 o
   2   8  12       3354.35       3320.65       202.57 o
   4   8  12        636.84        524.06        94.05 o
   6   8  12         18.82         66.02        50.64 o
   8   8  12       1910.37       2142.82       122.45 o
  10   8  12         90.43        129.46        50.64 o
  12   8  12       4890.21       4593.92       274.91 o
  14   8  12          9.11         79.58        72.35 o
  16   8  12       1897.45       1794.16       188.10 o
 -29   9  12       2875.45       3190.43       231.50 o
 -27   9  12      11885.30      12346.72       359.33 o
 -25   9  12       4490.47       4528.12       200.85 o
 -23   9  12      13244.40      13323.30       363.60 o
 -21   9  12       6424.36       6708.40       238.97 o
 -19   9  12      17809.33      17864.22       428.25 o
 -17   9  12      11844.33      12228.43       329.69 o
 -15   9  12      49126.88      49351.59       881.89 o
 -13   9  12       1616.01       1692.84       122.99 o
 -11   9  12      31936.13      31651.45       705.37 o
  -9   9  12      15885.73      15384.42       373.02 o
  -7   9  12      20249.76      19631.69       439.58 o
  -5   9  12      18495.64      18119.99       415.99 o
  -3   9  12      27716.16      26697.74       546.22 o
  -1   9  12      15245.87      14881.31       362.23 o
   1   9  12      20914.17      20416.02       766.86 o
   3   9  12      21459.75      21345.15       464.17 o
   5   9  12      18322.84      17588.06       408.38 o
   7   9  12      20663.91      20264.31       517.27 o
   9   9  12      34289.24      34177.70       661.27 o
  11   9  12      12575.92      12387.27       734.30 o
  13   9  12      18853.24      19229.37       658.34 o
  15   9  12      15506.53      17565.43       622.17 o
 -28  10  12          2.64         -7.23        65.11 o
 -26  10  12        664.64        617.60        93.71 o
 -24  10  12        821.04        812.52       102.55 o
 -22  10  12        424.48        383.43        72.99 o
 -20  10  12        132.84        124.43        48.16 o
 -18  10  12         18.46        -57.36        61.49 o
 -16  10  12        165.65        160.61        48.16 o
 -14  10  12        275.75        126.41        48.40 o
 -12  10  12       2708.49       2778.99       145.73 o
 -10  10  12       2151.54       1892.11       144.69 o
  -8  10  12       7456.72       7408.04       242.63 o
  -6  10  12        119.32        104.90        46.04 o
  -4  10  12         47.16        -15.92        38.11 o
  -2  10  12       2093.34       2067.17       127.58 o
   0  10  12        751.20        675.73       137.46 o
   2  10  12         37.72          4.68        41.49 o
   4  10  12        290.60        262.65        60.75 o
   6  10  12       1319.03       1069.50       101.93 o
   8  10  12        127.69        195.96        58.66 o
  10  10  12          5.81         69.09        50.39 o
  12  10  12          1.55         38.73        43.41 o
  14  10  12        243.66        238.74        86.81 o
 -27  11  12      10252.30      10526.24       434.07 o
 -25  11  12       6753.01       7223.86       265.62 o
 -23  11  12      15826.09      16821.27       432.57 o
 -21  11  12       3557.06       3742.52       253.21 o
 -19  11  12      17327.96      17945.05       441.41 o
 -17  11  12       5681.21       5767.43       222.13 o
 -15  11  12      13685.04      13941.38       365.09 o
 -13  11  12       1063.81       1132.56       107.06 o
 -11  11  12      18116.34      17924.31       434.07 o
  -9  11  12      15237.45      15697.96       391.12 o
  -7  11  12      10913.12      11201.74       520.89 o
  -5  11  12       7991.80       7987.85       296.62 o
  -3  11  12      26997.23      26528.33       559.30 o
  -1  11  12       7196.77       7248.33       247.12 o
   1  11  12      32729.02      33261.55       658.96 o
   3  11  12      13019.94      13218.94       354.84 o
   5  11  12      18440.85      17903.78       452.16 o
   7  11  12       9124.13       8951.44       283.05 o
   9  11  12      20707.67      21096.39       484.69 o
  11  11  12       6036.69       6375.46       325.55 o
 -24  12  12       3895.21       3776.42       253.21 o
 -22  12  12          8.00         63.30        54.26 o
 -20  12  12       6810.69       7402.75       265.42 o
 -18  12  12       2044.28       1955.96       140.05 o
 -16  12  12       4373.18       4716.27       201.63 o
 -14  12  12         46.62        -23.15        36.12 o
 -12  12  12       8289.04       8598.21       278.48 o
 -10  12  12        146.74        215.32        58.66 o
  -8  12  12       6037.88       6203.77       227.60 o
  -6  12  12          2.10        -30.64        50.64 o
  -4  12  12        189.92        240.77        62.58 o
  -2  12  12        482.50        520.33        81.85 o
   0  12  12         87.04        145.72        68.73 o
   2  12  12          1.68         12.34        43.26 o
   4  12  12       2863.02       3083.40       165.73 o
   6  12  12       1975.53       1780.99       133.01 o
   8  12  12       3835.84       3900.65       186.25 o
  10  12  12       1102.47       1220.92       112.19 o
  12  12  12       1125.04       1157.52       144.69 o
 -21  13  12       1659.55       1543.15       130.37 o
 -19  13  12       7978.28       8987.18       298.44 o
 -17  13  12       2515.14       2791.30       158.34 o
 -15  13  12      12601.84      12947.37       365.09 o
 -13  13  12      13800.16      14228.95       380.88 o
 -11  13  12      21795.07      22262.46       730.69 o
  -9  13  12      11408.92      11821.78       339.93 o
  -7  13  12      14468.87      14581.54       386.00 o
  -5  13  12       3100.02       3426.55       175.99 o
  -3  13  12       9189.45       9459.53       298.97 o
  -1  13  12       1127.82       1188.26       116.33 o
   1  13  12      14169.73      13657.25       564.29 o
   3  13  12       2464.09       2493.26       150.33 o
   5  13  12       1741.99       1579.70       127.58 o
   7  13  12       5809.36       5537.28       224.91 o
   9  13  12       6272.41       5954.02       318.32 o
 -16  14  12       5282.79       5852.62       234.65 o
 -14  14  12        322.79        265.52        75.96 o
 -12  14  12       4103.15       4331.26       196.90 o
 -10  14  12        594.08        611.43        91.65 o
  -8  14  12       4926.61       4989.00       214.67 o
  -6  14  12       1233.18       1095.49       109.90 o
  -4  14  12       6780.88       6794.21       252.87 o
  -2  14  12       1019.36        982.92       109.18 o
   0  14  12       5103.35       4866.74       368.96 o
   2  14  12        151.79         37.08        50.64 o
   4  14  12      14198.87      14454.58       578.76 o
 -11  15  12       5103.70       4651.80       296.62 o
  -9  15  12       2637.59       2915.51       231.50 o
  -7  15  12       4245.38       4456.47       289.38 o
  -5  15  12        512.94        506.42       115.75 o
  -3  15  12       6404.91       6800.45       368.96 o
 -35   1  13      21795.62      21935.08       701.75 o
 -33   1  13       7818.04       7910.19       197.96 o
 -31   1  13       9991.27      10254.76       222.09 o
 -29   1  13       2777.23       2822.96       109.02 o
 -27   1  13      16029.86      15696.59       276.25 o
 -25   1  13       2860.68       3095.55       107.49 o
 -23   1  13      51393.24      50557.07       628.01 o
 -21   1  13        359.08        428.92        46.18 o
 -19   1  13      54909.15      53982.54       648.19 o
 -17   1  13          2.46         22.40        40.72 o
 -15   1  13      22774.36      22176.07       313.75 o
 -13   1  13        268.70        285.58        39.68 o
 -11   1  13      29237.94      28263.34       369.83 o
  -9   1  13        114.04        118.75        27.89 o
  -7   1  13      44903.22      44143.66       525.27 o
  -5   1  13        605.05        569.46        43.18 o
  -3   1  13      46122.16      44201.34       524.13 o
  -1   1  13       3152.57       3122.91        85.43 o
   1   1  13      28077.40      27066.45       349.27 o
   3   1  13       8202.03       8195.34       177.67 o
   5   1  13      18508.13      18457.15       386.00 o
   7   1  13       4872.17       4998.09       166.20 o
   9   1  13      27382.83      27668.38      1302.21 o
  11   1  13        368.92        381.50        56.27 o
  13   1  13      40037.23      40097.88       723.84 o
  15   1  13        208.00        281.51        53.53 o
  17   1  13      19752.21      20046.87       622.17 o
  19   1  13       2003.84       2221.00       180.86 o
  21   1  13      16610.44      16646.65       571.53 o
 -34   2  13         13.69        -47.88        48.80 o
 -32   2  13       3246.28       3158.73       122.19 o
 -30   2  13        986.98        943.08        73.61 o
 -28   2  13         22.81         26.36        33.03 o
 -26   2  13       3487.61       3423.86       114.48 o
 -24   2  13       2212.31       1966.08        96.56 o
 -22   2  13       1432.41       1404.37        73.97 o
 -20   2  13       1812.27       1825.75        77.71 o
 -18   2  13       6035.32       5783.11       136.52 o
 -16   2  13       2804.85       2729.20        87.56 o
 -14   2  13        343.66        410.45        39.91 o
 -12   2  13       3544.63       3573.86        97.57 o
 -10   2  13       3570.82       3612.98       104.42 o
  -8   2  13       5020.67       5353.26       119.91 o
  -6   2  13       3177.77       3087.26        87.56 o
  -4   2  13       6413.81       6096.08       126.38 o
  -2   2  13        164.21        168.45        27.58 o
   0   2  13       3481.36       3419.48        89.06 o
   2   2  13        454.45        514.85        59.97 o
   4   2  13       5384.85       5344.82       135.91 o
   6   2  13         24.18        -30.75        32.56 o
   8   2  13       6295.98       6634.06       296.62 o
  10   2  13        897.40        766.86       108.52 o
  12   2  13       2633.67       2843.17       195.33 o
  14   2  13         35.53        -43.41        43.41 o
  16   2  13       1251.00       1164.76       137.46 o
  18   2  13         66.27         86.81        72.35 o
  20   2  13       1371.06       1106.88       144.69 o
 -35   3  13      18761.25      19157.03       708.98 o
 -33   3  13        217.21        262.05        54.92 o
 -31   3  13      14463.45      14392.38       275.06 o
 -29   3  13       1917.42       1948.58        95.19 o
 -27   3  13      11230.45      10942.10       221.12 o
 -25   3  13       1928.27       2080.25       155.68 o
 -23   3  13      22878.35      21991.96       334.19 o
 -21   3  13        347.27        413.69        52.79 o
 -19   3  13      33370.39      33445.77       441.88 o
 -17   3  13       1228.68       1165.88        62.91 o
 -15   3  13      13029.26      13209.10       220.21 o
 -13   3  13        538.65        765.42        65.79 o
 -11   3  13      25375.90      24527.93       332.49 o
  -9   3  13       5078.39       5239.32       118.55 o
  -7   3  13      43587.31      43017.36       599.60 o
  -5   3  13        752.44        721.45        56.34 o
  -3   3  13      44583.26      43080.50       596.05 o
  -1   3  13          9.28         94.05        30.45 o
   1   3  13      39655.00      39135.01       806.65 o
   3   3  13        420.87        348.10        57.88 o
   5   3  13      25707.96      26409.04       500.08 o
   7   3  13         50.29         28.94        57.88 o
   9   3  13      29487.91      29278.13       810.27 o
  11   3  13       5154.05       5107.58       260.44 o
  13   3  13      18890.69      18368.46       586.00 o
  15   3  13        328.70        332.79        86.81 o
  17   3  13      13106.84      13268.12       484.71 o
  19   3  13        182.47        180.86        86.81 o
 -34   4  13       5686.74       6243.40       325.55 o
 -32   4  13       3062.41       3118.62       142.65 o
 -30   4  13       4001.01       4402.56       163.00 o
 -28   4  13       3179.16       3376.10       136.70 o
 -26   4  13       5374.11       5591.00       174.53 o
 -24   4  13       6847.21       6988.49       201.23 o
 -22   4  13       4885.20       4882.32       155.68 o
 -20   4  13       1885.51       1875.68        93.22 o
 -18   4  13       7623.32       7169.67       183.51 o
 -16   4  13      23577.74      23872.50       395.00 o
 -14   4  13      12981.51      12653.29       251.84 o
 -12   4  13       2128.10       2183.39        91.70 o
 -10   4  13      11571.89      11878.84       236.51 o
  -8   4  13        461.34        378.06        46.48 o
  -6   4  13      18675.32      17987.84       323.32 o
  -4   4  13      23828.00      23178.47       461.88 o
  -2   4  13       1564.65       1613.51        73.22 o
   0   4  13       6298.77       6249.26       282.15 o
   2   4  13       2114.80       2011.20       107.06 o
   4   4  13        669.94        730.35        71.07 o
   6   4  13         39.31         64.08        34.73 o
   8   4  13       3611.40       3371.29       209.80 o
  10   4  13       8518.44       8551.21       361.73 o
  12   4  13       7690.53       8001.39       347.26 o
  14   4  13       2333.66       2213.77       180.86 o
  16   4  13       7418.08       7118.77       340.02 o
  18   4  13       2242.42       2286.11       195.33 o
 -33   5  13         77.00         50.64        65.11 o
 -31   5  13      13380.67      14082.59       317.91 o
 -29   5  13        427.94        577.37        73.71 o
 -27   5  13       7348.75       7413.11       209.22 o
 -25   5  13        208.64        232.30        64.98 o
 -23   5  13      10248.23      10186.87       392.04 o
 -21   5  13         22.23          7.23        29.78 o
 -19   5  13      12204.46      12485.77       378.79 o
 -17   5  13        613.55        593.88        62.37 o
 -15   5  13      16618.47      15882.84       299.20 o
 -13   5  13       1128.89       1098.92        71.86 o
 -11   5  13      14527.07      13979.34       268.42 o
  -9   5  13        285.39        272.08        40.23 o
  -7   5  13      16414.44      16235.46       291.42 o
  -5   5  13        966.44       1006.80       106.01 o
  -3   5  13      13413.09      13299.57       249.50 o
  -1   5  13        320.57        269.44        51.16 o
   1   5  13      16401.77      15795.02       357.11 o
   3   5  13       2121.55       2030.49       195.33 o
   5   5  13      17256.99      17412.59       382.75 o
   7   5  13        872.76        829.44        78.18 o
   9   5  13      20022.58      19468.11       622.17 o
  11   5  13       3535.68       3617.26       231.50 o
  13   5  13       8327.52       8536.74       376.20 o
  15   5  13        759.61        897.08       137.46 o
  17   5  13      10580.30      10605.82       441.31 o
 -32   6  13        833.67        766.86       130.22 o
 -30   6  13       6679.42       7147.78       216.11 o
 -28   6  13       8181.56       8587.06       286.29 o
 -26   6  13       6009.61       6022.16       227.49 o
 -24   6  13       8697.69       8818.38       277.92 o
 -22   6  13      12674.16      12520.49       455.78 o
 -20   6  13       4981.86       5065.20       198.72 o
 -18   6  13      15379.37      15103.83       370.64 o
 -16   6  13      22377.37      22768.64       485.66 o
 -14   6  13      27433.23      27667.49       554.88 o
 -12   6  13       6450.91       6273.61       168.23 o
 -10   6  13      10891.57      10408.09       223.66 o
  -8   6  13       6532.57       6324.55       180.38 o
  -6   6  13      15534.98      15416.07       284.40 o
  -4   6  13       9348.12       9208.53       199.10 o
  -2   6  13      12995.22      12898.10       316.67 o
   0   6  13       7403.70       7421.79       226.57 o
   2   6  13       6955.82       6823.59       216.29 o
   4   6  13       5639.92       5383.09       188.45 o
   6   6  13       2734.90       2754.07       133.76 o
   8   6  13      31936.37      32577.07       911.55 o
  10   6  13       6737.86       6655.76       325.55 o
  12   6  13      15682.06      16198.10       564.29 o
  14   6  13       4135.36       3617.26       245.97 o
  16   6  13      14808.51      15677.22       571.53 o
 -31   7  13       5887.44       6474.90       325.55 o
 -29   7  13         12.83         13.81        50.25 o
 -27   7  13       3246.93       3459.91       177.08 o
 -25   7  13        150.69        104.18        57.88 o
 -23   7  13        401.80        499.18        78.18 o
 -21   7  13        217.64        266.17        60.75 o
 -19   7  13       2270.84       2456.44       134.91 o
 -17   7  13        334.35        335.01        63.79 o
 -15   7  13      12054.20      11689.46       430.45 o
 -13   7  13        216.64        222.38        72.35 o
 -11   7  13       4420.24       4317.19       173.70 o
  -9   7  13        193.84        134.24        45.19 o
  -7   7  13       6666.99       6308.60       164.36 o
  -5   7  13        763.30        817.18        61.74 o
  -3   7  13       8291.10       7774.55       239.78 o
  -1   7  13          0.68         36.17        54.26 o
   1   7  13       4052.34       4009.37       162.74 o
   3   7  13        323.03        287.11        58.66 o
   5   7  13       2786.89       2868.95       137.84 o
   7   7  13        707.11        715.18        83.20 o
   9   7  13       3649.98       3544.92       238.74 o
  11   7  13       1949.37       1454.14       159.16 o
  13   7  13       1994.20       1815.87       188.10 o
  15   7  13         74.64         57.88        72.35 o
 -30   8  13      14856.07      15648.28       557.06 o
 -28   8  13       6956.97       7109.62       265.62 o
 -26   8  13      13006.90      13611.90       379.03 o
 -24   8  13       9924.16      10106.19       365.34 o
 -22   8  13      18680.47      18832.76       451.67 o
 -20   8  13       5981.29       6313.53       229.52 o
 -18   8  13       7810.35       7653.79       260.44 o
 -16   8  13       7959.09       8269.97       260.74 o
 -14   8  13      11836.39      11514.71       314.33 o
 -12   8  13       6467.55       6270.78       253.21 o
 -10   8  13      15949.84      15851.27       538.97 o
  -8   8  13      21726.36      21882.80       475.42 o
  -6   8  13      15922.78      15708.32       295.78 o
  -4   8  13       7935.02       7297.58       236.84 o
  -2   8  13      16615.19      16205.06       384.98 o
   0   8  13       9119.21       9438.45       272.79 o
   2   8  13       3620.63       3559.11       157.60 o
   4   8  13       1847.28       1998.12       122.45 o
   6   8  13       7089.69       7498.18       241.98 o
   8   8  13      24488.63      24912.28       523.43 o
  10   8  13       8231.89       8196.72       383.43 o
  12   8  13      11854.25      12363.81       491.95 o
  14   8  13       7317.26       7212.82       368.96 o
 -29   9  13        432.59        448.54       115.75 o
 -27   9  13       3205.55       3134.70       175.10 o
 -25   9  13        294.45        327.50        71.07 o
 -23   9  13       2353.44       2371.86       147.30 o
 -21   9  13        614.40        634.25       144.69 o
 -19   9  13       6509.24       6773.87       242.63 o
 -17   9  13        576.65        628.96       101.28 o
 -15   9  13        642.91        667.62        86.51 o
 -13   9  13       1652.25       1704.63       122.45 o
 -11   9  13       1016.34       1048.40        99.66 o
  -9   9  13          5.70         14.47        40.92 o
  -7   9  13        731.96        756.38       104.90 o
  -5   9  13        250.22        252.05        63.79 o
  -3   9  13       2145.72       2080.22       127.58 o
  -1   9  13       4588.07       4384.26       183.95 o
   1   9  13         42.48         50.64        40.92 o
   3   9  13        142.83        133.84        51.16 o
   5   9  13        571.68        574.80        79.17 o
   7   9  13       1853.75       1752.88       184.48 o
   9   9  13         53.43         83.39        48.40 o
  11   9  13        332.10        303.85       108.52 o
  13   9  13         49.72         50.64        72.35 o
 -26  10  13       9563.78      10598.58       448.54 o
 -24  10  13       3629.29       3885.10       188.45 o
 -22  10  13      21844.40      22498.23       522.83 o
 -20  10  13       4537.52       5139.99       214.12 o
 -18  10  13      17672.99      18148.64       441.94 o
 -16  10  13       9458.02       9752.69       350.87 o
 -14  10  13      33687.91      34689.50       690.09 o
 -12  10  13       9542.95       9574.77       291.45 o
 -10  10  13      23255.75      22575.32       501.25 o
  -8  10  13      10558.99      10335.84       301.69 o
  -6  10  13       7893.61       7614.12       252.87 o
  -4  10  13      13196.05      13137.04       397.90 o
  -2  10  13      13630.35      13589.20       629.40 o
   0  10  13      16980.94      17129.76       418.64 o
   2  10  13      19447.68      19445.02       453.91 o
   4  10  13      14199.69      14286.73       604.08 o
   6  10  13      11112.52      10806.22       318.22 o
   8  10  13      25900.53      27336.68      1030.92 o
  10  10  13       8686.82       8928.97       285.24 o
 -25  11  13         41.31        -57.88        57.88 o
 -23  11  13        604.36        656.97        92.07 o
 -21  11  13        843.03        896.37       105.97 o
 -19  11  13       1320.61       1304.00       144.69 o
 -17  11  13        503.18        495.13        84.29 o
 -15  11  13       2807.68       2749.77       153.21 o
 -13  11  13        220.94        178.45        60.75 o
 -11  11  13       5610.03       5730.38       222.48 o
  -9  11  13        175.70        157.59        58.66 o
  -7  11  13        154.02        114.99        48.40 o
  -5  11  13        367.87        333.46        68.92 o
  -3  11  13         10.27         31.92        41.49 o
  -1  11  13          5.30         29.79        43.26 o
   1  11  13        586.25        529.02        81.85 o
   3  11  13        188.83        168.81        60.75 o
   5  11  13       2981.84       2889.41       158.34 o
   7  11  13        373.67        432.15        76.73 o
   9  11  13        988.69        937.41       104.03 o
  11  11  13         89.67          0.00        50.64 o
 -22  12  13      12181.39      12428.92       499.18 o
 -20  12  13       7407.98       7757.55       300.23 o
 -18  12  13       7864.33       8040.78       281.22 o
 -16  12  13      19996.27      20248.19       488.36 o
 -14  12  13      11081.69      11099.19       329.93 o
 -12  12  13      10994.14      11595.28       339.93 o
 -10  12  13      10579.41      10136.32       311.55 o
  -8  12  13       8318.92       8641.96       283.60 o
  -6  12  13       6384.59       6153.83       235.15 o
  -4  12  13       8160.86       8212.90       401.52 o
  -2  12  13       7283.35       7221.96       347.26 o
   0  12  13       8575.04       8555.65       491.95 o
   2  12  13       6433.48       6448.36       241.98 o
   4  12  13      10526.60      10412.17       324.08 o
   6  12  13       2402.18       2519.81       166.39 o
   8  12  13      11131.94      11886.33       470.24 o
  10  12  13       4281.15       4282.84       260.44 o
 -17  13  13        565.13        502.94        84.29 o
 -15  13  13       2931.01       3061.01       168.58 o
 -13  13  13         85.67         43.41        46.04 o
 -11  13  13      10758.56      10616.51       324.81 o
  -9  13  13         36.74         49.50        75.96 o
  -7  13  13       2777.40       2539.63       173.63 o
  -5  13  13          7.73          5.11        43.26 o
  -3  13  13       5373.43       5530.90       224.91 o
  -1  13  13       1372.50       1275.24       120.13 o
   1  13  13       3202.86       3484.20       260.44 o
   3  13  13         66.28         83.20        46.04 o
 -12  14  13       1254.80       1475.84       173.63 o
 -10  14  13       6059.13       5722.51       325.55 o
  -8  14  13       9744.90      10424.95       470.24 o
  -6  14  13       3160.98       3161.49       245.97 o
  -4  14  13       4541.13       4405.83       289.38 o
 -32   0  14        300.71        733.67       340.02 o
 -30   0  14      12230.43      13336.23       370.22 o
 -28   0  14        209.20        174.79        63.79 o
 -26   0  14      23852.40      23401.67       511.25 o
 -24   0  14          4.61         30.21        43.26 o
 -22   0  14      21869.62      21776.52       502.80 o
 -20   0  14         46.90         80.86        43.26 o
 -18   0  14      25270.77      25335.79       506.44 o
 -16   0  14       3270.66       3266.82       227.89 o
 -14   0  14       6088.48       5834.69       189.07 o
 -12   0  14       2276.71       2268.23       115.75 o
 -10   0  14      32351.09      32612.08       658.34 o
  -8   0  14      10461.29       9531.04       245.55 o
  -6   0  14      15600.02      15890.84       342.63 o
  -4   0  14        683.66        878.08       184.48 o
  -2   0  14      30146.32      29439.02       813.88 o
   0   0  14       2691.66       2655.36       119.37 o
   2   0  14      36095.35      35441.95       911.55 o
   4   0  14      13078.11      13051.09       441.31 o
   6   0  14      36481.95      37778.70       969.43 o
   8   0  14       4311.19       4442.00       238.74 o
  10   0  14      18398.83      18491.45       571.53 o
  12   0  14      10226.10      11307.56       419.60 o
  14   0  14      22421.17      23186.66       687.28 o
  16   0  14       7058.77       7263.46       332.79 o
 -33   1  14         61.60        103.29        55.05 o
 -31   1  14        114.90         90.62        45.57 o
 -29   1  14       2283.37       2344.20       104.61 o
 -27   1  14          3.93         -6.16        29.55 o
 -25   1  14        610.95        685.26        60.18 o
 -23   1  14        591.84        514.69        51.27 o
 -21   1  14        116.73        112.34        31.50 o
 -19   1  14       1661.96       1479.39        72.35 o
 -17   1  14        231.81        234.34        35.63 o
 -15   1  14       2014.28       2115.31       113.00 o
 -13   1  14         58.90         58.86        22.74 o
 -11   1  14       8223.08       7950.10       239.12 o
  -9   1  14        788.34        843.60        78.54 o
  -7   1  14       2587.76       2450.96        80.44 o
  -5   1  14        665.48        642.34        46.04 o
  -3   1  14       4846.79       4672.85       112.05 o
  -1   1  14       2137.32       2173.10        74.09 o
   1   1  14        654.71        682.71        53.98 o
   3   1  14       3193.82       3325.10       137.84 o
   5   1  14         44.83        155.54        40.92 o
   7   1  14       1502.96       1520.20        97.20 o
   9   1  14        830.75        918.40        84.29 o
  11   1  14        162.46        245.97        79.58 o
  13   1  14       3995.21       3928.35       231.50 o
  15   1  14         47.14         50.64        57.88 o
  17   1  14        485.81        397.90       101.28 o
  19   1  14         71.45         57.88        65.11 o
 -34   2  14      14775.56      15329.96       622.17 o
 -32   2  14       2329.52       2435.09       111.70 o
 -30   2  14      14538.80      15031.44       283.14 o
 -28   2  14        768.92        828.95        70.31 o
 -26   2  14      19746.99      19492.70       320.67 o
 -24   2  14        523.31        577.44        56.74 o
 -22   2  14      31381.03      30892.73       430.21 o
 -20   2  14       2899.18       2935.75        99.33 o
 -18   2  14      18146.68      17941.32       282.04 o
 -16   2  14          6.27          9.61        30.28 o
 -14   2  14      10764.46      10581.86       191.56 o
 -12   2  14        526.10        538.23        44.67 o
 -10   2  14      55524.42      54405.29       637.30 o
  -8   2  14       2160.24       2018.33        73.82 o
  -6   2  14      38897.26      38817.05       478.96 o
  -4   2  14       2907.86       2773.40        85.52 o
  -2   2  14      24737.81      24445.69       382.14 o
   0   2  14       7311.38       7625.94       219.26 o
   2   2  14      28317.47      28220.92       530.84 o
   4   2  14      11931.22      12074.42       434.07 o
   6   2  14      25056.40      25740.45       737.92 o
   8   2  14       7367.06       7444.33       332.79 o
  10   2  14      16999.21      17341.16       564.29 o
  12   2  14       5951.46       5628.46       282.15 o
  14   2  14      13578.09      14266.49       506.42 o
  16   2  14       8035.50       8399.29       376.20 o
  18   2  14      12634.88      12805.11       484.71 o
 -31   3  14       1260.10       1260.18        87.56 o
 -29   3  14       6465.46       6783.03       175.92 o
 -27   3  14       3203.04       3408.15       120.65 o
 -25   3  14       1566.83       1473.52        81.22 o
 -23   3  14       6081.86       6195.29       154.20 o
 -21   3  14        849.54        756.32        70.76 o
 -19   3  14       1866.47       1784.77        91.89 o
 -17   3  14       1972.91       2012.30        96.07 o
 -15   3  14       5854.30       5674.89       171.23 o
 -13   3  14       3081.18       3118.61       112.62 o
 -11   3  14       3532.06       3395.15       116.80 o
  -9   3  14       5313.75       5186.59       144.64 o
  -7   3  14       6390.10       6329.89       158.38 o
  -5   3  14        138.29        161.79        37.13 o
  -3   3  14      17318.41      16827.41       313.78 o
  -1   3  14       1068.25       1021.05        84.29 o
   1   3  14      10752.18      11035.61       277.92 o
   3   3  14       7858.51       7896.71       228.67 o
   5   3  14       2143.15       2300.58       173.63 o
   7   3  14       1726.65       1649.47       151.93 o
   9   3  14       5047.34       4550.52       253.21 o
  11   3  14       4079.82       4087.51       238.74 o
  13   3  14       4685.71       4680.74       267.68 o
  15   3  14       1108.18       1012.83       137.46 o
  17   3  14       1516.68       1504.78       166.39 o
 -32   4  14        169.46        202.57        94.05 o
 -30   4  14      16925.78      17639.04       365.57 o
 -28   4  14         45.55         17.37        43.03 o
 -26   4  14       8990.23       8918.84       230.65 o
 -24   4  14        106.39        168.27        45.57 o
 -22   4  14      20173.29      20750.30       568.23 o
 -20   4  14         33.56        123.50        40.23 o
 -18   4  14      17015.77      17679.14       405.36 o
 -16   4  14        300.23        277.80        60.36 o
 -14   4  14      11892.09      11902.62       247.73 o
 -12   4  14      14106.67      13966.44       271.24 o
 -10   4  14      14341.01      14257.14       369.53 o
  -8   4  14       1751.41       1728.97        84.64 o
  -6   4  14      20427.41      19684.30       336.29 o
  -4   4  14       2659.46       2646.74       100.58 o
  -2   4  14      25006.75      24446.72       492.68 o
   0   4  14       1447.96       1332.08        93.71 o
   2   4  14      26844.86      26923.59      1309.45 o
   4   4  14       1961.34       2021.32       133.84 o
   6   4  14      10353.98      10287.50       412.37 o
   8   4  14       5405.41       5462.07       289.38 o
  10   4  14       6675.20       7220.06       340.02 o
  12   4  14         41.93        -36.17        57.88 o
  14   4  14      10401.94      10779.44       441.31 o
  16   4  14        644.09        817.50       137.46 o
 -31   5  14       1323.21       1410.73       166.39 o
 -29   5  14       9490.06      10104.31       277.40 o
 -27   5  14       3996.18       4229.19       156.33 o
 -25   5  14       2588.34       2843.58       126.08 o
 -23   5  14       4324.78       4421.11       196.29 o
 -21   5  14       6252.27       6237.99       180.78 o
 -19   5  14      11908.97      11708.38       257.28 o
 -17   5  14       3278.79       3313.47       125.17 o
 -15   5  14      24302.63      24345.36       409.16 o
 -13   5  14       5525.27       5110.43       181.42 o
 -11   5  14       7529.52       7520.63       205.56 o
  -9   5  14       6121.43       5912.25       159.63 o
  -7   5  14      17210.89      16961.87       306.68 o
  -5   5  14       7188.11       7197.60       175.16 o
  -3   5  14      16415.82      15802.18       370.22 o
  -1   5  14       4951.62       5019.07       181.12 o
   1   5  14      12444.87      12266.46       329.17 o
   3   5  14       6108.09       5966.05       231.50 o
   5   5  14       6586.10       6251.15       208.06 o
   7   5  14      11982.27      12219.12       470.24 o
   9   5  14      13506.14      14592.04       528.12 o
  11   5  14        493.99        311.08        94.05 o
  13   5  14      13550.97      13839.65       520.89 o
  15   5  14         17.13         65.11        72.35 o
 -30   6  14       2259.75       2126.95       188.10 o
 -28   6  14        327.98        265.88        59.26 o
 -26   6  14       7618.76       7907.87       218.90 o
 -24   6  14        274.92        248.31        51.41 o
 -22   6  14       8437.52       8800.22       226.77 o
 -20   6  14       1306.36       1232.89        87.51 o
 -18   6  14      11283.24      11343.75       253.31 o
 -16   6  14         65.05         95.79        36.03 o
 -14   6  14      13272.33      13367.13       323.45 o
 -12   6  14       1980.29       1923.26        94.23 o
 -10   6  14       6710.00       6562.14       173.48 o
  -8   6  14       2090.67       2149.54        93.47 o
  -6   6  14      11522.76      10961.98       231.15 o
  -4   6  14        357.53        324.76        58.66 o
  -2   6  14      10446.97      10370.78       285.92 o
   0   6  14        105.29        148.31        46.04 o
   2   6  14       7540.75       7204.27       229.52 o
   4   6  14        942.33        991.89       122.99 o
   6   6  14      11014.96      11300.33       302.80 o
   8   6  14       6181.14       6149.35       318.32 o
  10   6  14       2897.94       3255.54       231.50 o
  12   6  14       1134.49       1012.83       144.69 o
  14   6  14       6705.26       7176.65       361.73 o
 -29   7  14       6746.46       7321.34       361.73 o
 -27   7  14      12572.59      14319.50       396.56 o
 -25   7  14       4528.36       4617.45       206.00 o
 -23   7  14      10041.37      11106.29       473.86 o
 -21   7  14       7509.31       7824.35       263.12 o
 -19   7  14       7240.67       7204.37       358.11 o
 -17   7  14       1540.59       1665.26       120.13 o
 -15   7  14      20991.81      21564.71       475.67 o
 -13   7  14       6481.17       6679.74       182.16 o
 -11   7  14      28522.38      28151.08       455.79 o
  -9   7  14        252.03        356.98        47.85 o
  -7   7  14      14218.59      14128.31       278.29 o
  -5   7  14       2162.08       2062.40       173.63 o
  -3   7  14      13600.09      13570.40       344.59 o
  -1   7  14       5218.52       5594.06       204.43 o
   1   7  14      17550.40      17548.75       410.64 o
   3   7  14       8903.62       9006.65       269.83 o
   5   7  14      28170.28      28651.61       580.76 o
   7   7  14       2014.07       2090.78       195.33 o
   9   7  14      24739.97      25877.90       803.03 o
  11   7  14       3434.34       3552.15       253.21 o
  13   7  14      14537.52      15149.10       571.53 o
 -28   8  14        126.25        137.46        79.58 o
 -26   8  14       1408.19       1551.51       131.83 o
 -24   8  14        272.59        227.49        67.79 o
 -22   8  14       4060.49       4092.14       191.37 o
 -20   8  14         81.31         70.44        57.88 o
 -18   8  14       6579.25       6918.19       242.95 o
 -16   8  14         93.69         94.81        86.81 o
 -14   8  14       4185.19       4047.24       176.43 o
 -12   8  14        278.10        227.70        65.11 o
 -10   8  14        242.05        258.13        45.57 o
  -8   8  14        122.39        126.65        36.79 o
  -6   8  14       3122.28       2836.85       148.09 o
  -4   8  14       1896.01       1949.63       124.63 o
  -2   8  14       3898.71       3948.29       175.99 o
   0   8  14         19.39        -18.81        36.12 o
   2   8  14       1157.46       1369.13       111.15 o
   4   8  14        755.77        847.97        94.53 o
   6   8  14      11153.44      11157.12       318.22 o
   8   8  14        488.86        629.40       130.22 o
  10   8  14       1250.88       1374.56       173.63 o
  12   8  14         11.37         43.41        79.58 o
 -25   9  14       4883.91       5252.44       226.57 o
 -23   9  14       8337.96       9272.64       303.57 o
 -21   9  14       7601.23       7774.13       748.77 o
 -19   9  14       3606.90       3802.85       183.95 o
 -17   9  14       2075.10       2250.46       140.05 o
 -15   9  14      13671.04      14257.57       426.84 o
 -13   9  14       3643.14       3684.54       176.43 o
 -11   9  14      41729.10      41711.75       787.35 o
  -9   9  14       2100.77       1900.44       151.93 o
  -7   9  14      23906.13      23022.85       508.83 o
  -5   9  14       7121.31       7170.70       247.75 o
  -3   9  14      29130.12      29059.33       602.60 o
  -1   9  14       8282.90       8334.98       269.83 o
   1   9  14      19667.96      20256.83       469.30 o
   3   9  14       5165.24       5129.28       208.99 o
   5   9  14      18157.93      18666.08       446.54 o
   7   9  14        591.92        681.95        91.65 o
   9   9  14      17783.98      18245.47       658.34 o
 -24  10  14         29.53         -7.23        65.11 o
 -22  10  14          0.47        -14.47        46.04 o
 -20  10  14        149.01        223.98        63.79 o
 -18  10  14         16.34         68.73        46.04 o
 -16  10  14        381.33        427.59        76.73 o
 -14  10  14         38.48         79.58        51.16 o
 -12  10  14        433.16        534.39        81.37 o
 -10  10  14        424.56        372.98        72.35 o
  -8  10  14         12.84          3.62        40.92 o
  -6  10  14         22.10         70.44        48.40 o
  -4  10  14       2904.22       2746.83       153.21 o
  -2  10  14         10.18        101.28        51.16 o
   0  10  14       1698.62       1491.13       122.45 o
   2  10  14        255.65        187.80        60.75 o
   4  10  14          2.24         49.95        53.53 o
   6  10  14        813.86        926.24       109.18 o
   8  10  14        655.80        489.01        81.54 o
 -21  11  14       7229.53       7379.22       368.96 o
 -19  11  14       8136.12       8132.96       283.60 o
 -17  11  14       7168.49       7359.95       347.26 o
 -15  11  14       3455.77       3798.24       361.73 o
 -13  11  14      12123.63      12722.55       360.62 o
 -11  11  14      10441.69      10306.52       317.04 o
  -9  11  14       6124.83       5936.27       232.72 o
  -7  11  14      24506.00      23905.96       539.24 o
  -5  11  14       2537.12       2578.27       245.97 o
  -3  11  14      28066.35      27432.85       592.81 o
  -1  11  14       1153.32        995.54       109.90 o
   1  11  14      16788.23      16870.32       431.16 o
   3  11  14       3030.60       2829.31       160.59 o
   5  11  14      19863.90      21079.34       502.93 o
   7  11  14       1991.10       1996.73       180.86 o
 -16  12  14         23.38         17.87        43.26 o
 -14  12  14       5299.61       5714.15       230.20 o
 -12  12  14        538.95        484.84        86.51 o
 -10  12  14       1247.55       1312.21       120.13 o
  -8  12  14        243.33        239.03        63.79 o
  -6  12  14        561.73        558.84        86.51 o
  -4  12  14        196.30        240.77        63.79 o
  -2  12  14        451.15        430.73        74.04 o
   0  12  14        211.01        183.96        52.09 o
   2  12  14       4129.90       4572.22       282.15 o
   4  12  14         67.31         43.41        57.88 o
  -9  13  14       1590.06       1656.71       188.10 o
  -7  13  14      10231.49      10793.91       477.48 o
 -31   1  15       5767.39       5834.07       196.86 o
 -29   1  15      16443.11      17398.79       310.72 o
 -27   1  15       6979.08       7172.87       180.38 o
 -25   1  15      16378.62      16243.06       371.74 o
 -23   1  15       6083.03       6022.43       154.48 o
 -21   1  15      34450.20      34393.27       466.54 o
 -19   1  15       2140.52       2161.12        86.70 o
 -17   1  15      24690.87      24504.28       352.61 o
 -15   1  15       3196.68       3207.82       112.97 o
 -13   1  15      20708.14      20492.25       302.87 o
 -11   1  15      17155.50      17109.38       263.07 o
  -9   1  15      45456.20      44258.64       541.61 o
  -7   1  15       9747.40       9490.03       205.71 o
  -5   1  15      19942.80      19840.29       290.41 o
  -3   1  15         68.48         63.32        23.91 o
  -1   1  15      13511.59      13555.93       302.19 o
   1   1  15       8697.97       9245.72       368.96 o
   3   1  15      21210.73      22166.59       665.58 o
   5   1  15       5311.88       5859.97       289.38 o
   7   1  15      31566.51      33083.49       904.32 o
   9   1  15       7819.35       8059.26       354.49 o
  11   1  15      16368.93      17796.94       586.00 o
  13   1  15      10738.25      10403.25       419.60 o
  15   1  15       7731.92       7914.57       361.73 o
 -32   2  15       1026.29        774.09       173.63 o
 -30   2  15        208.03        143.05        48.78 o
 -28   2  15         98.45         50.88        38.79 o
 -26   2  15       1883.18       2014.09       133.66 o
 -24   2  15        206.15        231.48        42.80 o
 -22   2  15       3464.71       3129.12       109.39 o
 -20   2  15        217.83        224.16        40.35 o
 -18   2  15       3733.71       3687.37       111.11 o
 -16   2  15        974.97        963.04        71.01 o
 -14   2  15       1367.39       1207.58        76.06 o
 -12   2  15        401.44        350.87        48.29 o
 -10   2  15       1276.76       1168.31        72.32 o
  -8   2  15       2459.91       2498.80       100.07 o
  -6   2  15       6111.19       6091.21       158.61 o
  -4   2  15          6.73         22.11        24.36 o
  -2   2  15       7140.40       6945.27       211.88 o
   0   2  15         11.41         54.02        38.11 o
   2   2  15       1685.04       1548.19       151.93 o
   4   2  15         26.01         28.94        50.64 o
   6   2  15        885.92        933.25       130.22 o
   8   2  15         18.74         57.88        57.88 o
  10   2  15       1283.35       1316.68       159.16 o
  12   2  15          2.02         28.94        65.11 o
  14   2  15        212.56        122.99        79.58 o
  16   2  15         25.68         36.17        65.11 o
 -29   3  15       4503.20       4967.15       175.03 o
 -27   3  15         88.69         28.44        71.74 o
 -25   3  15      17143.41      17322.23       346.33 o
 -23   3  15        451.75        404.87        59.22 o
 -21   3  15      30552.95      30301.88       492.62 o
 -19   3  15       3665.27       3707.71       134.87 o
 -17   3  15      38397.96      37755.60       586.26 o
 -15   3  15       7099.78       6791.46       179.51 o
 -13   3  15      11873.94      11822.64       246.36 o
 -11   3  15       1927.80       1957.82        91.89 o
  -9   3  15      17761.10      17631.75       315.70 o
  -7   3  15       3990.93       3891.20       125.17 o
  -5   3  15      23698.55      23209.30       380.56 o
  -3   3  15       5489.31       5174.87       264.06 o
  -1   3  15      22046.13      22121.04       459.64 o
   1   3  15      15946.18      16465.20       376.90 o
   3   3  15      20092.26      20256.67       643.87 o
   5   3  15       1738.67       1888.21       166.39 o
   7   3  15      14817.63      15575.94       542.59 o
   9   3  15       1772.56       1794.16       166.39 o
  11   3  15       5504.81       5671.87       303.85 o
  13   3  15       5065.51       5122.04       289.38 o
  15   3  15       1683.43       1309.45       159.16 o
 -30   4  15       7823.52       7979.68       376.20 o
 -28   4  15       2943.95       3127.32       141.93 o
 -26   4  15       6575.44       6767.66       199.50 o
 -24   4  15        493.43        386.27        58.18 o
 -22   4  15       6660.35       6554.11       187.69 o
 -20   4  15        282.51        224.04        44.67 o
 -18   4  15       3425.21       3479.05       143.41 o
 -16   4  15       2560.19       2540.65       113.93 o
 -14   4  15       2295.91       2495.83       105.59 o
 -12   4  15       1787.00       1984.32        94.23 o
 -10   4  15       3464.89       3551.34       166.92 o
  -8   4  15       1251.40       1121.75        72.06 o
  -6   4  15       6726.43       6781.12       173.39 o
  -4   4  15        839.05        825.57        81.37 o
  -2   4  15      13491.50      12746.05       321.19 o
   0   4  15        134.64        113.54        68.73 o
   2   4  15       5212.27       5567.92       195.71 o
   4   4  15        950.77       1092.41       144.69 o
   6   4  15       7206.01       7466.03       354.49 o
   8   4  15         23.76          7.23        65.11 o
  10   4  15      10355.80      11061.59       455.78 o
  12   4  15          6.12        -21.70        65.11 o
  14   4  15       8606.11       8377.58       390.66 o
 -29   5  15       1481.01       1490.31       166.39 o
 -27   5  15        399.38        407.93        63.43 o
 -25   5  15       6431.15       6569.40       196.63 o
 -23   5  15       1335.63       1293.20        91.36 o
 -21   5  15       9705.87       9795.56       337.63 o
 -19   5  15       1076.53       1078.46        83.54 o
 -17   5  15      17089.38      17178.54       345.34 o
 -15   5  15       3232.07       3337.15       123.87 o
 -13   5  15       6663.44       6375.61       175.03 o
 -11   5  15       8747.45       8405.07       201.05 o
  -9   5  15       3709.46       3687.26       126.08 o
  -7   5  15       2840.68       2882.73       128.80 o
  -5   5  15      12805.39      12333.76       321.79 o
  -3   5  15       2520.83       2542.13       162.78 o
  -1   5  15       5197.38       5354.29       195.71 o
   1   5  15       4004.43       4040.81       167.89 o
   3   5  15      13114.38      13438.88       341.71 o
   5   5  15       7922.87       8276.30       383.43 o
   7   5  15       4900.39       5237.80       296.62 o
   9   5  15       3529.71       3291.71       238.74 o
  11   5  15       2988.48       2807.00       224.27 o
  13   5  15       4104.24       4152.62       274.91 o
 -28   6  15       2384.15       2575.49       209.80 o
 -26   6  15      12313.82      13465.87       306.91 o
 -24   6  15        798.56        758.68        79.14 o
 -22   6  15      12012.27      12358.84       280.85 o
 -20   6  15       5348.14       5327.38       169.72 o
 -18   6  15      11168.51      11536.21       259.94 o
 -16   6  15       2316.60       2475.35       111.18 o
 -14   6  15      14646.36      14466.01       293.51 o
 -12   6  15       1304.28       1313.67       128.60 o
 -10   6  15      17309.62      17415.12       325.08 o
  -8   6  15       3571.94       3332.10       268.71 o
  -6   6  15      14863.16      15080.00       373.02 o
  -4   6  15        688.33        623.15        81.37 o
  -2   6  15      20185.90      20624.10       461.92 o
   0   6  15         16.02         29.79        47.02 o
   2   6  15      18225.71      18285.79       425.29 o
   4   6  15        852.83        992.21        95.59 o
   6   6  15      17295.60      18476.98       643.87 o
   8   6  15          2.36         50.64        65.11 o
  10   6  15      20488.17      22130.42       730.69 o
  12   6  15         16.15        -57.88        57.88 o
 -27   7  15          8.53        122.99        79.58 o
 -25   7  15       4887.06       4951.63       175.85 o
 -23   7  15        382.36        445.96        63.66 o
 -21   7  15       3096.98       3271.35       137.71 o
 -19   7  15        357.57        224.27        76.73 o
 -17   7  15       2826.10       2881.26       159.84 o
 -15   7  15       2064.81       1971.01       102.62 o
 -13   7  15       1161.93       1099.78        80.45 o
 -11   7  15       3383.45       3098.56       123.58 o
  -9   7  15       2615.04       2620.18       122.47 o
  -7   7  15        168.33         96.71        46.81 o
  -5   7  15       7253.79       7438.08       247.12 o
  -3   7  15        126.77        111.05        50.39 o
  -1   7  15       3794.55       3928.24       175.99 o
   1   7  15       2898.55       3041.14       155.46 o
   3   7  15       2711.84       2770.24       245.97 o
   5   7  15      11402.60      13263.00      1045.39 o
   7   7  15        129.83         86.81        86.81 o
   9   7  15       3296.31       3414.70       253.21 o
 -24   8  15       2194.47       2054.51       329.17 o
 -22   8  15      11032.28      11925.97       350.17 o
 -20   8  15       5119.63       5087.10       173.90 o
 -18   8  15      11877.33      12237.27       278.19 o
 -16   8  15       2943.95       3003.02       126.08 o
 -14   8  15      18016.00      18423.74       353.03 o
 -12   8  15       1752.74       1711.33        97.84 o
 -10   8  15      16736.66      16938.28       327.68 o
  -8   8  15       4097.29       3660.49       173.93 o
  -6   8  15      26010.18      25919.65       813.88 o
  -4   8  15       2011.00       2180.68       135.49 o
  -2   8  15      28837.94      28780.25       694.51 o
   0   8  15       4750.42       4647.13       198.72 o
   2   8  15      30092.01      30360.87       627.66 o
   4   8  15        492.91        395.28        79.17 o
   6   8  15      14769.36      15800.21       600.47 o
   8   8  15       4618.76       5064.17       318.32 o
 -23   9  15        293.27        245.97        94.05 o
 -21   9  15        547.84        577.23        90.43 o
 -19   9  15        200.99        116.07        75.96 o
 -17   9  15        118.78        107.48       141.07 o
 -15   9  15       1997.83       2075.33       209.80 o
 -13   9  15        107.12        185.95        50.12 o
 -11   9  15       2398.13       2529.80       283.60 o
  -9   9  15        232.08        148.82        97.67 o
  -7   9  15        843.65        705.38        92.08 o
  -5   9  15       1350.28       1168.22       109.90 o
  -3   9  15        203.50        235.58        90.43 o
  -1   9  15         13.52         40.74        50.64 o
   1   9  15        465.04        296.52        68.92 o
   3   9  15        106.61         57.88        56.27 o
   5   9  15          1.41         -2.89        48.16 o
 -20  10  15       2731.23       2561.02       217.04 o
 -18  10  15      28828.90      30045.07       641.87 o
 -16  10  15       4438.16       4267.63       199.51 o
 -14  10  15      33687.43      34589.79      1175.61 o
 -12  10  15       3148.97       3158.57       168.81 o
 -10  10  15      11229.31      11574.91       340.16 o
  -8  10  15       4380.44       3949.32       189.07 o
  -6  10  15      18515.52      19541.25       472.67 o
  -4  10  15        176.99        166.39        90.43 o
  -2  10  15      25434.13      25959.46       574.67 o
   0  10  15        356.77        297.06        76.22 o
   2  10  15      27476.31      27200.36       596.89 o
   4  10  15        725.67        582.25        91.65 o
   6  10  15      11997.15      12313.16       477.48 o
 -15  11  15        774.52        886.44       104.90 o
 -13  11  15        625.73        496.86        86.96 o
 -11  11  15        262.13        191.71        61.39 o
  -9  11  15        987.74        814.03       108.52 o
  -7  11  15        200.30        178.35        57.34 o
  -5  11  15       1193.54       1002.87       109.90 o
  -3  11  15         30.83        166.39        51.16 o
  -1  11  15         11.58         46.07        86.81 o
   1  11  15          3.81         57.88        65.11 o
   3  11  15       1030.21        926.02       137.46 o
 -30   0  16       6658.31       7466.03       405.13 o
 -28   0  16      13368.00      14260.28       394.28 o
 -26   0  16       3785.46       4162.01       194.19 o
 -24   0  16      11903.14      11556.27       324.81 o
 -22   0  16       5362.49       5115.42       274.91 o
 -20   0  16      15572.69      15651.41       381.09 o
 -18   0  16       3391.30       3523.84       162.78 o
 -16   0  16      17475.68      18511.30       411.78 o
 -14   0  16       6211.44       6365.24       206.76 o
 -12   0  16      21013.50      21206.36       520.89 o
 -10   0  16       8292.79       8698.31       245.55 o
  -8   0  16       8909.47       8609.30       240.43 o
  -6   0  16       8795.98       8846.19       242.95 o
  -4   0  16       5647.02       5663.54       189.07 o
  -2   0  16      19801.36      19410.23       600.47 o
   0   0  16      16061.00      15829.14       528.12 o
   2   0  16      35417.30      36736.93       976.66 o
 -31   1  16        654.79        774.09       166.39 o
 -29   1  16       5210.96       5675.16       242.95 o
 -27   1  16         16.91         35.44        40.35 o
 -25   1  16       1445.03       1363.27        82.00 o
 -23   1  16        717.85        627.89        59.60 o
 -21   1  16         22.70        -35.11        43.86 o
 -19   1  16          7.10         10.94        28.60 o
 -17   1  16        113.05        131.76        34.46 o
 -15   1  16       1387.92       1344.69        70.19 o
 -13   1  16      11402.22      11266.60       205.16 o
 -11   1  16       2276.50       2104.95        81.79 o
  -9   1  16       8053.33       8204.10       193.50 o
  -7   1  16       3956.42       3961.38       128.04 o
  -5   1  16       3265.56       3200.57       112.62 o
  -3   1  16         37.04          0.00        47.02 o
  -1   1  16          7.59         72.35        57.88 o
   1   1  16       1097.90       1143.06       137.46 o
   3   1  16        149.14        217.04        72.35 o
   5   1  16        284.27        144.69        79.58 o
   7   1  16       1384.89       1613.30       166.39 o
   9   1  16        872.64        998.36       144.69 o
 -28   2  16      11990.95      12958.54       298.41 o
 -26   2  16        518.24        503.92        89.26 o
 -24   2  16       8984.94       9274.84       233.61 o
 -22   2  16       4022.42       4214.89       157.55 o
 -20   2  16      10564.01      10513.15       243.55 o
 -18   2  16      13405.27      13342.34       278.44 o
 -16   2  16       7110.28       7640.95       194.89 o
 -14   2  16       9158.52       9472.86       219.95 o
 -12   2  16      15594.48      15393.23       313.32 o
 -10   2  16      12393.73      12257.07       354.26 o
  -8   2  16       7336.01       7397.00       182.16 o
  -6   2  16       8019.43       7776.17       186.34 o
  -4   2  16       8291.12       8455.65       245.39 o
  -2   2  16       8663.55       8789.89       303.85 o
   0   2  16       1003.64        897.08       130.22 o
   2   2  16      17288.60      18108.02       600.47 o
   4   2  16      17584.54      17536.49       593.23 o
   6   2  16      19129.59      20314.55       658.34 o
   8   2  16       6884.36       7487.74       361.73 o
  10   2  16      11481.53      11300.33       463.01 o
  12   2  16        754.60        716.22       137.46 o
  14   2  16       9817.01      10772.21       455.78 o
 -29   3  16       2409.15       2770.82       253.21 o
 -27   3  16         32.73         -6.25        36.04 o
 -25   3  16       2876.42       3039.11       130.69 o
 -23   3  16        914.89        832.08        77.43 o
 -21   3  16       5465.42       5851.94       176.79 o
 -19   3  16        372.11        291.36        51.03 o
 -17   3  16       7171.70       7298.40       192.04 o
 -15   3  16       1750.04       1410.42        84.86 o
 -13   3  16      11321.59      10881.36       240.69 o
 -11   3  16        220.32        206.91        45.36 o
  -9   3  16       5359.29       5358.64       155.78 o
  -7   3  16        259.60        229.57        41.35 o
  -5   3  16       4681.99       4874.64       183.95 o
  -3   3  16          3.78          7.23        35.81 o
  -1   3  16       1129.99       1307.39        98.87 o
   1   3  16        620.44        578.76       108.52 o
   3   3  16       1614.84       1584.36       166.39 o
   5   3  16        146.96        202.57        86.81 o
   7   3  16      13458.99      14838.01       549.82 o
   9   3  16        150.86        180.86        94.05 o
  11   3  16       3444.58       3588.33       253.21 o
  13   3  16         38.25         -7.23        86.81 o
 -28   4  16       7371.76       7798.82       412.37 o
 -26   4  16       2162.79       2042.03       166.66 o
 -24   4  16       6139.79       6477.18       194.54 o
 -22   4  16       1644.70       1618.60       105.27 o
 -20   4  16       7273.50       7562.16       204.42 o
 -18   4  16       6418.51       6369.26       182.36 o
 -16   4  16       5582.97       5640.46       166.97 o
 -14   4  16       4881.78       4543.77       155.06 o
 -12   4  16      12793.33      12905.02       266.85 o
 -10   4  16      14315.73      14005.10       339.56 o
  -8   4  16       6025.44       6116.16       166.75 o
  -6   4  16       9177.00       8964.01       268.24 o
  -4   4  16      11377.52      11366.09       309.21 o
  -2   4  16       2478.47       2627.64       137.84 o
   0   4  16        279.13        331.56        62.58 o
   2   4  16       5629.89       6019.13       325.55 o
   4   4  16      14063.73      14953.77       549.82 o
   6   4  16      11521.63      11278.63       470.24 o
   8   4  16      11572.39      11712.70       484.71 o
  10   4  16       6340.22       6735.34       354.49 o
  12   4  16       5197.89       4999.06       303.85 o
 -25   5  16      11086.42      12228.17       285.97 o
 -23   5  16        359.45        247.34        56.59 o
 -21   5  16       8193.59       8692.91       226.77 o
 -19   5  16       1445.02       1476.77        94.23 o
 -17   5  16      12846.40      12893.38       278.44 o
 -15   5  16       1794.89       1880.82       114.21 o
 -13   5  16      10388.24      10515.46       240.09 o
 -11   5  16        301.91        578.97       194.44 o
  -9   5  16      10619.21      10960.90       241.35 o
  -7   5  16          4.74         32.56        39.97 o
  -5   5  16       7631.82       7298.39       242.63 o
  -3   5  16       1944.55       1953.32       122.45 o
  -1   5  16      17024.19      17056.10       502.80 o
   1   5  16        123.99        178.89        55.58 o
   3   5  16      10105.77      10121.10       441.31 o
   5   5  16        247.44        325.55       108.52 o
   7   5  16      14089.51      15510.83       586.00 o
   9   5  16         98.82        166.39        94.05 o
 -24   6  16       4065.68       4097.48       217.20 o
 -22   6  16       1486.46       1545.93       120.54 o
 -20   6  16      10594.22      10988.88       262.69 o
 -18   6  16       2181.12       2268.72       135.40 o
 -16   6  16       4557.46       4452.73       154.19 o
 -14   6  16       4884.17       4725.86       155.44 o
 -12   6  16       4144.55       4295.62       146.53 o
 -10   6  16       6161.07       5866.77       169.29 o
  -8   6  16       4658.80       4594.62       191.78 o
  -6   6  16       5757.03       5354.12       207.13 o
  -4   6  16       2720.97       2630.57       142.96 o
  -2   6  16       4081.64       4426.52       188.45 o
   0   6  16       3826.80       3713.99       224.27 o
   2   6  16       3412.27       3421.17       164.79 o
   4   6  16       2930.71       3255.54       253.21 o
   6   6  16       2488.91       2524.85       217.04 o
   8   6  16       2633.07       2915.51       245.97 o
 -23   7  16        539.85        460.09        65.19 o
 -21   7  16      11683.72      12379.34       287.79 o
 -19   7  16          4.47          8.18        34.07 o
 -17   7  16      19328.17      19626.08       375.59 o
 -15   7  16        987.05       1062.20        83.33 o
 -13   7  16      13999.17      14386.47       300.32 o
 -11   7  16       3153.50       3289.03       129.06 o
  -9   7  16      14417.66      14988.44       386.20 o
  -7   7  16        769.01        732.50        94.53 o
  -5   7  16      11255.00      11497.70       329.21 o
  -3   7  16        577.54        689.36        92.08 o
  -1   7  16      20927.25      21361.71       492.68 o
   1   7  16          0.47         44.44        53.53 o
   3   7  16      17410.67      19222.43       506.42 o
   5   7  16       1943.01       1938.85       217.04 o
   7   7  16      18937.19      20119.22       708.98 o
 -22   8  16        601.67        520.89       115.75 o
 -20   8  16       3787.70       3847.86       151.04 o
 -18   8  16         33.18        -27.27        34.65 o
 -16   8  16        981.28        901.19        81.63 o
 -14   8  16          9.44        -10.64        38.32 o
 -12   8  16        748.02        743.18        74.25 o
 -10   8  16        232.94        289.64        66.50 o
  -8   8  16       1086.89       1143.08       213.42 o
  -6   8  16        121.49        140.60        58.66 o
  -4   8  16         46.91        110.09       137.46 o
  -2   8  16       2372.22       2274.84       242.36 o
   0   8  16       1344.39       1397.62       122.45 o
   2   8  16        987.33       1114.66       122.99 o
   4   8  16        444.19        455.78       130.22 o
 -21   9  16       6522.04       7314.11       354.49 o
 -19   9  16        808.24        864.85       112.14 o
 -17   9  16      12718.17      13312.32       320.39 o
 -15   9  16         54.09         96.11        41.35 o
 -13   9  16      10438.81      10555.38       506.39 o
 -11   9  16        544.90        560.44        86.96 o
  -9   9  16      16999.72      17965.76       450.08 o
  -7   9  16          5.30         20.56        48.40 o
  -5   9  16      16651.00      17718.21       447.07 o
  -3   9  16        107.77         63.30        50.39 o
  -1   9  16      14327.09      14842.61       400.38 o
   1   9  16          1.69        -26.53        45.19 o
   3   9  16      12829.09      13977.11       520.89 o
 -18  10  16          2.18         65.11        50.64 o
 -16  10  16         11.67         50.64        65.11 o
 -14  10  16        185.35        192.73        62.58 o
 -12  10  16        799.30        685.21        97.20 o
 -10  10  16        436.88        457.46        79.17 o
  -8  10  16        705.96        653.42        94.53 o
  -6  10  16         52.13         21.70        68.73 o
  -4  10  16         57.49        112.65        49.29 o
  -2  10  16          1.66         36.17        50.64 o
   0  10  16         48.37         21.70        50.64 o
   2  10  16        976.60       1244.34       151.93 o
   4  10  16         56.40        -43.41        43.41 o
 -15  11  16         56.80        108.52        50.64 o
 -27   1  17       4605.47       5512.71       340.02 o
 -25   1  17       4488.26       4795.64       206.13 o
 -23   1  17       2714.71       2999.38       135.41 o
 -21   1  17       6219.23       6595.08       187.96 o
 -19   1  17       7095.60       7621.21       203.24 o
 -17   1  17       6848.12       7134.10       192.04 o
 -15   1  17      20665.35      20761.55       368.89 o
 -13   1  17      22449.13      23114.43       393.96 o
 -11   1  17       6654.90       6883.32       196.87 o
  -9   1  17      14977.54      15009.71       289.51 o
  -7   1  17       4305.20       4310.80       136.40 o
  -5   1  17      28676.37      29195.76       570.23 o
  -3   1  17       7740.23       8276.30       361.73 o
  -1   1  17      11828.52      12761.70       477.48 o
   1   1  17       6764.69       7097.07       340.02 o
   3   1  17      21102.89      22108.71       701.75 o
 -26   2  17        716.34        860.91       151.93 o
 -24   2  17       3499.59       3605.25       160.87 o
 -22   2  17        210.13        177.97        47.22 o
 -20   2  17       1869.52       1815.50       102.97 o
 -18   2  17         70.27         -6.28        49.68 o
 -16   2  17       1850.63       1786.29        97.40 o
 -14   2  17       1230.29       1024.62        76.26 o
 -12   2  17       2169.97       2460.96       105.76 o
 -10   2  17        757.45        665.81        62.65 o
  -8   2  17       3120.95       3377.33       122.47 o
  -6   2  17        618.60        588.23        76.73 o
  -4   2  17       2160.80       2322.67       127.58 o
  -2   2  17       1907.13       1830.34       166.39 o
   0   2  17       2171.39       2069.07       180.86 o
   2   2  17        480.36        477.48       115.75 o
   4   2  17        793.10        853.67       137.46 o
   6   2  17       1012.98        868.14       144.69 o
   8   2  17        884.75       1157.52       159.16 o
  10   2  17         72.76         94.05        79.58 o
 -25   3  17       4129.51       4024.68       153.00 o
 -23   3  17       2578.93       2642.47       122.20 o
 -21   3  17      11010.47      11506.31       267.06 o
 -19   3  17       4602.38       4386.14       151.60 o
 -17   3  17      13455.42      14079.08       293.69 o
 -15   3  17       4127.29       4443.02       150.30 o
 -13   3  17      21688.80      21791.23       383.95 o
 -11   3  17       5091.14       5092.52       155.78 o
  -9   3  17       8148.49       8381.51       204.32 o
  -7   3  17       4844.56       5104.73       278.53 o
  -5   3  17      14865.83      14756.25       365.52 o
  -3   3  17       2999.33       2874.39       148.09 o
  -1   3  17      12321.70      11951.44       477.48 o
   1   3  17       1675.75       1729.05       180.86 o
   3   3  17      13392.57      14049.45       535.35 o
   5   3  17       1041.72       1085.18       159.16 o
   7   3  17       3900.73       4456.47       289.38 o
   9   3  17       2927.45       3081.91       238.74 o
 -24   4  17       7253.80       7661.69       215.70 o
 -22   4  17        548.89        486.83        63.96 o
 -20   4  17       3642.44       3840.08       177.00 o
 -18   4  17       1660.77       1571.18        95.89 o
 -16   4  17       8361.14       8691.98       221.13 o
 -14   4  17       1311.01       1221.32        83.33 o
 -12   4  17       7517.80       7963.80       204.05 o
 -10   4  17        392.01        396.47        55.25 o
  -8   4  17       4931.23       5135.16       199.51 o
  -6   4  17         38.61         77.17        45.19 o
  -4   4  17       9990.42      10015.19       293.31 o
  -2   4  17         57.91        -15.32        41.49 o
   0   4  17      11233.45      12059.96       491.95 o
   2   4  17        494.18        368.96       115.75 o
   4   4  17       9279.12      10280.26       455.78 o
   6   4  17       4568.95       5281.20       318.32 o
   8   4  17       6827.62       8066.50       405.13 o
 -23   5  17       2462.91       2477.90       121.81 o
 -21   5  17       3476.47       3725.10       144.51 o
 -19   5  17       3977.31       4386.10       154.43 o
 -17   5  17       3276.22       3489.58       137.44 o
 -15   5  17       2579.69       2616.01       119.55 o
 -13   5  17       9030.51       9098.05       377.55 o
 -11   5  17       7342.73       7755.71       226.86 o
  -9   5  17      10079.90      10523.45       306.81 o
  -7   5  17       3541.29       3791.12       176.43 o
  -5   5  17       4898.88       4971.04       201.63 o
  -3   5  17       3888.09       3873.68       181.12 o
  -1   5  17       4241.10       4232.33       188.45 o
   1   5  17       1421.25       1490.31       180.86 o
   3   5  17       4328.85       4152.62       289.38 o
   5   5  17       1859.64       2076.31       217.04 o
   7   5  17       3794.23       3776.42       274.91 o
 -22   6  17          2.55        -38.73        57.88 o
 -20   6  17       5315.52       5703.64       183.49 o
 -18   6  17       1834.47       1607.84        99.69 o
 -16   6  17      22820.24      23612.16       425.50 o
 -14   6  17        516.80        470.93        62.77 o
 -12   6  17      13905.61      14471.40       433.67 o
 -10   6  17        380.44        328.96        74.04 o
  -8   6  17      15529.40      15967.22       546.21 o
  -6   6  17       1682.31       1536.37       148.31 o
  -4   6  17      14222.71      14758.31       388.38 o
  -2   6  17       1262.60       1159.83       112.19 o
   0   6  17      13286.76      13514.32       491.95 o
   2   6  17         26.20         14.47        79.58 o
   4   6  17       7649.83       8117.14       412.37 o
 -21   7  17       1709.53       1526.48       166.39 o
 -19   7  17        331.80        261.17        57.81 o
 -17   7  17       2088.75       2061.96       158.61 o
 -15   7  17        697.84        757.38        73.49 o
 -13   7  17       1230.02       1179.83        87.08 o
 -11   7  17       1748.43       1841.36       133.01 o
  -9   7  17       4123.57       4235.07       191.78 o
  -7   7  17        253.27        203.15        62.58 o
  -5   7  17       3189.51       3592.63       181.55 o
  -3   7  17         27.57        -19.89        50.39 o
  -1   7  17       2837.58       3049.08       169.95 o
   1   7  17        555.12        616.35        90.39 o
 -20   8  17       9282.48      10063.23       426.84 o
 -18   8  17        266.37        282.15        79.58 o
 -16   8  17      27102.65      28490.74       495.06 o
 -14   8  17       1097.77       1047.11        85.00 o
 -12   8  17      18245.71      18760.43       460.32 o
 -10   8  17       1557.22       1455.43       127.58 o
  -8   8  17      21800.61      22236.77       518.76 o
  -6   8  17       1591.39       1545.39       130.37 o
  -4   8  17      18387.16      18714.69       636.64 o
  -2   8  17         82.62        137.46       108.52 o
   0   8  17      34012.69      35557.70       991.13 o
 -17   9  17       1241.58       1266.04       144.69 o
 -15   9  17       2111.89       2076.31       173.63 o
 -11   9  17        261.33        390.66        94.05 o
  -9   9  17        409.94        325.55        94.05 o
  -7   9  17        387.68        303.85       101.28 o
  -5   9  17        116.21        166.39        79.58 o
  -3   9  17        783.76        889.85       137.46 o
  -1   9  17        366.95        448.54        94.05 o
   1   9  17       1845.32       1852.04       166.39 o
 -22   0  18       2231.67       2242.70       188.10 o
 -20   0  18      10218.32      10873.49       441.31 o
 -18   0  18       8886.39       9412.12       397.90 o
 -16   0  18      11977.20      12125.07       463.01 o
 -14   0  18       9638.25       9904.07       405.13 o
 -12   0  18      13957.51      14280.96       499.18 o
 -10   0  18       4325.07       4058.57       238.74 o
  -8   0  18      20696.17      21580.59       651.11 o
 -25   1  18        726.47        853.67       151.93 o
 -23   1  18       1440.03       1635.00       180.86 o
 -21   1  18          3.74        -16.44        33.72 o
 -19   1  18        555.03        530.26        75.53 o
 -17   1  18        403.53        426.41        61.16 o
 -15   1  18        499.56        446.42        67.00 o
 -13   1  18         83.21         -2.46        32.89 o
 -11   1  18        109.82         87.37        38.33 o
  -9   1  18        214.68        221.86        45.95 o
  -7   1  18         44.42         48.83        94.05 o
 -24   2  18       6615.90       6641.30       354.49 o
 -22   2  18       3290.83       2994.59       127.91 o
 -20   2  18      15707.23      16280.85       329.92 o
 -18   2  18       5170.99       5381.26       169.82 o
 -16   2  18      14743.11      15644.54       313.26 o
 -14   2  18        803.35        800.93        74.43 o
 -12   2  18      12901.80      13805.21       283.84 o
 -10   2  18       1307.31       1305.91       111.71 o
  -8   2  18       9577.95       9627.84       401.52 o
  -6   2  18       1611.60       1639.62       115.02 o
  -4   2  18      14371.65      15134.63       542.59 o
  -2   2  18       2249.48       2351.22       202.57 o
   0   2  18      12502.66      13644.32       528.12 o
   2   2  18        625.22        694.51       137.46 o
 -23   3  18       1655.62       1562.66       180.86 o
 -21   3  18         55.21        101.46        39.30 o
 -19   3  18       3089.13       3565.13       140.58 o
 -17   3  18       3942.62       4160.46       148.70 o
 -15   3  18       1848.80       1809.47       100.07 o
 -13   3  18       2078.93       2030.77       104.25 o
 -11   3  18       4541.60       4324.87       146.07 o
  -9   3  18         16.65        -38.11        38.11 o
  -7   3  18       2783.83       3006.65       155.96 o
  -5   3  18        434.30        445.58        76.73 o
  -3   3  18        717.50        868.14       137.46 o
  -1   3  18       2273.38       1967.79       195.33 o
   1   3  18       5768.55       6424.26       347.26 o
   3   3  18       1443.90       1454.14       180.86 o
   5   3  18       1607.64       1606.06       188.10 o
 -22   4  18       1525.59       1649.47       188.10 o
 -20   4  18      14427.86      15038.55       318.71 o
 -18   4  18       1721.71       1977.62       152.37 o
 -16   4  18       4337.26       4887.18       162.90 o
 -14   4  18       1659.78       1727.95       105.98 o
 -12   4  18       7708.34       8214.62       299.30 o
 -10   4  18       5701.73       5792.58       394.28 o
  -8   4  18      12584.69      12735.40       633.02 o
  -6   4  18        856.94        965.47       242.36 o
  -4   4  18      12854.42      13411.58       359.97 o
  -2   4  18        199.60        224.27       108.52 o
   0   4  18      12504.89      13405.58       542.59 o
   2   4  18        586.68        426.84       122.99 o
   4   4  18       3674.78       4015.16       289.38 o
 -19   5  18       2544.89       2953.87       452.16 o
 -17   5  18       2499.78       2861.20       173.06 o
 -15   5  18       4182.24       4607.06       158.61 o
 -13   5  18       1741.24       1870.70       103.89 o
 -11   5  18       2943.61       3208.61       163.70 o
  -9   5  18        892.78        928.79       102.31 o
  -7   5  18       8332.93       8973.42       430.45 o
  -5   5  18       7252.89       7209.78       252.87 o
  -3   5  18       4244.91       3840.63       183.31 o
  -1   5  18       6595.04       7176.65       383.43 o
   1   5  18       8320.78       9195.08       441.31 o
 -18   6  18        575.49        528.12       101.28 o
 -16   6  18       2870.56       3103.94       131.95 o
 -14   6  18       1977.04       2168.09       109.27 o
 -12   6  18       3981.86       4083.98       189.28 o
 -10   6  18        587.97        705.19        94.53 o
  -8   6  18       6560.76       7020.58       340.02 o
  -6   6  18         10.49         30.84        46.81 o
  -4   6  18       5899.62       6387.96       241.98 o
  -2   6  18        246.30        270.62        61.49 o
 -17   7  18        688.82        629.40       108.52 o
 -15   7  18      11271.66      12674.89       470.24 o
 -13   7  18        231.60        195.33       101.28 o
 -11   7  18      15226.18      15924.50       416.90 o
  -9   7  18       1926.13       2078.51       151.93 o
  -7   7  18      12216.30      12820.68       365.52 o
  -5   7  18       5009.42       5346.31       303.85 o
  -3   7  18      12568.66      12899.16       499.18 o
  -1   7  18       5563.21       2466.97       180.86 o
 -19   1  19      15412.05      15887.02       557.06 o
 -17   1  19       1611.27       1543.12       115.02 o
 -15   1  19       4252.70       4717.12       189.07 o
 -13   1  19         75.37         64.26        86.81 o
 -11   1  19      14082.77      15661.85       378.55 o
  -9   1  19       1073.79       1143.06       137.46 o
 -20   2  19        126.03         65.11        79.58 o
 -18   2  19       2207.85       2207.37       134.91 o
 -16   2  19        359.42        305.18        49.90 o
 -14   2  19       3522.52       3251.23       129.35 o
 -12   2  19        263.02        323.59        68.67 o
 -10   2  19       3854.38       3555.07       166.20 o
  -8   2  19        261.07        276.41        65.91 o
 -19   3  19       9231.30      10019.82       441.31 o
 -17   3  19        164.94        114.61        61.49 o
 -15   3  19      14260.71      15118.23       311.51 o
 -13   3  19        274.92        164.89        47.39 o
 -11   3  19       9688.13      10038.79       301.69 o
  -9   3  19        100.42         54.83        46.81 o
  -7   3  19      12194.14      13690.14       363.10 o
  -5   3  19          9.89         57.88        86.81 o
  -3   3  19       8383.32       9079.33       419.60 o
[truncated: 1,396 more chars]
