# Supplementary material for: Crystal structures of [Ln(NO3)3(μ2-bpydo)2], where Ln = Ce, Pr or Nd, and bpydo = 4,4′-bi­pyridine N,N′-dioxide: layered coordination networks containing 44 grids
Source: Acta Crystallogr E Crystallogr Commun. 2016 Jan 1;72(Pt 1):25–30. doi: 10.1107/S205698901502318X (PMC4704766; doi:10.1107/S205698901502318X)
Supplement: Supplementary file 3 [file e-72-00025-IIsup3.hkl]

#
# h,k,l, Fc-squared, Fo-squared, sigma(Fo-squared), status flag
#
data_II
_shelx_title ' 09jmk040 in C2/c'
_shelx_refln_list_code          4
_shelx_F_calc_maximum      903.38
_exptl_crystal_F_000      2784.00
_reflns_d_resolution_high  0.6785

loop_
 _space_group_symop_operation_xyz
 'x, y, z'
 '-x, y, -z+1/2'
 'x+1/2, y+1/2, z'
 '-x+1/2, y+1/2, -z+1/2'
 '-x, -y, -z'
 'x, -y, z-1/2'
 '-x+1/2, -y+1/2, -z'
 'x+1/2, -y+1/2, z-1/2'

_cell_length_a    26.7416
_cell_length_b    13.3127
_cell_length_c    13.7586
_cell_angle_alpha  90.000
_cell_angle_beta  105.981
_cell_angle_gamma  90.000

_shelx_F_squared_multiplier     1.000

loop_
 _refln_index_h
 _refln_index_k
 _refln_index_l
 _refln_F_squared_calc
 _refln_F_squared_meas
 _refln_F_squared_sigma
 _refln_observed_status
   2   0   0       8263.22       8622.12       193.67 o
   4   0   0     373629.91     298795.44     23570.93 o
   6   0   0       1268.44       1544.04        58.16 o
   8   0   0      13836.66      12399.92       233.15 o
  10   0   0       4184.13       4096.38       121.42 o
  12   0   0      67395.51      64495.27      1223.02 o
  14   0   0       1452.01       2129.64        98.03 o
  16   0   0     135178.41     134484.83      2338.44 o
  18   0   0       8458.99       8318.94       247.47 o
  20   0   0      74616.68      75667.87      2116.07 o
  22   0   0       9906.89      10805.33       295.91 o
  24   0   0      62936.34      61110.14      1044.83 o
  26   0   0       2695.40       3369.83       166.46 o
  28   0   0      31712.83      31670.02       661.21 o
  30   0   0       5610.55       5554.43       231.84 o
  32   0   0      22650.46      23403.05       602.54 o
  34   0   0        271.96         93.25        86.08 o
  36   0   0      15479.17      15780.91       674.28 o
   1   1   0       1298.85       1335.67        27.40 o
   3   1   0      13570.06      14828.76       162.15 o
   5   1   0       5494.05       5748.76        95.65 o
   7   1   0       2626.29       2624.04        63.12 o
   9   1   0         19.31         62.79        12.17 o
  11   1   0         63.88        190.02        21.52 o
  13   1   0      12089.99      12905.02       194.19 o
  15   1   0      15687.56      16963.16       247.19 o
  17   1   0       7985.02       8568.74       163.64 o
  19   1   0       3789.62       4089.78       111.53 o
  21   1   0       2180.65       2073.68       130.45 o
  23   1   0       2130.73       1816.86        84.00 o
  25   1   0        756.75        775.62        62.63 o
  27   1   0       1217.08       1205.19        80.40 o
  29   1   0       3313.59       3170.66       135.74 o
  31   1   0       2038.59       2065.03       108.11 o
  33   1   0        146.27        148.45        50.27 o
  35   1   0         75.19         78.01        46.41 o
   0   2   0     397412.38     310548.22     18424.22 o
   2   2   0        453.89        589.75        21.85 o
   4   2   0      35435.17      35898.60       759.84 o
   6   2   0         38.20        155.32        13.65 o
   8   2   0     125363.70     128419.59      1278.64 o
  10   2   0      10745.42      11370.38       162.55 o
  12   2   0     142959.36     144613.61      1459.91 o
  14   2   0         51.35         62.55        26.46 o
  16   2   0      75502.98      76040.11       832.70 o
  18   2   0       9023.12       9791.66       181.85 o
  20   2   0      35639.34      35397.97       459.40 o
  22   2   0         43.35         68.92        30.84 o
  24   2   0      50901.85      48615.38       614.62 o
  26   2   0       3113.49       3553.25       120.01 o
  28   2   0      23029.65      22560.40       370.38 o
  30   2   0       8204.54       7775.98       237.12 o
  32   2   0      20708.92      21067.85       441.50 o
  34   2   0       2399.10       2529.39       154.58 o
  36   2   0      14278.17      15281.19       688.62 o
   1   3   0       5771.10       6635.65        86.57 o
   3   3   0       6304.14       6379.77       104.86 o
   5   3   0      36513.30      38361.32       408.48 o
   7   3   0      31318.38      30492.68       353.06 o
   9   3   0       3936.38       3500.61        71.27 o
  11   3   0      11235.55      10421.59       181.38 o
  13   3   0      10061.58       9718.74       178.88 o
  15   3   0      13700.56      14191.86       267.12 o
  17   3   0       8002.87       8123.64       156.10 o
  19   3   0      30550.01      30426.91       405.01 o
  21   3   0         37.82          9.00        20.03 o
  23   3   0       9645.25       9171.97       191.83 o
  25   3   0        938.51        859.03        65.40 o
  27   3   0       2167.74       1991.93       146.83 o
  29   3   0       2190.50       2198.59       132.12 o
  31   3   0       5255.32       5322.04       199.79 o
  33   3   0       1314.59       1479.30       125.31 o
  35   3   0       1889.40       1912.58       144.48 o
   0   4   0      64185.73      62294.47       892.53 o
   2   4   0        150.71        174.37        18.24 o
   4   4   0     115554.80     113649.89      1342.12 o
   6   4   0       4616.46       4734.27       186.50 o
   8   4   0      66609.00      66260.16       689.58 o
  10   4   0        718.04       1005.56        36.62 o
  12   4   0      65430.80      65393.41       716.62 o
  14   4   0          6.98         21.52        13.05 o
  16   4   0      67385.01      66283.33       736.80 o
  18   4   0         18.74         49.25        18.48 o
  20   4   0      20356.42      20777.67       309.63 o
  22   4   0       7090.33       6249.27       149.59 o
  24   4   0      54600.24      54328.95       818.41 o
  26   4   0       7674.70       7159.84       216.71 o
  28   4   0      27213.26      26673.74       498.30 o
  30   4   0       1607.63       1547.96       121.16 o
  32   4   0      21820.65      23196.86       477.63 o
  34   4   0       3238.00       3519.18       179.04 o
  36   4   0       4721.65       4275.19       344.31 o
   1   5   0      60240.92      62588.66       743.21 o
   3   5   0      28076.18      27864.54       308.65 o
   5   5   0      45202.14      44605.27       558.73 o
   7   5   0      17049.05      15470.65       365.83 o
   9   5   0       9247.92       8616.47       126.39 o
  11   5   0      13928.93      13817.32       191.00 o
  13   5   0      10685.82      10299.29       162.32 o
  15   5   0       3093.46       2628.18        75.63 o
  17   5   0       5393.57       5179.48       117.63 o
  19   5   0      86447.95      83999.10      1313.43 o
  21   5   0       1497.63       1406.71        95.25 o
  23   5   0       9145.37       9350.53       242.94 o
  25   5   0       4423.82       4658.86       169.70 o
  27   5   0      10399.98      10257.72       360.15 o
  29   5   0       4893.18       4920.01       189.09 o
  31   5   0      17150.31      17638.02       403.04 o
  33   5   0       5184.47       5102.41       206.99 o
  35   5   0       9815.71      10089.73       502.12 o
   0   6   0      38424.96      39827.48       608.60 o
   2   6   0      17356.22      18941.41       261.31 o
   4   6   0      30925.48      29743.89       491.92 o
   6   6   0        659.71        954.25        81.21 o
   8   6   0      22895.49      21032.04       338.05 o
  10   6   0       3886.25       3857.85       182.92 o
  12   6   0      27183.70      26642.24       378.44 o
  14   6   0        536.44        628.88        80.02 o
  16   6   0      47585.97      48835.31       678.28 o
  18   6   0       2815.50       2541.29       108.70 o
  20   6   0      10824.49      11207.85       256.29 o
  22   6   0          8.55         49.82        37.10 o
  24   6   0      23660.69      22375.18       427.77 o
  26   6   0         14.74         56.83        34.35 o
  28   6   0      11760.63      10948.07       295.34 o
  30   6   0        605.23        535.29        97.43 o
  32   6   0       8023.80       7882.14       262.20 o
  34   6   0      10221.57      10456.04       314.59 o
   1   7   0     106015.17     110941.91      1120.63 o
   3   7   0      60078.60      62086.08       653.28 o
   5   7   0     100613.18     101371.94      1480.14 o
   7   7   0      28831.00      27634.14       397.45 o
   9   7   0      23573.58      23548.08       443.62 o
  11   7   0      56859.50      57176.46       877.33 o
  13   7   0      19568.97      19564.01       452.10 o
  15   7   0      32084.20      31295.20       889.47 o
  17   7   0      16761.95      15875.91       305.96 o
  19   7   0      51648.26      50569.00       726.92 o
  21   7   0      21353.41      20578.67       388.90 o
  23   7   0      14205.35      13772.77       311.51 o
  25   7   0       7951.65       7732.00       233.20 o
  27   7   0      30459.99      29520.89       543.71 o
  29   7   0       7901.66       8146.61       256.77 o
  31   7   0      24716.99      25084.73       514.87 o
  33   7   0       5797.83       5915.08       229.13 o
   0   8   0      12170.61      13246.47       262.44 o
   2   8   0       1908.85       1868.49        53.56 o
   4   8   0       8495.92       9022.10       136.55 o
   6   8   0          4.32         25.11        29.59 o
   8   8   0       2298.18       2274.77       114.76 o
  10   8   0       2595.43       2532.53        95.07 o
  12   8   0        613.43        740.42        60.64 o
  14   8   0        167.07        435.27       148.24 o
  16   8   0        199.13        205.24        42.21 o
  18   8   0      10637.68       9630.36       457.44 o
  20   8   0        760.86        714.58       102.49 o
  22   8   0       2107.50       1827.88       115.49 o
  24   8   0        477.50        546.50        73.08 o
  26   8   0       1063.93       1080.33       134.60 o
  28   8   0       3442.35       3780.31       383.81 o
  30   8   0         53.21         47.60        48.31 o
  32   8   0       1951.97       1810.80       181.85 o
   1   9   0       9248.03       8923.28       212.25 o
   3   9   0      52982.17      52160.98       572.05 o
   5   9   0      35828.27      37157.52       634.18 o
   7   9   0      25540.27      24113.74       375.43 o
   9   9   0      44181.45      43470.80       601.54 o
  11   9   0      41963.32      41781.24       591.68 o
  13   9   0      37234.93      35004.71       525.29 o
  15   9   0      65519.82      63146.65       854.83 o
  17   9   0      14400.92      13016.60       280.85 o
  19   9   0      23608.31      23461.85       424.68 o
  21   9   0      14764.32      13588.92       308.87 o
  23   9   0      13008.50      12366.37       421.02 o
  25   9   0      10705.86      10671.83       288.14 o
  27   9   0      30240.83      29669.28       558.46 o
  29   9   0       7695.30       7708.90       259.51 o
  31   9   0      18426.89      18194.81       433.42 o
   0  10   0       7312.46       7082.40       182.59 o
   2  10   0       5537.22       5766.39       346.61 o
   4  10   0        654.34        672.57        54.78 o
   6  10   0       7749.01       7373.62       172.32 o
   8  10   0       2347.52       2242.77        93.81 o
  10  10   0      20487.41      18960.88       410.75 o
  12  10   0        767.20        956.82       107.55 o
  14  10   0         54.45          0.38        27.39 o
  16  10   0       3493.71       3271.98       131.10 o
  18  10   0       3377.25       3231.62       134.76 o
  20  10   0       1743.85       1526.73       108.70 o
  22  10   0          3.51         -1.30        31.56 o
  24  10   0       2669.35       2566.63       145.80 o
  26  10   0       5270.06       5121.50       199.73 o
  28  10   0         20.33        -34.74        42.67 o
  30  10   0        352.81        233.89        59.61 o
   1  11   0      19524.57      19862.81       343.13 o
   3  11   0      47226.34      45491.56       623.68 o
   5  11   0      41846.90      39861.98       568.62 o
   7  11   0      36896.14      35434.70       523.19 o
   9  11   0      52350.99      50708.52       705.27 o
  11  11   0      32022.24      31820.00       499.58 o
  13  11   0      29864.87      27494.76       456.74 o
  15  11   0      31498.55      30035.62       496.26 o
  17  11   0       6277.77       6165.13       189.90 o
  19  11   0      20623.02      19929.87       394.38 o
  21  11   0      13690.78      13205.59       314.26 o
  23  11   0      24092.74      23008.93       459.20 o
  25  11   0      13300.47      12671.50       438.78 o
  27  11   0      31087.38      30170.89       577.67 o
  29  11   0       4076.66       4306.77       194.37 o
   0  12   0       4165.78       4576.46       251.06 o
   2  12   0       4571.05       4545.08       180.01 o
   4  12   0      11477.55      10835.22       229.74 o
   6  12   0       5911.30       5365.27       156.58 o
   8  12   0      24880.32      24222.46       411.32 o
  10  12   0         47.10         73.74        35.03 o
  12  12   0       9133.60       8498.89       299.56 o
  14  12   0         69.09         41.91        32.61 o
  16  12   0        802.44        674.64        77.23 o
  18  12   0        568.65        585.44        72.22 o
  20  12   0       2421.99       2327.29       136.16 o
  22  12   0        733.07        698.59        86.18 o
  24  12   0       5819.87       5526.29       209.72 o
  26  12   0         17.67         81.80        45.93 o
  28  12   0         33.41         75.51        47.99 o
   1  13   0      53483.61      50567.46       910.99 o
   3  13   0      47589.32      46646.78       829.29 o
   5  13   0      15008.25      14127.25       362.63 o
   7  13   0      14513.85      14100.38       289.47 o
   9  13   0      16325.92      15804.54       317.21 o
  11  13   0      12096.84      12496.32       292.66 o
  13  13   0      19483.88      19071.48       374.05 o
  15  13   0      26981.46      25951.18       469.13 o
  17  13   0       2688.52       2599.47       184.95 o
  19  13   0      20766.83      20059.27       413.59 o
  21  13   0       5852.95       5666.96       205.23 o
  23  13   0      11206.53      10759.81       301.42 o
  25  13   0       3089.95       3372.09       174.88 o
   0  14   0      14496.46      15207.06       552.33 o
   2  14   0       1383.74       1438.45       150.64 o
   4  14   0      16250.76      16706.26       415.92 o
   6  14   0          0.48         24.47        41.14 o
   8  14   0      27891.10      26314.53       616.89 o
  10  14   0         86.20         74.24        33.43 o
  12  14   0      14316.15      13220.81       300.92 o
  14  14   0         23.67          5.84        38.57 o
  16  14   0       9558.58       9670.54       262.00 o
  18  14   0        835.48        764.29        87.40 o
  20  14   0       3829.65       3552.07       165.36 o
  22  14   0       2145.01       2256.89       145.80 o
  24  14   0       9675.52      10282.66       367.50 o
   1  15   0       6580.15       6482.09       351.48 o
   3  15   0      12595.34      12940.10       367.71 o
   5  15   0       2753.15       2965.28       272.58 o
   7  15   0       9571.76       9635.81       541.57 o
   9  15   0      10916.09      10577.89       329.57 o
  11  15   0       8406.60       8784.58       299.13 o
  13  15   0       2260.23       2349.09       167.38 o
  15  15   0       4763.04       4583.53       176.57 o
  17  15   0       4272.89       4361.75       189.47 o
  19  15   0       3755.73       3573.89       168.18 o
  21  15   0       2026.31       1931.85       138.07 o
  23  15   0       4126.48       4468.87       337.14 o
   0  16   0      25358.42      26389.99       846.43 o
   2  16   0          4.64        -32.68        32.68 o
   4  16   0      19587.74      20092.09       499.59 o
   6  16   0          9.57          0.84        41.14 o
   8  16   0      25202.85      25214.04       585.82 o
  10  16   0        162.11        179.33        86.08 o
  12  16   0      21934.47      21486.47       778.29 o
  14  16   0         39.00        -32.28        96.84 o
  16  16   0      35250.53      36415.91       773.39 o
  18  16   0       3330.59       3474.35       204.25 o
   1  17   0        235.77        293.36        73.42 o
   3  17   0       6455.93       6403.33       276.17 o
   5  17   0        284.28        407.38        82.66 o
   7  17   0       3450.26       3636.08       199.92 o
   9  17   0       2111.15       2101.32       167.15 o
  11  17   0       4488.72       4373.57       220.60 o
  13  17   0       1142.26       1270.15       139.42 o
  15  17   0       3537.76       3707.11       207.77 o
   0  18   0      22035.99      22530.84       817.74 o
   2  18   0        584.26        641.15       111.24 o
   4  18   0      25506.43      26767.64       641.62 o
   6  18   0         48.99         93.73       154.22 o
   8  18   0      24961.61      26263.63       631.47 o
  10  18   0       1244.79       1103.71       131.88 o
 -35   1   1      43719.20      45195.29       750.64 o
 -33   1   1         19.55        155.42        45.56 o
 -31   1   1      26362.02      25945.95       416.21 o
 -29   1   1       2402.68       2597.54       110.06 o
 -27   1   1      21366.96      21805.05       352.79 o
 -25   1   1       2423.88       2135.21        93.49 o
 -23   1   1      84044.34      82467.38       934.21 o
 -21   1   1         97.08        128.87        27.35 o
 -19   1   1      85965.73      86681.65       980.48 o
 -17   1   1        774.57       1011.43        56.06 o
 -15   1   1     100134.91      97912.85      1030.87 o
 -13   1   1      18532.99      20820.29       551.84 o
 -11   1   1     118030.56     115414.76      1901.63 o
  -9   1   1      15055.96      13201.02       175.57 o
  -7   1   1      85319.30      85588.74      1385.30 o
  -5   1   1      10500.72      11224.36       135.30 o
  -3   1   1     169660.73     155242.47      1711.44 o
  -1   1   1      22260.12      23849.71       245.50 o
   1   1   1     236573.81     202488.23      3335.56 o
   3   1   1       3564.33       3872.34        58.05 o
   5   1   1      38926.73      37939.33       456.89 o
   7   1   1      19163.88      18829.51       260.65 o
   9   1   1     130990.35     129704.60      1664.85 o
  11   1   1      21033.95      21003.26       271.45 o
  13   1   1     145340.31     146732.89      1493.30 o
  15   1   1       8440.93       8006.21       150.97 o
  17   1   1      19419.87      19158.32       325.14 o
  19   1   1       6072.00       6099.01       142.84 o
  21   1   1      32880.84      31755.56       513.54 o
  23   1   1      20434.91      18599.87       304.88 o
  25   1   1      60254.27      58665.02       725.08 o
  27   1   1      12134.82      12097.98       246.34 o
  29   1   1      36041.08      35580.97       516.03 o
  31   1   1      10400.61      10141.75       236.43 o
  33   1   1      15254.36      14924.93       364.02 o
  35   1   1       4580.03       4398.43       191.49 o
 -38   2   1        378.93        344.31       121.94 o
 -36   2   1        300.86        433.83        76.77 o
 -34   2   1        169.12        101.43        51.66 o
 -32   2   1        581.43        744.68       101.76 o
 -30   2   1       2109.55       2082.35       127.85 o
 -28   2   1       7687.18       7787.86       189.06 o
 -26   2   1         20.41         55.64        24.14 o
 -24   2   1      18028.61      16888.29       432.78 o
 -22   2   1       4724.47       5026.05       131.83 o
 -20   2   1      45352.28      44129.53       599.36 o
 -18   2   1      15916.56      15764.20       245.12 o
 -16   2   1       3599.55       3093.17        85.32 o
 -14   2   1       2211.76       2816.81        78.69 o
 -12   2   1       1703.53       1447.65        49.58 o
 -10   2   1       1897.36       2413.58        61.15 o
  -8   2   1      14880.26      15506.83       303.98 o
  -6   2   1      60922.06      64147.73       743.86 o
  -4   2   1        170.20        233.33        11.13 o
  -2   2   1      26429.10      26978.59       280.40 o
   0   2   1      23855.72      25446.05       264.39 o
   2   2   1         69.23        121.61        35.11 o
   4   2   1      29631.95      29918.30       443.79 o
   6   2   1      65127.48      64713.07       663.12 o
   8   2   1       2835.58       2601.75       106.02 o
  10   2   1       7227.03       8178.56       149.37 o
  12   2   1        607.44       1030.22        46.57 o
  14   2   1      30702.25      32769.57       601.54 o
  16   2   1      41118.59      39762.33       484.81 o
  18   2   1       4413.07       4427.44       115.65 o
  20   2   1      23833.64      23259.53       339.13 o
  22   2   1        684.54        688.36        58.36 o
  24   2   1       4291.76       4816.36       137.44 o
  26   2   1       4458.45       4258.68       133.89 o
  28   2   1        787.14        705.46        68.02 o
  30   2   1         28.84         43.65        42.12 o
  32   2   1       2860.57       2895.13       158.27 o
  34   2   1        478.69        525.21        96.74 o
  36   2   1      10681.85      11405.29       552.33 o
 -37   3   1       2407.32       2553.64       279.75 o
 -35   3   1      13917.71      13835.73       357.43 o
 -33   3   1        873.35        902.82        99.22 o
 -31   3   1      27082.59      27419.07       516.12 o
 -29   3   1        169.65        221.32        45.18 o
 -27   3   1      31253.42      31943.69       543.83 o
 -25   3   1          1.03         67.05        37.99 o
 -23   3   1      85576.38      83980.13       950.87 o
 -21   3   1        110.15        125.42        28.35 o
 -19   3   1      75230.80      74744.78       834.27 o
 -17   3   1        738.12        762.84        47.39 o
 -15   3   1      47484.08      47615.57       546.38 o
 -13   3   1         75.17        153.53        19.81 o
 -11   3   1      68033.45      66927.83       706.75 o
  -9   3   1       1312.23       1236.84        39.82 o
  -7   3   1      39807.24      37818.31       712.15 o
  -5   3   1       2435.27       2321.97        60.97 o
  -3   3   1      36289.48      36806.84       384.41 o
  -1   3   1      41011.26      43195.08       440.95 o
   1   3   1     114180.14     113680.19      1117.20 o
   3   3   1       1289.01       1506.68        95.34 o
   5   3   1      44506.46      43221.19       542.69 o
   7   3   1      42089.72      44538.13       475.67 o
   9   3   1      63896.60      60993.16       645.09 o
  11   3   1      62411.97      66783.08       991.60 o
  13   3   1     127999.12     128956.31      1320.93 o
  15   3   1       5745.45       5553.67       120.42 o
  17   3   1      61701.95      60940.70       696.16 o
  19   3   1       3754.63       3835.63       109.98 o
  21   3   1      22195.04      20940.15       320.59 o
  23   3   1      42442.16      40731.44       536.95 o
  25   3   1      38181.38      36936.33       508.77 o
  27   3   1      16516.23      15717.78       349.19 o
  29   3   1      18507.03      17751.56       387.90 o
  31   3   1       3956.04       4197.46       215.16 o
  33   3   1       9440.30       9762.71       291.20 o
  35   3   1      10372.24      10831.17       314.69 o
 -36   4   1       1388.37       1196.43       141.75 o
 -34   4   1       1016.98        647.87        96.91 o
 -32   4   1       3821.96       3439.76       163.84 o
 -30   4   1       8141.85       7996.76       242.94 o
 -28   4   1      21089.99      20639.58       416.85 o
 -26   4   1       9380.05       9151.96       244.34 o
 -24   4   1       2923.39       2609.58       119.96 o
 -22   4   1      16201.55      15702.89       263.18 o
 -20   4   1      37235.59      35251.14       454.68 o
 -18   4   1       2723.69       2682.90       144.95 o
 -16   4   1      16783.95      16649.54       241.80 o
 -14   4   1       2030.50       1854.02        74.48 o
 -12   4   1      40555.05      42650.48       480.17 o
 -10   4   1      30072.94      30582.21       396.65 o
  -8   4   1      34370.13      34716.61       441.50 o
  -6   4   1      93169.45      97698.16      1132.18 o
  -4   4   1     136570.44     134962.27      1393.59 o
  -2   4   1       7229.40       7013.70        96.93 o
   0   4   1       5002.86       4473.95       136.06 o
   2   4   1       2168.04       2304.97        46.72 o
   4   4   1      41312.49      42977.34       455.12 o
   6   4   1      42950.33      43331.26       836.51 o
   8   4   1     130330.60     134583.25      1347.60 o
  10   4   1        817.99        611.68        42.45 o
  12   4   1      24650.47      24083.45       304.38 o
  14   4   1       4167.66       3702.41       120.51 o
  16   4   1      19484.35      19567.95       280.69 o
  18   4   1         24.65         47.22        20.64 o
  20   4   1      21831.43      20780.83       312.55 o
  22   4   1        418.57        369.10        44.38 o
  24   4   1      20661.57      18939.03       385.94 o
  26   4   1         88.00         73.66        34.35 o
  28   4   1      20814.50      19931.61       415.43 o
  30   4   1        233.05        210.95        55.86 o
  32   4   1      16872.05      16944.99       397.44 o
  34   4   1        335.65        358.80        68.93 o
 -35   5   1       4531.63       4525.18       200.14 o
 -33   5   1        992.96        890.07       101.19 o
 -31   5   1      18411.70      17771.37       494.56 o
 -29   5   1       1265.06       1303.88       114.58 o
 -27   5   1      16797.88      16274.17       356.01 o
 -25   5   1         77.01         32.03        29.65 o
 -23   5   1      41055.98      38912.88       609.99 o
 -21   5   1         17.39         49.59        30.19 o
 -19   5   1      64334.26      63531.48       855.04 o
 -17   5   1       1644.83       1518.99        62.95 o
 -15   5   1      69243.06      70262.86       764.26 o
 -13   5   1        585.29        604.86        79.72 o
 -11   5   1      44461.78      46236.14       580.83 o
  -9   5   1        816.33        985.46        82.49 o
  -7   5   1      37737.43      36957.06       681.61 o
  -5   5   1        521.58        455.91        34.35 o
  -3   5   1      88539.73      94331.64       949.09 o
  -1   5   1       5945.43       6153.97        97.32 o
   1   5   1      87136.69      87043.59      1193.76 o
   3   5   1       3826.58       5250.80        93.79 o
   5   5   1     165177.20     164256.52      1629.73 o
   7   5   1      53125.29      57352.57      1228.96 o
   9   5   1      25532.17      24324.68       348.75 o
  11   5   1      16461.56      17739.66       235.44 o
  13   5   1      30813.07      29278.93       361.69 o
  15   5   1       8758.29       8729.59       168.76 o
  17   5   1      17123.44      16373.70       250.20 o
  19   5   1        878.44        850.07        73.08 o
  21   5   1      38083.36      36782.12       647.14 o
  23   5   1       6386.56       5912.02       190.23 o
  25   5   1      23247.28      23294.55       445.88 o
  27   5   1       3808.39       3750.52       161.52 o
  29   5   1       7942.63       7799.34       247.08 o
  31   5   1       6126.83       6018.41       222.07 o
  33   5   1       1871.03       1667.81       137.88 o
 -34   6   1       6480.90       6400.75       250.77 o
 -32   6   1       5741.84       5845.75       219.42 o
 -30   6   1       8358.35       8215.89       255.36 o
 -28   6   1       9547.24       9669.44       270.55 o
 -26   6   1      15133.59      14402.19       329.92 o
 -24   6   1       2914.35       2974.49       133.73 o
 -22   6   1      11603.72      11677.31       271.80 o
 -20   6   1      41760.05      41010.24       613.60 o
 -18   6   1      26868.49      26658.46       433.86 o
 -16   6   1      47567.58      47758.10       660.31 o
 -14   6   1       9029.97       8740.66       191.33 o
 -12   6   1      19391.45      19675.85       505.71 o
 -10   6   1      43952.04      45816.14       689.51 o
  -8   6   1      47780.40      47366.81       608.02 o
  -6   6   1     104530.24     111888.63      1307.52 o
  -4   6   1      90541.93      92575.89      1337.68 o
  -2   6   1      45759.20      45780.91       488.48 o
   0   6   1      15887.60      14857.88       188.87 o
   2   6   1      10271.59       9690.17       137.79 o
   4   6   1      70712.15      71532.15       741.06 o
   6   6   1      40156.18      42707.62       554.74 o
   8   6   1      69410.38      64692.67       863.51 o
  10   6   1      10071.29       9237.09       234.47 o
  12   6   1      28627.17      27699.02       389.76 o
  14   6   1       3635.02       3748.68       144.49 o
  16   6   1       6590.32       6921.95       180.32 o
  18   6   1       3589.89       3578.61       133.73 o
  20   6   1      27880.14      28177.15       474.43 o
  22   6   1       2538.53       2438.52       202.97 o
  24   6   1      18265.55      18453.82       382.33 o
  26   6   1       2987.91       2989.55       151.58 o
  28   6   1      32094.23      32385.38       586.69 o
  30   6   1       2264.38       2067.97       144.95 o
  32   6   1      32856.99      33275.74       625.33 o
 -33   7   1          2.17         13.08        48.19 o
 -31   7   1       6372.70       6313.38       229.06 o
 -29   7   1         12.62          7.17        33.13 o
 -27   7   1       8967.83       9197.19       262.27 o
 -25   7   1         63.98        135.88        57.39 o
 -23   7   1       2577.29       2622.03       142.92 o
 -21   7   1          4.42         44.47        29.52 o
 -19   7   1      15228.63      14636.70       298.86 o
 -17   7   1       7720.12       7267.54       186.00 o
 -15   7   1      32562.57      31236.57       635.13 o
 -13   7   1       4850.29       4829.71       166.46 o
 -11   7   1       4121.62       3793.71       270.31 o
  -9   7   1         24.00         84.77        27.55 o
  -7   7   1      21364.07      21805.06       437.59 o
  -5   7   1      10478.58      11161.59       197.38 o
  -3   7   1      56995.18      59732.39       631.74 o
  -1   7   1        988.74       1160.38        41.92 o
   1   7   1      33650.14      36060.48       404.26 o
   3   7   1       3180.98       3859.96        76.37 o
   5   7   1      53579.00      56805.39       713.46 o
   7   7   1      10591.25      10889.15       201.44 o
   9   7   1      12189.21      11640.00       219.27 o
  11   7   1        436.85        358.55        57.51 o
  13   7   1       4632.80       4341.17       161.36 o
  15   7   1       3978.63       3824.18       182.92 o
  17   7   1        331.68        333.33        49.35 o
  19   7   1       1065.80       1015.61        83.75 o
  21   7   1      17391.13      16389.90       373.48 o
  23   7   1       3858.89       3775.09       155.96 o
  25   7   1       5278.17       4899.04       183.57 o
  27   7   1       2451.09       2580.35       164.47 o
  29   7   1      15029.56      15451.03       374.09 o
  31   7   1       8595.30       8440.09       276.01 o
  33   7   1       4245.59       4337.28       240.89 o
 -32   8   1      10312.98      10573.15       473.42 o
 -30   8   1      16276.76      15796.37       642.74 o
 -28   8   1      16189.21      16366.70       543.29 o
 -26   8   1      10110.19       9702.03       372.72 o
 -24   8   1      27522.09      27145.64       541.61 o
 -22   8   1       7719.00       7456.62       214.64 o
 -20   8   1      35133.59      34953.47       555.71 o
 -18   8   1     146140.34     139698.48      1707.13 o
 -16   8   1      27195.39      26553.61       432.48 o
 -14   8   1      79173.38      77239.04      1301.54 o
 -12   8   1      35907.38      35432.46       512.84 o
 -10   8   1      30832.88      31364.65       459.22 o
  -8   8   1      93732.14      93332.34      1136.73 o
  -6   8   1       6948.39       6326.88       144.95 o
  -4   8   1      69217.71      70740.37       869.70 o
  -2   8   1      30285.31      30238.21       354.36 o
   0   8   1      71132.16      72500.07       879.35 o
   2   8   1      29339.51      30010.45       500.08 o
   4   8   1     129866.55     131718.14      1331.98 o
   6   8   1      21915.44      22506.35       345.10 o
   8   8   1      37028.73      35437.26       498.17 o
  10   8   1       5948.31       6288.63       158.72 o
  12   8   1      60270.25      59357.98       788.75 o
  14   8   1         66.13        171.96        34.69 o
  16   8   1      32644.69      33057.18       516.99 o
  18   8   1       3082.09       3410.94       134.76 o
  20   8   1      39270.37      38660.47       612.07 o
  22   8   1        612.24        690.91        77.23 o
  24   8   1      25984.53      25638.93       483.98 o
  26   8   1       1232.55       1276.65       121.69 o
  28   8   1      25831.56      25116.84       800.58 o
  30   8   1        131.39        129.12        54.78 o
  32   8   1      17215.01      17439.35       572.82 o
 -31   9   1          4.61        -41.00        41.00 o
 -29   9   1        503.66        407.61        75.85 o
 -27   9   1        908.54        871.08        94.74 o
 -25   9   1        739.45        630.39        81.18 o
 -23   9   1       4120.27       3535.40       151.58 o
 -21   9   1        106.84         59.09        34.69 o
 -19   9   1       1836.29       1810.57       176.53 o
 -17   9   1       3213.69       3016.21       122.68 o
 -15   9   1       4350.34       4162.35       171.22 o
 -13   9   1        581.19        546.38        58.71 o
 -11   9   1         44.82         71.73        33.81 o
  -9   9   1       1562.46       1631.47        78.69 o
  -7   9   1       7150.65       7653.97       173.94 o
  -5   9   1       6513.52       6690.71       154.46 o
  -3   9   1       2263.39       2480.86       107.68 o
  -1   9   1       5009.04       5026.97       109.95 o
   1   9   1       1908.21       1805.91        56.33 o
   3   9   1       2195.96       2129.35        60.62 o
   5   9   1       2044.26       1916.37        78.47 o
   7   9   1       8123.10       8391.48       184.95 o
   9   9   1        998.94       1019.13       147.05 o
  11   9   1      25950.46      26175.45       496.92 o
  13   9   1       1113.41        915.80        89.05 o
  15   9   1        764.31        755.22        70.16 o
  17   9   1        160.31        170.82        58.86 o
  19   9   1       2614.05       2283.46       121.29 o
  21   9   1         26.43        121.18        42.67 o
  23   9   1         11.18         43.33        35.72 o
  25   9   1          3.40         45.70        61.93 o
  27   9   1        692.39        564.28        82.17 o
  29   9   1       4239.50       3964.08       186.27 o
  31   9   1       1146.16       1071.61       139.42 o
 -30  10   1      15708.17      15479.44       388.75 o
 -28  10   1      11248.64      11326.21       315.89 o
 -26  10   1      21436.65      21085.50       443.87 o
 -24  10   1      16640.79      16229.12       363.69 o
 -22  10   1      13395.54      13291.40       311.17 o
 -20  10   1      44914.15      43260.16       826.52 o
 -18  10   1      13773.86      13613.48       393.67 o
 -16  10   1      12229.79      12438.30       270.17 o
 -14  10   1      24947.83      24900.11       419.16 o
 -12  10   1      22641.76      21685.62       372.31 o
 -10  10   1      26656.91      25687.98       411.12 o
  -8  10   1      20514.12      20380.31       342.34 o
  -6  10   1      17943.80      17580.83       576.41 o
  -4  10   1      39092.86      39482.52       748.63 o
  -2  10   1       8246.85       8130.74       149.10 o
   0  10   1       8897.84       8822.76       149.88 o
   2  10   1       8424.60       8120.31       218.03 o
   4  10   1      25243.28      25862.95       396.52 o
   6  10   1       7417.33       7298.21       172.32 o
   8  10   1      33385.41      33063.46       492.79 o
  10  10   1      14335.23      13765.68       271.93 o
  12  10   1      90675.97      85985.43      1103.58 o
  14  10   1       8641.39       8995.31       221.93 o
  16  10   1      56374.76      55370.82       787.52 o
  18  10   1      15591.41      15070.42       323.88 o
  20  10   1      22967.60      22075.58       425.92 o
  22  10   1       4066.96       3918.64       163.33 o
  24  10   1      43525.39      43125.41       833.64 o
  26  10   1       1622.65       1652.26       129.46 o
  28  10   1      28710.07      29015.08       568.68 o
  30  10   1         42.01        -14.35        64.56 o
 -29  11   1          4.54        -37.55        52.81 o
 -27  11   1       1498.59       1370.01       199.52 o
 -25  11   1        238.42        263.27        72.20 o
 -23  11   1        188.79        141.22        46.41 o
 -21  11   1       1186.65       1203.57       156.88 o
 -19  11   1       3563.25       3523.54       145.80 o
 -17  11   1         34.08          3.99        26.87 o
 -15  11   1       3640.81       3063.63       126.68 o
 -13  11   1         84.77        117.92        35.42 o
 -11  11   1      24150.22      24884.54       517.29 o
  -9  11   1        160.67        161.52        38.51 o
  -7  11   1      13440.02      13782.04       269.13 o
  -5  11   1        135.43        101.85        45.31 o
  -3  11   1       2171.27       1816.88        84.28 o
  -1  11   1       6930.97       7069.76       161.50 o
   1  11   1        174.90        143.04        44.06 o
   3  11   1       3391.37       3765.10       119.04 o
   5  11   1       1220.43       1198.55        89.46 o
   7  11   1       2051.75       2051.54        95.07 o
   9  11   1       4227.88       3914.23       132.53 o
  11  11   1       2119.78       1787.95        97.95 o
  13  11   1       1493.54       1245.58        89.67 o
  15  11   1       1829.56       1782.51       105.91 o
  17  11   1        418.56        341.36        59.27 o
  19  11   1        642.72        647.05        77.02 o
  21  11   1        419.41        394.26        67.56 o
  23  11   1        448.37        665.62        86.18 o
  25  11   1       2178.01       2437.42       161.97 o
  27  11   1        898.16        795.71        97.01 o
 -28  12   1       9852.73      10030.51       300.58 o
 -26  12   1      21043.43      20312.42       445.21 o
 -24  12   1       6578.84       6179.15       220.39 o
 -22  12   1      18669.63      18746.67       399.80 o
 -20  12   1      22391.08      20895.86       417.26 o
 -18  12   1       5147.56       4979.76       176.21 o
 -16  12   1      10740.50      11084.47       267.46 o
 -14  12   1      31513.74      29686.95       495.37 o
 -12  12   1      26649.54      26645.52       451.26 o
 -10  12   1      18377.48      17453.11       331.11 o
  -8  12   1      23251.02      23203.88       396.09 o
  -6  12   1      15246.61      14451.55       281.18 o
  -4  12   1      46400.68      46508.08       649.88 o
  -2  12   1      14541.82      14148.87       347.42 o
   0  12   1      24611.45      24790.65       504.66 o
   2  12   1      13664.75      12785.54       663.52 o
   4  12   1      37535.60      38333.24       558.69 o
   6  12   1      12407.13      12279.62       255.02 o
   8  12   1      26730.62      27713.62       451.38 o
  10  12   1      19047.13      17904.57       415.92 o
  12  12   1      28093.59      27336.76       463.73 o
  14  12   1       3862.41       3769.41       144.83 o
  16  12   1      32994.14      32000.48       538.01 o
  18  12   1       2544.21       2266.86       129.46 o
  20  12   1      29942.74      28365.91       754.97 o
  22  12   1       6739.12       6205.94       223.45 o
  24  12   1      36359.84      36287.69       644.10 o
  26  12   1        308.18        444.53        99.71 o
 -27  13   1       7111.46       7367.14       303.82 o
 -25  13   1       2612.03       2436.49       153.63 o
 -23  13   1       6158.46       6152.57       239.62 o
 -21  13   1       1200.38       1191.81       108.70 o
 -19  13   1       7526.88       7483.90       227.91 o
 -17  13   1        289.51        178.65        45.18 o
 -15  13   1      15840.04      14031.74       311.64 o
 -13  13   1        221.80        209.50        48.19 o
 -11  13   1       7175.75       7512.07       256.11 o
  -9  13   1        108.60        160.78        41.00 o
  -7  13   1      14891.01      14930.95       299.07 o
  -5  13   1        622.26        469.20        78.90 o
  -3  13   1        114.77        111.75        64.56 o
  -1  13   1       2131.53       2135.25       265.41 o
   1  13   1      36597.08      35966.72       679.61 o
   3  13   1       1538.99       1332.84       121.94 o
   5  13   1      20687.82      19944.39       453.94 o
   7  13   1        109.55         76.97        51.96 o
   9  13   1       9606.75       9153.73       227.48 o
  11  13   1       4075.70       3539.19       139.39 o
  13  13   1       4612.77       4671.54       165.55 o
  15  13   1         34.84         -7.17        30.19 o
  17  13   1       6994.41       6649.77       267.20 o
  19  13   1        844.78        900.09        97.18 o
  21  13   1       7344.42       7021.25       390.85 o
  23  13   1       3567.08       3817.92       184.72 o
  25  13   1       9596.85       9953.38       298.01 o
 -24  14   1       3319.56       3038.57       168.18 o
 -22  14   1       6122.65       6034.34       235.42 o
 -20  14   1       8343.52       8119.40       249.21 o
 -18  14   1       5572.39       5209.64       306.48 o
 -16  14   1      10190.01      10117.52       267.46 o
 -14  14   1      20863.06      19900.01       395.96 o
 -12  14   1      15441.34      14367.64       316.00 o
 -10  14   1      11286.67      10899.59       423.53 o
  -8  14   1      25868.46      24336.56       537.58 o
  -6  14   1       7971.79       7318.40       258.68 o
  -4  14   1      24346.02      24269.27       532.51 o
  -2  14   1       4448.77       4831.33       202.89 o
   0  14   1      32435.27      31739.61       639.03 o
   2  14   1        770.36        871.09       150.64 o
   4  14   1      20027.16      19951.94       649.17 o
   6  14   1       4933.73       4684.35       200.30 o
   8  14   1      12413.77      11467.34       334.76 o
  10  14   1      10986.26      10132.62       306.08 o
  12  14   1      20114.77      19247.80       382.33 o
  14  14   1       1436.89       1180.59       201.90 o
  16  14   1      31144.35      30275.68       538.16 o
  18  14   1         32.89         -1.48        46.99 o
  20  14   1      29914.46      29918.03       557.21 o
  22  14   1       2250.08       2157.94       160.90 o
  24  14   1       9904.54       8880.35       494.95 o
 -23  15   1      20846.71      21282.71       824.91 o
 -21  15   1        177.62        157.47        53.52 o
 -19  15   1      29437.37      28481.22       560.54 o
 -17  15   1        154.79        201.21       101.36 o
 -15  15   1      22433.98      21635.64       431.75 o
 -13  15   1        100.14         69.84        47.99 o
 -11  15   1      15453.46      15472.46       602.54 o
  -9  15   1        594.66        507.60        85.78 o
  -7  15   1      29818.64      28230.04       608.41 o
  -5  15   1       1578.97       1615.39       136.67 o
  -3  15   1      11249.80      11757.89       347.42 o
  -1  15   1       5573.28       5187.53       220.60 o
   1  15   1      17310.65      17029.24       520.05 o
   3  15   1         30.80        -32.28        35.51 o
   5  15   1      18187.17      18246.79       459.01 o
   7  15   1        583.27        527.20        86.23 o
   9  15   1      20629.99      20493.36       494.52 o
  11  15   1       6298.86       6139.64       251.03 o
  13  15   1      22858.14      21562.04       964.79 o
  15  15   1       8439.25       8665.11       251.22 o
  17  15   1      22278.47      22673.77       682.93 o
  19  15   1       1923.44       1697.62       257.56 o
  21  15   1      13206.38      13105.77       342.24 o
 -20  16   1       2386.98       2689.93       265.41 o
 -18  16   1       1537.73       1421.34       142.90 o
 -16  16   1       1568.68       1411.63       141.75 o
 -14  16   1       4125.22       4269.16       215.52 o
 -12  16   1       3570.08       3422.77       187.46 o
 -10  16   1       1439.67       1302.07       129.27 o
  -8  16   1       5227.20       5338.90       240.30 o
  -6  16   1       2473.79       2165.93       159.71 o
  -4  16   1       9961.92      10109.76       416.04 o
  -2  16   1       1459.59       1285.07       128.67 o
   0  16   1      11407.24      12148.20       370.27 o
   2  16   1       1651.73       1740.09       147.09 o
   4  16   1       8121.32       7705.79       284.04 o
   6  16   1        192.35        170.72        60.97 o
   8  16   1      10463.43      11187.37       674.28 o
  10  16   1        349.58        329.96       100.42 o
  12  16   1      11576.02      11296.19       365.09 o
  14  16   1        536.59        514.91        91.30 o
  16  16   1       7555.31       7490.01       299.26 o
  18  16   1       1576.46       1578.90       154.14 o
 -15  17   1      14424.38      13976.42       588.20 o
 -13  17   1        453.83        433.62       107.60 o
 -11  17   1      14424.34      14498.92       431.05 o
  -9  17   1        804.72        819.84       108.96 o
  -7  17   1      17326.57      17767.79       746.01 o
  -5  17   1        203.88         73.91        56.86 o
  -3  17   1      24658.62      25887.18       706.55 o
  -1  17   1       2053.97       1815.06       162.31 o
   1  17   1      20045.52      21585.27       540.17 o
   3  17   1         20.48         38.13        53.80 o
   5  17   1      17759.24      17654.43       479.14 o
   7  17   1       2087.72       2242.58       177.53 o
   9  17   1      18775.48      18621.47       710.14 o
  11  17   1       2516.72       2447.46       197.26 o
  13  17   1      12431.46      12675.31       487.77 o
 -10  18   1       1699.41       1355.72       215.19 o
  -8  18   1       3815.51       4255.97       315.62 o
  -6  18   1       2631.81       2528.55       380.18 o
  -4  18   1      10251.25      10609.63       367.71 o
  -2  18   1         80.91        190.46       143.46 o
   0  18   1         58.92        150.64        65.94 o
   2  18   1        276.22        114.77        60.87 o
   4  18   1         15.17         23.57        96.84 o
   6  18   1         48.61        -40.17        49.97 o
   8  18   1       9649.32      11180.70       638.41 o
 -36   0   2        681.60        954.03       186.50 o
 -34   0   2      25403.86      25797.73       692.21 o
 -32   0   2          6.87        -25.38        32.68 o
 -30   0   2      17354.57      16444.81       428.04 o
 -28   0   2       1791.91       1859.71       211.61 o
 -26   0   2      87236.17      83161.52      1351.73 o
 -24   0   2      13509.89      13455.20       344.46 o
 -22   0   2      87491.52      88734.18      1394.82 o
 -20   0   2      15161.24      15160.28       347.19 o
 -18   0   2     101774.49     100979.60      1703.62 o
 -16   0   2       3654.78       3884.27       138.86 o
 -14   0   2     311647.81     291181.97      7205.43 o
 -12   0   2      28036.51      29470.18       494.52 o
 -10   0   2      78492.64      77872.60      1545.81 o
  -8   0   2     215685.16     210822.44      9382.47 o
  -6   0   2      60602.68      59954.97      1244.54 o
  -4   0   2      98251.49      97852.55      1793.29 o
  -2   0   2     142591.45     149495.44      2991.20 o
   0   0   2      31639.75      32959.86       478.82 o
   2   0   2     299627.72     258056.81     19604.20 o
   4   0   2     226661.56     197562.66      3773.07 o
   6   0   2      41068.39      39576.68      1083.14 o
   8   0   2       7094.71       6625.98       491.36 o
  10   0   2      24958.88      22936.74       408.10 o
  12   0   2      55998.84      56165.70       882.56 o
  14   0   2      52518.24      52991.73       857.20 o
  16   0   2      22110.28      21146.42       588.20 o
  18   0   2       9118.90       8507.92       322.79 o
  20   0   2      18844.86      18678.86       573.85 o
  22   0   2       3626.53       4491.12       183.84 o
  24   0   2      21910.56      21538.71       490.75 o
  26   0   2      52582.00      51456.77       940.63 o
  28   0   2      12896.63      12959.65       377.24 o
  30   0   2      41036.91      40413.53       815.86 o
  32   0   2       7922.13       7810.89       301.00 o
  34   0   2      14933.95      14834.06       652.76 o
 -37   1   2        334.91        457.24        80.68 o
 -35   1   2        715.55        705.71        89.89 o
 -33   1   2        595.40        586.96        77.23 o
 -31   1   2       3286.41       3170.92       123.07 o
 -29   1   2       1053.88       1046.36        76.29 o
 -27   1   2       2168.41       2109.05        95.86 o
 -25   1   2         37.84         36.03        28.94 o
 -23   1   2        278.42        372.13        78.69 o
 -21   1   2        295.49        333.28        38.23 o
 -19   1   2       7009.05       7450.34       152.85 o
 -17   1   2       2886.13       2749.29       150.13 o
 -15   1   2       2914.51       3199.99        84.90 o
 -13   1   2       7611.50       8089.43       139.66 o
 -11   1   2       3165.71       3492.30        76.91 o
  -9   1   2        702.86        784.71        31.98 o
  -7   1   2      72679.59      78397.93       903.75 o
  -5   1   2        397.43        570.07        19.48 o
  -3   1   2       3906.62       4132.66        61.84 o
  -1   1   2        124.10        202.29        12.42 o
   1   1   2      25727.38      26931.64       281.12 o
   3   1   2      94105.55      96239.11       953.17 o
   5   1   2      17131.15      17294.70       237.42 o
   7   1   2          7.53         68.47        14.49 o
   9   1   2       2141.46       2075.97        58.91 o
  11   1   2        185.61        195.17        24.04 o
  13   1   2        251.07        240.09        28.89 o
  15   1   2        325.38        248.92        31.06 o
  17   1   2       5398.41       5205.65       142.49 o
  19   1   2          2.27          7.72        34.01 o
  21   1   2        770.47        745.55        58.77 o
  23   1   2       2642.69       2497.71       101.82 o
  25   1   2        534.62        462.19        54.30 o
  27   1   2         85.48         32.28        43.48 o
  29   1   2         47.50         51.08        31.26 o
  31   1   2        327.80        299.68        57.98 o
  33   1   2         39.18        103.41        46.93 o
  35   1   2       1303.89       1355.72       215.19 o
 -38   2   2      20988.28      21046.00       789.05 o
 -36   2   2        398.43        367.59        71.45 o
 -34   2   2      34778.50      34545.14       614.19 o
 -32   2   2        813.79        937.50       106.00 o
 -30   2   2      20593.56      20561.38       413.98 o
 -28   2   2        542.73        465.19        52.44 o
 -26   2   2      23365.32      22772.47       355.34 o
 -24   2   2       2159.69       2094.46       147.02 o
 -22   2   2      50279.07      49147.52       601.38 o
 -20   2   2       8162.93       8032.25       163.44 o
 -18   2   2      33387.08      31284.27       401.38 o
 -16   2   2      11581.71      12451.96       257.80 o
 -14   2   2      73024.44      73120.60       839.33 o
 -12   2   2      34637.89      37301.62       470.42 o
 -10   2   2     114495.41     112580.75      1355.82 o
  -8   2   2      51583.48      53482.65       556.24 o
  -6   2   2     172554.38     172686.14      1687.60 o
  -4   2   2         95.19        236.75        44.52 o
  -2   2   2     128405.22     130335.77      1407.10 o
   0   2   2        207.28        274.37        23.30 o
   2   2   2      63263.77      66552.40      1305.51 o
   4   2   2      28693.58      29675.51       321.68 o
   6   2   2      40090.92      41227.65       869.88 o
   8   2   2      83526.13      86683.59       890.77 o
  10   2   2     118783.11     119407.79      1215.26 o
  12   2   2     108992.82     113562.62      1275.56 o
  14   2   2     129564.73     133233.03      1375.85 o
  16   2   2      40192.07      40066.60       846.45 o
  18   2   2      31601.73      30302.96       594.29 o
  20   2   2      17659.83      17508.29       463.84 o
  22   2   2      36135.80      35789.05       484.46 o
  24   2   2      16747.57      16958.31       295.96 o
  26   2   2      33779.02      33280.44       480.46 o
  28   2   2      15160.34      15196.19       293.95 o
  30   2   2      14061.22      14084.34       481.04 o
  32   2   2      14961.31      14578.13       401.85 o
  34   2   2       6672.71       6661.92       238.65 o
  36   2   2      29101.56      30672.35      1018.59 o
 -37   3   2        986.98       1215.10       143.46 o
 -35   3   2       1226.51       1087.11       111.34 o
 -33   3   2       6220.43       6345.33       222.23 o
 -31   3   2       7890.45       8223.87       327.12 o
 -29   3   2      13953.77      13645.15       318.84 o
 -27   3   2       6570.03       7033.94       209.80 o
 -25   3   2       7616.70       7251.41       171.07 o
 -23   3   2       2302.28       1950.98        85.90 o
 -21   3   2        227.46        272.99        52.68 o
 -19   3   2      23639.47      24156.20       370.66 o
 -17   3   2       2851.39       2758.71        81.70 o
 -15   3   2      14713.44      13464.63       203.49 o
 -13   3   2       5729.01       6311.75       162.45 o
 -11   3   2       5783.34       5687.40       101.82 o
  -9   3   2      27656.79      28160.55       320.28 o
  -7   3   2      13041.23      13731.08       176.56 o
  -5   3   2      14027.89      14535.70       172.32 o
  -3   3   2     147379.12     151090.81      1941.29 o
  -1   3   2      78488.85      82152.38       942.64 o
   1   3   2      12461.48      12458.96       208.11 o
   3   3   2        483.26        446.48        30.03 o
   5   3   2      11860.79      12168.77       158.12 o
   7   3   2      13474.36      13667.84       181.30 o
   9   3   2      39198.75      39681.86       509.26 o
  11   3   2       1353.58       1833.65        66.53 o
  13   3   2      23816.25      23745.17       310.34 o
  15   3   2       1791.32       1597.02        66.09 o
  17   3   2      49236.07      47793.28       574.21 o
  19   3   2        274.21        268.96        77.64 o
  21   3   2        990.16       1021.77        66.72 o
  23   3   2       6403.59       5707.78       171.77 o
  25   3   2        517.67        513.12        55.16 o
  27   3   2          1.84         23.85        43.41 o
  29   3   2       2462.74       2421.71       144.48 o
  31   3   2         37.54          7.17        38.51 o
  33   3   2       9002.98       8621.26       275.95 o
  35   3   2        584.75        717.31       164.98 o
 -36   4   2       2095.91       1774.11       140.69 o
 -34   4   2      13918.64      13738.87       350.58 o
 -32   4   2       2116.87       2152.98       137.88 o
 -30   4   2      23122.79      22615.18       450.02 o
 -28   4   2       1098.12       1053.82       106.37 o
 -26   4   2      20680.22      20033.09       421.34 o
 -24   4   2       2934.19       2961.13       126.96 o
 -22   4   2      67519.48      64757.67       754.89 o
 -20   4   2       1963.44       1913.38        95.25 o
 -18   4   2      60732.09      60596.14       747.82 o
 -16   4   2       1914.19       1811.64        62.57 o
 -14   4   2      32300.41      31654.50       466.94 o
 -12   4   2      16367.94      17865.96       262.98 o
 -10   4   2      46705.13      45468.04       560.28 o
  -8   4   2      15349.93      15754.14       196.25 o
  -6   4   2        419.89        451.79        53.81 o
  -4   4   2       3856.37       3196.52        74.32 o
  -2   4   2      46518.94      46702.89       580.83 o
   0   4   2      21620.33      20013.04       293.01 o
   2   4   2     164373.34     165908.39      1626.26 o
   4   4   2      17729.52      17979.15       215.35 o
   6   4   2     143655.77     144725.92      1438.96 o
   8   4   2     150855.62     154187.14      2514.22 o
  10   4   2      81312.62      82397.97       863.75 o
  12   4   2      28111.08      28227.96       351.13 o
  14   4   2      39862.05      38864.70       540.83 o
  16   4   2       6946.68       6645.84       139.37 o
  18   4   2      11635.89      11596.79       207.28 o
  20   4   2      18838.39      19254.11       301.70 o
  22   4   2      15816.03      16354.03       339.55 o
  24   4   2       8833.14       9632.54       253.98 o
  26   4   2       9647.57      10215.61       271.93 o
  28   4   2      12689.80      11758.42       336.07 o
  30   4   2       5578.52       6289.88       220.77 o
  32   4   2      13316.02      13431.17       350.62 o
  34   4   2       2767.24       2600.86       202.89 o
 -35   5   2       2874.67       3054.27       175.19 o
 -33   5   2      11675.61      11606.02       317.28 o
 -31   5   2       9723.13       9323.00       270.55 o
 -29   5   2      10628.74      10964.36       287.06 o
 -27   5   2      15167.24      15060.67       406.46 o
 -25   5   2       6949.54       7130.65       221.61 o
 -23   5   2       4387.22       4532.33       156.94 o
 -21   5   2       1851.54       1714.38        99.22 o
 -19   5   2      10257.60      10372.87       208.08 o
 -17   5   2      12478.89      12485.33       199.82 o
 -15   5   2      34325.85      32711.76       397.33 o
 -13   5   2       5737.61       5801.90       108.48 o
 -11   5   2      29843.68      29905.47       349.38 o
  -9   5   2       2841.46       2889.35        60.03 o
  -7   5   2     250248.86     248805.67      2434.88 o
  -5   5   2       6189.80       5691.78        89.44 o
  -3   5   2      61394.53      59834.20       618.37 o
  -1   5   2       4109.16       4468.34        76.80 o
   1   5   2       9215.57       8943.33       143.29 o
   3   5   2        126.76        389.13        30.03 o
   5   5   2     140964.42     143476.31      1428.33 o
   7   5   2       7175.64       7538.76       120.41 o
   9   5   2      45117.76      43061.16       482.89 o
  11   5   2        600.75        389.58        29.25 o
  13   5   2      13654.51      12898.42       199.11 o
  15   5   2       5275.88       4609.66       163.59 o
  17   5   2      79541.13      77949.73      1208.26 o
  19   5   2       8594.50       7943.67       208.09 o
  21   5   2      34234.40      33266.27       545.09 o
  23   5   2        534.80        551.64        70.16 o
  25   5   2      21711.81      21082.40       422.38 o
  27   5   2        167.58        159.02        64.53 o
  29   5   2      12731.51      11961.19       318.89 o
  31   5   2        365.74        356.99        72.22 o
  33   5   2      15117.94      15216.85       387.90 o
 -34   6   2      13769.76      13842.57       360.11 o
 -32   6   2        136.51         92.02        46.82 o
 -30   6   2      14055.25      14407.55       349.04 o
 -28   6   2        382.71        360.07        57.01 o
 -26   6   2       5033.37       5053.33       225.68 o
 -24   6   2        410.34        427.88        58.95 o
 -22   6   2       1934.78       2049.88       111.66 o
 -20   6   2       1491.05       1384.26        98.03 o
 -18   6   2      49516.34      49002.57       685.01 o
 -16   6   2      12545.96      12521.78       247.38 o
 -14   6   2      37684.68      36294.02       427.71 o
 -12   6   2       6252.74       5536.17        99.18 o
 -10   6   2      19703.72      21054.76       382.72 o
  -8   6   2       1400.91       1347.26        58.87 o
  -6   6   2       9648.98       8868.84       126.40 o
  -4   6   2       7297.76       8480.88       123.32 o
  -2   6   2      82915.40      87326.64       890.06 o
   0   6   2        808.61       1234.12        48.66 o
   2   6   2      87557.70      92247.70       938.56 o
   4   6   2       4402.26       4586.51        83.79 o
   6   6   2      32964.59      31937.77       552.69 o
   8   6   2       7536.92       6791.58       162.15 o
  10   6   2      12825.04      13701.24       252.78 o
  12   6   2       8711.15       8307.35       143.85 o
  14   6   2       8165.20       7658.88       184.76 o
  16   6   2       1807.70       1810.84        93.81 o
  18   6   2      28337.50      28589.67       585.69 o
  20   6   2      18803.35      18454.99       361.48 o
  22   6   2       7697.31       7772.25       222.07 o
  24   6   2       4071.05       4300.35       169.70 o
  26   6   2      12427.10      12519.44       317.49 o
  28   6   2       2493.63       2319.87       202.19 o
  30   6   2       1642.32       1450.31       126.96 o
  32   6   2       1020.57       1012.66       110.24 o
 -35   7   2      10167.60       9927.63       516.47 o
 -33   7   2      12040.41      12867.95       347.53 o
 -31   7   2      12875.38      12928.17       336.72 o
 -29   7   2      10630.68      10274.91       285.52 o
 -27   7   2      20111.35      20055.30       412.54 o
 -25   7   2       9406.14       9279.93       300.45 o
 -23   7   2      10751.78      10789.85       262.00 o
 -21   7   2       3058.47       3023.71       126.44 o
 -19   7   2      37255.90      36029.77       551.56 o
 -17   7   2      23650.20      22956.42       413.67 o
 -15   7   2      69334.05      68239.30       885.86 o
 -13   7   2       6254.67       6122.51       154.12 o
 -11   7   2      27320.92      27303.62       404.72 o
  -9   7   2       8896.59       8717.47       177.70 o
  -7   7   2     108432.37     113483.31      1337.97 o
  -5   7   2      21886.19      21888.14       311.64 o
  -3   7   2     123925.80     129518.58      1497.12 o
  -1   7   2      13880.88      13504.11       183.21 o
   1   7   2      95186.05      96163.31       983.46 o
   3   7   2       1203.06       1823.61        57.37 o
   5   7   2      86250.21      88732.31       918.49 o
   7   7   2       3636.65       3701.37        75.54 o
   9   7   2      49834.37      48941.91      1502.95 o
  11   7   2       8307.50       8132.07       184.86 o
  13   7   2      64996.86      63596.81       838.50 o
  15   7   2       4087.31       4084.39       136.27 o
  17   7   2      66531.10      63999.22      1110.70 o
  19   7   2       7664.29       7389.18       205.58 o
  21   7   2      32214.28      32825.58       547.85 o
  23   7   2        127.29        106.12        36.81 o
  25   7   2      24812.38      25136.76       530.40 o
  27   7   2        398.86        300.57        64.08 o
  29   7   2      18866.72      18874.54       427.93 o
  31   7   2        100.60         83.63        64.82 o
 -34   8   2       1037.41        695.79       136.29 o
 -32   8   2        948.85        784.21        97.79 o
 -30   8   2       1355.06       1568.45       129.72 o
 -28   8   2        788.26        844.36        92.07 o
 -26   8   2       3204.08       3251.39       151.58 o
 -24   8   2       1070.10       1103.83       138.44 o
 -22   8   2        914.13        976.52        87.46 o
 -20   8   2       7620.93       7628.27       215.48 o
 -18   8   2       9131.92       8936.97       217.13 o
 -16   8   2        492.24        422.13        52.05 o
 -14   8   2       3075.38       3029.18       161.81 o
 -12   8   2        843.03        887.91        72.33 o
 -10   8   2       2983.88       3076.29       175.74 o
  -8   8   2      28715.29      31221.36       448.41 o
  -6   8   2      22880.11      23250.24       350.52 o
  -4   8   2      12945.29      13306.04       260.91 o
  -2   8   2       2278.89       2359.01        71.62 o
   0   8   2         73.83        259.12        39.34 o
   2   8   2        134.45        151.14        20.39 o
   4   8   2      14861.04      16256.98       217.39 o
   6   8   2       7510.73       6975.91       118.28 o
   8   8   2       3579.93       3728.97       139.42 o
  10   8   2       4892.73       4485.27       132.40 o
  12   8   2        336.12        454.65        81.80 o
  14   8   2        391.57        361.78        52.35 o
  16   8   2       4153.43       4116.15       174.44 o
  18   8   2       3676.21       3934.54       146.17 o
  20   8   2       5086.84       4676.10       167.99 o
  22   8   2        389.23        479.76        68.94 o
  24   8   2       6801.04       6528.24       217.93 o
  26   8   2       3010.77       2685.26       154.36 o
  28   8   2        508.97        548.27        77.99 o
  30   8   2       2763.14       3126.12       179.24 o
 -33   9   2       8668.65       8399.75       466.25 o
 -31   9   2      12426.58      12275.65       338.00 o
 -29   9   2       9688.64       9791.35       288.19 o
 -27   9   2      19439.44      19776.54       549.53 o
 -25   9   2       5157.91       5107.12       187.17 o
 -23   9   2      25396.37      25602.73       468.76 o
 -21   9   2       2868.97       2805.36       125.31 o
 -19   9   2      32407.53      31998.80       518.06 o
 -17   9   2      19200.16      18078.59       338.56 o
 -15   9   2      27575.03      26452.33       430.89 o
 -13   9   2       5000.66       5139.99       148.63 o
 -11   9   2      65853.99      64270.94       839.67 o
  -9   9   2       2742.19       2909.14       103.54 o
  -7   9   2      76390.86      75495.09       947.83 o
  -5   9   2       1918.84       2037.72        80.00 o
  -3   9   2      41446.49      41838.56       476.08 o
  -1   9   2      21143.36      22063.82       283.35 o
   1   9   2     105478.86     105261.76      1086.67 o
   3   9   2         79.82        132.51        27.90 o
   5   9   2      92846.47      92075.37      1422.12 o
   7   9   2         21.12         69.94        26.03 o
   9   9   2     112831.11     107763.70      1318.88 o
  11   9   2       8518.02       8278.61       197.29 o
  13   9   2      72415.87      70086.42       927.01 o
  15   9   2       3033.62       3008.50       122.53 o
  17   9   2      71326.44      66686.98       919.85 o
  19   9   2       1068.23       1003.54       101.28 o
  21   9   2      58628.59      56927.52       841.56 o
  23   9   2        277.15        335.59        61.84 o
  25   9   2      28557.29      26818.92       517.24 o
  27   9   2        181.30        241.87        59.96 o
  29   9   2      20123.11      20870.87       466.59 o
 -32  10   2        530.70        322.79       100.42 o
 -30  10   2        125.72        177.99        60.05 o
 -28  10   2        939.09        951.80       117.83 o
 -26  10   2         35.94         31.24        44.04 o
 -24  10   2          0.51         17.69        33.43 o
 -22  10   2       1276.60       1276.76       103.37 o
 -20  10   2        191.24        265.37        50.33 o
 -18  10   2       1161.24       1102.65       101.92 o
 -16  10   2        632.53        654.03        67.56 o
 -14  10   2       5984.40       5212.72       210.83 o
 -12  10   2       2986.30       2630.23       106.09 o
 -10  10   2        344.74        434.38        48.77 o
  -8  10   2         15.71         52.02        24.16 o
  -6  10   2      10357.47      10266.97       211.13 o
  -4  10   2       6086.04       5894.89       148.73 o
  -2  10   2        127.50        220.02        34.17 o
   0  10   2        402.55        511.54        37.02 o
   2  10   2      13167.01      13072.92       239.31 o
   4  10   2         60.18        100.42        28.99 o
   6  10   2       5580.93       5618.35       188.09 o
   8  10   2       6343.85       6305.28       164.24 o
  10  10   2       2487.40       2428.03       102.10 o
  12  10   2        543.25        654.17        66.26 o
  14  10   2        622.70        751.09        73.08 o
  16  10   2        639.71        711.77        73.62 o
  18  10   2       2749.15       2682.76       199.51 o
  20  10   2        178.22        122.35        89.51 o
  22  10   2         32.95         99.97        45.18 o
  24  10   2       1477.47       1617.88       126.44 o
  26  10   2         14.23         32.04        49.05 o
  28  10   2       1905.35       1874.96       144.83 o
 -31  11   2      15471.26      14661.90       631.24 o
 -29  11   2       5225.19       5108.08       256.80 o
 -27  11   2      17130.47      17443.98       402.00 o
 -25  11   2       9019.36       8934.09       263.31 o
 -23  11   2      30183.54      29200.32       527.91 o
 -21  11   2       4829.43       5029.49       179.24 o
 -19  11   2      41928.55      40136.28       632.61 o
 -17  11   2       9165.79       8405.11       222.95 o
 -15  11   2      32259.01      30719.26       500.40 o
 -13  11   2        620.17       1013.77       117.22 o
 -11  11   2      52687.74      52538.79       905.12 o
  -9  11   2        121.75        247.04        44.04 o
  -7  11   2      53761.65      51697.31      1056.59 o
  -5  11   2       3904.59       3782.85       121.16 o
  -3  11   2      16454.87      16860.93       340.79 o
  -1  11   2      27559.48      27695.91       418.30 o
   1  11   2      73399.06      71947.29       913.68 o
   3  11   2         39.13        113.83        30.19 o
   5  11   2      93669.07      90612.33      1136.06 o
   7  11   2        611.84        556.57       109.20 o
   9  11   2     113064.05     104531.51      1778.94 o
  11  11   2        294.26        416.46        54.53 o
  13  11   2      30540.73      30780.55       502.15 o
  15  11   2        340.49        240.27        46.13 o
  17  11   2      41891.88      39754.38       630.17 o
  19  11   2         38.64         59.78        37.27 o
  21  11   2      36400.53      35714.82       612.48 o
  23  11   2         69.16         83.93        44.29 o
  25  11   2      29201.46      29659.63       566.99 o
  27  11   2        827.11        932.52       107.52 o
 -28  12   2          3.79         55.75        46.82 o
 -26  12   2       3998.07       3734.30       340.52 o
 -24  12   2       1337.78       1328.93       118.12 o
 -22  12   2       4903.24       4764.96       183.02 o
 -20  12   2        207.50        251.88        75.89 o
 -18  12   2        308.37        308.93       104.94 o
 -16  12   2      14185.01      12680.89       434.81 o
 -14  12   2       3506.29       3147.76       129.46 o
 -12  12   2       3470.21       3414.53       184.32 o
 -10  12   2      18088.82      16287.87       316.00 o
  -8  12   2       3138.29       3096.52       136.41 o
  -6  12   2      28812.65      27414.23       438.83 o
  -4  12   2        119.63        143.66        45.60 o
  -2  12   2       4269.49       4282.00       174.93 o
   0  12   2       3401.37       3135.99       147.09 o
   2  12   2        217.31        187.89        50.72 o
   4  12   2       4950.68       4556.88       141.65 o
   6  12   2        268.18        426.73        54.53 o
   8  12   2        714.05        919.34        88.20 o
  10  12   2        214.97        197.76        83.81 o
  12  12   2       9348.12       8401.03       219.49 o
  14  12   2       3876.52       3567.87       140.69 o
  16  12   2       2341.46       2045.28       121.29 o
  18  12   2       5141.94       4919.92       180.72 o
  20  12   2         24.22        105.86        46.06 o
  22  12   2       2065.29       2137.88       170.83 o
  24  12   2       1321.32       1370.66       122.53 o
  26  12   2        198.35         74.49        47.44 o
 -27  13   2      11359.86      10966.96       382.32 o
 -25  13   2      14895.95      15110.97       371.74 o
 -23  13   2      18763.18      19907.55       587.88 o
 -21  13   2       4537.40       4657.13       181.59 o
 -19  13   2      20536.23      19928.06       406.54 o
 -17  13   2       4326.34       4324.44       164.90 o
 -15  13   2      27872.82      25592.94       588.57 o
 -13  13   2      22128.20      21783.75       404.21 o
 -11  13   2      46008.00      43835.61       656.83 o
  -9  13   2       4632.01       4345.57       151.81 o
  -7  13   2      44018.58      42300.80       625.24 o
  -5  13   2       4253.33       4067.45       211.61 o
  -3  13   2      34043.14      33400.35       644.11 o
  -1  13   2       8904.92       9265.13       278.83 o
   1  13   2      39592.62      40917.61       750.63 o
   3  13   2       1034.39       1147.21       108.96 o
   5  13   2      25299.99      24649.11       638.41 o
   7  13   2       2514.05       2511.44       119.84 o
   9  13   2      10745.31      10866.06       252.56 o
  11  13   2        792.90        820.39        79.77 o
  13  13   2      19155.39      18995.02       376.87 o
  15  13   2        227.03        261.13        53.52 o
  17  13   2      32819.29      31596.94       552.03 o
  19  13   2        539.21        695.22        81.25 o
  21  13   2      13255.58      12674.70       326.80 o
  23  13   2        353.23        408.93        99.74 o
  25  13   2      18918.10      18556.92       767.53 o
 -26  14   2       9791.33       9676.57       473.43 o
 -24  14   2       1489.20       1399.21       123.85 o
 -22  14   2       8821.06       8812.85       266.03 o
 -20  14   2       1324.59       1358.54       115.37 o
 -18  14   2      11411.42      11034.91       286.57 o
 -16  14   2        655.64        412.92       102.18 o
 -14  14   2      15734.88      15245.61       409.79 o
 -12  14   2         45.46        -27.39        40.88 o
 -10  14   2      23297.83      23819.48       860.78 o
  -8  14   2         27.95         64.56        40.58 o
  -6  14   2      11308.28      11368.29       387.35 o
  -4  14   2       4969.50       4956.06       205.38 o
  -2  14   2       6408.71       6137.79       233.15 o
   0  14   2       7343.54       7464.57       258.53 o
   2  14   2      22773.85      23469.31       871.54 o
   4  14   2       4651.32       4425.13       195.23 o
   6  14   2       8366.32       8019.40       530.81 o
   8  14   2       1064.55       1221.80       116.33 o
  10  14   2       9358.27       9310.54       307.67 o
  12  14   2       1978.23       1616.03       117.86 o
  14  14   2      16845.12      16365.73       420.20 o
  16  14   2        259.75        353.16        64.55 o
  18  14   2      19180.64      18762.06       405.56 o
  20  14   2       3811.28       3659.41       172.32 o
  22  14   2       6323.81       6454.64       233.13 o
 -23  15   2      15257.03      15342.91       458.00 o
 -21  15   2       3111.10       3073.32       162.97 o
 -19  15   2       3229.64       3105.00       172.68 o
 -17  15   2       2664.52       2630.04       146.17 o
 -15  15   2       8803.99       8208.97       240.13 o
 -13  15   2       4460.34       4229.96       205.00 o
 -11  15   2      10256.15       9662.22       451.91 o
  -9  15   2       5729.69       5882.93       238.23 o
  -7  15   2      13021.11      13713.22       382.72 o
  -5  15   2       1508.13       1377.11       129.27 o
  -3  15   2      19638.13      19472.01       476.70 o
  -1  15   2        658.21        575.32        93.25 o
   1  15   2      17592.78      18127.88       456.41 o
   3  15   2        163.90         89.66        45.65 o
   5  15   2       8825.39       8435.08       288.98 o
   7  15   2        518.05        422.84       136.29 o
   9  15   2       9867.61       9949.15       451.91 o
  11  15   2       1877.49       1606.78       144.49 o
  13  15   2      17962.02      17787.90       469.16 o
  15  15   2        638.88        730.74        83.75 o
  17  15   2      13178.46      12604.29       321.63 o
  19  15   2        867.00        923.04        99.10 o
  21  15   2       7264.90       7596.36       444.73 o
 -22  16   2       8702.50       5953.71       387.35 o
 -20  16   2        784.23        667.10       150.64 o
 -18  16   2      12867.94      11945.79       487.77 o
 -16  16   2       3279.97       3153.50       294.10 o
 -14  16   2      14804.54      14430.73       417.88 o
 -12  16   2       4876.93       4790.09       223.00 o
 -10  16   2      21960.58      22991.62       817.74 o
  -8  16   2       1609.25       2059.08       312.03 o
  -6  16   2      20317.24      20797.17       514.81 o
  -4  16   2      11495.59      11328.33       352.27 o
  -2  16   2      13183.22      13679.96       395.53 o
   0  16   2      17138.92      17743.33       463.92 o
   2  16   2      18116.76      18070.48       505.71 o
   4  16   2       8427.81       9278.46       441.15 o
   6  16   2       9119.63       9073.03       314.47 o
   8  16   2       6732.52       7208.41       276.40 o
  10  16   2      17589.00      17896.42       476.70 o
  12  16   2       8675.54       8494.11       742.42 o
  14  16   2      16029.03      16032.90       456.50 o
  16  16   2       6112.68       5986.56       268.83 o
 -17  17   2       3871.95       3679.82       279.75 o
 -15  17   2       2458.59       2397.26       225.95 o
 -13  17   2        763.95        667.10       103.89 o
 -11  17   2       2057.57       1398.76       208.02 o
  -9  17   2       7830.98       8381.61       311.91 o
  -7  17   2       6008.10       6510.19       271.33 o
  -5  17   2          6.84         -5.74        49.97 o
  -3  17   2       2471.76       2628.76       215.19 o
  -1  17   2       1234.40       1226.58       133.77 o
   1  17   2       5373.95       5226.85       238.23 o
   3  17   2        978.60       1072.66       125.59 o
   5  17   2       1274.07       1335.09       144.49 o
   7  17   2         53.96         36.94        49.97 o
   9  17   2       5694.99       6326.71       380.18 o
  11  17   2         66.23         94.56        71.73 o
  13  17   2       1397.67       1520.66       182.92 o
 -12  18   2       7942.65       8779.92       459.08 o
  -8  18   2       5429.81       5268.20       256.11 o
  -6  18   2      22505.28      22560.38       710.14 o
  -4  18   2       3757.38       3539.10       215.16 o
  -2  18   2      19077.85      19382.87       606.13 o
   0  18   2       5842.48       5939.42       326.38 o
   2  18   2      16954.42      18724.23       514.81 o
   4  18   2       6840.10       6956.63       294.19 o
   6  18   2      31780.18      33685.48       750.63 o
   8  18   2      17348.51      17581.37       702.97 o
 -37   1   3      32875.45      35242.32       634.18 o
 -35   1   3       1383.25       1506.77       208.06 o
 -33   1   3      30165.22      31061.55       556.20 o
 -31   1   3       4493.35       4697.04       148.70 o
 -29   1   3      13590.42      13340.18       258.78 o
 -27   1   3      10517.32      10225.57       280.58 o
 -25   1   3      42977.64      42681.38       552.21 o
 -23   1   3      19253.04      19366.55       410.00 o
 -21   1   3      91146.37      90541.93      1082.68 o
 -19   1   3       5481.14       5274.67       124.44 o
 -17   1   3      59827.41      59413.59       667.85 o
 -15   1   3      24035.17      24795.42       374.18 o
 -13   1   3      84248.75      85812.09       896.18 o
 -11   1   3     190663.12     192336.56      2258.24 o
  -9   1   3     167581.38     164384.81      1621.33 o
  -7   1   3      64587.14      64706.22       657.24 o
  -5   1   3     296904.12     279578.94      5666.49 o
  -3   1   3      43916.51      46606.07       478.09 o
  -1   1   3     160638.31     161495.70      1875.03 o
   1   1   3       1923.34       1971.00        71.73 o
   3   1   3     102771.11     104018.75      1860.04 o
   5   1   3     106461.81      97747.61       985.58 o
   7   1   3      59189.37      58450.70      1064.34 o
   9   1   3        547.21        519.32        77.44 o
  11   1   3      76075.23      73831.20      1251.74 o
  13   1   3      76455.09      78516.49       851.76 o
  15   1   3       8911.68       8841.45       168.00 o
  17   1   3      35411.98      34574.61       447.99 o
  19   1   3       5958.56       5507.14       279.04 o
  21   1   3      32314.04      32450.31       449.89 o
  23   1   3      39841.02      37965.24       517.95 o
  25   1   3      31393.34      31896.01       466.55 o
  27   1   3      17420.88      18618.16       332.71 o
  29   1   3      16880.13      16567.63       317.71 o
  31   1   3       2044.99       2130.09       140.46 o
  33   1   3      22877.65      23571.69       493.91 o
 -38   2   3       3119.11       3435.93       308.45 o
 -36   2   3          8.88         22.54        41.75 o
 -34   2   3       2558.72       2501.67       147.56 o
 -32   2   3       2886.87       2998.51       144.48 o
 -30   2   3       2892.21       3045.74       139.14 o
 -28   2   3        971.04        807.41        66.65 o
 -26   2   3      10123.65       9553.81       272.30 o
 -24   2   3        588.49        581.49        52.90 o
 -22   2   3        665.55        712.12        54.11 o
 -20   2   3        966.99        914.45        58.98 o
 -18   2   3       3956.01       3560.72        98.07 o
 -16   2   3      13764.94      15317.22       226.52 o
 -14   2   3       9255.98       8861.89       148.20 o
 -12   2   3      31889.35      33849.55       474.34 o
 -10   2   3       1678.25       1751.27        47.92 o
  -8   2   3       1228.81       1566.79        66.11 o
  -6   2   3      15403.89      15544.70       182.25 o
  -4   2   3       1139.42       1333.81        34.05 o
  -2   2   3        679.66        604.90        50.73 o
   0   2   3       1355.97       1516.58        34.24 o
   2   2   3      20363.77      20852.69       269.94 o
   4   2   3       2154.85       1832.34        50.97 o
   6   2   3      82546.95      86247.45       879.89 o
   8   2   3       5817.04       6449.78       130.83 o
  10   2   3      69651.29      74348.77       791.35 o
  12   2   3          0.33         21.14        17.60 o
  14   2   3        906.43        907.63        53.07 o
  16   2   3      13047.16      12609.70       247.56 o
  18   2   3       5649.12       5471.71       154.61 o
  20   2   3       7838.76       7072.38       217.33 o
  22   2   3       1861.36       1750.33        87.33 o
  24   2   3        168.98        166.27        34.52 o
  26   2   3       1957.68       1923.47       101.60 o
  28   2   3       1170.22       1161.61       104.10 o
  30   2   3       4761.70       4928.53       294.05 o
  32   2   3         15.85         18.95        41.91 o
  34   2   3       2337.72       2302.58       272.58 o
 -37   3   3      19752.77      20212.21       445.88 o
 -35   3   3       3748.87       3422.79       171.15 o
 -33   3   3      18100.17      18582.99       405.69 o
 -31   3   3       9254.43       8879.31       345.15 o
 -29   3   3      14305.96      14543.24       327.12 o
 -27   3   3      25221.62      25367.86       456.85 o
 -25   3   3      41065.94      40515.70       530.09 o
 -23   3   3      11600.98      11834.13       219.57 o
 -21   3   3      29782.96      29288.79       395.39 o
 -19   3   3      11435.03      11158.78       196.28 o
 -17   3   3       8313.89       7928.13       153.23 o
 -15   3   3      15360.09      15073.88       218.86 o
 -13   3   3      64058.46      66381.88       708.42 o
 -11   3   3      38410.25      40235.29       445.74 o
  -9   3   3     143366.61     145371.19      1440.28 o
  -7   3   3     111096.88     117384.06      1592.37 o
  -5   3   3      55897.68      58337.93      1085.05 o
  -3   3   3     114428.55     118378.52      1166.22 o
  -1   3   3      34895.77      35855.25       377.85 o
   1   3   3      27084.54      27462.35       300.95 o
   3   3   3      50019.02      50309.85       525.87 o
   5   3   3      66311.52      67905.59       801.88 o
   7   3   3     113373.63     113738.85      1453.64 o
   9   3   3      94633.43      94068.54       974.96 o
  11   3   3      78866.63      79526.34       896.62 o
  13   3   3      59153.01      60344.78       675.53 o
  15   3   3      17638.86      17967.24       268.84 o
  17   3   3      16281.18      15873.15       255.25 o
  19   3   3       4931.39       4698.86       127.63 o
  21   3   3      32653.31      31703.33       443.73 o
  23   3   3       5825.52       5344.31       149.32 o
  25   3   3      23698.09      23412.93       486.88 o
  27   3   3       4436.54       4466.98       176.47 o
  29   3   3      26586.43      27048.79       561.06 o
  31   3   3       5655.24       5436.10       209.31 o
  33   3   3       8139.85       8224.94       631.24 o
 -36   4   3        157.54        239.48       103.79 o
 -34   4   3       6456.78       6395.99       224.99 o
 -32   4   3         16.05         44.76        36.81 o
 -30   4   3      19019.86      18380.82       390.57 o
 -28   4   3        609.37        722.80        80.59 o
 -26   4   3      28230.85      26875.19       473.42 o
 -24   4   3        434.62        410.96        57.68 o
 -22   4   3       8469.90       7991.58       249.52 o
 -20   4   3       1899.23       1637.68       133.56 o
 -18   4   3      34273.73      34005.10       426.34 o
 -16   4   3       1039.13       1088.52        50.63 o
 -14   4   3      23251.02      24029.74       304.55 o
 -12   4   3        503.08        726.29        36.76 o
 -10   4   3      28164.09      27566.10       320.71 o
  -8   4   3       1365.30       1847.13        47.79 o
  -6   4   3     166768.53     171455.70      1710.40 o
  -4   4   3       1004.60        991.86        32.54 o
  -2   4   3      79816.28      75489.09      1826.67 o
   0   4   3       9057.36       9007.23       123.54 o
   2   4   3        170.99        427.47        24.72 o
   4   4   3       1463.67       1562.94        51.66 o
   6   4   3      38862.62      38605.50       450.38 o
   8   4   3      10569.78      12127.31       176.60 o
  10   4   3      42168.91      42034.60       480.72 o
  12   4   3       7483.00       8392.99       150.17 o
  14   4   3      31739.02      30924.77       483.12 o
  16   4   3      11343.83      11137.94       277.74 o
  18   4   3      25766.24      25492.98       439.09 o
  20   4   3          6.95         40.74        24.04 o
  22   4   3      14605.31      14928.67       325.77 o
  24   4   3       4447.96       3956.66       160.10 o
  26   4   3      13400.98      13122.24       320.15 o
  28   4   3        984.20        666.87        82.25 o
  30   4   3      13827.15      14377.05       357.33 o
  32   4   3        298.67        269.69        63.31 o
  34   4   3       8307.03       8765.58       494.95 o
 -35   5   3       5665.50       5594.98       217.78 o
 -33   5   3      19661.47      19878.03       431.91 o
 -31   5   3       1589.64       1414.18       113.15 o
 -29   5   3      16632.63      16010.30       357.29 o
 -27   5   3       8373.52       8273.57       264.75 o
 -25   5   3       5300.58       5326.58       176.47 o
 -23   5   3        550.57        558.15        64.79 o
 -21   5   3      51205.04      50599.12       716.97 o
 -19   5   3      14130.01      14286.88       227.99 o
 -17   5   3      44304.37      45252.71       529.87 o
 -15   5   3      20582.71      21231.97       290.78 o
 -13   5   3      29263.81      28930.50       406.54 o
 -11   5   3      37339.30      38982.90       438.78 o
  -9   5   3       7471.00       7202.40       162.55 o
  -7   5   3       4195.80       4049.09        74.82 o
  -5   5   3      22982.97      24098.30       278.97 o
  -3   5   3       7699.19       7529.76       180.15 o
  -1   5   3      42762.96      41916.12       490.72 o
   1   5   3      41150.13      41998.69       452.67 o
   3   5   3      21633.45      21178.55       363.41 o
   5   5   3       9553.05       9162.89       323.59 o
   7   5   3      52602.64      54153.23       585.76 o
   9   5   3      27115.70      26688.09       329.55 o
  11   5   3       8723.57       7815.74       140.02 o
  13   5   3      17054.87      16124.35       240.31 o
  15   5   3      13491.27      13270.09       217.96 o
  17   5   3      28190.71      27449.04       376.99 o
  19   5   3       2393.62       2661.30       224.88 o
  21   5   3      20307.36      19399.73       382.38 o
  23   5   3       5438.48       5345.27       184.76 o
  25   5   3       3972.52       4022.76       165.55 o
  27   5   3       4348.99       4693.49       187.71 o
  29   5   3       9472.22       9490.45       281.56 o
  31   5   3       5224.28       5541.04       220.85 o
  33   5   3       9255.62       9992.19       537.99 o
 -36   6   3       1276.39       1506.36       215.19 o
 -34   6   3       9703.31       9961.22       298.10 o
 -32   6   3       1850.26       1841.49       135.24 o
 -30   6   3      17032.00      17190.56       453.99 o
 -28   6   3       7105.16       6739.85       215.11 o
 -26   6   3      20862.96      20566.11       405.48 o
 -24   6   3       8499.30       8131.08       247.77 o
 -22   6   3      35958.80      35714.30       559.85 o
 -20   6   3      13061.00      12924.58       304.66 o
 -18   6   3      67798.15      65546.18       866.65 o
 -16   6   3       2835.33       2721.80       119.12 o
 -14   6   3      74519.80      75231.02       804.49 o
 -12   6   3       2623.78       2643.68        64.36 o
 -10   6   3      38253.92      37427.61       476.45 o
  -8   6   3       2915.24       3004.02        63.97 o
  -6   6   3     169141.17     169938.31      2606.15 o
  -4   6   3      26239.75      28796.71       330.32 o
  -2   6   3      57316.03      58150.50       612.15 o
   0   6   3      12402.08      13823.27       184.63 o
   2   6   3      11849.95       9931.88       145.78 o
   4   6   3       4541.33       5348.19       106.64 o
   6   6   3      48917.34      46997.22       598.09 o
   8   6   3        150.24        144.78        19.81 o
  10   6   3      47072.51      47595.36       641.92 o
  12   6   3       1582.88       1773.35        78.69 o
  14   6   3      40247.12      39167.36       550.55 o
  16   6   3      18245.04      17150.59       403.02 o
  18   6   3      57716.95      57165.66       804.10 o
  20   6   3        802.32        752.24        84.31 o
  22   6   3      45133.59      43438.11       863.39 o
  24   6   3        792.62        679.43        80.94 o
  26   6   3      36560.23      36915.72       636.28 o
  28   6   3        110.26         50.97        43.21 o
  30   6   3      22742.82      23132.10       554.86 o
  32   6   3       6174.43       6988.98       253.85 o
 -35   7   3       2429.09       2266.71       258.23 o
 -33   7   3       1135.37        783.63        96.87 o
 -31   7   3         29.99        -27.16        41.00 o
 -29   7   3       4919.09       4960.15       190.14 o
 -27   7   3       2093.66       1826.27       119.96 o
 -25   7   3        948.37        924.34        87.46 o
 -23   7   3        644.00        633.92        70.40 o
 -21   7   3      19953.71      18977.44       641.84 o
 -19   7   3       4263.53       4307.03       141.65 o
 -17   7   3      18450.89      18632.56       329.75 o
 -15   7   3       2159.14       1864.20       120.23 o
 -13   7   3       5382.38       5376.59       139.71 o
 -11   7   3      16343.04      16888.57       280.85 o
  -9   7   3       2104.26       1804.84        47.84 o
  -7   7   3       1968.48       1706.51        47.05 o
  -5   7   3      14615.85      14617.85       197.44 o
  -3   7   3      13544.81      14301.87       193.83 o
  -1   7   3       1398.41       1290.66        46.42 o
   1   7   3      10459.48      10678.60       159.21 o
   3   7   3       1930.15       1755.11        79.72 o
   5   7   3        208.84        411.17        29.84 o
   7   7   3      11143.77      12275.33       207.07 o
   9   7   3       6525.30       6709.09       211.85 o
  11   7   3        403.32        461.69        32.71 o
  13   7   3      21029.65      19574.94       341.90 o
  15   7   3       3435.08       3350.81       124.89 o
  17   7   3      29448.72      29071.42       481.42 o
  19   7   3        808.89        809.17        81.18 o
  21   7   3       8240.19       8248.39       267.30 o
  23   7   3       1288.19       1098.18        99.92 o
  25   7   3       3281.76       3038.01       158.72 o
  27   7   3       3415.09       3137.26       162.86 o
  29   7   3       4038.06       3920.41       215.64 o
  31   7   3        148.55         88.99        49.72 o
 -34   8   3      21951.84      22697.50      1255.30 o
 -32   8   3       4362.65       4555.04       284.07 o
 -30   8   3      29677.20      29582.47       558.60 o
 -28   8   3       2605.95       2680.06       200.14 o
 -26   8   3      42278.12      40572.23       660.59 o
 -24   8   3       5581.41       5670.71       188.54 o
 -22   8   3      57906.58      54287.89       784.24 o
 -20   8   3       3006.07       2931.11       188.31 o
 -18   8   3      76738.79      72703.33       961.60 o
 -16   8   3       6065.29       5870.38       163.33 o
 -14   8   3      93057.74      90893.25      1135.41 o
 -12   8   3        607.42        490.39        49.65 o
 -10   8   3      31978.27      31270.13       565.12 o
  -8   8   3        346.10        515.36        46.82 o
  -6   8   3      66215.82      66845.59       810.94 o
  -4   8   3       3884.49       3865.90        83.63 o
  -2   8   3      66435.56      67288.41       717.19 o
   0   8   3        224.42        246.12        44.91 o
   2   8   3      84921.89      85897.46       897.35 o
   4   8   3      15057.78      15481.47       216.29 o
   6   8   3      71269.61      71467.08       765.90 o
   8   8   3        908.43        736.66        59.27 o
  10   8   3      28599.13      27997.40       431.88 o
  12   8   3      10582.48      10183.52       224.84 o
  14   8   3       4142.65       4377.49       143.41 o
  16   8   3       3113.04       3206.24       127.97 o
  18   8   3      46530.59      46730.86       700.70 o
  20   8   3        659.74        671.35        75.85 o
  22   8   3      46134.48      44577.01       706.46 o
  24   8   3       2036.01       2116.05       138.01 o
  26   8   3      25715.28      26198.30       516.22 o
  28   8   3       1305.19       1112.09       138.70 o
  30   8   3      17287.34      17724.81       427.93 o
 -33   9   3          6.12         47.14        51.65 o
 -31   9   3         65.87         10.65        61.74 o
 -29   9   3        194.93        147.94        57.68 o
 -27   9   3        821.31        966.95       118.69 o
 -25   9   3        786.67        729.94        80.00 o
 -23   9   3        195.94        176.37        43.70 o
 -21   9   3       4888.06       4483.90       158.20 o
 -19   9   3        248.47        305.11        53.32 o
 -17   9   3       5721.80       5072.76       157.44 o
 -15   9   3      10008.61      10539.10       231.82 o
 -13   9   3         15.76         88.37        31.11 o
 -11   9   3       9201.56       8879.67       248.38 o
  -9   9   3         84.90        132.97        30.19 o
  -7   9   3       1261.12       1249.44        71.71 o
  -5   9   3       1485.32       1891.27        57.98 o
  -3   9   3        881.56        935.54        45.43 o
  -1   9   3       3129.02       3340.97        82.64 o
   1   9   3       1718.89       1791.88        59.40 o
   3   9   3        309.63        278.40        55.91 o
   5   9   3       2672.47       2444.30       113.69 o
   7   9   3         18.45         46.18        23.20 o
   9   9   3       9349.10       8510.83       257.81 o
  11   9   3        220.03        166.13        35.72 o
  13   9   3       4444.22       4106.31       140.69 o
  15   9   3        135.94        146.68        38.51 o
  17   9   3         97.16        120.70        43.66 o
  19   9   3       4137.79       3578.11       147.56 o
  21   9   3       1425.07       1433.03       110.24 o
  23   9   3         98.39         67.92        43.21 o
  25   9   3       1162.84       1024.16       103.06 o
  27   9   3        755.12        726.11        92.23 o
  29   9   3        237.76        316.61        64.76 o
 -32  10   3        745.90        473.43       129.12 o
 -30  10   3      38291.77      37744.43       674.27 o
 -28  10   3       1238.10       1121.46       112.85 o
 -26  10   3      33774.55      34499.04       775.24 o
 -24  10   3      11161.70      11035.37       432.10 o
 -22  10   3      26035.15      25042.28       458.35 o
 -20  10   3        337.12        354.78        56.57 o
 -18  10   3      41778.32      39885.02       608.98 o
 -16  10   3         62.76         79.07        35.47 o
 -14  10   3      33745.54      32551.66       504.03 o
 -12  10   3      10664.70       9816.66       219.18 o
 -10  10   3      69705.14      67654.12       882.54 o
  -8  10   3       2256.74       2131.81        91.11 o
  -6  10   3      92568.43      91139.50      1655.79 o
  -4  10   3      25064.03      25253.10       389.16 o
  -2  10   3     131765.17     131078.56      1344.81 o
   0  10   3          6.82         28.40        17.38 o
   2  10   3      71080.71      71038.17       900.02 o
   4  10   3          0.36         78.61        52.48 o
   6  10   3      73199.55      71906.46       924.74 o
   8  10   3         62.39        100.42        50.21 o
  10  10   3      86634.67      84434.52      1083.20 o
  12  10   3        157.01        138.76        38.51 o
  14  10   3      66578.52      63384.18       876.94 o
  16  10   3       3332.84       3277.21       133.61 o
  18  10   3      45536.81      43278.62       672.86 o
  20  10   3        777.71        807.75        85.33 o
  22  10   3      24703.62      24919.02       485.49 o
  24  10   3       1787.88       1413.98       121.16 o
  26  10   3      20382.18      19952.68       444.42 o
  28  10   3       5571.47       5445.19       222.15 o
 -31  11   3        922.19        631.24       136.29 o
 -29  11   3        717.71        546.03        83.27 o
 -27  11   3          2.96         -7.38        41.00 o
 -25  11   3        872.14        890.86       107.88 o
 -23  11   3        129.05         93.93        42.67 o
 -21  11   3        925.09        927.23        87.91 o
 -19  11   3       6690.98       6495.36       196.03 o
 -17  11   3        148.65         91.38        37.64 o
 -15  11   3      12949.60      12230.83       268.62 o
 -13  11   3         34.16         95.92        32.61 o
 -11  11   3       5969.48       6046.42       169.39 o
  -9  11   3       1552.19       1378.08        82.83 o
  -7  11   3       4196.23       4573.84       139.39 o
  -5  11   3       1723.35       1795.25        86.77 o
  -3  11   3       6439.15       6441.84       246.93 o
  -1  11   3      24775.34      24320.52       382.56 o
   1  11   3       3935.40       3781.75       185.62 o
   3  11   3         78.04        164.02        34.35 o
   5  11   3       1594.04       1514.81       115.27 o
   7  11   3       6461.19       6789.18       177.98 o
   9  11   3        109.46        238.46       133.98 o
  11  11   3       6164.29       5265.15       363.49 o
  13  11   3       3118.98       3252.46       130.60 o
  15  11   3      10547.45       9800.94       246.94 o
  17  11   3       1822.71       1757.26       121.77 o
  19  11   3       7046.70       6723.53       214.78 o
  21  11   3        311.09        227.58        53.77 o
  23  11   3        381.40        479.13        75.42 o
  25  11   3        742.23        826.47       100.39 o
  27  11   3        365.37        324.02        65.36 o
 -30  12   3      21851.22      22394.54       803.39 o
 -28  12   3       1547.02       1334.68       187.56 o
 -26  12   3      13098.89      12761.06       331.50 o
 -24  12   3       2228.71       2040.50       135.54 o
 -22  12   3      29559.49      28600.00       519.25 o
 -20  12   3       1649.19       1496.16       109.79 o
 -18  12   3      47748.31      44254.89       680.53 o
 -16  12   3       1174.38       1300.58        95.07 o
 -14  12   3      20666.04      19842.67       372.12 o
 -12  12   3       9369.44       8661.11       216.38 o
 -10  12   3      56944.12      54508.09       761.82 o
  -8  12   3        391.12        286.64        46.82 o
  -6  12   3      50500.19      48591.34      1144.74 o
  -4  12   3       8861.55       7924.02       192.16 o
  -2  12   3      78043.37      77449.62      1502.77 o
   0  12   3        113.05         29.17        37.79 o
   2  12   3      54458.32      53537.30       905.29 o
   4  12   3       2684.97       2183.24        98.70 o
   6  12   3      33855.71      34066.68       524.37 o
   8  12   3          1.39         33.26        26.89 o
  10  12   3      23987.79      24163.74       422.38 o
  12  12   3        975.28       1106.61       117.89 o
  14  12   3      36409.40      35158.48       573.86 o
  16  12   3       1525.37       1366.88       104.69 o
  18  12   3      29696.69      28951.51       523.90 o
  20  12   3         95.82         81.82        43.21 o
  22  12   3      18410.19      17584.70       399.94 o
  24  12   3        760.74        663.68        88.29 o
 -27  13   3         45.56          5.87        41.96 o
 -25  13   3       8700.79       8503.45       265.64 o
 -23  13   3        828.70        706.15        88.86 o
 -21  13   3       7171.66       7383.93       352.71 o
 -19  13   3       3478.95       3859.69       203.01 o
 -17  13   3       5825.02       5620.41       187.17 o
 -15  13   3       9600.32       9089.86       238.36 o
 -13  13   3       9415.30       8975.54       231.39 o
 -11  13   3        439.91        516.59        60.64 o
  -9  13   3       7070.02       7502.99       201.44 o
  -7  13   3       2290.91       2525.36       110.39 o
  -5  13   3        641.34        886.59        96.37 o
  -3  13   3      14474.67      13925.00       724.49 o
  -1  13   3      18483.12      18473.57       428.40 o
   1  13   3       3201.79       3048.90       151.91 o
   3  13   3      15245.01      15170.16       713.73 o
   5  13   3       4440.23       4532.65       190.16 o
   7  13   3       8393.45       7978.87       209.38 o
   9  13   3       6801.37       6858.28       235.49 o
  11  13   3         71.12        186.05        46.41 o
  13  13   3       4435.29       4317.76       161.41 o
  15  13   3       4671.63       3968.49       160.10 o
  17  13   3        946.40        763.50        83.93 o
  19  13   3       6929.73       6772.88       266.80 o
  21  13   3       7492.31       7326.45       242.66 o
  23  13   3        411.68        476.85        83.65 o
 -26  14   3       5730.00       6219.75       272.63 o
 -24  14   3        475.81        526.18        75.67 o
 -22  14   3      18307.92      18093.03       400.48 o
 -20  14   3         67.58         27.08        46.13 o
 -18  14   3      20784.15      20586.87       415.86 o
 -16  14   3        684.86        557.01        73.62 o
 -14  14   3      20685.76      20698.88       404.25 o
 -12  14   3       1198.27       1195.06       116.66 o
 -10  14   3      26950.05      26357.39       565.12 o
  -8  14   3        997.24        887.70       101.06 o
  -6  14   3      29909.66      30410.26       618.56 o
  -4  14   3        111.50         65.82        53.80 o
  -2  14   3      35886.27      35789.35       702.97 o
   0  14   3          0.42         29.14        82.49 o
   2  14   3      31406.44      31677.15       639.03 o
   4  14   3        464.37        380.72        71.01 o
   6  14   3      13406.38      13007.49       362.42 o
   8  14   3         53.33         18.45        34.43 o
  10  14   3       8944.29       8739.93       235.84 o
  12  14   3        138.60        151.82        57.76 o
  14  14   3      18241.62      17608.27       372.68 o
  16  14   3       1385.81       1571.43       117.01 o
  18  14   3      18622.77      17864.36       396.18 o
  20  14   3         24.53         -6.18        67.39 o
  22  14   3      18135.16      17085.60       499.59 o
 -23  15   3        585.36        621.96       105.07 o
 -21  15   3       6989.41       6953.82       236.75 o
 -19  15   3       4999.43       5407.36       201.86 o
 -17  15   3       9482.78       8913.21       256.29 o
 -15  15   3      11147.24      10860.85       281.43 o
 -13  15   3      10609.06      10383.26       681.45 o
 -11  15   3       4297.60       4479.05       205.00 o
  -9  15   3       9926.36       9588.91       313.98 o
  -7  15   3        699.32        554.66        86.23 o
  -5  15   3      17477.31      16910.32       433.47 o
  -3  15   3      15814.50      15835.79       413.17 o
  -1  15   3      13989.29      13672.62       380.01 o
   1  15   3      15518.59      15929.16       415.83 o
   3  15   3       7704.25       7855.07       278.42 o
   5  15   3       7985.09       8004.28       283.91 o
   7  15   3       7861.17       7505.86       405.28 o
   9  15   3       5166.72       5174.81       225.67 o
  11  15   3       4790.13       4553.36       760.35 o
  13  15   3      10656.25      10349.08       339.72 o
  15  15   3       5157.48       4907.04       309.55 o
  17  15   3      11422.51      11573.38       307.56 o
  19  15   3        965.75        790.10        95.07 o
  21  15   3      11630.66      10867.31       545.16 o
 -22  16   3       9249.43       3995.44       308.45 o
 -20  16   3        270.64         -7.17       143.46 o
 -18  16   3       7327.99       7245.66       304.86 o
 -16  16   3         16.52         46.63        53.80 o
 -14  16   3       9221.01       9083.74       316.74 o
 -12  16   3          3.11        -46.63        46.63 o
 -10  16   3       9700.43      10260.12       333.73 o
  -8  16   3        194.11        126.51        55.11 o
  -6  16   3       8201.86       8447.96       746.01 o
  -4  16   3       2266.06       2413.37       167.38 o
  -2  16   3       8166.27       7800.13       297.69 o
   0  16   3        541.70        518.68        90.88 o
   2  16   3      11333.54      11651.12       360.02 o
   4  16   3         29.81         18.57        42.89 o
   6  16   3      24482.97      25021.51       598.96 o
   8  16   3        698.09        667.10       136.29 o
  10  16   3      14598.45      14301.80       418.43 o
  12  16   3        354.75        365.78       111.18 o
  14  16   3      11778.72      11714.05       382.92 o
  16  16   3         38.25        100.42        55.79 o
 -17  17   3      17202.09      18298.68       681.45 o
 -15  17   3       8143.02       7735.33       301.51 o
 -13  17   3      14085.06      14032.89       760.35 o
 -11  17   3       8654.92       7481.59       430.39 o
  -9  17   3      19577.33      19741.37       514.66 o
  -7  17   3       5814.46       5788.52       261.18 o
  -5  17   3      18207.64      18330.86       634.82 o
  -3  17   3      12919.26      12784.31       392.48 o
  -1  17   3      15899.26      15816.27       667.10 o
   1  17   3      10286.84      10864.47       491.36 o
   3  17   3      21899.03      22894.86       562.94 o
   5  17   3       4293.90       4229.52       319.20 o
   7  17   3      14413.54      14672.13       428.58 o
   9  17   3      16311.47      15828.81      1061.62 o
  11  17   3       7561.10       7735.84       306.84 o
  13  17   3      30555.70      32881.68      1040.11 o
 -12  18   3       3204.74       3851.98       286.93 o
 -10  18   3        922.88       1104.66       179.33 o
  -8  18   3       1372.95       1293.82       254.65 o
  -6  18   3       1664.39       1558.19       157.24 o
  -4  18   3       1146.59       1127.90       139.42 o
  -2  18   3        985.75        963.82       126.80 o
   0  18   3       2252.23       2091.86       176.66 o
   2  18   3        184.16        119.65        63.25 o
   4  18   3        546.30        586.42       103.89 o
   6  18   3        982.99        994.38       128.67 o
   8  18   3        897.57        832.08       172.16 o
 -38   0   4       3795.85       3995.44       301.27 o
 -36   0   4      28719.45      29366.84       954.03 o
 -34   0   4       6033.90       6351.81       258.53 o
 -32   0   4      33641.06      33910.86       702.37 o
 -30   0   4      12539.51      12769.33       441.15 o
 -28   0   4       8066.57       8202.99       265.96 o
 -26   0   4      23003.81      22779.74      1470.49 o
 -24   0   4      26546.93      26028.23       532.51 o
 -22   0   4      43196.77      43181.93       760.78 o
 -20   0   4      10358.70      10042.39       408.87 o
 -18   0   4       8253.37       8286.20       223.18 o
 -16   0   4      61683.26      59924.80      2248.78 o
 -14   0   4     108746.58     105653.54      1540.72 o
 -12   0   4     148283.92     150392.88      3869.91 o
 -10   0   4      88811.33      88379.88      1273.95 o
  -8   0   4      46720.78      45732.07       680.50 o
  -6   0   4        610.94       1296.04        57.39 o
  -4   0   4     816096.38     717314.12     14274.55 o
  -2   0   4       8610.58       8776.85       149.71 o
   0   0   4       1817.73       2722.71        68.86 o
   2   0   4      48272.25      47089.50       698.58 o
   4   0   4      80082.41      79159.11      3220.74 o
   6   0   4      56878.42      54533.62       829.01 o
   8   0   4      96654.95      98511.24      1442.23 o
  10   0   4      86246.98      84696.88      1323.44 o
  12   0   4      21500.40      21207.78       413.17 o
  14   0   4      61684.34      60875.66       984.00 o
  16   0   4       1529.88       1718.88       105.07 o
  18   0   4      44346.70      41793.29       753.10 o
  20   0   4       6057.87       6041.82       217.40 o
  22   0   4      74466.91      72229.62      1237.37 o
  24   0   4      11340.75      11654.48       480.60 o
  26   0   4      31523.74      33385.48       697.08 o
  28   0   4       4446.21       4703.24       233.13 o
  30   0   4      33850.53      34060.96       742.75 o
  32   0   4       4213.81       4773.86       240.57 o
 -37   1   4       1019.49        948.51       161.01 o
 -35   1   4        670.64        683.32        91.74 o
 -33   1   4         32.92         59.28        41.91 o
 -31   1   4         21.53         39.45        28.69 o
 -29   1   4       1541.62       1369.09        83.12 o
 -27   1   4         26.28         14.94        32.10 o
 -25   1   4        218.58        243.74        35.68 o
 -23   1   4       1023.46        967.03        63.60 o
 -21   1   4        252.20        343.99        37.90 o
 -19   1   4       3209.08       3162.80        91.40 o
 -17   1   4       5988.37       6019.34       148.06 o
 -15   1   4        148.68        165.06        29.01 o
 -13   1   4       1835.19       2491.91        67.06 o
 -11   1   4       7624.40       8271.39       129.84 o
  -9   1   4      19098.87      20523.26       260.91 o
  -7   1   4      14839.96      15630.78       187.00 o
  -5   1   4        850.59       1129.68        37.27 o
  -3   1   4      11657.73      12125.13       169.93 o
  -1   1   4      53796.55      56659.73       654.30 o
   1   1   4        127.66        232.78        16.34 o
   3   1   4      16304.31      17695.71       214.61 o
   5   1   4        829.76       1063.86        39.45 o
   7   1   4       4308.48       3869.59        85.14 o
   9   1   4        110.30        185.37        23.11 o
  11   1   4        992.08       1303.07        56.26 o
  13   1   4        876.20        807.30        63.33 o
  15   1   4         32.90         54.20        22.27 o
  17   1   4         44.02         49.79        21.77 o
  19   1   4          9.15         77.75        25.88 o
  21   1   4        258.83        262.37        50.73 o
  23   1   4        453.33        363.68        49.58 o
  25   1   4       1262.95       1301.96       104.57 o
  27   1   4        906.54        780.79        72.84 o
  29   1   4        104.03         35.03        37.27 o
  31   1   4       1031.05       1069.11       108.27 o
  33   1   4         86.63        112.46        55.86 o
 -38   2   4       6353.70       6418.79       230.21 o
 -36   2   4      21397.77      20780.93       530.97 o
 -34   2   4      15538.79      15576.24       435.42 o
 -32   2   4      26105.14      26345.12       492.83 o
 -30   2   4      15172.08      15363.78       336.72 o
 -28   2   4      17172.54      17558.60       323.03 o
 -26   2   4      20411.77      20279.78       353.43 o
 -24   2   4      55623.27      54882.12       663.13 o
 -22   2   4       6944.91       6988.96       154.63 o
 -20   2   4      36550.66      36473.70       458.81 o
 -18   2   4       3073.11       2761.38        84.10 o
 -16   2   4      21025.41      20261.19       275.72 o
 -14   2   4      51200.60      49915.92       556.25 o
 -12   2   4      36708.75      34938.85       398.44 o
 -10   2   4     173869.67     178800.08      2527.65 o
  -8   2   4      85309.62      86098.15       869.24 o
  -6   2   4     115036.24     118924.62      1271.73 o
  -4   2   4       7917.53       7223.77       129.42 o
  -2   2   4     139514.36     143635.31      1409.51 o
   0   2   4     100018.22     104965.13      1039.40 o
   2   2   4     168637.66     168593.09      3037.19 o
   4   2   4      26728.05      27200.73       311.57 o
   6   2   4      91197.79      90750.12       932.53 o
   8   2   4      25172.03      24943.39       309.11 o
  10   2   4      68488.32      66981.45       803.43 o
  12   2   4       6618.76       6083.51       127.79 o
  14   2   4     112002.70     110721.90      1671.07 o
  16   2   4      15027.27      14066.87       269.97 o
  18   2   4     105505.01     102582.47      1122.45 o
  20   2   4       6271.90       6064.97       154.28 o
  22   2   4      72018.04      66921.54       805.87 o
  24   2   4       4284.73       4145.82       136.51 o
  26   2   4      21438.32      21058.92       361.47 o
  28   2   4       1041.76        801.80        89.27 o
  30   2   4      19522.82      20241.26       536.28 o
  32   2   4       4021.20       4244.20       194.56 o
  34   2   4      22479.92      24230.87       882.30 o
 -37   3   4       5358.01       5099.06       205.49 o
 -35   3   4         36.62         16.86        45.06 o
 -33   3   4       7628.79       7562.67       237.27 o
 -31   3   4       1288.34       1341.07       187.60 o
 -29   3   4      30680.48      29502.28       517.54 o
 -27   3   4        890.55        729.98        61.15 o
 -25   3   4      23489.98      23381.93       353.07 o
 -23   3   4       4391.38       4521.85       123.02 o
 -21   3   4       5325.98       5150.18       162.59 o
 -19   3   4       2364.79       2245.47        77.27 o
 -17   3   4      41288.84      41327.34       489.76 o
 -15   3   4       1234.23       1431.26        53.30 o
 -13   3   4      15297.60      15189.77       208.89 o
 -11   3   4       1612.41       1974.77        53.86 o
  -9   3   4       7695.73       7462.68       114.86 o
  -7   3   4      32066.31      34514.50       374.50 o
  -5   3   4      57197.30      58492.40       882.12 o
  -3   3   4      12626.48      14105.57       170.82 o
  -1   3   4      95322.41      99745.68      1075.73 o
   1   3   4        338.96        481.92        24.72 o
   3   3   4      58012.11      62634.21       651.09 o
   5   3   4       7410.42       7373.20       119.07 o
   7   3   4      20245.25      20863.30       264.21 o
   9   3   4       6111.89       6289.50       144.03 o
  11   3   4      12821.07      12391.63       272.63 o
  13   3   4       1892.12       1894.90        69.26 o
  15   3   4       5033.91       4782.58       170.83 o
  17   3   4       2192.69       2338.64       101.46 o
  19   3   4      25023.58      23978.91       357.66 o
  21   3   4        389.34        372.70        51.68 o
  23   3   4       7432.76       6928.26       175.88 o
  25   3   4       1107.37        890.61        90.36 o
  27   3   4       9873.67       9702.80       274.69 o
  29   3   4       7539.54       7808.61       250.87 o
  31   3   4       5310.88       5623.12       219.42 o
  33   3   4       3126.31       3507.67       322.79 o
 -36   4   4       9612.96       9650.10       288.38 o
 -34   4   4       6386.30       6658.55       227.48 o
 -32   4   4       7243.68       7364.64       290.29 o
 -30   4   4       8445.54       8628.24       245.70 o
 -28   4   4       7214.12       7037.76       209.64 o
 -26   4   4      32711.79      31483.11       793.00 o
 -24   4   4      41456.31      40353.53       805.87 o
 -22   4   4      15058.01      14365.63       242.39 o
 -20   4   4      35455.90      34701.09       441.86 o
 -18   4   4       9258.43       9028.53       164.36 o
 -16   4   4      14433.15      14449.09       214.71 o
 -14   4   4       1227.70        895.36        43.41 o
 -12   4   4      23911.25      24345.88       297.23 o
 -10   4   4      31658.61      31760.34       361.12 o
  -8   4   4      45782.89      47410.08       506.23 o
  -6   4   4     150420.61     158597.17      1563.68 o
  -4   4   4      11056.16      11514.35       166.69 o
  -2   4   4      74414.30      75970.70       772.79 o
   0   4   4       6946.06       6792.15       108.48 o
   2   4   4      80958.51      83811.97       853.69 o
   4   4   4      12289.90      11298.25       160.48 o
   6   4   4      80069.92      82171.04       969.34 o
   8   4   4      53764.93      54950.35       602.03 o
  10   4   4      67249.15      67793.55       855.30 o
  12   4   4       1324.92       1560.35        96.23 o
  14   4   4      41054.56      40450.86       495.13 o
  16   4   4      23064.42      22016.03       320.54 o
  18   4   4      24977.19      23932.86       352.64 o
  20   4   4       1034.86       1042.04        70.70 o
  22   4   4      10780.34      11234.90       324.20 o
  24   4   4        828.02        735.94        82.83 o
  26   4   4      13897.09      14371.92       343.74 o
  28   4   4        176.97        208.62        52.78 o
  30   4   4      13716.96      14175.62       363.05 o
  32   4   4       3090.49       3519.13       189.09 o
 -37   5   4       9851.96      10644.94       523.64 o
 -35   5   4          3.83         94.75        50.18 o
 -33   5   4      11148.37      11255.40       304.72 o
 -31   5   4        830.65        761.27        85.11 o
 -29   5   4      17148.99      17011.21       381.28 o
 -27   5   4       1853.80       1520.10       107.52 o
 -25   5   4      32685.65      32522.11       537.72 o
 -23   5   4       5238.74       5373.07       168.18 o
 -21   5   4      53423.37      52307.81      1001.21 o
 -19   5   4         63.08         41.54        25.88 o
 -17   5   4      49488.04      48760.82       603.61 o
 -15   5   4       1618.86       1567.84        57.10 o
 -13   5   4      55961.23      57587.02       626.39 o
 -11   5   4       6666.70       7584.46       125.40 o
  -9   5   4      77324.87      80771.59       834.50 o
  -7   5   4        347.27        279.46        33.13 o
  -5   5   4      88049.63      90013.91      1146.14 o
  -3   5   4      18111.62      20165.69       242.62 o
  -1   5   4      33278.03      32388.96       443.13 o
   1   5   4       1945.85       2465.39        64.19 o
   3   5   4      77954.64      82290.16       847.66 o
   5   5   4         26.83         57.91        16.57 o
   7   5   4      82332.30      83926.07       878.90 o
   9   5   4      15690.78      15454.35       222.29 o
  11   5   4      74241.98      75223.01       816.98 o
  13   5   4       2255.60       2462.08        79.54 o
  15   5   4        905.15        913.60        63.16 o
  17   5   4       3183.66       2914.39        97.02 o
  19   5   4      45919.11      44492.12       672.16 o
  21   5   4       4792.57       4704.72       169.70 o
  23   5   4      30621.41      30179.80       534.15 o
  25   5   4       5325.28       5914.55       206.99 o
  27   5   4      14308.06      14222.66       461.96 o
  29   5   4       9497.75       9673.24       450.52 o
  31   5   4      12576.00      13465.86       360.26 o
 -36   6   4       4045.02       4230.08       228.08 o
 -34   6   4       1086.62       1050.56       122.51 o
 -32   6   4      11468.45      11577.65       311.43 o
 -30   6   4        976.17        809.64       151.95 o
 -28   6   4       7140.68       7302.94       239.92 o
 -26   6   4       3414.28       3282.91       140.46 o
 -24   6   4       9993.74       9636.64       242.32 o
 -22   6   4       8043.36       7792.94       205.15 o
 -20   6   4       4311.15       4220.50       141.44 o
 -18   6   4       2028.34       1963.87        91.35 o
 -16   6   4      19142.25      18695.84       374.93 o
 -14   6   4      29707.72      30553.98       372.14 o
 -12   6   4      16251.64      15849.10       216.70 o
 -10   6   4      10795.00      10639.08       158.57 o
  -8   6   4      47337.68      51162.73       554.00 o
  -6   6   4       5154.18       5049.38        93.13 o
  -4   6   4      15789.98      15914.02       206.60 o
  -2   6   4      35646.65      34860.07       392.49 o
   0   6   4      21115.42      22333.81       272.47 o
   2   6   4      50793.94      54513.35       586.07 o
   4   6   4       2523.98       2817.51        70.37 o
   6   6   4       6682.77       6770.60       122.49 o
   8   6   4       4069.04       4085.45        92.62 o
  10   6   4      12653.71      12908.95       199.69 o
  12   6   4       1377.49       1304.82        59.48 o
  14   6   4      10935.84      11085.33       195.60 o
  16   6   4       4186.06       3919.58       195.41 o
  18   6   4      30164.39      30403.99       503.56 o
  20   6   4       1413.98       1254.29        97.95 o
  22   6   4      15756.33      15006.68       336.82 o
  24   6   4       1201.87       1397.26       114.53 o
  26   6   4       9206.66       8955.98       267.66 o
  28   6   4       2959.58       3081.22       169.70 o
  30   6   4       1986.09       2044.95       150.21 o
 -35   7   4       1062.26       1065.15       125.97 o
 -33   7   4      13106.01      12881.75       339.14 o
 -31   7   4        166.82        148.99        51.66 o
 -29   7   4      34508.24      34445.72       599.91 o
 -27   7   4       1437.18       1365.59       107.57 o
 -25   7   4      25814.38      25768.15       464.27 o
 -23   7   4        134.44        334.54        55.18 o
 -21   7   4      37852.90      36951.92       651.90 o
 -19   7   4        292.37        526.39        76.73 o
 -17   7   4      57358.57      57407.06       926.61 o
 -15   7   4          9.45         42.23        24.16 o
 -13   7   4     117746.02     116857.04      1401.55 o
 -11   7   4        751.14        734.87        36.38 o
  -9   7   4      15034.54      14369.40       199.55 o
  -7   7   4         14.17         39.10        21.74 o
  -5   7   4      32105.32      30781.30       360.62 o
  -3   7   4       2796.44       3436.24        95.25 o
  -1   7   4      52526.84      52874.66       575.48 o
   1   7   4       8706.80       8920.51       144.14 o
   3   7   4      71608.67      72246.24       765.33 o
   5   7   4       6173.59       5794.07       112.03 o
   7   7   4      37383.97      36640.46       432.10 o
   9   7   4       5881.16       6050.81       121.66 o
  11   7   4      38225.57      38037.22       720.04 o
  13   7   4         57.77         90.86        33.13 o
  15   7   4      26720.23      26477.95       442.86 o
  17   7   4      33636.02      33040.40       533.65 o
  19   7   4      35966.55      35227.85       573.79 o
  21   7   4       5038.92       4851.34       176.47 o
  23   7   4      23192.22      21843.88       440.17 o
  25   7   4       4173.42       4383.29       180.81 o
  27   7   4      13211.07      12735.00       494.75 o
  29   7   4       3784.37       3699.81       187.53 o
 -34   8   4        367.43        357.16        68.86 o
 -32   8   4       1609.71       1498.85       128.00 o
 -30   8   4       1727.92       1667.96       144.61 o
 -28   8   4       1506.96       1393.98       112.85 o
 -26   8   4       5354.50       5346.30       187.34 o
 -24   8   4       1725.33       1785.06       125.36 o
 -22   8   4      25673.64      24772.64       437.80 o
 -20   8   4       2146.56       2155.83       147.87 o
 -18   8   4       4596.65       4453.75       142.49 o
 -16   8   4       4257.71       4441.82       161.01 o
 -14   8   4       9524.28       8881.14       197.41 o
 -12   8   4       6239.66       6006.16       150.83 o
 -10   8   4       9995.55      10475.72       376.03 o
  -8   8   4      36819.43      38498.37       443.72 o
  -6   8   4       4337.88       4478.94        93.08 o
  -4   8   4       4206.00       3919.11        87.51 o
  -2   8   4       5996.68       5812.20       112.11 o
   0   8   4       6555.87       7089.81       127.00 o
   2   8   4        538.72        556.88        37.22 o
   4   8   4       4057.34       4450.83        98.42 o
   6   8   4       5792.95       5638.23       130.45 o
   8   8   4       9645.17       9698.64       204.20 o
  10   8   4       8612.96       9093.01       204.12 o
  12   8   4      12970.39      12899.31       396.85 o
  14   8   4        940.10       1285.09       138.90 o
  16   8   4       1496.07       1616.09       102.10 o
  18   8   4       9147.35       9132.97       241.42 o
  20   8   4        505.34        617.30        79.56 o
  22   8   4       3185.05       3209.17       148.76 o
  24   8   4       1485.83       1222.73       111.82 o
  26   8   4       4040.39       4003.55       180.62 o
  28   8   4         31.86         99.63        50.33 o
 -33   9   4      15899.66      16332.51       481.78 o
 -31   9   4        207.30        324.37        67.29 o
 -29   9   4      33698.49      34128.95       625.37 o
 -27   9   4       2126.11       1949.70       141.69 o
 -25   9   4      61558.05      60767.08       887.27 o
 -23   9   4       3254.14       2918.76       132.01 o
 -21   9   4      51730.78      50359.29      1047.46 o
 -19   9   4         96.31        161.22        38.97 o
 -17   9   4      21414.68      21493.02       377.69 o
 -15   9   4        374.33        341.93        58.61 o
 -13   9   4      40656.34      40627.57       579.72 o
 -11   9   4        176.98        145.57        41.14 o
  -9   9   4      45805.76      46316.59       631.28 o
  -7   9   4       9555.22       9097.56       192.77 o
  -5   9   4     158523.59     159379.19      1609.60 o
  -3   9   4       1978.01       1923.14        63.96 o
  -1   9   4      82441.54      84622.48       896.50 o
   1   9   4      20689.97      20827.87       278.54 o
   3   9   4      82777.44      82574.40       881.17 o
   5   9   4      12953.71      12988.91       341.91 o
   7   9   4      83096.77      80015.26      1241.91 o
   9   9   4       3444.06       3278.50       115.96 o
  11   9   4      41209.95      40993.55       598.72 o
  13   9   4       3282.05       2986.46       121.44 o
  15   9   4      40286.95      39278.15       604.12 o
  17   9   4      21082.69      20560.82       543.33 o
  19   9   4      40268.37      39526.15      1004.80 o
  21   9   4       8143.85       7987.54       238.25 o
  23   9   4      22816.60      22189.79       453.65 o
  25   9   4       8891.61       9391.51       316.61 o
  27   9   4      18104.06      18883.21       656.83 o
 -32  10   4        123.41         94.56        55.11 o
 -30  10   4       5279.25       5314.73       257.12 o
 -28  10   4        119.58        178.37        57.17 o
 -26  10   4        334.23        337.73        63.92 o
 -24  10   4        286.47        290.37        59.27 o
 -22  10   4       2411.62       2193.61       121.31 o
 -20  10   4        943.24        904.86        80.94 o
 -18  10   4       3946.16       4222.42       146.96 o
 -16  10   4        499.37        591.84        64.79 o
 -14  10   4       1760.71       1874.93       195.08 o
 -12  10   4       6510.27       6371.66       170.21 o
 -10  10   4       7557.54       7740.98       187.34 o
  -8  10   4       2324.80       2305.19        95.07 o
  -6  10   4       1335.58        988.07        90.87 o
  -4  10   4       3665.16       3899.66       119.96 o
  -2  10   4      13289.93      13237.37       247.64 o
   0  10   4       2861.22       3063.20        85.52 o
   2  10   4       8319.87       8104.04       181.59 o
   4  10   4        876.69        829.89        63.41 o
   6  10   4       2304.22       2071.60        90.92 o
   8  10   4        712.15        813.79        68.94 o
  10  10   4       5076.68       4744.89       166.50 o
  12  10   4       1005.19       1037.81        82.83 o
  14  10   4        132.46        112.50        58.64 o
  16  10   4       1588.25       1417.75       101.75 o
  18  10   4        175.36        256.56        51.66 o
  20  10   4        929.33        999.07       107.74 o
  22  10   4       2387.57       2349.51       142.15 o
  24  10   4        200.60        217.59        57.98 o
  26  10   4        449.64        562.81        84.77 o
 -31  11   4        281.42        229.54       100.42 o
 -29  11   4       8259.58       7962.00       261.64 o
 -27  11   4       1784.67       1677.52       130.60 o
 -25  11   4      31327.22      30574.12       550.88 o
 -23  11   4        620.79        483.99        68.94 o
 -21  11   4      43022.00      42345.02       665.12 o
 -19  11   4         12.56         47.34        48.02 o
 -17  11   4      23153.37      24058.81       425.34 o
 -15  11   4         30.30         30.97        31.56 o
 -13  11   4      26292.30      24749.14       418.84 o
 -11  11   4         65.84        268.41       152.87 o
  -9  11   4      44881.13      44812.43       637.21 o
  -7  11   4       5088.61       5145.97       148.63 o
  -5  11   4      59828.52      59306.06       842.33 o
  -3  11   4        116.63        127.16        31.56 o
  -1  11   4      33235.91      35045.68       761.98 o
   1  11   4       3019.81       2815.04       101.06 o
   3  11   4      51097.77      51480.79       701.13 o
   5  11   4      18479.66      18205.78       448.12 o
   7  11   4      59538.97      57959.20       788.03 o
   9  11   4      11217.15      10576.75       239.98 o
  11  11   4      47450.89      46045.44       673.43 o
  13  11   4       5150.36       5153.71       289.91 o
  15  11   4      25334.57      24794.19       449.72 o
  17  11   4       2991.54       3207.44       143.07 o
  19  11   4      39210.52      39408.18       652.59 o
  21  11   4       9227.13       9516.08       403.02 o
  23  11   4      16480.40      16610.12       600.89 o
  25  11   4       4254.04       4290.83       193.24 o
 -30  12   4        365.48        487.77       107.60 o
 -28  12   4       1372.96       1376.87       122.44 o
 -26  12   4       1767.45       1744.00       145.62 o
 -24  12   4       3174.62       3180.17       208.54 o
 -22  12   4       4123.07       3954.38       210.88 o
 -20  12   4       7850.30       7490.82       221.02 o
 -18  12   4       4317.39       4300.11       198.71 o
 -16  12   4        369.21        388.47        55.86 o
 -14  12   4       2112.11       2190.04       110.43 o
 -12  12   4         36.39        137.67       100.42 o
 -10  12   4      14571.20      14068.62       289.47 o
  -8  12   4         99.95        108.70        34.35 o
  -6  12   4        788.88        730.76        66.26 o
  -4  12   4       1021.55       1043.71        73.80 o
  -2  12   4      14009.86      14227.84       347.19 o
   0  12   4       4109.52       4375.10       174.93 o
   2  12   4       1746.44       1376.15        80.22 o
   4  12   4       1441.04       1554.03        87.91 o
   6  12   4       2479.74       2214.16       105.91 o
   8  12   4         16.74         23.17        32.68 o
  10  12   4       5841.68       5688.20       177.55 o
  12  12   4       6009.35       5358.30       175.29 o
  14  12   4       4131.49       4038.59       154.58 o
  16  12   4       2704.59       2410.26       133.61 o
  18  12   4       3546.23       3984.25       165.66 o
  20  12   4        360.22        442.13        80.54 o
  22  12   4       3775.81       3635.01       172.14 o
  24  12   4       5416.88       5774.62       224.91 o
 -29  13   4      16929.20      14496.92       595.37 o
 -27  13   4       1891.88       2065.12       144.16 o
 -25  13   4      15875.81      15263.68       367.59 o
 -23  13   4        367.23        338.06        72.60 o
 -21  13   4      25017.33      24951.90       476.13 o
 -19  13   4        735.74        739.32        82.96 o
 -17  13   4      28619.63      27812.47       490.51 o
 -15  13   4         22.75         61.12        32.61 o
 -13  13   4      29262.88      28887.07       489.17 o
 -11  13   4        266.71        221.21        46.13 o
  -9  13   4      39222.54      39100.28       596.28 o
  -7  13   4       3595.11       3331.49       159.23 o
  -5  13   4       8929.26       9359.63       278.83 o
  -3  13   4       3757.73       3221.75       156.99 o
  -1  13   4      18587.75      18516.61       428.40 o
   1  13   4       1097.00       1110.79       106.15 o
   3  13   4      28549.81      27687.33       567.81 o
   5  13   4       1170.14       1379.19       118.47 o
   7  13   4      30275.18      29261.79       481.70 o
   9  13   4       5662.65       5807.70       180.44 o
  11  13   4      25796.19      25149.63       632.47 o
  13  13   4       1706.82       1619.44       111.66 o
  15  13   4      16007.58      16001.58       353.10 o
  17  13   4       3221.86       3399.81       154.58 o
  19  13   4      26410.58      25955.68       739.61 o
  21  13   4       7684.94       8164.94       261.88 o
  23  13   4      25295.93      26262.26       661.21 o
 -26  14   4       5283.15       5535.36       257.34 o
 -24  14   4      17378.37      17167.91       437.29 o
 -22  14   4       6213.16       5650.00       249.11 o
 -20  14   4      10370.48      10207.29       329.67 o
 -18  14   4       5478.90       4978.65       182.78 o
 -16  14   4       6987.03       6830.63       211.82 o
 -14  14   4       2555.58       2627.29       127.97 o
 -12  14   4       1815.71       1855.35       161.40 o
 -10  14   4       2466.68       2690.34       159.23 o
  -8  14   4       3622.52       3955.79       182.39 o
  -6  14   4       3959.81       3975.13       362.24 o
  -4  14   4       6424.76       6663.32       369.42 o
  -2  14   4      30491.88      30364.82       618.56 o
   0  14   4       4753.92       4632.13       200.30 o
   2  14   4       7838.97       7845.88       266.25 o
   4  14   4       6273.71       6266.54       235.49 o
   6  14   4      21700.53      20997.90       491.69 o
   8  14   4       2124.39       2281.06       215.19 o
  10  14   4       8456.67       8224.11       256.17 o
  12  14   4       6275.78       6270.32       204.12 o
  14  14   4      12323.65      12410.12       306.24 o
  16  14   4       8541.31       8781.31       336.13 o
  18  14   4       5498.39       5757.44       212.48 o
  20  14   4        459.00        573.25        85.33 o
 -25  15   4       8128.09       7890.46       408.87 o
 -23  15   4        308.19         19.24        53.08 o
 -21  15   4      10606.63      10774.26       316.12 o
 -19  15   4        967.00       1005.75       112.92 o
 -17  15   4      23445.45      22537.57       446.52 o
 -15  15   4        238.84        132.86        56.86 o
 -13  15   4      14017.75      13417.81       382.32 o
 -11  15   4       2369.15       2048.74       149.05 o
  -9  15   4      20141.74      20324.09       491.69 o
  -7  15   4       1900.08       1796.80       143.96 o
  -5  15   4      11971.18      11804.75       642.00 o
  -3  15   4          9.47         94.76        47.99 o
  -1  15   4      17244.20      16587.62       428.40 o
   1  15   4        137.31        132.87        53.08 o
   3  15   4      22321.78      22185.01       517.29 o
   5  15   4       4082.90       4582.23       212.31 o
   7  15   4      16039.92      16101.92       437.56 o
   9  15   4       1996.25       1624.47       141.75 o
  11  15   4      17142.52      17367.04       461.48 o
  13  15   4       2188.67       2182.11       437.56 o
  15  15   4      22576.62      23845.45       476.23 o
  17  15   4        960.79       1164.00       112.51 o
  19  15   4      15443.40      15813.05       471.39 o
 -22  16   4       9334.88       8019.57       408.87 o
 -20  16   4       2593.00       2345.62       236.71 o
 -18  16   4       4082.24       4029.23       322.79 o
 -16  16   4       7157.63       6974.63       275.56 o
 -14  16   4      11546.39      11534.99       419.63 o
 -12  16   4       5240.88       5122.20       230.41 o
 -10  16   4      11512.20      11468.27       380.18 o
  -8  16   4       5866.50       5790.50       245.65 o
  -6  16   4      12149.01      12354.41       369.85 o
  -4  16   4       5914.84       6087.22       250.11 o
  -2  16   4      18895.59      18285.19       789.05 o
   0  16   4      10936.19      10717.72       342.12 o
   2  16   4      20805.63      19955.32       499.13 o
   4  16   4       7728.82       8197.09       296.43 o
   6  16   4      23455.36      24427.49       570.47 o
   8  16   4       3531.07       3617.02       199.92 o
  10  16   4      12141.28      12548.33       512.88 o
  12  16   4        908.81        638.06       150.64 o
  14  16   4      10106.74      10435.16       365.09 o
  16  16   4       3960.73       3643.96       286.93 o
 -17  17   4       1629.02       1922.40       222.37 o
 -15  17   4          6.67          3.59        50.72 o
 -13  17   4       1457.13       1504.71       164.98 o
 -11  17   4        831.26        781.87       164.98 o
  -9  17   4      11683.37      12679.33       395.53 o
  -7  17   4       1539.68       1831.14       172.16 o
  -5  17   4      11109.70      11044.60       362.42 o
  -3  17   4        376.90        500.19        94.78 o
  -1  17   4        634.60        562.12       105.07 o
   1  17   4       1236.10       1181.57       137.76 o
   3  17   4       8004.22       8459.86       667.10 o
   5  17   4        226.34        317.86        76.96 o
   7  17   4       7200.17       7876.11       423.22 o
   9  17   4        570.94        639.44       113.37 o
  11  17   4       1616.13       1612.65       297.69 o
 -14  18   4       7566.77       7610.70       401.70 o
 -12  18   4      10347.33      10558.86       494.95 o
 -10  18   4      12470.24      13449.64       573.85 o
  -8  18   4      13705.30      14176.46       436.12 o
  -6  18   4       7941.13       8013.81       313.98 o
  -4  18   4       8826.93       9407.03       342.12 o
  -2  18   4      12994.39      13289.22       878.71 o
   0  18   4       9404.30       9474.91       349.54 o
   2  18   4      20915.47      22128.98       570.47 o
   4  18   4       3603.48       3323.61       240.30 o
   6  18   4      28563.18      30320.87       975.55 o
 -37   1   5       5611.78       6126.14       218.01 o
 -35   1   5      11374.03      11741.43       350.22 o
 -33   1   5      16315.90      16912.86       367.10 o
 -31   1   5      22548.45      22465.37       369.23 o
 -29   1   5      40762.20      39985.82       542.41 o
 -27   1   5       3466.28       3527.80       116.17 o
 -25   1   5      55973.42      54021.71       836.57 o
 -23   1   5      23441.12      23518.96       342.36 o
 -21   1   5      50423.25      50251.15       598.66 o
 -19   1   5      12078.60      12264.74       205.22 o
 -17   1   5     106991.69     108030.44      1129.72 o
 -15   1   5      14329.43      14087.83       206.92 o
 -13   1   5     135862.64     138958.94      1399.70 o
 -11   1   5      38039.84      38879.02       476.26 o
  -9   1   5     152439.73     161711.34      1936.10 o
  -7   1   5      37157.59      39262.33       597.44 o
  -5   1   5        685.32        615.20        44.36 o
  -3   1   5      32009.24      36272.61       539.25 o
  -1   1   5     285740.25     274183.28      4804.04 o
   1   1   5        407.46        458.32        48.44 o
   3   1   5     123383.56     123868.40      1989.95 o
   5   1   5       7408.92       6638.91       132.40 o
   7   1   5      77889.76      76404.33       809.96 o
   9   1   5        259.78        274.57        76.16 o
  11   1   5      56720.46      55952.77       636.53 o
  13   1   5      11943.88      12254.57       208.76 o
  15   1   5     100651.27      99334.08      1079.35 o
  17   1   5       2894.67       3065.69       102.79 o
  19   1   5      60469.16      60389.84       728.91 o
  21   1   5         19.80         73.15        29.11 o
  23   1   5      45781.30      44441.34       596.94 o
  25   1   5         57.81         63.25        31.26 o
  27   1   5      20782.84      20615.82       367.08 o
  29   1   5         70.80        110.87        45.56 o
  31   1   5      27522.26      29507.55       569.97 o
  33   1   5         87.31         50.21       121.94 o
 -38   2   5         33.50          7.17        34.60 o
 -36   2   5       5898.59       5753.01       210.89 o
 -34   2   5         28.79         38.30        36.81 o
 -32   2   5       4030.54       4152.43       165.55 o
 -30   2   5       1454.80       1420.95        86.82 o
 -28   2   5         50.81        110.06        29.48 o
 -26   2   5         53.84         -1.01        20.03 o
 -24   2   5       2691.63       2717.66        96.74 o
 -22   2   5        104.07         88.95        21.06 o
 -20   2   5      10559.76      10883.58       219.49 o
 -18   2   5      14832.91      15582.16       236.29 o
 -16   2   5      22518.72      23322.73       305.44 o
 -14   2   5       3635.80       4109.06        94.92 o
 -12   2   5      11700.29      11719.73       168.60 o
 -10   2   5      22718.96      23546.45       308.53 o
  -8   2   5      18769.46      19577.92       230.24 o
  -6   2   5      26844.79      29247.71       317.66 o
  -4   2   5        201.89        213.70        16.57 o
  -2   2   5       2039.15       2348.92        47.63 o
   0   2   5      10952.46      11241.29       145.23 o
   2   2   5      55417.57      59486.32       619.94 o
   4   2   5      14099.44      15315.70       202.15 o
   6   2   5      18414.33      19354.01       251.68 o
   8   2   5      12653.17      13677.31       230.51 o
  10   2   5       1906.61       2130.68        72.55 o
  12   2   5        590.83        549.08        45.45 o
  14   2   5        388.73        326.35        37.02 o
  16   2   5       2703.15       2639.15        91.66 o
  18   2   5        833.98        874.63        69.37 o
  20   2   5         28.36         94.52        53.84 o
  22   2   5       7074.98       6970.85       229.85 o
  24   2   5        773.74        878.99        73.88 o
  26   2   5        498.30        407.51        55.90 o
  28   2   5       4872.19       5190.25       199.79 o
  30   2   5       2083.70       2056.94       144.83 o
  32   2   5        508.56        593.13        89.41 o
 -37   3   5       4318.34       4501.00       245.97 o
 -35   3   5       7465.43       7626.76       245.70 o
 -33   3   5      17717.89      17690.51       386.52 o
 -31   3   5      10712.02      10592.12       274.57 o
 -29   3   5      14690.86      14650.48       324.29 o
 -27   3   5       6661.17       6736.57       165.43 o
 -25   3   5      32243.16      32075.81       443.15 o
 -23   3   5      16476.17      15880.17       320.26 o
 -21   3   5      41341.59      40577.05       504.12 o
 -19   3   5      15172.67      14663.29       253.66 o
 -17   3   5      36523.35      38184.90       458.96 o
 -15   3   5       9086.51       9377.43       155.89 o
 -13   3   5      53032.80      54110.43       588.84 o
 -11   3   5      57432.23      60190.98       636.08 o
  -9   3   5     116482.34     121125.29      1773.56 o
  -7   3   5     105501.71     111587.36      1547.28 o
  -5   3   5     102211.57     101047.62      1313.86 o
  -3   3   5         50.91         69.03        13.46 o
  -1   3   5     207541.92     212742.36      2078.33 o
   1   3   5      24116.50      25415.95       397.58 o
   3   3   5     106154.16     107526.81      1087.04 o
   5   3   5      38030.45      42004.70       468.25 o
   7   3   5      37523.70      36726.22       427.17 o
   9   3   5       5398.09       5433.54       113.67 o
  11   3   5      73198.75      73523.70       804.83 o
  13   3   5        284.18        217.07        31.98 o
  15   3   5      52169.86      51406.28       616.57 o
  17   3   5      11777.52      12016.24       222.70 o
  19   3   5      11000.09      11593.42       266.09 o
  21   3   5        367.36        525.99        75.23 o
  23   3   5      29095.88      28867.69       437.32 o
  25   3   5        557.62        533.46        95.30 o
  27   3   5      31197.05      31225.08       572.83 o
  29   3   5         80.07        145.46        49.48 o
  31   3   5      21207.86      22244.40       588.31 o
 -38   4   5       1467.84       1843.50       215.19 o
 -36   4   5       9350.73       9196.35       278.83 o
 -34   4   5          5.24        -43.04        54.10 o
 -32   4   5       1858.73       2015.97       147.02 o
 -30   4   5        742.73        742.48        80.07 o
 -28   4   5      14871.16      14677.02       322.67 o
 -26   4   5       3179.53       3092.55       130.60 o
 -24   4   5       7504.08       7714.84       206.32 o
 -22   4   5         24.21         24.12        20.03 o
 -20   4   5      38829.66      38008.27       474.16 o
 -18   4   5        360.56        293.99        32.67 o
 -16   4   5      16415.57      15948.33       245.38 o
 -14   4   5       8817.47       9656.65       156.30 o
 -12   4   5      21083.25      21385.01       268.49 o
 -10   4   5       4304.69       4647.35        88.35 o
  -8   4   5      29989.95      31037.17       366.52 o
  -6   4   5       8285.31       8896.86       128.53 o
  -4   4   5      80497.09      82505.60       958.87 o
  -2   4   5        201.72        423.14        31.08 o
   0   4   5      43077.78      43106.01       464.32 o
   2   4   5       8694.10       8148.89       265.40 o
   4   4   5       7155.13       6451.04       113.51 o
   6   4   5      10159.35      10055.24       184.59 o
   8   4   5      26859.76      27433.05       341.97 o
  10   4   5      11169.88      10857.87       181.35 o
  12   4   5      34300.50      33598.65       423.28 o
  14   4   5        874.83       1010.75        60.46 o
  16   4   5      24517.27      23861.60       346.87 o
  18   4   5       2047.75       2131.84       133.56 o
  20   4   5      11468.08      11511.33       230.04 o
  22   4   5       3089.08       3184.18       143.53 o
  24   4   5       5307.97       5778.40       230.68 o
  26   4   5       2662.04       2600.76       148.98 o
  28   4   5       3496.36       3484.71       162.86 o
  30   4   5       4346.58       4556.20       195.91 o
  32   4   5       2381.62       2460.39       286.93 o
 -37   5   5       6138.56       6186.31       271.33 o
 -35   5   5       6628.34       6796.27       234.51 o
 -33   5   5      13797.23      14098.58       344.81 o
 -31   5   5       6001.69       5672.35       275.97 o
 -29   5   5       6120.62       6353.88       204.20 o
 -27   5   5       3250.84       3647.38       145.60 o
 -25   5   5      19820.79      20298.66       383.15 o
 -23   5   5        239.20        244.63        44.29 o
 -21   5   5       5277.60       5269.33       156.94 o
 -19   5   5       9478.90       9351.00       172.15 o
 -17   5   5      16332.40      16341.17       239.80 o
 -15   5   5       2865.74       2624.66        74.55 o
 -13   5   5      33788.52      33876.10       397.40 o
 -11   5   5       8505.31       8583.03       138.19 o
  -9   5   5      53972.31      54653.32       660.22 o
  -7   5   5      11128.25      11459.98       165.91 o
  -5   5   5      41764.75      41199.03       449.92 o
  -3   5   5       1538.43       2002.56       137.03 o
  -1   5   5      61552.62      66404.38       694.86 o
   1   5   5         49.61         83.75        15.84 o
   3   5   5      38053.32      37971.31       497.31 o
   5   5   5       7086.88       7620.10       132.22 o
   7   5   5      13277.71      12313.94       229.49 o
   9   5   5       9041.12       9130.90       158.56 o
  11   5   5      22882.59      22789.73       330.47 o
  13   5   5       1724.71       1954.21        75.16 o
  15   5   5      57307.08      55843.72       660.79 o
  17   5   5       1024.10        832.65        63.40 o
  19   5   5      20323.24      19600.34       391.34 o
  21   5   5        834.61        897.35        88.08 o
  23   5   5      15149.21      14780.91       401.70 o
  25   5   5         44.84         45.43        42.83 o
  27   5   5      13172.69      13226.15       340.86 o
  29   5   5        654.36        624.21        88.95 o
  31   5   5      18143.30      19130.77      1187.15 o
 -36   6   5      12630.28      13153.65       420.90 o
 -34   6   5        410.03        493.38       123.05 o
 -32   6   5      13665.66      13520.42       335.09 o
 -30   6   5       2115.77       1833.03       123.81 o
 -28   6   5      34795.11      34022.94       916.55 o
 -26   6   5       3199.01       3549.95       234.83 o
 -24   6   5      13972.41      14071.95       303.93 o
 -22   6   5       1629.98       1747.66       101.06 o
 -20   6   5      34062.77      33608.72       512.97 o
 -18   6   5       4862.60       4868.39       167.89 o
 -16   6   5      53528.79      52728.24       599.59 o
 -14   6   5       8708.15       9686.41       159.57 o
 -12   6   5      82819.14      83716.88       879.67 o
 -10   6   5      26130.44      28340.85       344.77 o
  -8   6   5      27107.32      27434.82       327.05 o
  -6   6   5      13579.41      12909.17       187.40 o
  -4   6   5      79918.52      83458.98       982.55 o
  -2   6   5       3562.08       3466.32        78.51 o
   0   6   5      27175.66      26878.04       349.00 o
   2   6   5      11584.29      12043.49       177.23 o
   4   6   5      48823.77      50299.20       643.84 o
   6   6   5      26707.46      25693.45       323.88 o
   8   6   5      49175.88      50132.81       570.30 o
  10   6   5      26700.75      27956.32       360.04 o
  12   6   5      64134.16      63676.83       842.67 o
  14   6   5       8618.82       8524.32       228.74 o
  16   6   5      31774.46      30493.31       497.80 o
  18   6   5      27475.87      26714.76       466.44 o
  20   6   5      21192.29      20055.94       483.51 o
  22   6   5      10004.52       9455.11       260.91 o
  24   6   5      11536.39      10724.08       292.52 o
  26   6   5       8770.04       8669.62       267.79 o
  28   6   5        653.60        520.38        77.29 o
  30   6   5      13456.57      14322.24       378.05 o
 -35   7   5       3961.12       3977.42       181.85 o
 -33   7   5         58.15        -23.70        40.85 o
 -31   7   5       2222.17       2189.08       139.71 o
 -29   7   5       5297.89       5339.12       192.77 o
 -27   7   5       3360.02       3551.45       149.89 o
 -25   7   5      12146.31      12480.58       290.56 o
 -23   7   5        104.10        128.70        38.97 o
 -21   7   5        110.23        243.34        44.04 o
 -19   7   5        692.12        836.84        68.86 o
 -17   7   5       5936.97       5863.30       156.02 o
 -15   7   5       8711.45       8534.40       189.06 o
 -13   7   5      10369.36      10222.13       203.63 o
 -11   7   5      12029.11      12091.09       181.80 o
  -9   7   5       2527.68       2530.02        81.79 o
  -7   7   5       5333.08       5212.08       102.42 o
  -5   7   5      13168.00      13306.49       190.17 o
  -3   7   5        773.49        754.63        40.66 o
  -1   7   5      21007.22      21662.97       275.92 o
   1   7   5       1626.13       2011.80        62.69 o
   3   7   5       9625.32      10084.17       162.69 o
   5   7   5         25.83         81.59        31.06 o
   7   7   5       8710.89       8555.79       152.84 o
   9   7   5        839.99        747.41        47.23 o
  11   7   5       4262.83       4286.38       107.98 o
  13   7   5       7742.37       7603.51       194.05 o
  15   7   5      30516.16      29006.50       477.07 o
  17   7   5        570.60        576.13        83.38 o
  19   7   5      11293.93      11629.98       281.37 o
  21   7   5        572.82        583.55        74.55 o
  23   7   5       3264.61       3318.97       158.61 o
  25   7   5        468.80        655.04        83.27 o
  27   7   5       1062.59        884.77        98.90 o
  29   7   5        473.18        439.37        76.40 o
 -34   8   5        162.45        198.62        78.94 o
 -32   8   5      20862.37      20679.32       446.77 o
 -30   8   5         19.58         -8.45        39.88 o
 -28   8   5      26444.01      26540.67       498.50 o
 -26   8   5         21.38         -3.66        31.04 o
 -24   8   5      19553.43      18696.64       371.33 o
 -22   8   5      26045.82      25014.98       601.37 o
 -20   8   5      36904.23      35805.89       552.73 o
 -18   8   5      19104.13      19019.20       341.64 o
 -16   8   5      40302.55      40166.33       576.26 o
 -14   8   5       7754.76       7565.28       177.89 o
 -12   8   5      47812.04      48647.91       653.60 o
 -10   8   5       1003.41        821.34        58.71 o
  -8   8   5      29216.05      29802.45       383.08 o
  -6   8   5        371.20        299.57        34.17 o
  -4   8   5      74978.02      75289.81       801.00 o
  -2   8   5      28285.69      27776.81       374.80 o
   0   8   5      32335.41      31285.37       379.14 o
   2   8   5      34234.52      35288.52       422.06 o
   4   8   5      88325.62      89846.04       950.74 o
   6   8   5       5640.85       5610.15       119.40 o
   8   8   5      59726.04      58854.13       907.57 o
  10   8   5        123.69        129.39        34.35 o
  12   8   5      78961.45      74332.03       976.08 o
  14   8   5       9822.88       9712.38       233.13 o
  16   8   5      25143.15      24304.99       434.39 o
  18   8   5      15918.88      15541.68       371.37 o
  20   8   5      18798.89      18718.40       435.38 o
  22   8   5       6997.42       7169.10       296.62 o
  24   8   5      19284.60      19417.74       426.29 o
  26   8   5       8944.10       9103.59       281.37 o
  28   8   5      11697.92      11690.99       335.30 o
 -35   9   5        114.55         64.56        43.04 o
 -33   9   5         96.93         35.87        64.56 o
 -31   9   5         36.64         11.31        44.04 o
 -29   9   5       5581.97       5211.60       198.21 o
 -27   9   5       6091.47       6219.05       209.09 o
 -25   9   5        468.35        482.54        64.23 o
 -23   9   5       1847.15       1796.83       111.37 o
 -21   9   5         72.81        113.00        39.30 o
 -19   9   5       5370.00       5139.60       239.23 o
 -17   9   5        269.09        344.46        49.35 o
 -15   9   5         56.08         54.14        28.40 o
 -13   9   5       2320.03       2314.89        96.87 o
 -11   9   5        397.63        405.15        58.16 o
  -9   9   5        217.69        187.15        36.81 o
  -7   9   5        474.70        597.46        52.35 o
  -5   9   5      13669.26      13899.30       208.46 o
  -3   9   5        466.22        410.99        35.60 o
  -1   9   5       3234.84       3278.86        87.60 o
   1   9   5        507.23        627.02        43.62 o
   3   9   5        767.06        763.79        47.23 o
   5   9   5       4694.80       4744.00       133.73 o
   7   9   5       1826.15       1685.90        86.77 o
   9   9   5         12.09         42.66        27.39 o
  11   9   5        140.43        143.46        38.51 o
  13   9   5       1187.50       1128.31        85.33 o
  15   9   5      13729.50      12779.30       285.58 o
  17   9   5        466.00        466.01        64.24 o
  19   9   5       3117.21       2623.70       140.69 o
  21   9   5       1780.31       1490.95       118.53 o
  23   9   5        172.45        174.77        68.25 o
  25   9   5       1461.18       1600.43       130.83 o
  27   9   5          4.86         24.29        42.67 o
 -32  10   5      20298.69      19970.46       878.71 o
 -30  10   5        721.64        758.05       141.48 o
 -28  10   5      38338.10      37087.06       692.74 o
 -26  10   5         29.86         96.87        44.73 o
 -24  10   5      24356.37      23863.79       639.39 o
 -22  10   5       1938.33       1675.45       108.47 o
 -20  10   5      48450.16      45620.74       683.60 o
 -18  10   5       1979.44       2092.80       107.16 o
 -16  10   5      62033.93      60673.04       828.76 o
 -14  10   5       8341.21       8238.89       200.48 o
 -12  10   5      94611.04      93570.95      1412.39 o
 -10  10   5       9995.06      10149.62       220.13 o
  -8  10   5      64394.93      63216.05       828.79 o
  -6  10   5      22961.13      23166.83       372.40 o
  -4  10   5      98889.89      98355.31      1040.42 o
  -2  10   5      19605.65      19647.19       320.96 o
   0  10   5     102314.46     102137.11      1079.34 o
   2  10   5       9270.71       9099.20       197.04 o
   4  10   5      87062.07      86293.72      1083.35 o
   6  10   5      11799.67      10801.06       278.83 o
   8  10   5      36608.85      36801.78       550.40 o
  10  10   5      18398.29      18319.79       340.66 o
  12  10   5      28323.76      27806.47       464.77 o
  14  10   5      28495.34      27478.56       538.93 o
  16  10   5      19987.90      20419.35       417.00 o
  18  10   5       9093.52       9156.88       252.43 o
  20  10   5      16129.33      15759.53       361.44 o
  22  10   5       1224.22       1090.49       111.55 o
  24  10   5      14359.03      14993.94       372.68 o
  26  10   5       8150.85       8210.17       275.95 o
 -31  11   5          9.02         49.79        42.89 o
 -29  11   5        128.93        125.51        68.47 o
 -27  11   5          5.51        -36.09        36.09 o
 -25  11   5       8962.78       9014.63       258.47 o
 -23  11   5       1911.55       1859.42       119.65 o
 -21  11   5       4330.07       4192.89       158.44 o
 -19  11   5        213.08        213.91        49.33 o
 -17  11   5       1588.70       1569.34        97.59 o
 -15  11   5         49.90         66.32        32.61 o
 -13  11   5        561.94        498.04        59.27 o
 -11  11   5        709.64        744.48        66.46 o
  -9  11   5       1996.60       1773.18        94.68 o
  -7  11   5       6418.77       6386.70       168.18 o
  -5  11   5        475.86        587.81        64.16 o
  -3  11   5       2595.00       2678.64       103.54 o
  -1  11   5        682.09        974.21        67.95 o
   1  11   5       8014.36       8271.25       248.68 o
   3  11   5        627.71        562.53        56.79 o
   5  11   5        507.49        544.61        70.88 o
   7  11   5        687.46        769.76        68.71 o
   9  11   5         10.56         78.90        33.13 o
  11  11   5      10390.13      10515.94       248.42 o
  13  11   5       2021.41       1844.72       111.66 o
  15  11   5       1466.87       1527.22       106.24 o
  17  11   5       1358.55       1246.46       102.45 o
  19  11   5        419.30        408.58        67.56 o
  21  11   5        147.69        200.71        51.17 o
  23  11   5       1571.00       1433.81       126.44 o
  25  11   5        838.04        836.53       102.10 o
 -28  12   5      19974.47      20259.54       442.16 o
 -26  12   5       1279.40       1450.38       122.07 o
 -24  12   5      24056.88      23549.12       463.38 o
 -22  12   5        412.92        402.88        63.82 o
 -20  12   5      43693.61      42233.14       666.30 o
 -18  12   5       5280.06       5162.01       173.67 o
 -16  12   5      51652.94      49479.27       728.15 o
 -14  12   5       7406.69       6842.06       221.22 o
 -12  12   5      36353.75      35727.91      1201.50 o
 -10  12   5       2697.49       2503.53       111.34 o
  -8  12   5      25749.09      25404.54       424.76 o
  -6  12   5       8517.72       8411.08       205.49 o
  -4  12   5      38174.96      38087.73       918.16 o
  -2  12   5       5193.64       4572.58       177.31 o
   0  12   5      34084.66      32634.04       615.88 o
   2  12   5      10350.28      10144.33       225.71 o
   4  12   5      25689.81      24801.55       722.69 o
   6  12   5      18213.74      17573.77       358.33 o
   8  12   5      28903.61      28833.14       478.65 o
  10  12   5      13006.27      12459.54       356.69 o
  12  12   5      22301.23      21423.60       405.73 o
  14  12   5      14985.05      14670.86       326.70 o
  16  12   5      11285.62      11096.58       481.79 o
  18  12   5      11068.75      11681.20       443.88 o
  20  12   5      13702.57      13653.64       340.47 o
  22  12   5       3500.80       3387.67       228.71 o
  24  12   5       7181.06       6211.94       394.52 o
 -27  13   5        499.41        392.48        69.61 o
 -25  13   5       5293.42       5335.71       202.92 o
 -23  13   5       3215.99       2934.46       151.70 o
 -21  13   5      16283.12      15327.27       347.78 o
 -19  13   5        430.64        356.24        62.90 o
 -17  13   5       8491.67       8521.27       233.77 o
 -15  13   5       3817.87       3474.54       181.95 o
 -13  13   5       6294.64       5922.99       182.78 o
 -11  13   5        648.67        722.58        72.22 o
  -9  13   5       7588.76       7910.58       209.64 o
  -7  13   5      12952.97      12405.45       331.97 o
  -5  13   5      10548.66      10880.07       541.57 o
  -3  13   5       2959.15       2528.27       136.67 o
  -1  13   5       4698.94       5043.21       197.04 o
   1  13   5        146.79        211.93        55.11 o
   3  13   5       5099.81       5222.05       202.70 o
   5  13   5       1705.44       1842.67       103.01 o
   7  13   5       9983.07      10467.56       408.87 o
   9  13   5        263.22        316.72        53.52 o
  11  13   5      20999.20      19984.54       390.48 o
  13  13   5        870.62        972.44        92.07 o
  15  13   5       6984.45       6880.62       220.13 o
  17  13   5        150.93        158.29        49.05 o
  19  13   5        185.84        190.00        58.95 o
  21  13   5       1068.90       1185.79       179.74 o
 -26  14   5        169.05         -7.17        86.08 o
 -24  14   5      14598.34      14026.42       350.80 o
 -22  14   5         73.55        122.35        50.60 o
 -20  14   5      17074.65      17107.18       377.90 o
 -18  14   5       4407.30       4316.00       168.89 o
 -16  14   5      23380.73      22329.86       430.27 o
 -14  14   5       2611.76       2533.39       128.16 o
 -12  14   5      13554.83      13700.14       382.92 o
 -10  14   5       3824.08       3838.53       193.67 o
  -8  14   5      13694.80      13861.68       367.08 o
  -6  14   5         43.56         81.44        42.89 o
  -4  14   5      22159.27      21645.03       581.02 o
  -2  14   5        114.04         75.32        45.65 o
   0  14   5      17887.54      17811.08       792.63 o
   2  14   5       6138.38       5958.91       261.82 o
   4  14   5      16843.77      17425.71       433.12 o
   6  14   5      12210.21      11549.71       334.65 o
   8  14   5      11260.06      10756.85       331.50 o
  10  14   5       4434.59       4267.12       162.24 o
  12  14   5       9079.68       9022.56       262.36 o
  14  14   5       5160.09       5153.97       190.14 o
  16  14   5       6058.57       6096.35       331.19 o
  18  14   5       6714.50       6746.54       231.85 o
  20  14   5      12013.07      12279.32       407.72 o
 -23  15   5        387.60        386.86       111.18 o
 -21  15   5       6637.59       6536.64       282.80 o
 -19  15   5       4488.79       4548.35       182.47 o
 -17  15   5      10196.30      10072.67       316.54 o
 -15  15   5       5447.95       5094.95       222.48 o
 -13  15   5      18109.77      18315.91       792.63 o
 -11  15   5        783.64        977.08       113.37 o
  -9  15   5      15496.98      15955.82       420.17 o
  -7  15   5       2924.51       2989.21       167.15 o
  -5  15   5       8191.32       8649.30       466.25 o
  -3  15   5       1559.44       1552.82       200.85 o
  -1  15   5      35966.40      36992.82       732.60 o
   1  15   5       2380.98       2202.64       156.99 o
   3  15   5      24262.98      24630.98       557.32 o
   5  15   5       2382.04       2217.78       156.99 o
   7  15   5      12125.60      12596.04       509.29 o
   9  15   5        420.94        420.06       121.94 o
  11  15   5       2034.14       1854.31       156.26 o
  13  15   5       1398.01       1471.99       146.05 o
  15  15   5      12376.96      12400.79       363.14 o
  17  15   5         55.21         49.56        53.08 o
  19  15   5       7497.57       6800.14       423.22 o
 -22  16   5        579.32        753.18       121.94 o
 -20  16   5      12628.74      12717.98       530.81 o
 -18  16   5       2372.31       2550.36       229.54 o
 -16  16   5       6115.59       6524.13       419.63 o
 -14  16   5         40.59        -22.65        47.99 o
 -12  16   5       6948.18       7029.78       609.72 o
 -10  16   5       2882.42       2776.01       179.58 o
  -8  16   5       3480.83       3499.95       197.26 o
  -6  16   5        294.15        199.94        96.84 o
  -4  16   5       8339.76       8248.64       293.66 o
  -2  16   5       2082.50       2014.36       200.85 o
   0  16   5       7711.34       7911.74       286.28 o
   2  16   5        778.46        956.67       116.66 o
   4  16   5       8068.55       8100.58       296.43 o
   6  16   5        570.40        541.46       100.42 o
   8  16   5       7543.75       7964.76       301.00 o
  10  16   5       2868.55       2916.20       254.65 o
  12  16   5       2878.14       3391.91       214.45 o
  14  16   5       3467.42       3694.17       286.93 o
 -19  17   5       9397.54       9791.34       451.91 o
 -15  17   5       8566.10       8973.60       437.56 o
 -13  17   5      32075.67      33320.84       867.95 o
 -11  17   5       4713.76       4884.91       344.31 o
  -9  17   5      23977.22      24637.29       590.50 o
  -7  17   5       1778.43       1657.67       233.13 o
  -5  17   5      20172.27      19331.62       503.75 o
  -3  17   5       2479.89       2504.32       181.75 o
  -1  17   5      37024.62      39758.24       813.50 o
   1  17   5       4854.01       5197.54       243.31 o
   3  17   5      23945.05      24478.38       875.12 o
   5  17   5       1100.88        982.49       121.42 o
   7  17   5      21132.95      21328.79       552.59 o
   9  17   5       2405.78       2404.64       187.46 o
  11  17   5      23703.62      23355.75       817.74 o
 -14  18   5         18.43         71.73        50.21 o
 -12  18   5        400.22        272.58        86.08 o
 -10  18   5       1139.84        968.37       179.33 o
  -8  18   5         32.70         71.73       100.42 o
  -6  18   5         34.38          7.17        86.08 o
  -4  18   5       1651.28       1693.38       167.15 o
  -2  18   5        144.96        121.94        65.94 o
   0  18   5       2898.68       3000.38       444.73 o
   2  18   5         16.35        -64.56        64.56 o
   4  18   5         96.17        186.50       100.42 o
   6  18   5        197.62        179.33        93.25 o
 -38   0   6       7059.50       7646.57       423.22 o
 -36   0   6      21363.52      21655.71       767.53 o
 -34   0   6       5088.45       5483.88       235.82 o
 -32   0   6      48579.05      47953.63       900.21 o
 -30   0   6       2482.95       2707.87       152.17 o
 -28   0   6      17797.33      17989.27       448.32 o
 -26   0   6        856.12        942.75       121.94 o
 -24   0   6      13792.24      13061.30       710.14 o
 -22   0   6       1989.52       2140.30       308.45 o
 -20   0   6      74026.01      74156.42      1162.66 o
 -18   0   6       5920.05       6174.53       190.09 o
 -16   0   6     112942.95     114546.06      2112.49 o
 -14   0   6      37613.43      40856.02       975.55 o
 -12   0   6      64968.78      62506.31       935.03 o
 -10   0   6      23792.33      25466.16       620.48 o
  -8   0   6       1248.11       1047.28        43.04 o
  -6   0   6      69908.42      77649.25      1657.00 o
  -4   0   6      57069.77      49630.96      1104.66 o
  -2   0   6       2529.26       3005.55        93.25 o
   0   0   6     159442.70     150513.52      2833.39 o
   2   0   6       8153.20       8724.41       190.95 o
   4   0   6     106418.63     103531.44      2686.34 o
   6   0   6       6038.55       5978.60       167.15 o
   8   0   6      50529.71      49831.02       803.64 o
  10   0   6       6897.16       7180.49       202.89 o
  12   0   6     134007.61     129111.84      1913.90 o
  14   0   6         47.57         89.66        35.51 o
  16   0   6     150450.22     145613.81      2175.09 o
  18   0   6       9831.75       9052.63       278.42 o
  20   0   6      41644.25      40309.66       770.77 o
  22   0   6       5232.23       4959.81       258.23 o
  24   0   6      30768.89      31114.05       669.30 o
  26   0   6      15753.08      15289.42       431.05 o
  28   0   6      30741.78      32419.34       719.77 o
  30   0   6       4805.88       5343.77       256.11 o
 -39   1   6         42.55        -31.56        68.14 o
 -37   1   6          0.96          3.28        46.82 o
 -35   1   6         59.67         79.02        45.18 o
 -33   1   6         17.38        -27.65        27.65 o
 -31   1   6        635.28        748.33        67.06 o
 -29   1   6        121.44        108.32        47.63 o
 -27   1   6       1739.83       1864.02        90.41 o
 -25   1   6        453.57        452.13        48.64 o
 -23   1   6        150.73        289.00        40.38 o
 -21   1   6        262.57        333.30        38.62 o
 -19   1   6       1694.62       1786.25        74.55 o
 -17   1   6        535.63        483.08        41.41 o
 -15   1   6       5425.12       5233.09       107.85 o
 -13   1   6       8964.70       8691.03       138.59 o
 -11   1   6      10710.59      11200.37       157.13 o
  -9   1   6         31.97        133.42        22.78 o
  -7   1   6       1888.45       1925.00        54.43 o
  -5   1   6       2363.11       2324.82        55.76 o
  -3   1   6        115.64        264.60        23.86 o
  -1   1   6      53047.47      56987.45       669.35 o
   1   1   6       3875.84       4698.97        94.10 o
   3   1   6       9578.98       9675.15       145.47 o
   5   1   6         86.65         97.38        19.67 o
   7   1   6        473.16        465.75        37.53 o
   9   1   6       1737.33       1785.79        75.85 o
  11   1   6        379.03        462.91        41.84 o
  13   1   6       4159.95       4233.73       192.58 o
  15   1   6        494.80        559.97        51.54 o
  17   1   6        203.40        287.40        41.55 o
  19   1   6       8674.01       8178.34       201.89 o
  21   1   6        893.49        706.18        96.29 o
  23   1   6       1487.50       1591.75        97.12 o
  25   1   6       1153.30       1208.66        87.41 o
  27   1   6        486.43        509.90        61.12 o
  29   1   6       2704.83       2793.59       160.10 o
  31   1   6        132.66        169.47        55.06 o
 -38   2   6       1722.73       1989.72       137.76 o
 -36   2   6      15880.25      16136.27       371.29 o
 -34   2   6       2692.00       2764.68       146.17 o
 -32   2   6      38939.90      38200.07       627.86 o
 -30   2   6      15185.38      15134.49       280.08 o
 -28   2   6      32618.35      32956.69       464.97 o
 -26   2   6      16217.64      15771.88       271.24 o
 -24   2   6      61402.86      60570.64       715.08 o
 -22   2   6       8065.75       8348.78       254.70 o
 -20   2   6      65639.17      65745.16       897.57 o
 -18   2   6        160.54        206.05        48.66 o
 -16   2   6      38463.33      37018.73       439.89 o
 -14   2   6       7860.98       8437.01       141.43 o
 -12   2   6      65258.87      65256.95       712.52 o
 -10   2   6       8538.81       9015.63       132.09 o
  -8   2   6     159583.45     167451.42      2926.94 o
  -6   2   6       4941.24       4951.32       110.33 o
  -4   2   6     169898.84     173636.80      1992.94 o
  -2   2   6         34.18        136.84        27.18 o
   0   2   6     213889.19     208054.09      2273.42 o
   2   2   6       6708.95       6664.27       109.75 o
   4   2   6      54932.83      53382.27       579.00 o
   6   2   6       4224.63       4663.33       100.15 o
   8   2   6      22929.76      20512.43       279.52 o
  10   2   6      23655.94      24137.04       325.27 o
  12   2   6      38559.71      36377.44       458.03 o
  14   2   6       1413.66       1269.83        89.04 o
  16   2   6      57229.38      55207.46       666.95 o
  18   2   6        259.18        271.02        43.48 o
  20   2   6      43987.97      43432.43       574.47 o
  22   2   6       3467.44       3454.25       124.19 o
  24   2   6      30367.23      30202.66       462.15 o
  26   2   6       6126.08       6194.43       182.14 o
  28   2   6      19106.85      19653.74       433.42 o
  30   2   6        937.53        975.84       107.52 o
  32   2   6       8347.18       9690.91       523.64 o
 -37   3   6       2788.42       2833.88       159.68 o
 -35   3   6       3398.53       3377.71       158.51 o
 -33   3   6       3350.82       3365.11       152.41 o
 -31   3   6       5697.81       5422.30       187.28 o
 -29   3   6       2374.14       2136.80       119.96 o
 -27   3   6      13095.00      13144.08       246.56 o
 -25   3   6        262.11        285.61        41.55 o
 -23   3   6       6997.45       6929.42       156.48 o
 -21   3   6       5478.54       5362.21       163.59 o
 -19   3   6       6802.01       6737.65       139.82 o
 -17   3   6       2520.57       2415.09        75.58 o
 -15   3   6      10663.94      10539.67       224.67 o
 -13   3   6      23772.84      24963.18       387.03 o
 -11   3   6      12181.51      12052.28       169.94 o
  -9   3   6       7790.92       8062.02       120.88 o
  -7   3   6      28318.29      29468.77       735.54 o
  -5   3   6       2197.24       2106.29        57.98 o
  -3   3   6      13215.85      12283.33       159.08 o
  -1   3   6        799.77        807.72        50.73 o
   1   3   6      36331.67      38057.68       420.66 o
   3   3   6      12903.09      12405.51       175.62 o
   5   3   6       7689.51       7853.82       134.82 o
   7   3   6      22349.62      23471.49       303.52 o
   9   3   6       1039.24        996.77       102.50 o
  11   3   6       5874.64       5249.81       122.58 o
  13   3   6       3884.92       3959.72       112.85 o
  15   3   6       9060.66       8553.30       177.84 o
  17   3   6       9577.51       9656.81       199.92 o
  19   3   6      28418.38      27052.71       535.05 o
  21   3   6       9081.38       9094.78       207.13 o
  23   3   6       9042.01       9040.60       213.52 o
  25   3   6       6600.10       6470.93       219.42 o
  27   3   6       3305.41       3061.74       162.65 o
  29   3   6        829.22        807.08        96.87 o
  31   3   6       2278.52       2324.10       286.93 o
 -38   4   6       4847.90       4820.35       322.79 o
 -36   4   6       7369.30       7782.72       249.71 o
 -34   4   6       6153.17       6047.82       212.41 o
 -32   4   6      20293.00      20818.86       423.40 o
 -30   4   6       6007.82       5895.04       195.64 o
 -28   4   6      13567.35      13307.19       409.40 o
 -26   4   6       3823.80       3977.92       146.96 o
 -24   4   6      34222.40      34194.29       458.13 o
 -22   4   6        759.22        880.64        64.19 o
 -20   4   6      31888.66      32002.22       413.40 o
 -18   4   6       4793.37       5048.85       172.60 o
 -16   4   6      46536.17      47476.63       544.45 o
 -14   4   6         87.46        151.20        21.06 o
 -12   4   6      61462.33      62980.64       693.69 o
 -10   4   6      30088.73      32626.90       372.78 o
  -8   4   6     118234.62     123240.53      1257.95 o
  -6   4   6      10047.38      10573.93       148.06 o
  -4   4   6      76620.15      77757.66      1197.23 o
  -2   4   6       9003.61       9759.19       143.88 o
   0   4   6      83135.29      86520.30       888.46 o
   2   4   6       1524.91       1482.07        56.14 o
   4   4   6      26487.10      26335.75       321.08 o
   6   4   6        641.34        643.48        40.26 o
   8   4   6      21438.11      21359.88       289.04 o
  10   4   6        163.72        204.47        43.50 o
  12   4   6      50673.03      50032.68       592.05 o
  14   4   6        443.25        416.46        43.62 o
  16   4   6      20791.23      20064.18       313.83 o
  18   4   6        899.33        753.71        63.14 o
  20   4   6      45976.03      44482.59       588.40 o
  22   4   6        681.41        715.14        82.25 o
  24   4   6      28262.50      27688.50       520.36 o
  26   4   6       1508.41       1721.34       127.85 o
  28   4   6      17907.06      19545.81       437.60 o
  30   4   6        230.65        182.20        57.17 o
 -37   5   6       4144.60       4081.52       301.27 o
 -35   5   6      10323.12      10494.05       297.51 o
 -33   5   6       4035.02       3887.23       170.67 o
 -31   5   6      12020.86      11961.17       300.48 o
 -29   5   6       7011.33       7240.93       217.61 o
 -27   5   6      23380.97      23042.88       428.07 o
 -25   5   6        602.35        596.22        67.83 o
 -23   5   6      49544.95      47905.13       690.10 o
 -21   5   6      16801.08      16340.89       309.13 o
 -19   5   6      51665.02      52035.12       605.61 o
 -17   5   6      17215.98      16939.54       248.01 o
 -15   5   6      36858.49      37400.59       795.15 o
 -13   5   6       1932.48       2153.54        64.11 o
 -11   5   6       5055.22       4547.23       144.95 o
  -9   5   6       1568.89       1425.29        47.56 o
  -7   5   6      54308.59      56632.23       603.66 o
  -5   5   6      22492.33      23149.74       279.31 o
  -3   5   6      51594.24      50597.51       544.46 o
  -1   5   6       4195.90       3622.96        77.98 o
   1   5   6        731.20        549.38        86.12 o
   3   5   6      24549.13      25390.50       313.95 o
   5   5   6      33020.73      34505.94       409.92 o
   7   5   6      33469.18      35622.86       427.96 o
   9   5   6      28560.27      29597.91       440.62 o
  11   5   6      37933.85      36713.59       458.37 o
  13   5   6       9486.54       9702.05       186.06 o
  15   5   6      43852.01      41528.88       528.13 o
  17   5   6      17239.19      16459.19       280.03 o
  19   5   6       9683.33       9495.72       248.27 o
  21   5   6       7076.30       7044.59       218.09 o
  23   5   6       4056.30       4217.26       173.84 o
  25   5   6       7631.87       8292.27       258.13 o
  27   5   6       9067.92       9501.66       287.12 o
  29   5   6       1449.79       1553.57       137.27 o
 -36   6   6       2812.96       2962.51       286.93 o
 -34   6   6       1034.85       1025.46       105.91 o
 -32   6   6       8544.75       8070.11       353.44 o
 -30   6   6       3031.01       2911.10       144.91 o
 -28   6   6      17212.28      17788.16       471.42 o
 -26   6   6       9322.45       9130.42       239.30 o
 -24   6   6      27356.76      27237.03       465.14 o
 -22   6   6         26.87          6.49        30.59 o
 -20   6   6       4613.67       4399.32       139.46 o
 -18   6   6        206.34        313.44        42.67 o
 -16   6   6      25145.93      25044.16       328.12 o
 -14   6   6        179.19        129.95        33.13 o
 -12   6   6      27470.79      27523.51       338.71 o
 -10   6   6       4501.45       4800.58        97.67 o
  -8   6   6      46119.19      47546.79       525.87 o
  -6   6   6       3287.94       3420.21        91.11 o
  -4   6   6      38381.54      40039.48       450.78 o
  -2   6   6      12710.42      13978.31       196.28 o
   0   6   6      15906.48      15688.26       215.47 o
   2   6   6         11.63         64.36        44.46 o
   4   6   6      54978.92      57125.72       629.53 o
   6   6   6       3904.25       4274.13       100.63 o
   8   6   6      14160.20      14312.12       219.83 o
  10   6   6        380.36        387.42        40.00 o
  12   6   6      38289.43      38242.18       563.63 o
  14   6   6       3863.95       3724.35       109.98 o
  16   6   6       8479.46       8029.00       215.12 o
  18   6   6          2.38          1.56        34.18 o
  20   6   6      13149.69      13177.22       311.91 o
  22   6   6       2551.66       2417.46       139.14 o
  24   6   6      13579.02      14001.16       345.00 o
  26   6   6          8.47          2.25        33.43 o
  28   6   6      24039.62      25005.37       522.72 o
 -35   7   6      17059.77      17258.58       695.79 o
 -33   7   6       3095.07       3158.54       166.25 o
 -31   7   6      26520.71      26514.19       507.81 o
 -29   7   6       3884.38       4129.77       166.30 o
 -27   7   6      41339.58      41310.85       657.93 o
 -25   7   6       1794.40       1749.87       108.70 o
 -23   7   6      13359.20      13134.99       284.53 o
 -21   7   6      11049.34      10718.42       241.46 o
 -19   7   6      26405.26      26018.41       420.39 o
 -17   7   6      18976.92      18781.05       325.57 o
 -15   7   6      58594.04      60390.64       867.35 o
 -13   7   6       8493.11       8406.28       147.04 o
 -11   7   6      51341.57      51577.64       578.09 o
  -9   7   6      31652.80      32610.90       388.48 o
  -7   7   6       4545.53       4237.30       107.09 o
  -5   7   6      19406.05      18830.92       250.27 o
  -3   7   6      21342.22      21116.39       273.45 o
  -1   7   6       4070.16       3504.00        84.90 o
   1   7   6      26417.99      26358.04       330.38 o
   3   7   6      19298.10      19579.92       265.02 o
   5   7   6      35933.65      36701.62       442.21 o
   7   7   6      40998.41      41294.32       493.29 o
   9   7   6      13950.60      13739.10       220.26 o
  11   7   6      55792.20      53174.61       770.34 o
  13   7   6       8704.46       8443.39       210.66 o
  15   7   6      47379.08      45509.12       674.38 o
  17   7   6      25580.15      25072.97       450.71 o
  19   7   6      23680.55      23449.48       463.15 o
  21   7   6       9625.16       9293.25       342.27 o
  23   7   6      14688.58      15236.10       361.21 o
  25   7   6      17475.58      18845.30       424.93 o
  27   7   6      14535.51      14860.85       549.04 o
 -34   8   6        249.21        373.00       121.94 o
 -32   8   6        124.98         66.30        49.48 o
 -30   8   6         71.35         64.09        72.59 o
 -28   8   6       3472.55       3578.47       155.13 o
 -26   8   6        162.78        186.06        48.93 o
 -24   8   6      13296.20      13328.82       297.50 o
 -22   8   6        493.26        609.04       109.74 o
 -20   8   6      12962.26      12553.49       268.29 o
 -18   8   6          7.06          8.68        29.10 o
 -16   8   6      11428.88      11199.85       232.87 o
 -14   8   6        461.34        546.77        54.58 o
 -12   8   6        463.99        654.92        56.79 o
 -10   8   6       3088.14       3346.54        85.38 o
  -8   8   6        247.35        262.20        38.42 o
  -6   8   6       1836.90       1870.58        61.76 o
  -4   8   6       5941.03       6309.40       123.07 o
  -2   8   6       5542.37       5841.26       117.95 o
   0   8   6       1295.95       1213.21        55.16 o
   2   8   6        182.80        251.58        40.53 o
   4   8   6       9927.42       9905.02       195.16 o
   6   8   6       1602.94       1771.42        68.40 o
   8   8   6      16633.94      16007.25       282.65 o
  10   8   6       1019.07        928.54        72.87 o
  12   8   6      17063.83      16795.79       322.18 o
  14   8   6        960.81        998.70        82.62 o
  16   8   6       9282.59       9115.15       237.07 o
  18   8   6        498.20        458.75        64.55 o
  20   8   6        894.40        808.02       129.59 o
  22   8   6         70.79         63.98        39.75 o
  24   8   6       1357.19       1273.41       116.68 o
  26   8   6        102.45        136.39        56.79 o
  28   8   6       1791.26       2510.60       286.93 o
 -33   9   6       3308.74       3342.68       301.27 o
 -31   9   6      29343.02      28429.28       683.84 o
 -29   9   6       2484.02       2359.06       144.16 o
 -27   9   6      43344.62      42916.24       691.99 o
 -25   9   6       2203.39       2272.36       126.75 o
 -23   9   6      22649.50      22841.22       561.78 o
 -21   9   6       9944.04       9779.37       238.75 o
 -19   9   6      44372.40      43551.33       641.42 o
 -17   9   6       7354.56       7532.24       190.09 o
 -15   9   6      39410.33      39674.92       577.38 o
 -13   9   6      14883.15      14464.04       273.88 o
 -11   9   6      42209.71      42807.88       754.48 o
  -9   9   6      17449.51      18134.00       310.57 o
  -7   9   6      39443.20      40293.98       477.41 o
  -5   9   6      34458.29      35054.31       424.23 o
  -3   9   6      35194.10      34986.61       452.56 o
  -1   9   6      23485.17      23148.56       309.97 o
   1   9   6      47213.16      48388.71       561.01 o
   3   9   6      18606.08      19223.58       274.73 o
   5   9   6      14844.30      15757.35       346.75 o
   7   9   6      20976.37      21248.93       359.67 o
   9   9   6      22956.64      22153.58       379.07 o
  11   9   6      27726.16      27291.09       450.81 o
  13   9   6       8956.61       9520.47       235.41 o
  15   9   6      15030.17      14671.39       315.46 o
  17   9   6       4341.38       4757.88       172.43 o
  19   9   6      21331.22      20693.79       419.41 o
  21   9   6      11558.85      11405.23       301.81 o
  23   9   6      24315.11      24791.42       500.66 o
  25   9   6      10014.93       9629.73       357.64 o
  27   9   6      20128.10      21289.88       810.56 o
 -32  10   6         46.73        121.94        78.90 o
 -30  10   6          2.36        -27.26        47.75 o
 -28  10   6         39.56        191.57        55.30 o
 -26  10   6         58.09         36.52        42.42 o
 -24  10   6        453.41        526.03        67.22 o
 -22  10   6        424.90        339.85        59.82 o
 -20  10   6        814.26       1023.05        83.27 o
 -18  10   6        220.49        197.77        54.83 o
 -16  10   6       4724.09       4503.37       144.91 o
 -14  10   6        394.01        426.95        52.56 o
 -12  10   6       2007.54       1924.60        93.51 o
 -10  10   6         55.52        112.76        35.72 o
  -8  10   6       3161.22       3414.41       118.12 o
  -6  10   6       6480.96       6434.92       163.69 o
  -4  10   6         13.16         54.52        24.04 o
  -2  10   6       2522.41       2406.72        80.40 o
   0  10   6       2284.36       2370.85        80.64 o
   2  10   6      11038.86      11442.57       284.37 o
   4  10   6        430.27        542.45        55.12 o
   6  10   6       1037.57        933.74        72.60 o
   8  10   6         93.64         67.37        30.19 o
  10  10   6        725.43        555.47        62.24 o
  12  10   6       2171.04       2210.89       140.70 o
  14  10   6        675.22        612.36        90.68 o
  16  10   6        118.42        185.69        47.44 o
  18  10   6       1070.25       1081.77       195.80 o
  20  10   6        979.48       1172.26       106.09 o
  22  10   6        311.82        290.16        61.01 o
  24  10   6        621.35        580.69        83.27 o
  26  10   6        414.94        473.43       129.12 o
 -31  11   6      14598.09      16103.70       667.10 o
 -29  11   6       2266.64       2024.57       181.75 o
 -27  11   6      23455.07      24300.42      1822.09 o
 -25  11   6        703.68        683.95        82.50 o
 -23  11   6      27522.98      27425.90       495.03 o
 -21  11   6      10108.98       9727.17       250.13 o
 -19  11   6      23039.41      22237.35       409.33 o
 -17  11   6        812.28        912.73        86.64 o
 -15  11   6      37038.88      36122.80       559.08 o
 -13  11   6       5375.37       5657.59       166.05 o
 -11  11   6      47663.15      47207.09       669.27 o
  -9  11   6      13774.31      13765.83       274.98 o
  -7  11   6      98515.86      97807.28      1223.34 o
  -5  11   6      56171.70      58162.25       781.86 o
  -3  11   6      19610.23      19503.53       336.52 o
  -1  11   6       5123.82       5265.09       144.16 o
   1  11   6      12323.71      12360.93       248.02 o
   3  11   6       8567.24       8826.83       262.97 o
   5  11   6       7722.09       8442.16       203.94 o
   7  11   6      16734.03      16723.79       321.36 o
   9  11   6      38814.29      37361.80       576.44 o
  11  11   6      31661.18      30762.51       508.86 o
  13  11   6      13038.07      12872.27       293.52 o
  15  11   6      20442.74      19814.25       395.59 o
  17  11   6       7603.81       7753.95       292.44 o
  19  11   6      13852.38      14082.26       338.95 o
  21  11   6      18621.83      19778.22       432.92 o
  23  11   6      16557.82      16798.57       402.91 o
 -28  12   6       4582.43       4883.22       645.58 o
 -26  12   6       1258.37       1475.66       159.23 o
 -24  12   6       9918.83       9762.10       269.30 o
 -22  12   6       2216.77       2216.48       130.45 o
 -20  12   6        930.67       1135.80        95.82 o
 -18  12   6       5137.27       4828.43       199.29 o
 -16  12   6        418.09        644.87       130.35 o
 -14  12   6         67.07        116.48        34.69 o
 -12  12   6       2310.27       2435.48       286.93 o
 -10  12   6       1387.77       1386.36        90.51 o
  -8  12   6      27301.43      27548.30       450.95 o
  -6  12   6         77.13        135.06        35.72 o
  -4  12   6       1053.28       1160.42       150.64 o
  -2  12   6       6333.76       6081.67       210.08 o
   0  12   6         89.29        117.91        60.97 o
   2  12   6       3980.23       3773.82       128.94 o
   4  12   6      11835.25      11353.54       249.71 o
   6  12   6       7200.73       7041.38       233.15 o
   8  12   6      12732.39      12853.48       282.42 o
  10  12   6        309.76        214.49        45.18 o
  12  12   6       6015.78       5739.42       186.00 o
  14  12   6        639.81        536.90        71.71 o
  16  12   6       6815.58       7032.69       271.50 o
  18  12   6        329.52        330.66        60.76 o
  20  12   6       4649.87       4577.93       193.06 o
  22  12   6        159.97        207.44        54.01 o
 -27  13   6       8353.42       8582.83       341.67 o
 -25  13   6       4646.83       4584.27       239.93 o
 -23  13   6      15733.16      15470.68      1108.25 o
 -21  13   6       3649.62       3185.08       152.73 o
 -19  13   6      13818.39      13289.30       408.06 o
 -17  13   6      10704.31      10591.60       264.77 o
 -15  13   6      20910.42      20707.77       395.06 o
 -13  13   6       8772.99       9094.35       339.55 o
 -11  13   6       9239.33       9432.62       235.08 o
  -9  13   6       2796.83       3011.90       125.44 o
  -7  13   6      17899.37      18257.40       422.96 o
  -5  13   6      12209.15      12414.96       329.22 o
  -3  13   6      19180.72      19948.62       448.35 o
  -1  13   6       9414.37       9948.74       291.35 o
   1  13   6      15746.23      16327.31       400.32 o
   3  13   6      28982.53      29636.95       597.94 o
   5  13   6      16020.60      16145.53       322.87 o
   7  13   6      19236.44      21022.64       496.64 o
   9  13   6      22833.09      23127.46       427.57 o
  11  13   6      16770.85      17391.58       361.23 o
  13  13   6       8391.41       8468.49       242.21 o
  15  13   6       9551.90       9462.43       264.99 o
  17  13   6      12299.62      12567.31       320.79 o
  19  13   6      14984.62      15406.29       388.48 o
  21  13   6       4486.91       4213.54       230.41 o
 -24  14   6       8572.22       8894.45       343.90 o
 -22  14   6       1363.55       1300.53       315.62 o
 -20  14   6      12280.89      12528.20       311.25 o
 -18  14   6        251.90        169.25        52.35 o
 -16  14   6      14234.13      14020.80       362.87 o
 -14  14   6        657.56        768.69        82.17 o
 -12  14   6      20133.02      20074.48       492.00 o
 -10  14   6        152.93        264.83        63.25 o
  -8  14   6      22364.07      21580.13       488.50 o
  -6  14   6       1553.55       1465.40       123.57 o
  -4  14   6       7098.63       7212.52       253.00 o
  -2  14   6          4.55          0.00        50.21 o
   0  14   6      13660.03      13721.01       810.57 o
   2  14   6         84.80         40.51        42.89 o
   4  14   6      18938.14      18446.96       681.45 o
   6  14   6          3.69         21.52        43.04 o
   8  14   6      20773.73      20508.01       494.05 o
  10  14   6       2882.76       2981.54       139.71 o
  12  14   6      20755.47      21330.04       440.60 o
  14  14   6       1935.07       2049.63       134.57 o
  16  14   6       8804.38       9060.42       271.28 o
  18  14   6       2538.34       2681.92       158.51 o
 -23  15   6      17606.94      19310.09       781.87 o
 -21  15   6       2890.98       2933.87       205.00 o
 -19  15   6       8661.99       8547.02       376.59 o
 -17  15   6       4488.78       4734.99       182.03 o
 -15  15   6      11994.93      12070.18       358.41 o
 -13  15   6       6690.28       6767.72       257.34 o
 -11  15   6      14292.99      14382.24       388.98 o
  -9  15   6       6489.01       6954.75       383.76 o
  -7  15   6       8517.78       9109.89       437.56 o
  -5  15   6       6572.94       6562.00       250.11 o
  -3  15   6      13660.34      13656.38       380.01 o
  -1  15   6       5362.71       6054.90       235.49 o
   1  15   6      13693.77      14050.69       385.09 o
   3  15   6       5220.28       4991.38       272.58 o
   5  15   6      12462.92      12524.15       365.09 o
   7  15   6       8216.00       8923.29       312.03 o
   9  15   6       7789.31       8496.91       303.19 o
  11  15   6       7980.87       8106.39       301.00 o
  13  15   6       2730.61       2485.21       215.19 o
  15  15   6       3240.56       3319.78       170.95 o
  17  15   6       5672.31       6149.01       271.04 o
 -22  16   6       3663.81       4103.04       315.62 o
 -18  16   6       2252.92       2245.19       251.06 o
 -16  16   6      12549.72      12610.38       573.85 o
 -14  16   6        533.21        299.18        74.07 o
 -12  16   6      22507.01      22105.57       534.23 o
 -10  16   6        348.07        355.01        83.58 o
  -8  16   6      18976.16      19021.07       483.42 o
  -6  16   6       3033.08       3099.92       183.84 o
  -4  16   6      10165.71      10120.10       331.50 o
  -2  16   6        272.83        290.51        76.08 o
   0  16   6      17859.97      18834.97       481.14 o
   2  16   6       1338.65       1478.87       141.75 o
   4  16   6      22089.54      22186.56       749.59 o
   6  16   6         41.56        191.37        66.25 o
   8  16   6      17883.12      18906.89       893.06 o
  10  16   6         12.60         -7.50        53.08 o
  12  16   6      19027.23      19889.57       526.85 o
  14  16   6          6.75        114.77        93.25 o
 -13  17   6       5111.54       4870.56       344.31 o
 -11  17   6       1107.79       1061.62       186.50 o
  -9  17   6       1857.68       1778.94       236.71 o
  -7  17   6       2202.40       1900.97       163.39 o
  -5  17   6       5139.98       5009.51       235.49 o
  -3  17   6       2026.14       1984.57       167.15 o
  -1  17   6       5650.23       6337.66       437.56 o
   1  17   6       5901.85       6483.88       273.33 o
   3  17   6         44.57         66.43        58.16 o
   5  17   6       5084.98       5638.09       344.31 o
   7  17   6       1077.64        983.27       132.63 o
   9  17   6       4597.44       4354.10       308.45 o
  11  17   6       1922.90       1951.09       236.71 o
  -2  18   6        257.62        279.75       121.94 o
   0  18   6      10025.83       9891.76       487.77 o
   2  18   6        936.60       1262.47       200.85 o
   4  18   6       9036.15       9877.42       487.77 o
   6  18   6        448.89        537.99       136.29 o
 -37   1   7        148.13        130.26        63.25 o
 -35   1   7      27189.09      27369.17       507.70 o
 -33   1   7        652.07        753.26        69.74 o
 -31   1   7      25624.99      26597.74       411.23 o
 -29   1   7       5932.51       5983.50       158.39 o
 -27   1   7      38513.05      39219.29       520.32 o
 -25   1   7       2513.95       2610.16        95.63 o
 -23   1   7      54758.45      53479.82       820.00 o
 -21   1   7        987.47        921.23        57.91 o
 -19   1   7      75535.70      73498.05      1380.13 o
 -17   1   7        707.41        652.07        43.22 o
 -15   1   7      33564.96      33086.28       391.69 o
 -13   1   7       1474.93       1585.92        49.73 o
 -11   1   7      59984.95      62037.52       649.16 o
  -9   1   7      31290.15      36780.59       432.78 o
  -7   1   7      54042.38      50224.97       966.77 o
  -5   1   7       3462.02       3802.76       124.19 o
  -3   1   7     180155.33     177331.89      2040.52 o
  -1   1   7      10285.19      10895.37       161.17 o
   1   1   7     141149.00     140539.98      1406.64 o
   3   1   7      23466.09      25176.22       350.77 o
   5   1   7     123735.71     124822.41      1802.55 o
   7   1   7       3100.17       3186.96        86.72 o
   9   1   7      84423.32      81938.86       892.38 o
  11   1   7       8359.93       8096.40       164.01 o
  13   1   7      96157.96      93031.26      1023.57 o
  15   1   7       1577.83       1551.99        80.64 o
  17   1   7      56164.17      53153.60       660.72 o
  19   1   7       9585.87       9167.32       205.17 o
  21   1   7      25155.46      24320.38       389.78 o
  23   1   7      10999.12      10867.27       242.71 o
  25   1   7      33254.94      33849.37       513.46 o
  27   1   7       2990.61       2948.34       136.08 o
  29   1   7      22577.09      23613.69       495.44 o
  31   1   7       1187.65       1456.15       229.54 o
 -38   2   7        677.83        361.02       380.18 o
 -36   2   7        580.14        609.35       103.89 o
 -34   2   7       4016.25       4071.84       208.55 o
 -32   2   7       1337.86       1185.60        98.90 o
 -30   2   7        926.45       1113.46       106.07 o
 -28   2   7       2212.80       2126.40        95.51 o
 -26   2   7      11496.39      11180.80       247.87 o
 -24   2   7        117.86        157.99        30.30 o
 -22   2   7       3639.77       3656.09       107.10 o
 -20   2   7       5751.29       6014.03       157.19 o
 -18   2   7        313.17        376.17        36.38 o
 -16   2   7      27275.14      28046.28       351.54 o
 -14   2   7       5084.70       4939.70       131.49 o
 -12   2   7      41939.36      44246.68       684.37 o
 -10   2   7       1495.68       1823.40        46.36 o
  -8   2   7       8907.80       8658.67       152.85 o
  -6   2   7      48967.31      52726.52       654.95 o
  -4   2   7      17376.93      17733.24       258.57 o
  -2   2   7       1230.57       1436.62        41.37 o
   0   2   7         37.06         61.28        13.65 o
   2   2   7        118.76        194.64        21.06 o
   4   2   7      17923.06      18009.53       241.42 o
   6   2   7       7390.89       9056.43       155.49 o
   8   2   7         35.21         62.76        17.93 o
  10   2   7       5995.26       5633.33       161.74 o
  12   2   7       5023.85       5128.25       135.63 o
  14   2   7       5418.87       5394.27       163.61 o
  16   2   7       5651.98       5566.77       146.85 o
  18   2   7         87.85         75.32        28.03 o
  20   2   7       4500.64       4700.30       143.72 o
  22   2   7       2310.38       2305.31       141.84 o
  24   2   7       2298.39       2265.79       116.09 o
  26   2   7        724.65        669.26        85.33 o
  28   2   7       3150.94       3417.76       181.70 o
  30   2   7        646.13        553.85        87.46 o
 -37   3   7       1526.79       1369.35       143.96 o
 -35   3   7      16422.53      16828.03       470.98 o
 -33   3   7       2403.79       2463.83       137.27 o
 -31   3   7      15612.48      15739.42       342.71 o
 -29   3   7       2393.52       2473.72       123.33 o
 -27   3   7      26409.60      26590.84       392.81 o
 -25   3   7      12341.80      12726.16       232.47 o
 -23   3   7      48580.58      48452.88       590.45 o
 -21   3   7       4930.55       5012.79       123.77 o
 -19   3   7      61463.25      62673.52       706.65 o
 -17   3   7       2130.86       2238.34        71.40 o
 -15   3   7      64764.26      66499.52       719.57 o
 -13   3   7       6325.08       7216.56       126.41 o
 -11   3   7      41374.30      40903.49       455.01 o
  -9   3   7       3746.49       4104.38        77.34 o
  -7   3   7      69255.01      70430.09       726.51 o
  -5   3   7        590.52        765.31        26.95 o
  -3   3   7     189932.03     196235.89      2203.53 o
  -1   3   7        412.01        480.52        32.10 o
   1   3   7      74677.81      76149.28       937.00 o
   3   3   7         15.33         90.33        24.66 o
   5   3   7      46795.23      47132.26       609.76 o
   7   3   7      14406.33      14694.02       220.68 o
   9   3   7      21627.53      21187.60       296.40 o
  11   3   7      11018.55      11279.52       201.50 o
  13   3   7      63696.44      63767.87       740.90 o
  15   3   7       1472.01       1404.12        82.83 o
  17   3   7      28759.18      28438.99       414.83 o
  19   3   7         39.53         81.34        29.69 o
  21   3   7      31495.27      32371.42       476.54 o
  23   3   7       5321.07       5540.44       179.12 o
  25   3   7      17495.67      17857.76       398.90 o
  27   3   7       6882.08       6995.96       357.93 o
  29   3   7      25393.58      27055.42       546.57 o
 -38   4   7       5980.91       5838.94       358.66 o
 -36   4   7         33.80        108.88        70.47 o
 -34   4   7       3946.27       3772.96       210.08 o
 -32   4   7       2728.52       2524.02       137.49 o
 -30   4   7       3896.15       3782.25       260.84 o
 -28   4   7       5867.04       5925.76       185.74 o
 -26   4   7      30408.47      30973.48       544.45 o
 -24   4   7       8522.67       8513.32       178.72 o
 -22   4   7      15842.85      15684.77       254.75 o
 -20   4   7       9722.04       9564.55       178.72 o
 -18   4   7      13225.92      12417.35       203.59 o
 -16   4   7       7155.56       6924.96       133.19 o
 -14   4   7      14752.40      15368.43       217.94 o
 -12   4   7        170.96        166.65        35.20 o
 -10   4   7      11765.54      11807.28       167.42 o
  -8   4   7      11120.34      11013.93       225.71 o
  -6   4   7      37136.07      39624.59       434.42 o
  -4   4   7      26553.30      27221.04       315.86 o
  -2   4   7      25682.61      26946.56       436.73 o
   0   4   7       5790.05       5712.38       103.32 o
   2   4   7      30354.95      31617.06       373.03 o
   4   4   7      14161.96      13528.73       206.04 o
   6   4   7      14029.64      14786.97       217.76 o
   8   4   7      14462.96      13942.45       218.03 o
  10   4   7       4169.87       4321.26       112.61 o
  12   4   7       1135.15       1072.63        63.28 o
  14   4   7       7836.65       7305.22       164.40 o
  16   4   7      21984.85      21819.90       339.21 o
  18   4   7       3170.94       2808.09       162.55 o
  20   4   7       7157.77       7334.09       185.90 o
  22   4   7       2446.27       2501.51       140.43 o
  24   4   7      11499.89      12436.32       318.72 o
  26   4   7       2218.80       2065.10       142.15 o
  28   4   7       7888.66       8487.55       274.69 o
 -37   5   7         78.92        136.29        64.56 o
 -35   5   7       7353.78       7110.46       408.87 o
 -33   5   7        664.73        511.62        95.97 o
 -31   5   7      13522.82      13564.38       319.37 o
 -29   5   7       1891.09       1961.10       119.16 o
 -27   5   7      24951.84      24295.99       438.72 o
 -25   5   7          9.30         53.61        27.39 o
 -23   5   7      10926.01      10793.65       242.57 o
 -21   5   7         84.31        122.91        34.92 o
 -19   5   7      15707.37      15013.48       320.96 o
 -17   5   7          8.95         25.18        17.38 o
 -15   5   7      32129.88      31768.29       388.41 o
 -13   5   7         20.44         52.51        15.73 o
 -11   5   7      52869.73      53760.50       586.55 o
  -9   5   7       1808.58       2060.99        61.09 o
  -7   5   7      54256.65      55518.38       615.00 o
  -5   5   7       2061.71       1946.29        54.45 o
  -3   5   7      37846.78      38391.65       514.57 o
  -1   5   7        283.73        297.73        27.01 o
   1   5   7      52588.37      54049.44       591.02 o
   3   5   7       1581.79       1857.46        60.92 o
   5   5   7      54142.54      54918.79       613.86 o
   7   5   7       4925.04       4582.57       107.75 o
   9   5   7      15460.58      15239.90       289.90 o
  11   5   7       3850.73       3808.34       107.85 o
  13   5   7      18466.84      18334.38       287.53 o
  15   5   7       1329.44       1263.42        74.10 o
  17   5   7      14796.25      14664.28       357.20 o
  19   5   7       2736.53       2589.38       134.76 o
  21   5   7      22374.01      21438.18       430.35 o
  23   5   7       3427.64       3020.16       184.35 o
  25   5   7      13796.66      13926.05       350.12 o
  27   5   7       4488.85       4556.11       196.62 o
  29   5   7      10183.56      10817.10       545.16 o
 -36   6   7       3345.45       3780.25       294.10 o
 -34   6   7       8904.17       9486.01       351.18 o
 -32   6   7      12497.68      12635.92       397.56 o
 -30   6   7      14826.84      14278.07       581.02 o
 -28   6   7      20448.14      19846.58       395.42 o
 -26   6   7      12304.68      12261.99       281.03 o
 -24   6   7      19291.70      19132.22       522.09 o
 -22   6   7       8070.04       8442.60       207.55 o
 -20   6   7      16571.28      15900.18       297.06 o
 -18   6   7      23694.77      23255.09       377.65 o
 -16   6   7      10299.93      10109.07       173.37 o
 -14   6   7      24986.72      25698.91       328.14 o
 -12   6   7       7231.76       7222.68       130.59 o
 -10   6   7      17343.43      17341.96       294.04 o
  -8   6   7      71554.73      76115.18       804.03 o
  -6   6   7       9172.54       8813.16       197.75 o
  -4   6   7      64273.91      65132.57       696.79 o
  -2   6   7      27015.10      27262.66       331.79 o
   0   6   7      56537.41      57487.05       628.78 o
   2   6   7      16830.52      16820.96       235.83 o
   4   6   7      42877.86      43572.25       505.62 o
   6   6   7      13269.42      13296.23       209.03 o
   8   6   7      40774.32      40633.66       492.21 o
  10   6   7       8917.15       8709.96       169.46 o
  12   6   7       7329.35       7514.77       161.04 o
  14   6   7       3479.53       3477.84       133.61 o
  16   6   7      39304.44      39191.30       613.41 o
  18   6   7       2267.49       2233.70       126.96 o
  20   6   7      21617.00      21025.44       422.26 o
  22   6   7         39.41        221.11        79.17 o
  24   6   7      15321.79      15591.82       372.40 o
  26   6   7       2655.53       2584.78       161.41 o
  28   6   7       4868.11       4572.75       203.94 o
 -35   7   7       3814.22       4153.25       308.45 o
 -33   7   7        476.34        317.03        86.08 o
 -31   7   7       8959.66       9204.64       335.90 o
 -29   7   7       6104.48       5714.81       250.11 o
 -27   7   7      10455.50      10068.29       258.20 o
 -25   7   7       1584.18       1562.18       101.06 o
 -23   7   7       5337.68       5429.93       168.02 o
 -21   7   7          6.59        116.83        69.80 o
 -19   7   7      30485.34      30221.18       469.17 o
 -17   7   7        474.29        473.08        50.33 o
 -15   7   7      16398.30      15844.26       279.18 o
 -13   7   7       2891.20       3190.86        85.46 o
 -11   7   7      13717.12      14128.38       207.93 o
  -9   7   7        841.43        928.03        45.89 o
  -7   7   7        478.61        434.56        44.52 o
  -5   7   7        382.34        439.49        39.75 o
  -3   7   7       5143.14       5132.96       107.18 o
  -1   7   7         71.97        136.36        29.01 o
   1   7   7      63078.80      63838.86       700.19 o
   3   7   7       4758.56       5017.59       131.49 o
   5   7   7      28639.60      29081.27       463.84 o
   7   7   7       4448.59       4243.57       108.51 o
   9   7   7       2436.40       2499.61        84.30 o
  11   7   7        894.95        861.26        58.52 o
  13   7   7        927.94        983.11        83.75 o
  15   7   7        960.33        794.09        89.11 o
  17   7   7       8700.03       8633.24       235.57 o
  19   7   7        324.59        210.51        67.04 o
  21   7   7       3840.21       3907.44       165.34 o
  23   7   7       1166.13       1210.05       111.66 o
  25   7   7       4948.72       4690.12       198.52 o
  27   7   7        457.35        415.24       106.33 o
 -34   8   7      12250.10      12194.34       559.50 o
 -32   8   7       4215.24       4103.96       224.65 o
 -30   8   7      19993.56      19934.75       530.77 o
 -28   8   7      15682.64      15297.95       436.09 o
 -26   8   7       9588.03       9462.64       255.00 o
 -24   8   7       6801.80       6983.97       201.76 o
 -22   8   7       5127.97       5544.45       170.11 o
 -20   8   7      12500.20      12294.52       285.68 o
 -18   8   7      18979.45      18808.22       398.95 o
 -16   8   7      30387.32      29193.43       450.79 o
 -14   8   7      44427.51      45330.64       814.08 o
 -12   8   7      30530.58      30378.55       448.69 o
 -10   8   7      23786.08      23848.81       370.16 o
  -8   8   7      65018.32      63895.10       702.33 o
  -6   8   7      24442.69      24406.17       316.05 o
  -4   8   7      29285.91      29442.44       365.88 o
  -2   8   7      71628.46      71916.05       779.20 o
   0   8   7      35510.29      35691.94       432.28 o
   2   8   7      18664.17      18121.62       260.32 o
   4   8   7      54002.12      54398.50       624.09 o
   6   8   7      15244.16      15770.02       244.04 o
   8   8   7      78392.19      76678.30      1113.01 o
  10   8   7      41445.73      40455.77       594.91 o
  12   8   7      37550.46      36556.23       563.25 o
  14   8   7       9089.88       8561.39       418.40 o
  16   8   7      48483.19      47871.24       785.64 o
  18   8   7       2817.83       2958.53       141.02 o
  20   8   7      27674.24      26688.32       504.04 o
  22   8   7       1583.64       1540.36       124.10 o
  24   8   7      20156.52      20821.00       454.95 o
  26   8   7       3313.46       3337.82       185.69 o
 -33   9   7        196.97         93.25        86.08 o
 -31   9   7       2132.74       1973.46       176.66 o
 -29   9   7        210.75        295.75        86.23 o
 -27   9   7       1915.66       1718.88       154.14 o
 -25   9   7       1139.58        899.57       108.51 o
 -23   9   7        551.59        489.92        61.69 o
 -21   9   7        381.96        301.30        51.66 o
 -19   9   7        904.91        843.88        73.08 o
 -17   9   7        783.23        727.43        93.68 o
 -15   9   7       2441.73       2424.52       100.87 o
 -13   9   7       8469.46       8889.85       200.41 o
 -11   9   7          5.77         61.48        34.43 o
  -9   9   7       3975.58       3829.19       118.81 o
  -7   9   7        645.11        664.49        46.09 o
  -5   9   7        428.38        406.71        38.23 o
  -3   9   7       5976.83       6121.53       129.68 o
  -1   9   7        710.35        684.50        47.45 o
   1   9   7       1058.81       1302.96        62.52 o
   3   9   7       8001.90       8258.71       158.32 o
   5   9   7       1771.50       1785.09       104.58 o
   7   9   7        302.17        276.94        41.91 o
   9   9   7         58.75        100.24        32.61 o
  11   9   7        463.86        401.58        52.98 o
  13   9   7       1231.15       1320.00       133.53 o
  15   9   7         96.98         80.34        40.24 o
  17   9   7        360.31        420.71        64.55 o
  19   9   7          2.89         64.38        36.81 o
  21   9   7        382.39        243.83        77.79 o
  23   9   7        289.26        290.44        61.86 o
  25   9   7        188.79        198.04        58.71 o
 -32  10   7       4819.28       4282.37       308.45 o
 -30  10   7      13046.92      12621.17       415.08 o
 -28  10   7      12673.94      12481.87       402.07 o
 -26  10   7      32658.29      31257.90       700.18 o
 -24  10   7       6764.33       7149.67       273.62 o
 -22  10   7      17173.45      17706.77       546.98 o
 -20  10   7      10704.64      10830.49       254.93 o
 -18  10   7      24804.69      24644.54       421.57 o
 -16  10   7      37550.69      37167.49       561.27 o
 -14  10   7      25500.72      24914.25       411.06 o
 -12  10   7      34307.68      34393.57       558.33 o
 -10  10   7       8380.91       8185.72       194.56 o
  -8  10   7      90208.88      91012.25      1139.66 o
  -6  10   7       4589.05       4737.14       169.75 o
  -4  10   7      45307.74      46057.98       546.31 o
  -2  10   7      35665.70      36443.27       470.09 o
   0  10   7      33127.91      33252.66       462.80 o
   2  10   7      21043.47      20612.94       347.53 o
   4  10   7      14646.33      15017.78       355.07 o
   6  10   7       7874.87       7645.75       192.77 o
   8  10   7      32124.60      31879.07       501.46 o
  10  10   7       3370.79       3385.07       150.63 o
  12  10   7      29336.52      29157.31       490.35 o
  14  10   7       3952.06       4170.09       157.70 o
  16  10   7      24872.10      24050.66       454.41 o
  18  10   7      11358.88      11755.64       301.81 o
  20  10   7      23354.09      23796.96       476.92 o
  22  10   7       7265.79       7040.15       240.88 o
  24  10   7      21242.14      22635.10       590.76 o
 -31  11   7       2065.58       1972.61       229.54 o
 -29  11   7        118.62        180.32       114.77 o
 -27  11   7       2039.37       1896.85       169.41 o
 -25  11   7        166.70         71.43        60.23 o
 -23  11   7       1060.43       1055.10       124.09 o
 -21  11   7       1885.92       1917.36       151.15 o
 -19  11   7        835.20        576.36        99.16 o
 -17  11   7       5254.89       5016.32       160.79 o
 -15  11   7        128.49        224.42        42.67 o
 -13  11   7        480.73        451.75        55.40 o
 -11  11   7       1326.28       1429.14        88.63 o
  -9  11   7        190.59        204.78        68.39 o
  -7  11   7        714.51        781.21        65.22 o
  -5  11   7       1875.00       2030.17        92.23 o
  -3  11   7         13.11         44.71        28.40 o
  -1  11   7        400.17        428.50        52.05 o
   1  11   7       4738.59       5223.57       176.20 o
   3  11   7       1115.14       1403.32        83.93 o
   5  11   7      15681.95      14889.50       296.19 o
   7  11   7       8024.14       7726.16       203.94 o
   9  11   7       2352.06       2197.18       111.34 o
  11  11   7       1645.31       1472.94       101.46 o
  13  11   7        437.20        468.06        66.00 o
  15  11   7       4085.96       4087.33       160.56 o
  17  11   7        991.46       1134.73       101.75 o
  19  11   7         16.88        -26.54        46.83 o
  21  11   7       2026.48       2109.71       145.74 o
  23  11   7          3.14         35.87        71.73 o
 -28  12   7       6966.92       6681.88       295.91 o
 -26  12   7      10674.58      10840.63       839.26 o
 -24  12   7      11085.92      10916.82       369.33 o
 -22  12   7       6729.93       7421.07       294.10 o
 -20  12   7      13778.15      13753.06       403.40 o
 -18  12   7      20781.00      20398.09       503.14 o
 -16  12   7      21337.21      21149.94       391.98 o
 -14  12   7      20367.23      20947.44       495.82 o
 -12  12   7      23048.43      22860.85       514.36 o
 -10  12   7       7824.34       8177.15       309.35 o
  -8  12   7      26183.42      25919.70       432.40 o
  -6  12   7       2535.14       2712.41       131.65 o
  -4  12   7      23718.60      23475.97       485.66 o
  -2  12   7       4078.89       4014.39       167.15 o
   0  12   7      43728.91      42742.95       760.02 o
   2  12   7      11815.09      11494.31       251.22 o
   4  12   7      31554.16      31031.27       494.06 o
   6  12   7      20119.06      20352.46       409.69 o
   8  12   7      28234.56      27470.98       470.10 o
  10  12   7      11199.34      11272.67       270.03 o
  12  12   7      25330.66      25332.87       463.05 o
  14  12   7       6743.34       6951.39       216.38 o
  16  12   7      25683.49      25717.62       559.18 o
  18  12   7       6741.97       7089.13       236.23 o
  20  12   7      20597.68      21701.14       577.66 o
  22  12   7       5311.76       5645.26       365.83 o
 -27  13   7       5633.92       5128.80       344.31 o
 -25  13   7        303.22        283.01        83.58 o
 -23  13   7       1774.70       1598.74       158.27 o
 -21  13   7       1083.87       1239.63       140.94 o
 -19  13   7       3029.09       3281.05       190.95 o
 -17  13   7        487.99        385.79        76.08 o
 -15  13   7       5670.03       5767.75       183.29 o
 -13  13   7        337.09        360.02        59.50 o
 -11  13   7      16349.56      16272.04       328.52 o
  -9  13   7        203.90         34.18        59.57 o
  -7  13   7       8970.09       9558.86       282.82 o
  -5  13   7       1390.43       1413.48       147.05 o
  -3  13   7       6493.51       6783.35       232.66 o
  -1  13   7       1368.38       1324.94       136.29 o
   1  13   7       6720.46       6796.87       251.06 o
   3  13   7       1337.39       1163.46       118.36 o
   5  13   7       8972.25       9031.35       231.42 o
   7  13   7        928.01        947.38        86.77 o
   9  13   7       7698.59       8017.72       225.58 o
  11  13   7       1269.83       1260.95       103.37 o
  13  13   7       7420.38       7485.44       376.12 o
  15  13   7       1546.77       1539.67       171.85 o
  17  13   7       7665.55       7589.42       246.66 o
  19  13   7         85.99         51.17        74.62 o
 -24  14   7       3250.80       3516.94       258.23 o
 -22  14   7       8989.18       8932.75       663.52 o
 -20  14   7       5213.60       5306.30       416.04 o
 -18  14   7       8063.01       8339.42       702.97 o
 -16  14   7       7427.41       7669.18       293.66 o
 -14  14   7       9480.56       9436.44       321.81 o
 -12  14   7      18020.05      18822.32       667.10 o
 -10  14   7       7786.14       7165.97       373.00 o
  -8  14   7       3419.49       3628.33       172.23 o
  -6  14   7       7670.20       7820.33       262.44 o
  -4  14   7      12043.92      12342.77       343.12 o
  -2  14   7       6042.39       5993.61       227.57 o
   0  14   7      22116.75      22181.25       498.66 o
   2  14   7       6224.48       6372.41       279.75 o
   4  14   7      22215.40      22181.60       504.20 o
   6  14   7       9574.02      10607.87       327.82 o
   8  14   7      16077.33      16333.80       498.53 o
  10  14   7      11117.63      11470.04       289.47 o
  12  14   7      11489.46      11624.71       299.97 o
  14  14   7       4417.39       4883.76       189.85 o
  16  14   7      20481.46      21110.99       547.90 o
  18  14   7        289.69        467.93        89.62 o
 -23  15   7       7857.82       7797.20       459.08 o
 -21  15   7        576.75        389.97        85.78 o
 -19  15   7       8884.73       8919.98       336.59 o
 -17  15   7        386.36        207.56       136.29 o
 -15  15   7      10113.50       9985.01       480.60 o
 -13  15   7        645.21        430.39       114.77 o
 -11  15   7      26427.56      27344.01       875.12 o
  -9  15   7       1633.90       1542.23       208.02 o
  -7  15   7      26307.78      26203.48       846.43 o
  -5  15   7        398.91        365.83       114.77 o
  -3  15   7      14076.24      14474.54       552.33 o
  -1  15   7        281.51        314.86        74.07 o
   1  15   7      24967.09      25179.38       564.71 o
   3  15   7        921.16        979.49       125.53 o
   5  15   7      19740.35      20492.12       785.46 o
   7  15   7        269.22        328.54        77.52 o
   9  15   7       9168.98       9291.12       570.26 o
  11  15   7        966.80        883.97       190.09 o
  13  15   7       7095.68       7355.23       387.35 o
  15  15   7         42.82         59.99        55.11 o
 -18  16   7       3102.93       3299.64       301.27 o
 -16  16   7       2408.22       2302.58       258.23 o
 -14  16   7       3103.87       2976.85       279.75 o
 -12  16   7       3800.72       3945.23       301.27 o
 -10  16   7       9178.54      10508.65       502.12 o
  -8  16   7       2932.65       3041.41       279.75 o
  -6  16   7       3683.72       3378.55       294.10 o
  -4  16   7       3963.88       3787.42       294.10 o
  -2  16   7       4601.29       4325.40       315.62 o
   0  16   7       5705.03       6097.25       304.86 o
   2  16   7        117.27        150.64        71.01 o
   4  16   7        647.91        573.85       129.12 o
   6  16   7        348.24        288.49        76.96 o
   8  16   7       7147.48       7741.67       298.10 o
  10  16   7        590.82        534.42       129.12 o
  12  16   7       7417.80       7668.09       416.04 o
 -11  17   7      21368.36      21741.79       803.39 o
  -9  17   7        376.45        344.31       129.12 o
  -7  17   7      20236.93      20909.71       781.87 o
  -5  17   7        931.47        731.66       172.16 o
  -3  17   7      16085.54      16075.01       667.10 o
  -1  17   7       2501.84       2625.37       279.75 o
   1  17   7      25146.31      25507.69       889.47 o
   3  17   7       1083.77        882.30       164.98 o
   5  17   7      16940.88      17000.35       702.97 o
 -34   0   8      34661.25      35449.66      1061.62 o
 -32   0   8         32.12        172.16        86.08 o
 -30   0   8      39500.66      40748.94       777.58 o
 -28   0   8         41.24         27.26        60.97 o
 -26   0   8      59874.95      58467.01       992.25 o
 -24   0   8       1561.52       1375.50       106.15 o
 -22   0   8      65342.18      65954.77      1452.56 o
 -20   0   8        315.32        418.30        89.66 o
 -18   0   8      75710.31      77802.44      1596.03 o
 -16   0   8       1365.28       1615.34       179.33 o
 -14   0   8     104009.78     106803.51      1543.58 o
 -12   0   8      22112.47      22411.05       375.57 o
 -10   0   8     148012.41     153068.33      2151.42 o
  -8   0   8      31502.15      37702.03       910.99 o
  -6   0   8     131521.30     130077.73      2725.79 o
  -4   0   8        114.55        251.06        57.39 o
  -2   0   8     202058.08     199344.42      3389.31 o
   0   0   8      27714.15      26945.48       484.19 o
   2   0   8     115713.30     117098.93      3263.78 o
   4   0   8     113119.00     116124.85      2829.80 o
   6   0   8      26358.28      25353.12       472.60 o
   8   0   8      24823.58      24158.20       468.17 o
  10   0   8     113574.91     112327.78      1695.00 o
  12   0   8      25888.55      26539.84       529.88 o
  14   0   8      51268.30      51868.30       905.12 o
  16   0   8       6959.87       6799.38       235.82 o
  18   0   8       7567.71       7808.97       266.25 o
  20   0   8      15072.14      14791.11       400.70 o
  22   0   8      15654.43      14409.03       405.68 o
  24   0   8      18539.12      19121.63       497.00 o
  26   0   8      10418.41      11137.98       401.70 o
  28   0   8      16761.76      18473.02       517.36 o
  30   0   8      23280.16      24130.45       875.12 o
 -37   1   8        698.16        595.37       157.81 o
 -35   1   8        270.54        279.75       114.77 o
 -33   1   8       1910.44       1866.55       151.91 o
 -31   1   8        633.15        521.63        65.24 o
 -29   1   8       1010.73       1081.07        73.34 o
 -27   1   8       4776.59       4810.02       135.50 o
 -25   1   8          8.26         91.73        53.84 o
 -23   1   8       3069.22       3163.90        99.79 o
 -21   1   8       3546.75       3642.05       102.81 o
 -19   1   8       2712.15       2823.60        94.22 o
 -17   1   8       2691.34       2970.71        80.41 o
 -15   1   8      28534.86      30297.45       362.69 o
 -13   1   8      26272.40      27587.20       352.02 o
 -11   1   8       6212.83       6300.57       103.80 o
  -9   1   8        115.54        108.94        17.57 o
  -7   1   8      12671.54      13199.34       201.04 o
  -5   1   8      10450.97      11348.60       319.39 o
  -3   1   8       2219.17       2355.20       100.42 o
  -1   1   8       2977.59       3207.73        67.25 o
   1   1   8       2080.78       2437.14        70.40 o
   3   1   8         77.84         96.17        24.84 o
   5   1   8       7527.57       7983.41       146.39 o
   7   1   8       2248.75       2431.63        80.16 o
   9   1   8        144.77        238.07        41.41 o
  11   1   8        868.25        872.04        60.01 o
  13   1   8       2826.04       2717.75        97.70 o
  15   1   8        448.49        751.49       187.95 o
  17   1   8       5478.85       5494.06       153.17 o
  19   1   8        171.47        109.06        33.36 o
  21   1   8        131.37        147.70        51.77 o
  23   1   8          0.38         26.64        29.48 o
  25   1   8       1920.70       2053.24       117.35 o
  27   1   8         65.53        101.08        41.12 o
  29   1   8       1738.82       1952.21       155.28 o
 -38   2   8      14003.75      14432.36       638.41 o
 -36   2   8        936.14       1126.18       200.85 o
 -34   2   8      24783.20      25708.54       875.12 o
 -32   2   8         80.38        141.41        51.65 o
 -30   2   8      17941.88      17273.32       354.00 o
 -28   2   8        914.37        970.55        70.42 o
 -26   2   8      60026.14      58359.89       703.18 o
 -24   2   8       3236.10       3321.86       105.32 o
 -22   2   8     109400.72     109082.23      1168.50 o
 -20   2   8       2606.24       2575.23        83.92 o
 -18   2   8      82317.97      84055.44       901.69 o
 -16   2   8         22.37        121.80        74.50 o
 -14   2   8      25291.90      25200.02       310.39 o
 -12   2   8       4032.80       3628.42        74.20 o
 -10   2   8      30458.68      29572.86       407.21 o
  -8   2   8       1583.56       1220.84        49.86 o
  -6   2   8      61825.13      60459.20      1730.37 o
  -4   2   8      23989.75      24315.46       341.91 o
  -2   2   8      55887.12      56131.39       875.91 o
   0   2   8       2883.88       2611.14        88.01 o
   2   2   8      42448.18      42293.11       475.42 o
   4   2   8      10526.41      10506.71       193.08 o
   6   2   8      55697.30      55578.65      1093.33 o
   8   2   8       2239.70       2195.16        76.80 o
  10   2   8      43462.61      44103.24       653.54 o
  12   2   8      32543.24      32192.02       432.72 o
  14   2   8       3864.26       4331.93       125.45 o
  16   2   8       6478.02       6350.44       162.21 o
  18   2   8       5610.86       5716.00       157.63 o
  20   2   8       5699.06       5558.34       161.34 o
  22   2   8      26544.38      26762.74       428.36 o
  24   2   8      10538.72      11112.52       255.18 o
  26   2   8      21589.01      23092.41       662.28 o
  28   2   8      16896.22      17544.88       414.10 o
 -37   3   8        872.85        810.56       179.33 o
 -35   3   8       1394.67       1183.57       208.02 o
 -33   3   8        342.12        217.59        75.32 o
 -31   3   8       1764.34       1787.78       143.96 o
 -29   3   8        454.49        609.98        93.25 o
 -27   3   8        541.10        623.72        67.91 o
 -25   3   8       6717.78       6676.74       156.43 o
 -23   3   8       3587.47       3779.70       110.32 o
 -21   3   8       1507.04       1548.77        68.92 o
 -19   3   8      12389.25      12239.36       203.68 o
 -17   3   8         95.32        154.93        38.31 o
 -15   3   8      25363.56      26612.97       493.86 o
 -13   3   8      12926.21      13022.19       186.10 o
 -11   3   8        295.86        333.07        24.59 o
  -9   3   8       3586.83       3597.24        92.90 o
  -7   3   8      45637.24      47352.29       607.89 o
  -5   3   8         16.59         47.45        19.00 o
  -3   3   8      52964.21      55635.57       589.39 o
  -1   3   8       1358.14       1664.04        47.86 o
   1   3   8       1239.05       1342.28        67.30 o
   3   3   8      17186.20      18763.35       294.62 o
   5   3   8      10791.73      10895.66       203.96 o
   7   3   8       3378.81       3532.92       130.45 o
   9   3   8       3694.69       3772.16       104.70 o
  11   3   8       1652.08       1755.04       101.81 o
  13   3   8      18483.30      18733.00       325.10 o
  15   3   8       3317.89       3217.66       109.17 o
  17   3   8      31928.92      31184.00       448.62 o
  19   3   8        303.79        336.74        48.15 o
  21   3   8       6679.58       6548.30       179.99 o
  23   3   8         60.87         76.92        35.42 o
  25   3   8       2305.63       2577.86       151.58 o
  27   3   8        397.41        222.81        74.50 o
  29   3   8       3429.04       3242.26       329.96 o
 -36   4   8         16.38         71.73       107.60 o
 -34   4   8      21301.94      23199.65       667.10 o
 -32   4   8       1001.47       1057.67       122.34 o
 -30   4   8       9366.60       9691.99       317.62 o
 -28   4   8       2260.64       2255.42       142.90 o
 -26   4   8      10235.92      10231.76       305.33 o
 -24   4   8       1179.33       1132.50        68.92 o
 -22   4   8      48575.17      48533.50       586.18 o
 -20   4   8       7365.29       7306.42       151.24 o
 -18   4   8      66630.15      69187.28       765.63 o
 -16   4   8       1647.35       1746.94       114.92 o
 -14   4   8      68416.22      70452.07       756.97 o
 -12   4   8       9313.50       9308.00       146.72 o
 -10   4   8      21351.45      20584.37       304.39 o
  -8   4   8       5103.99       4864.60        85.93 o
  -6   4   8      50486.44      50486.51       650.01 o
  -4   4   8       1404.10       1665.27        65.23 o
  -2   4   8      41950.16      41889.50       544.01 o
   0   4   8        289.57        445.05        31.69 o
   2   4   8      21932.19      20885.50       272.04 o
   4   4   8       7151.26       7663.00       148.06 o
   6   4   8      46528.73      45445.72       530.22 o
   8   4   8       4857.02       4672.40       132.67 o
  10   4   8      13770.24      13616.73       228.82 o
  12   4   8      26676.06      25511.24       363.26 o
  14   4   8      18309.12      18111.90       295.46 o
  16   4   8      13925.09      13410.41       253.06 o
  18   4   8      30174.29      28559.59       427.76 o
  20   4   8      12553.37      12184.58       299.49 o
  22   4   8      22752.79      22217.62       449.83 o
  24   4   8      10920.25      10854.79       299.07 o
  26   4   8      16898.01      17492.85       409.70 o
  28   4   8      10810.09      11715.91       333.95 o
 -35   5   8       6190.64       6118.69       408.87 o
 -33   5   8       3906.05       4047.89       212.31 o
 -31   5   8      16453.23      16094.99       444.19 o
 -29   5   8       3480.13       3359.29       186.50 o
 -27   5   8      11807.13      11556.65       419.63 o
 -25   5   8       4071.01       4101.27       182.59 o
 -23   5   8      11255.73      11423.66       315.22 o
 -21   5   8      13875.95      13908.80       256.56 o
 -19   5   8      16451.85      16239.06       248.69 o
 -17   5   8       6435.17       6163.36       129.23 o
 -15   5   8      28194.11      29450.21       367.02 o
 -13   5   8       9319.80       8936.69       149.33 o
 -11   5   8      10467.45      10820.28       164.38 o
  -9   5   8       9882.22       9831.22       149.91 o
  -7   5   8      36827.27      36450.55       414.61 o
  -5   5   8        340.58        376.66        33.13 o
  -3   5   8      53154.62      54070.36       865.33 o
  -1   5   8         78.92        175.05        26.01 o
   1   5   8      27952.88      28221.20       347.44 o
   3   5   8       7210.59       6967.83       209.14 o
   5   5   8      37927.43      38159.20       457.65 o
   7   5   8        176.31        187.12        41.59 o
   9   5   8      46096.51      44854.14       542.06 o
  11   5   8      22505.79      21965.88       394.34 o
  13   5   8      17051.94      16862.89       290.93 o
  15   5   8        402.86        473.26        64.19 o
  17   5   8      17734.65      17403.19       357.24 o
  19   5   8        173.88        219.58        95.71 o
  21   5   8      10150.98       9902.04       274.18 o
  23   5   8         46.83         39.74        39.75 o
  25   5   8       3004.69       2866.73       166.80 o
  27   5   8        642.03        794.29       159.38 o
 -34   6   8       8748.33       9431.93       347.23 o
 -32   6   8        718.59        631.20       114.77 o
 -30   6   8      21872.56      22245.93      1276.82 o
 -28   6   8       5203.27       5420.02       228.74 o
 -26   6   8       2949.47       2978.15       167.15 o
 -24   6   8       1316.30       1262.15       190.09 o
 -22   6   8      26530.27      26339.78       549.46 o
 -20   6   8       1730.44       1621.64       312.03 o
 -18   6   8      17313.05      17523.93       276.46 o
 -16   6   8       3411.56       2970.32        83.31 o
 -14   6   8      24806.91      25421.79       327.60 o
 -12   6   8      19806.01      20493.15       272.13 o
 -10   6   8      11636.41      11529.79       175.50 o
  -8   6   8       2881.32       2798.48        83.10 o
  -6   6   8      11460.67      11833.74       177.40 o
  -4   6   8       6620.15       7434.40       147.47 o
  -2   6   8      17357.18      17079.69       234.41 o
   0   6   8       5376.90       5714.92       135.02 o
   2   6   8      28851.02      29490.48       575.11 o
   4   6   8       6039.56       6060.04       131.86 o
   6   6   8      28549.93      28494.92       370.81 o
   8   6   8      11688.28      11714.12       204.11 o
  10   6   8      17227.37      17301.51       272.66 o
  12   6   8        894.46        975.99        66.39 o
  14   6   8      20410.05      20436.78       321.88 o
  16   6   8        642.89        666.25        79.66 o
  18   6   8       4625.86       4562.28       171.92 o
  20   6   8       6800.53       7136.48       225.58 o
  22   6   8       2846.74       2558.16       149.96 o
  24   6   8       6783.97       7164.88       273.64 o
  26   6   8      10503.47      11445.95       327.78 o
 -33   7   8       3500.55       3402.25       213.38 o
 -31   7   8      20205.85      20685.05       540.17 o
 -29   7   8       7574.19       7775.22       294.10 o
 -27   7   8      23756.35      23831.80       986.31 o
 -25   7   8      11140.22      11084.40       333.85 o
 -23   7   8      21425.10      21572.82       850.02 o
 -21   7   8       9756.72       9422.90       282.53 o
 -19   7   8      29231.51      28739.28       571.93 o
 -17   7   8       5005.84       5012.00       248.06 o
 -15   7   8      49658.51      49914.73       670.00 o
 -13   7   8      17630.94      17991.27       254.85 o
 -11   7   8      22031.52      22125.43       292.38 o
  -9   7   8      26027.73      27431.96       488.18 o
  -7   7   8      72040.49      72661.02       817.93 o
  -5   7   8      10219.11      10016.94       165.00 o
  -3   7   8      58024.93      58905.14       725.78 o
  -1   7   8      19283.88      19082.27       430.71 o
   1   7   8      69627.39      70992.94      1038.02 o
   3   7   8       5759.65       5699.05       160.48 o
   5   7   8      40512.54      40457.52       491.89 o
   7   7   8       3718.29       3810.85       106.32 o
   9   7   8      71913.59      72682.13       819.91 o
  11   7   8      13486.32      13170.55       230.94 o
  13   7   8      14144.12      14005.95       354.11 o
  15   7   8       1525.38       1307.80        98.27 o
  17   7   8      30810.77      31042.58       741.19 o
  19   7   8        206.47        332.02        58.87 o
  21   7   8      31696.75      32350.93       583.86 o
  23   7   8         10.28         69.09        44.58 o
  25   7   8      23925.97      26238.04       765.59 o
 -34   8   8        995.41        774.70       157.81 o
 -32   8   8          0.38         -8.20        48.87 o
 -30   8   8        829.58        810.47       112.03 o
 -28   8   8        223.59        154.52        60.23 o
 -26   8   8       1126.04       1161.10       132.70 o
 -24   8   8        464.84        400.64        72.37 o
 -22   8   8       1894.10       2067.11       136.13 o
 -20   8   8        427.78        310.91        58.37 o
 -18   8   8       4908.90       5332.65       380.18 o
 -16   8   8        222.24        358.19       143.46 o
 -14   8   8         69.18        151.00        29.74 o
 -12   8   8       7044.36       7204.15       166.15 o
 -10   8   8       2756.78       2731.89        96.62 o
  -8   8   8       2260.08       2249.05        71.38 o
  -6   8   8       4591.67       4964.61       119.07 o
  -4   8   8        733.39        808.19        48.50 o
  -2   8   8       2485.48       2550.41        79.35 o
   0   8   8        167.85        118.29        25.99 o
   2   8   8       6585.42       6458.46       198.88 o
   4   8   8       6372.18       6581.43       140.11 o
   6   8   8        983.50        838.92        56.33 o
   8   8   8      20570.05      20328.81       303.04 o
  10   8   8       5556.25       5209.79       176.33 o
  12   8   8        717.03        746.03        73.62 o
  14   8   8        479.10        519.29        66.96 o
  16   8   8        324.41        288.74        87.49 o
  18   8   8        860.97        806.41        85.52 o
  20   8   8       2414.33       2270.46       151.28 o
  22   8   8         18.20         28.42        41.91 o
  24   8   8        114.88         93.76        52.98 o
  26   8   8       1414.40       1370.07       215.19 o
 -33   9   8       8301.36       8866.00       451.91 o
 -31   9   8       9506.08       9594.76       352.34 o
 -29   9   8       2490.59       2500.85       187.73 o
 -27   9   8      22940.43      21529.58       540.17 o
 -25   9   8       7622.81       8117.32       337.14 o
 -23   9   8      31267.70      29981.66       642.40 o
 -21   9   8      18604.62      18130.15       447.25 o
 -19   9   8      37452.74      37182.19       718.94 o
 -17   9   8      23232.98      22701.21       498.39 o
 -15   9   8      47108.75      46940.53       836.86 o
 -13   9   8      25702.36      26022.06       410.99 o
 -11   9   8      22279.38      22297.74       363.46 o
  -9   9   8        269.53        403.59        64.56 o
  -7   9   8      36333.51      37069.35       452.99 o
  -5   9   8      16235.91      16324.33       282.53 o
  -3   9   8      21834.71      22606.55       311.05 o
  -1   9   8      23477.16      24646.84       333.53 o
   1   9   8      32728.99      32388.84       413.62 o
   3   9   8       1640.25       1674.03        72.47 o
   5   9   8      37503.49      37025.07       545.13 o
   7   9   8       5907.99       5827.66       164.72 o
   9   9   8      40895.72      40383.61       603.21 o
  11   9   8       5229.11       5248.97       167.14 o
  13   9   8      14222.81      15070.93       320.32 o
  15   9   8        384.79        491.00       105.59 o
  17   9   8      24955.75      26022.88       485.79 o
  19   9   8       1137.10       1003.74        97.95 o
  21   9   8      26209.54      26069.25       516.63 o
  23   9   8        152.92        159.97        55.86 o
  25   9   8      28149.91      27896.35       939.68 o
 -32  10   8          0.12        -14.35        50.21 o
 -30  10   8       3120.44       2991.16       207.22 o
 -28  10   8       1196.26       1292.55       141.75 o
 -26  10   8        133.21        117.76        58.37 o
 -24  10   8         18.84        -22.86        39.63 o
 -22  10   8       1420.61       1252.07       127.49 o
 -20  10   8         11.80        121.57        60.97 o
 -18  10   8        941.06        852.96       268.99 o
 -16  10   8        417.75        392.75        70.47 o
 -14  10   8       7313.71       7215.19       347.90 o
 -12  10   8       3743.79       3665.31       197.26 o
 -10  10   8        235.63        238.51        75.32 o
  -8  10   8       4466.53       4836.46       182.39 o
  -6  10   8      15768.35      15982.22       447.93 o
  -4  10   8       2134.38       2209.71        80.01 o
  -2  10   8        163.02        203.98        38.31 o
   0  10   8        167.52        179.91        31.50 o
   2  10   8        228.34        256.76        38.97 o
   4  10   8        421.44        515.82        55.65 o
   6  10   8        271.14        257.52        44.04 o
   8  10   8        137.30        154.24        38.51 o
  10  10   8       1066.84        887.52        78.75 o
  12  10   8        109.20        219.29        44.04 o
  14  10   8       1679.33       1567.02       111.20 o
  16  10   8          0.24         25.02        38.02 o
  18  10   8         37.22         93.65        45.18 o
  20  10   8       1306.64       1422.07       122.53 o
  22  10   8        177.03        204.63        59.61 o
  24  10   8          5.17        -50.21        78.90 o
 -31  11   8      19774.78      19195.33       724.49 o
 -29  11   8       7021.20       7358.30       305.33 o
 -27  11   8      18918.55      18750.22       515.50 o
 -25  11   8      12675.49      12394.86       393.20 o
 -23  11   8      28207.40      27776.09       781.87 o
 -21  11   8      22325.56      21645.24       526.97 o
 -19  11   8      29409.58      29567.61       636.14 o
 -17  11   8      11088.77      11253.54       335.90 o
 -15  11   8      24279.40      24038.84       533.66 o
 -13  11   8      17579.16      17372.31       425.25 o
 -11  11   8      36474.83      36836.91       706.46 o
  -9  11   8       3677.89       3924.50       215.19 o
  -7  11   8      48258.27      48869.28       863.90 o
  -5  11   8      25932.42      26550.24       542.65 o
  -3  11   8      62543.55      64227.10       911.02 o
  -1  11   8       3129.71       3188.93       115.37 o
   1  11   8      15310.69      15205.35       290.72 o
   3  11   8       2209.62       2281.96       123.57 o
   5  11   8      18988.34      18419.05       344.38 o
   7  11   8       3649.07       3720.79       138.07 o
   9  11   8      33400.56      34204.31       548.30 o
  11  11   8       3237.36       3245.22       200.20 o
  13  11   8      32695.04      32033.22       546.73 o
  15  11   8        215.46        147.53        47.10 o
  17  11   8      20477.39      20543.99       428.11 o
  19  11   8        963.11       1072.38       115.81 o
  21  11   8      27331.36      28758.13       560.36 o
 -28  12   8       1278.81       1240.95       193.67 o
 -26  12   8       4779.67       4753.68       242.04 o
 -24  12   8         78.28         94.63        63.63 o
 -22  12   8       6967.06       7396.49       292.09 o
 -20  12   8        283.13        261.58        75.58 o
 -18  12   8       5056.96       5163.21       251.06 o
 -16  12   8        469.87        534.22        88.65 o
 -14  12   8         39.12         28.24        39.63 o
 -12  12   8       1658.78       1891.44       150.64 o
 -10  12   8       9841.97      10139.89       394.52 o
  -8  12   8        759.67        896.60       186.50 o
  -6  12   8       1633.27       1853.61       129.27 o
  -4  12   8       3747.46       4081.52       251.06 o
  -2  12   8      11854.14      12279.99       505.71 o
   0  12   8       8378.55       8647.99       257.34 o
   2  12   8       5282.56       5305.07       171.73 o
   4  12   8        930.44       1041.01        82.25 o
   6  12   8       7938.24       7795.41       258.26 o
   8  12   8       1483.79       1316.10        97.29 o
  10  12   8       1799.53       1740.93       111.20 o
  12  12   8       1789.02       1866.02       171.00 o
  14  12   8        518.37        481.67        68.86 o
  16  12   8        755.98        807.36        94.68 o
  18  12   8       3222.69       3392.54       170.21 o
  20  12   8       4627.23       4676.89       322.79 o
 -27  13   8       9330.80       9604.84       480.60 o
 -25  13   8       9923.33      10145.13       430.39 o
 -23  13   8      10277.28      10178.27       466.25 o
 -21  13   8       6031.60       6334.10       275.56 o
 -19  13   8      12611.82      12709.22       394.75 o
 -17  13   8       8633.56       8617.12       308.28 o
 -15  13   8      21298.73      22416.62       785.46 o
 -13  13   8       7503.89       7309.83       271.04 o
 -11  13   8      20608.79      21368.46       504.20 o
  -9  13   8      11861.11      12354.07       491.36 o
  -7  13   8       8643.11       9554.62       423.22 o
  -5  13   8      10988.90      10802.75       451.91 o
  -3  13   8      28588.98      27602.25       824.91 o
  -1  13   8       2237.87       2252.37       208.02 o
   1  13   8      41350.34      41087.75      1104.66 o
   3  13   8        660.31        789.05       121.94 o
   5  13   8      25671.17      25205.32       446.77 o
   7  13   8        622.06        632.04        74.88 o
   9  13   8      34797.54      35454.22       584.65 o
  11  13   8       4335.38       4132.58       163.14 o
  13  13   8      22655.23      22323.23       446.31 o
  15  13   8        594.92        587.13        81.25 o
  17  13   8       7301.26       7476.87       245.91 o
  19  13   8         10.66        121.94        57.39 o
 -24  14   8       1586.23       1674.43       164.32 o
 -22  14   8       6369.09       6450.29       284.93 o
 -20  14   8        850.02        859.51       125.53 o
 -18  14   8      16392.48      17720.80       488.50 o
 -16  14   8       2073.19       2073.95       179.33 o
 -14  14   8      14865.19      14874.62       422.96 o
 -12  14   8        840.18        932.51       157.81 o
 -10  14   8      24843.39      25364.23       810.56 o
  -8  14   8       2432.91       2338.44       222.37 o
  -6  14   8       6453.04       6283.67       351.48 o
  -4  14   8       2713.71       2811.87       251.06 o
  -2  14   8      10391.93      11089.68       480.60 o
   0  14   8       2328.28       2381.48       229.54 o
   2  14   8       7241.43       7252.05       373.00 o
   4  14   8       2775.51       2632.54       251.06 o
   6  14   8      11599.12      11469.85       516.47 o
   8  14   8       2114.51       2044.35       229.54 o
  10  14   8       1331.33       1441.18       177.38 o
  12  14   8       6160.34       6396.33       228.75 o
  14  14   8       4035.94       4023.14       175.64 o
  16  14   8       2025.45       2321.28       178.73 o
 -21  15   8        118.31        -32.44        64.56 o
 -19  15   8       8398.89       8945.71       541.57 o
 -17  15   8       3343.38       2940.99       272.58 o
 -15  15   8       4360.80       4332.58       315.62 o
 -13  15   8       1312.08       1233.78       193.67 o
 -11  15   8       5230.17       5523.32       344.31 o
  -9  15   8       8324.20       8500.17       437.56 o
  -7  15   8      15454.67      16211.30       631.24 o
  -5  15   8       2085.12       1958.27       222.37 o
  -3  15   8      12728.96      13263.14       559.50 o
  -1  15   8        330.85        552.33       136.29 o
   1  15   8       9227.34       9540.28       466.25 o
   5  15   8       5081.20       5903.49       373.00 o
   7  15   8        542.68        408.87       143.46 o
   9  15   8       7997.14       8062.61       451.91 o
  11  15   8        334.72        365.83       143.46 o
  15  15   8       1326.88       1377.24       222.37 o
 -16  16   8        902.53        982.72       179.33 o
 -14  16   8      14955.30      15544.20       638.41 o
 -12  16   8       1069.87       1197.91       200.85 o
 -10  16   8      20954.72      21777.65       781.87 o
  -8  16   8        611.49        416.04       136.29 o
  -6  16   8      18500.15      19697.45       731.66 o
  -4  16   8       3301.07       3708.51       294.10 o
  -2  16   8      13399.71      13880.03       588.20 o
   0  16   8       3658.21       3930.88       301.27 o
   2  16   8       9607.07       8772.75       444.73 o
   4  16   8       3868.74       3550.70       315.62 o
   6  16   8      15883.39      17351.83       702.97 o
   8  16   8        445.05        516.47       150.64 o
 -11  17   8        536.47        494.95       136.29 o
  -9  17   8        960.92        681.45       150.64 o
  -7  17   8       5466.56       5207.70       358.66 o
  -5  17   8       1810.00       2073.04       251.06 o
  -3  17   8       6587.83       6635.16       401.70 o
  -1  17   8         72.02         14.35        86.08 o
   1  17   8       2143.12       2546.46       265.41 o
 -37   1   9      25818.17      25321.19       896.64 o
 -35   1   9       4813.21       4734.27       337.14 o
 -33   1   9      21595.29      21940.60       559.50 o
 -31   1   9        133.64        155.20        68.14 o
 -29   1   9       8715.61       9479.86       308.90 o
 -27   1   9       9166.44       9664.86       304.20 o
 -25   1   9      41637.35      40675.32       778.47 o
 -23   1   9      14914.79      14470.40       835.67 o
 -21   1   9      20833.85      20553.76       352.12 o
 -19   1   9        458.22        501.59        47.77 o
 -17   1   9      46973.36      47683.86       642.37 o
 -15   1   9       7414.18       7338.41       154.04 o
 -13   1   9      41024.51      41034.27       543.42 o
 -11   1   9      61485.86      62095.05       775.67 o
  -9   1   9     131847.72     143512.12      7607.12 o
  -7   1   9      52550.21      56694.00       925.66 o
  -5   1   9      19283.18      17374.70       425.74 o
  -3   1   9       5308.16       5029.25       125.94 o
  -1   1   9      52500.02      51998.34       868.66 o
   1   1   9      45247.99      45372.61       509.41 o
   3   1   9      31829.00      31291.20       433.53 o
   5   1   9      45765.82      45033.50       529.47 o
   7   1   9      73423.06      72659.42       808.01 o
   9   1   9      31539.24      31905.38       421.42 o
  11   1   9      50936.12      50628.24       618.02 o
  13   1   9      32655.64      32301.95       446.21 o
  15   1   9       7259.64       7057.98       179.12 o
  17   1   9      11132.43      11812.32       242.03 o
  19   1   9       8721.48       8796.60       209.79 o
  21   1   9      22128.29      22721.49       385.45 o
  23   1   9      16021.76      17302.22       334.41 o
  25   1   9      15326.83      15700.23       324.51 o
  27   1   9       5340.84       5298.57       186.21 o
 -38   2   9       1789.09       2037.17       265.41 o
 -36   2   9         16.06         71.73       100.42 o
 -34   2   9       1583.28       1700.03       229.54 o
 -32   2   9       8613.89       8127.17       430.39 o
 -30   2   9      10689.55      10291.43       328.64 o
 -28   2   9       4927.27       4590.33       304.86 o
 -26   2   9       3829.51       3906.96       197.26 o
 -24   2   9       1994.81       1887.90        97.09 o
 -22   2   9      10361.91      10137.88       225.36 o
 -20   2   9         42.29         67.51        25.23 o
 -18   2   9       9160.53       8748.97       188.78 o
 -16   2   9        642.49        739.57        67.80 o
 -14   2   9       3452.87       3377.97       126.94 o
 -12   2   9       3435.72       3790.62       129.12 o
 -10   2   9      10170.83       9793.69       174.82 o
  -8   2   9       5188.31       5482.17       117.18 o
  -6   2   9        738.87        839.59        41.91 o
  -4   2   9      11195.15      11890.04       200.01 o
  -2   2   9        567.71        465.50        37.11 o
   0   2   9        944.20        959.03        38.92 o
   2   2   9        471.95        525.30        34.94 o
   4   2   9        384.01        397.66        65.10 o
   6   2   9      13136.92      12818.54       209.29 o
   8   2   9        682.02        788.45        55.42 o
  10   2   9       7770.00       7662.71       166.05 o
  12   2   9       6864.70       6845.88       160.11 o
  14   2   9      13960.59      14062.72       256.20 o
  16   2   9       1558.18       1675.17        93.04 o
  18   2   9      10762.51      10329.59       226.75 o
  20   2   9         33.38         99.86        42.45 o
  22   2   9       4146.50       4272.28       151.32 o
  24   2   9          2.79         -0.94        38.80 o
  26   2   9       2818.15       2900.74       167.00 o
  28   2   9       1206.10       1315.72       158.27 o
 -37   3   9      17480.27      18183.91       753.18 o
 -35   3   9       2814.89       2854.91       294.10 o
 -33   3   9      20375.15      22086.10       810.56 o
 -31   3   9        122.59         71.73        78.90 o
 -29   3   9      14273.96      14403.67       595.37 o
 -27   3   9       3818.73       4000.52       183.84 o
 -25   3   9      18112.37      17684.64       394.96 o
 -23   3   9      10300.26      10211.94       230.67 o
 -21   3   9      45684.86      45608.50       647.75 o
 -19   3   9      13974.07      14323.47       268.36 o
 -17   3   9      31475.75      31573.23       611.04 o
 -15   3   9      14652.30      14931.43       259.24 o
 -13   3   9      28745.18      29707.10       426.82 o
 -11   3   9      62054.32      64106.86       809.68 o
  -9   3   9      47170.71      47672.30       620.28 o
  -7   3   9       8654.05       8176.99       158.92 o
  -5   3   9      12954.64      13241.04       329.96 o
  -3   3   9      12790.15      13178.57       224.85 o
  -1   3   9      18409.17      18800.41       241.96 o
   1   3   9      20155.42      20736.64       359.27 o
   3   3   9      21595.38      21031.22       281.36 o
   5   3   9      18285.40      18472.07       262.29 o
   7   3   9      27669.61      26733.32       452.88 o
   9   3   9      33787.82      32949.55       451.49 o
  11   3   9      11890.66      11799.94       218.38 o
  13   3   9      39430.23      39573.43       519.56 o
  15   3   9      29746.58      29084.71       424.54 o
  17   3   9      22308.93      22122.29       360.97 o
  19   3   9      11574.06      12031.72       253.32 o
  21   3   9      13062.52      13607.02       280.12 o
  23   3   9       9196.78      10251.24       286.76 o
  25   3   9      16672.73      17622.25       409.70 o
  27   3   9       3397.72       3754.33       187.02 o
 -36   4   9       5470.16       5257.91       387.35 o
 -34   4   9       3819.30       3923.71       322.79 o
 -32   4   9       4331.19       3880.67       308.45 o
 -30   4   9       6613.28       6513.21       387.35 o
 -28   4   9       4527.95       4755.00       205.01 o
 -26   4   9      11723.88      11806.99       767.53 o
 -24   4   9       1008.42        928.28        73.91 o
 -22   4   9      15738.36      16151.08       306.12 o
 -20   4   9       8101.94       8162.70       192.93 o
 -18   4   9      22034.14      22610.66       368.99 o
 -16   4   9         48.79         65.83        24.16 o
 -14   4   9      11652.78      11852.91       220.76 o
 -12   4   9      13201.53      13013.62       231.77 o
 -10   4   9       9064.00       8879.29       235.26 o
  -8   4   9        156.08        121.76        38.93 o
  -6   4   9      45206.10      43737.89       726.24 o
  -4   4   9       6584.64       7220.28       150.87 o
  -2   4   9      17820.58      17626.74       285.69 o
   0   4   9       4529.99       4791.50        98.72 o
   2   4   9      17889.88      18521.59       254.71 o
   4   4   9       3565.85       3977.76        97.91 o
   6   4   9      39862.68      39607.14       481.53 o
   8   4   9       7205.90       7103.00       150.49 o
  10   4   9      58064.59      57721.56       782.21 o
  12   4   9       2375.56       2496.21        96.18 o
  14   4   9      11951.29      11551.06       228.92 o
  16   4   9          2.79         36.52        27.35 o
  18   4   9      15806.67      15800.24       295.42 o
  20   4   9        168.84        188.67        47.85 o
  22   4   9      10260.55      10368.78       286.57 o
  24   4   9         36.70         95.63        46.93 o
  26   4   9       9197.90       9584.97       293.52 o
 -35   5   9        815.05        910.99       200.85 o
 -33   5   9      19765.61      20895.36       810.56 o
 -31   5   9         86.00         57.39        71.73 o
 -29   5   9      14256.77      14899.17       405.46 o
 -27   5   9        435.72        372.90       150.64 o
 -25   5   9      14615.65      15228.57       835.67 o
 -23   5   9       4443.71       4568.42       184.40 o
 -21   5   9      37032.20      37522.68       803.10 o
 -19   5   9       7511.15       7425.43       181.51 o
 -17   5   9      27285.10      27248.61       423.31 o
 -15   5   9       5799.23       5637.52       241.64 o
 -13   5   9      23270.76      24678.07       379.16 o
 -11   5   9      17553.06      17260.18       288.32 o
  -9   5   9      32548.94      33172.91       470.73 o
  -7   5   9       1843.02       1777.31       113.66 o
  -5   5   9      26989.33      26755.10       395.24 o
  -3   5   9       5917.20       6128.20       168.90 o
  -1   5   9      25897.01      26370.87       411.97 o
   1   5   9      16260.88      16383.53       233.17 o
   3   5   9      24972.21      25398.84       330.74 o
   5   5   9      19788.17      19920.24       282.02 o
   7   5   9      27286.09      27909.22       373.18 o
   9   5   9      18316.32      18630.81       284.77 o
  11   5   9       3617.40       3601.62       110.23 o
  13   5   9       1727.43       1819.16       139.88 o
  15   5   9      21782.70      21286.90       343.47 o
  17   5   9      13768.80      13433.59       309.87 o
  19   5   9       7515.53       7853.28       328.31 o
  21   5   9       6639.81       6622.56       222.95 o
  23   5   9       6249.07       6475.67       227.48 o
  25   5   9       8304.09       8958.18       280.30 o
  27   5   9       2036.20       2159.12       258.23 o
 -34   6   9       9852.03       9834.38       537.99 o
 -32   6   9       1970.61       1865.02       251.06 o
 -30   6   9      10998.28      12237.38       573.85 o
 -28   6   9       6602.29       6348.23       322.79 o
 -26   6   9      27269.16      28549.25       893.06 o
 -24   6   9       7306.57       7490.32       254.97 o
 -22   6   9      22354.48      22982.19       497.25 o
 -20   6   9       8459.05       8622.34       256.78 o
 -18   6   9      23950.59      23538.06       543.43 o
 -16   6   9         37.71        102.70        42.81 o
 -14   6   9      18387.92      17470.24       301.23 o
 -12   6   9       7199.43       7039.91       203.61 o
 -10   6   9      16142.43      16309.35       279.78 o
  -8   6   9       1081.15        922.41        59.61 o
  -6   6   9      82376.98      81739.48      1022.15 o
  -4   6   9        443.35        585.33       121.94 o
  -2   6   9      42143.37      40956.71       566.69 o
   0   6   9        281.52        265.82        29.25 o
   2   6   9      42635.60      42814.62       503.18 o
   4   6   9          4.74         50.69        37.13 o
   6   6   9      37992.96      36648.75       458.24 o
   8   6   9       1142.42       1232.10        67.93 o
  10   6   9      46123.38      46980.61       580.32 o
  12   6   9       2394.51       2211.48        92.13 o
  14   6   9      11514.80      11457.53       225.96 o
  16   6   9        189.85        216.26        61.12 o
  18   6   9      20682.57      21307.68       423.14 o
  20   6   9        100.03        107.20        37.62 o
  22   6   9      19363.73      20236.91       438.23 o
  24   6   9       1972.27       2111.83       148.54 o
  26   6   9       9224.49       9726.78       494.95 o
 -33   7   9       6034.85       6412.79       430.39 o
 -31   7   9        666.05        545.16       150.64 o
 -29   7   9       2762.43       2840.85       175.76 o
 -27   7   9         30.07        -19.41        53.80 o
 -25   7   9      12988.93      13707.75       376.77 o
 -23   7   9        119.19        107.97        57.39 o
 -21   7   9      12394.82      12337.44       334.31 o
 -19   7   9       2777.06       2708.13       137.72 o
 -17   7   9      13731.89      13849.71       342.78 o
 -15   7   9       7551.24       7631.30       179.78 o
 -13   7   9       4574.65       4577.25       132.70 o
 -11   7   9       3875.06       3789.58       117.67 o
  -9   7   9       2830.02       2956.92       100.88 o
  -7   7   9       8012.50       8368.44       184.14 o
  -5   7   9       4928.83       4600.29       127.85 o
  -3   7   9       2476.76       2487.19       142.47 o
  -1   7   9       5516.80       5720.09       170.03 o
   1   7   9       2627.24       2626.88        81.39 o
   3   7   9      14113.27      14491.07       228.33 o
   5   7   9      10098.04       9982.68       184.30 o
   7   7   9      13850.59      14159.21       236.30 o
   9   7   9      10235.59      10024.41       194.48 o
  11   7   9        798.83        821.61        61.76 o
  13   7   9        184.25        226.68        47.44 o
  15   7   9       4433.43       4483.37       163.33 o
  17   7   9       7624.59       8056.29       235.41 o
  19   7   9        930.43        904.31        96.49 o
  21   7   9        870.10        701.44        87.16 o
  23   7   9       2220.20       2245.25       153.63 o
  25   7   9        257.45        333.75       147.05 o
 -32   8   9       5384.22       6082.82       430.39 o
 -30   8   9      20368.65      20998.76       541.29 o
 -28   8   9       9595.97       9651.88       328.73 o
 -26   8   9      14861.34      15307.01       419.69 o
 -24   8   9       3362.85       3689.86       182.59 o
 -22   8   9      18449.19      18681.10       451.11 o
 -20   8   9       7644.04       7649.58       254.97 o
 -18   8   9      27814.33      28752.33       583.08 o
 -16   8   9       5325.60       5607.81       203.13 o
 -14   8   9      92397.99      92945.79      1454.12 o
 -12   8   9       2733.63       2946.83       137.76 o
 -10   8   9      78788.10      80987.58      1034.65 o
  -8   8   9        753.66        806.30        61.01 o
  -6   8   9      38167.11      38061.87       548.08 o
  -4   8   9       8818.16       9094.50       245.02 o
  -2   8   9      26970.59      26913.12       421.92 o
   0   8   9          5.61         82.73        37.79 o
   2   8   9      68974.12      69046.73       771.92 o
   4   8   9       6038.13       5814.28       133.89 o
   6   8   9      79797.19      79527.29       885.85 o
   8   8   9      10943.20      10490.22       234.58 o
  10   8   9      47254.43      46384.52       805.49 o
  12   8   9        945.95        798.94        75.67 o
  14   8   9      34370.92      34243.64       683.27 o
  16   8   9        322.37        463.15        66.09 o
  18   8   9      34749.56      35511.89       610.33 o
  20   8   9        834.85        858.52        99.22 o
  22   8   9      28126.39      29078.84       562.14 o
  24   8   9        165.85        227.31        73.42 o
 -31   9   9       2035.61       1812.75       591.78 o
 -29   9   9          4.00         93.87        56.86 o
 -27   9   9        121.25         46.78        54.31 o
 -25   9   9        638.34        509.62        88.90 o
 -23   9   9       4230.51       4407.22       203.13 o
 -21   9   9       1810.93       1698.44       329.96 o
 -19   9   9       2021.24       1937.82       247.47 o
 -17   9   9       1611.45       1565.29       136.29 o
 -15   9   9         55.24         70.83        39.63 o
 -13   9   9        296.88        246.93        55.11 o
 -11   9   9        583.49        613.87        75.58 o
  -9   9   9         86.16        187.70        47.99 o
  -7   9   9       2915.36       3145.64       185.19 o
  -5   9   9        931.09       1007.16        68.71 o
  -3   9   9        167.46        200.82        38.51 o
  -1   9   9        136.46         90.18        31.32 o
   1   9   9          3.51         46.63        40.58 o
   3   9   9       9618.09       9682.97       221.55 o
   5   9   9       1213.19       1237.38        80.96 o
   7   9   9       1332.98       1243.96        82.96 o
   9   9   9       3449.72       3342.32       131.79 o
  11   9   9       2683.64       2503.28       147.13 o
  13   9   9       1124.54       1183.61        95.54 o
  15   9   9        316.45        165.44        44.04 o
  17   9   9       1976.05       1782.98       161.57 o
  19   9   9          1.25         61.66        46.56 o
  21   9   9         20.61          9.17        44.56 o
  23   9   9        598.36        652.76       150.64 o
 -30  10   9      14149.38      16182.07       473.88 o
 -28  10   9       8024.96       7863.87       355.07 o
 -26  10   9      18122.25      18921.42       501.46 o
 -24  10   9       3048.42       3139.83       180.95 o
 -22  10   9      40954.97      40786.61       806.80 o
 -20  10   9         78.12        108.73        46.41 o
 -18  10   9      22559.34      23195.14       566.68 o
 -16  10   9         70.15        160.32        49.97 o
 -14  10   9      31239.28      31185.94       628.06 o
 -12  10   9       3435.40       3794.61       168.50 o
 -10  10   9      20792.41      21252.11       467.51 o
  -8  10   9        400.50        468.92        65.94 o
  -6  10   9      24262.00      24679.62       509.28 o
  -4  10   9         85.01         68.14        39.63 o
  -2  10   9      52913.53      54056.55       749.23 o
   0  10   9       1046.17       1086.80        77.23 o
   2  10   9      33183.93      33907.33      1029.35 o
   4  10   9          5.62         47.52        39.63 o
   6  10   9      24433.27      25143.25       537.36 o
   8  10   9         10.50         -7.17        25.36 o
  10  10   9      30132.22      30942.11       513.05 o
  12  10   9        292.60        331.32        54.01 o
  14  10   9      36394.63      35646.16       593.14 o
  16  10   9        230.08        280.68        69.54 o
  18  10   9      48717.80      50168.21       797.13 o
  20  10   9        437.43        628.16       105.55 o
  22  10   9      32122.84      32279.13      1011.41 o
 -29  11   9         49.62        114.77        64.56 o
 -27  11   9        228.99        157.55        70.47 o
 -25  11   9        803.93        726.37       115.34 o
 -23  11   9        130.56         29.72        51.65 o
 -21  11   9       1522.38       1364.76       190.09 o
 -19  11   9        508.93        575.51        89.62 o
 -17  11   9       1356.77       1543.42       186.50 o
 -15  11   9        638.65        578.90        85.78 o
 -13  11   9       1965.42       2126.14       142.90 o
 -11  11   9        596.13        630.60        82.66 o
  -9  11   9         10.02        -14.35        35.51 o
  -7  11   9        205.35        233.47        64.56 o
  -5  11   9       1518.40       1757.42       124.19 o
  -3  11   9      16108.41      16309.19       566.68 o
  -1  11   9       9016.31       8640.61       261.18 o
   1  11   9       2641.66       2664.07       154.22 o
   3  11   9       2293.52       2729.25       247.47 o
   5  11   9          7.11        101.69        42.89 o
   7  11   9        107.74        183.51        60.23 o
   9  11   9        426.54        408.74        77.52 o
  11  11   9        102.55         60.65        53.08 o
  13  11   9        814.63        795.08        84.09 o
  15  11   9       1766.36       1795.56       124.88 o
  17  11   9        125.47        158.37        53.75 o
  19  11   9        111.13        170.61        54.43 o
 -28  12   9       4429.09       4303.88       301.27 o
 -26  12   9      18751.75      19299.78       532.07 o
 -24  12   9       1171.42       1396.95       215.19 o
 -22  12   9      18970.64      18520.65       496.35 o
 -20  12   9         28.08         -4.78        44.81 o
 -18  12   9      14949.52      15729.23       431.87 o
 -16  12   9       3277.55       3371.81       179.58 o
 -14  12   9      25966.04      26255.58       581.65 o
 -12  12   9      11367.08      12023.45       348.99 o
 -10  12   9      32035.64      33420.19       675.98 o
  -8  12   9        124.31        267.63        60.23 o
  -6  12   9      30674.12      33163.77       710.14 o
  -4  12   9       1196.42       1334.20       164.98 o
  -2  12   9      51442.74      50871.91      1262.47 o
   0  12   9         89.49         14.35        57.39 o
   2  12   9      30192.90      32013.73       903.82 o
   4  12   9        545.95        573.85        86.23 o
   6  12   9      34281.09      34984.96       704.98 o
   8  12   9        324.31        328.14        73.42 o
  10  12   9      30027.95      30836.13       666.28 o
  12  12   9        461.51        543.70        99.93 o
  14  12   9      22180.27      22520.03       570.20 o
  16  12   9          1.41         30.41        63.25 o
  18  12   9      27684.20      29125.48       921.75 o
 -27  13   9        689.10        789.05       136.29 o
 -25  13   9       1977.74       2288.60       185.83 o
 -23  13   9        292.77        224.32        82.66 o
 -21  13   9       2601.57       2541.95       185.83 o
 -19  13   9       4215.21       4624.38       229.74 o
 -17  13   9       6430.48       6484.96       265.38 o
 -15  13   9       1342.54       1360.26       136.67 o
 -13  13   9       7766.79       8061.27       285.74 o
 -11  13   9       3149.16       2920.37       167.15 o
  -9  13   9       9929.48      10264.77       444.73 o
  -7  13   9        134.11         50.21        64.56 o
  -5  13   9       9140.68       8987.95       408.87 o
  -3  13   9       6015.66       5752.86       322.79 o
  -1  13   9       6971.02       7689.61       380.18 o
   1  13   9       2302.44       2539.29       200.85 o
   3  13   9       9657.75      10386.71       466.25 o
   5  13   9       2500.81       2627.99       167.15 o
   7  13   9        487.30        555.21        93.73 o
   9  13   9       3487.69       3765.69       200.30 o
  11  13   9       1766.52       1673.22       156.99 o
  13  13   9       4544.69       4992.17       473.43 o
  15  13   9      17201.64      18619.81       522.14 o
 -24  14   9       1190.56        968.37       157.81 o
 -22  14   9       5088.01       5203.47       563.09 o
 -20  14   9       1635.77       1715.57       200.85 o
 -18  14   9      13261.13      14087.26       430.33 o
 -16  14   9       4850.66       5063.73       242.04 o
 -14  14   9      14793.71      15107.17       430.33 o
 -12  14   9       1317.25       1126.18       179.33 o
 -10  14   9      30219.11      29818.75       910.99 o
  -8  14   9       1106.27        860.78       157.81 o
  -6  14   9      25192.79      24732.99       796.22 o
  -4  14   9       2344.48       2438.87       236.71 o
  -2  14   9      26405.93      26124.58       824.91 o
   0  14   9        164.97        236.71        93.25 o
   4  14   9        333.67        373.00       121.94 o
   6  14   9      18441.60      19697.45       710.14 o
   8  14   9        285.54        358.66       129.12 o
  10  14   9      11228.97      12477.32       393.07 o
  12  14   9         74.96        225.44       104.01 o
  14  14   9      13559.45      14009.14       624.06 o
 -21  15   9       9135.47      10169.34       487.77 o
 -19  15   9       4236.48       5185.39       304.86 o
 -17  15   9      12905.35      13908.72       595.37 o
 -15  15   9       7644.65       8220.42       430.39 o
 -13  15   9       7860.67       7725.47       423.22 o
 -11  15   9       3558.26       4081.52       301.27 o
  -9  15   9      21931.50      21906.77       760.35 o
  -7  15   9        517.78        416.04       129.12 o
  -5  15   9       4598.00       4949.47       322.79 o
  -3  15   9       4321.52       4454.52       301.27 o
  -1  15   9       6041.29       5444.41       344.31 o
   1  15   9       5946.84       6133.04       358.66 o
   3  15   9      14812.03      16641.69       659.93 o
   5  15   9      11832.82      13105.33       573.85 o
   7  15   9      14121.05      16132.39       659.93 o
   9  15   9       7268.39       8098.48       451.91 o
 -16  16   9       1508.59       1011.41       172.16 o
 -14  16   9       4159.81       4181.94       315.62 o
 -12  16   9       2312.61       2137.60       251.06 o
 -10  16   9      13799.39      14389.32       609.72 o
  -8  16   9        968.63        731.66       164.98 o
  -6  16   9      11494.09      12882.96       573.85 o
  -4  16   9         79.50         21.52       100.42 o
  -2  16   9       3943.25       4318.23       322.79 o
   0  16   9        548.98        595.37       143.46 o
   2  16   9       6917.04       7359.64       430.39 o
   4  16   9          9.39         14.35       107.60 o
   6  16   9       3097.38       3357.03       315.62 o
  -7  17   9       3370.83       3235.09       294.10 o
 -34   0  10       8513.53       8084.13       437.56 o
 -32   0  10      42682.45      44480.65      1255.30 o
 -30   0  10       7437.36       7904.80       401.70 o
 -28   0  10      54836.17      57715.09      1492.01 o
 -26   0  10      12263.39      12674.94       509.29 o
 -24   0  10      40091.80      40764.96      1111.84 o
 -22   0  10       7609.45       7696.78       358.66 o
 -20   0  10       6348.49       5494.63       286.93 o
 -18   0  10      16079.69      16340.42       552.33 o
 -16   0  10      39110.73      39660.30      1025.76 o
 -14   0  10      73574.01      75152.99      1721.55 o
 -12   0  10      87509.27      87132.14      1943.92 o
 -10   0  10     185647.56     190489.94      3966.75 o
  -8   0  10      41981.49      41281.43      1025.76 o
  -6   0  10      46314.86      43010.15      1054.45 o
  -4   0  10      37374.36      35342.07       903.82 o
  -2   0  10      38119.41      39430.76       989.89 o
   0   0  10      26337.03      27437.26       746.01 o
   2   0  10      90261.02      91692.55      1369.82 o
   4   0  10      37466.71      37330.84       647.51 o
   6   0  10      17932.90      17648.07       379.91 o
   8   0  10      14960.48      14384.39       487.77 o
  10   0  10      11268.53      10977.53       322.79 o
  12   0  10       2102.28       2042.60       362.24 o
  14   0  10      70010.85      68398.94      1155.26 o
  16   0  10       4816.60       5181.31       416.04 o
  18   0  10      17898.06      18104.72       577.44 o
  20   0  10      10209.00      10672.84       342.34 o
  22   0  10      10331.68      10880.02       362.42 o
  24   0  10       3162.84       3413.74       437.56 o
  26   0  10      10880.42      11060.98       387.80 o
 -37   1  10       1029.69        946.85       193.67 o
 -35   1  10         41.20        -64.56        86.08 o
 -33   1  10       1422.90       1594.29       151.91 o
 -31   1  10         10.02        -40.58        40.58 o
 -29   1  10       5143.42       4942.64       268.99 o
 -27   1  10        160.58        115.79        93.25 o
 -25   1  10        845.83        945.46       106.15 o
 -23   1  10       1369.84       1432.84       147.05 o
 -21   1  10       1947.99       1986.63       279.75 o
 -19   1  10       1294.09       1224.72       276.17 o
 -17   1  10       2313.48       2528.63       131.58 o
 -15   1  10       1455.52       1422.33       204.43 o
 -13   1  10       5667.59       5509.89       190.16 o
 -11   1  10       1853.09       1799.67       103.89 o
  -9   1  10       2683.38       2776.27       143.46 o
  -7   1  10       4441.10       4356.86       159.71 o
  -5   1  10       6319.72       6942.99       210.45 o
  -3   1  10       2029.05       1893.71       143.46 o
  -1   1  10         26.09         90.18        71.73 o
   1   1  10        971.30        886.01        66.25 o
   3   1  10         81.46         54.36        22.78 o
   5   1  10       1121.58       1237.65        62.63 o
   7   1  10       1488.60       1420.29        70.57 o
   9   1  10       6594.26       6733.84       153.71 o
  11   1  10       4363.14       4242.22       125.15 o
  13   1  10        984.60       1115.87        75.19 o
  15   1  10        590.68        628.65        61.09 o
  17   1  10       2598.37       2724.97       114.51 o
  19   1  10        938.98       1093.57        83.54 o
  21   1  10        321.37        326.74        53.30 o
  23   1  10         64.05         57.29        43.46 o
  25   1  10        143.06         82.16        50.18 o
  27   1  10        994.74        975.55       193.67 o
 -36   2  10      12213.07      13693.53       631.24 o
 -34   2  10      12105.24      12926.00       588.20 o
 -32   2  10      16824.62      17351.83       688.62 o
 -30   2  10      14315.47      15157.96       932.51 o
 -28   2  10       4853.42       4919.05       333.55 o
 -26   2  10      11341.80      11910.69       376.59 o
 -24   2  10      19768.79      20404.31       478.34 o
 -22   2  10      12200.90      12412.28       466.25 o
 -20   2  10      37045.14      38606.12       730.18 o
 -18   2  10      14583.97      15047.56       367.08 o
 -16   2  10      39849.43      41208.45       747.82 o
 -14   2  10      45994.09      46108.15       811.36 o
 -12   2  10      16424.95      15573.02       357.35 o
 -10   2  10      65956.73      67688.29      1402.35 o
  -8   2  10      21971.70      21414.90       595.37 o
  -6   2  10       9341.09       8768.63       240.89 o
  -4   2  10      10048.90       9758.99       256.11 o
  -2   2  10      35334.50      34885.77       483.90 o
   0   2  10      22359.09      22312.10       408.16 o
   2   2  10      69393.25      68313.34       880.34 o
   4   2  10      39078.50      39511.93       474.14 o
   6   2  10      13917.66      14377.31       262.66 o
   8   2  10      40860.47      40926.38       513.74 o
  10   2  10      27817.67      28361.79       397.22 o
  12   2  10      11058.68      11440.94       251.65 o
  14   2  10      49364.50      50417.56       642.84 o
  16   2  10       4408.71       4441.96       139.41 o
  18   2  10      21927.96      22541.11       375.28 o
  20   2  10      11506.16      11245.24       252.44 o
  22   2  10      15645.00      15978.94       319.88 o
  24   2  10       6400.43       6827.36       205.64 o
  26   2  10      14483.03      15401.18       381.94 o
 -35   3  10        405.90        437.56       150.64 o
 -33   3  10       3779.41       4167.59       322.79 o
 -31   3  10        542.59        552.33       136.29 o
 -29   3  10      21774.51      22308.47       789.05 o
 -27   3  10        570.84        537.21       104.01 o
 -25   3  10        870.14        941.49       103.89 o
 -23   3  10        789.82        933.41       121.94 o
 -21   3  10      15233.27      16096.88       394.75 o
 -19   3  10       2352.76       2485.12       204.43 o
 -17   3  10      18092.29      18420.91       417.33 o
 -15   3  10        626.19        519.62       104.01 o
 -13   3  10       9208.25       9024.19       351.48 o
 -11   3  10         19.84        130.01        68.14 o
  -9   3  10      16626.60      16442.85       380.18 o
  -7   3  10        238.92        161.40        40.58 o
  -5   3  10      11942.37      12094.28       213.83 o
  -3   3  10        271.19        393.92        37.32 o
  -1   3  10      19371.64      19059.34       448.32 o
   1   3  10        343.25        256.63        36.48 o
   3   3  10       3808.17       3549.49       133.85 o
   5   3  10       1033.58       1035.65        56.33 o
   7   3  10       9831.58       9682.15       182.35 o
   9   3  10       7459.98       7629.47       190.09 o
  11   3  10       5236.79       5084.63       137.63 o
  13   3  10        435.73        539.79        56.26 o
  15   3  10       1977.28       2081.54       100.89 o
  17   3  10       1264.23       1343.88        97.32 o
  19   3  10       4934.52       5121.18       160.02 o
  21   3  10       4049.22       4256.53       151.25 o
  23   3  10       3805.75       3987.59       179.04 o
  25   3  10          8.59         48.89        45.81 o
 -36   4  10       9782.44      10451.27       559.50 o
 -34   4  10       5744.18       5566.36       394.52 o
 -32   4  10      12576.31      12531.48       588.20 o
 -30   4  10       3218.10       3435.93       286.93 o
 -28   4  10       7308.11       7804.38       423.22 o
 -26   4  10       6339.39       6254.98       365.83 o
 -24   4  10      13816.90      13738.51       370.71 o
 -22   4  10      16517.03      16376.03       403.40 o
 -20   4  10      22463.35      23487.94       508.22 o
 -18   4  10      13056.54      12945.16       332.92 o
 -16   4  10       7495.72       7507.57       233.86 o
 -14   4  10      19048.60      19546.33       319.32 o
 -12   4  10      14795.50      14318.42       251.68 o
 -10   4  10      38531.37      37365.29       518.28 o
  -8   4  10      53663.53      54490.67       711.41 o
  -6   4  10      11381.69      11082.96       206.84 o
  -4   4  10      12386.61      12455.80       226.92 o
  -2   4  10      24679.99      24315.19       442.13 o
   0   4  10       9430.77       9270.34       193.14 o
   2   4  10      16258.10      16788.32       295.82 o
   4   4  10      16268.72      16061.01       291.94 o
   6   4  10      20310.61      19970.63       471.57 o
   8   4  10      10966.45      11414.90       206.30 o
  10   4  10      51982.81      50569.37       619.43 o
  12   4  10       7835.01       8337.41       269.35 o
  14   4  10      38401.69      37535.41       513.76 o
  16   4  10        588.56        689.70        65.99 o
  18   4  10      23297.01      23846.47       392.78 o
  20   4  10       1239.57       1307.22       111.38 o
  22   4  10      10066.86      10516.22       333.17 o
  24   4  10       1901.85       2047.86       146.25 o
  26   4  10       8192.27       8744.06       466.25 o
 -35   5  10       1171.42       1248.13       208.02 o
 -33   5  10       8513.17       8837.31       494.95 o
 -31   5  10        939.41        939.68       179.33 o
 -29   5  10      28090.68      28957.97       968.37 o
 -27   5  10        540.24        631.24       143.46 o
 -25   5  10       5920.38       6254.98       373.00 o
 -23   5  10         33.05         35.87        64.56 o
 -21   5  10      19521.53      20449.65       545.16 o
 -19   5  10        240.57        206.51       114.77 o
 -17   5  10      28084.65      27579.06       429.87 o
 -15   5  10         65.26         82.16        49.80 o
 -13   5  10      25812.70      26612.72       406.11 o
 -11   5  10        265.62        375.46        76.66 o
  -9   5  10      34585.14      34125.27       498.14 o
  -7   5  10       3079.98       2856.26       102.82 o
  -5   5  10      69422.02      68034.41      2497.87 o
  -3   5  10        187.76        157.00        34.69 o
  -1   5  10      19034.30      18918.32       319.05 o
   1   5  10         29.16         53.55        26.01 o
   3   5  10      23067.42      22190.41       577.45 o
   5   5  10         18.35         91.69        30.19 o
   7   5  10      20725.05      21030.44       368.28 o
   9   5  10       4049.62       4252.64       185.03 o
  11   5  10       2429.69       2511.10        99.39 o
  13   5  10       2260.60       2305.39        96.03 o
  15   5  10      17157.94      17815.58       363.48 o
  17   5  10        831.87        782.50        82.32 o
  19   5  10      24381.60      24380.20       473.98 o
  21   5  10       2942.59       3037.63       156.93 o
  23   5  10      13109.14      13844.80       355.20 o
  25   5  10        985.57        988.43       126.50 o
 -34   6  10       1083.95       1032.93       200.85 o
 -32   6  10       5143.50       4748.62       365.83 o
 -30   6  10       7520.70       7660.91       444.73 o
 -28   6  10       3925.14       4268.02       322.79 o
 -26   6  10       9151.65       8579.08       451.91 o
 -24   6  10       5030.12       4511.91       315.62 o
 -22   6  10        190.60        365.83       107.60 o
 -20   6  10      14859.75      14938.32       405.28 o
 -18   6  10       3348.47       3409.33       185.49 o
 -16   6  10      10843.25      10728.94       225.94 o
 -14   6  10       9600.66       9369.40       295.58 o
 -12   6  10       4927.46       4840.50       136.04 o
 -10   6  10       7354.73       7435.52       171.47 o
  -8   6  10       8991.25       8860.91       189.55 o
  -6   6  10       2844.40       3032.63       133.95 o
  -4   6  10      21782.96      22399.52       358.97 o
  -2   6  10       9777.89      10056.87       210.75 o
   0   6  10       3459.71       3687.69       130.35 o
   2   6  10       8205.93       8154.36       190.09 o
   4   6  10       7121.53       7297.30       207.44 o
   6   6  10      15916.62      16124.66       306.43 o
   8   6  10       1442.29       1351.87        87.40 o
  10   6  10       2401.05       2408.52       110.81 o
  12   6  10       9729.79       9734.57       203.19 o
  14   6  10      10639.27      10491.08       259.86 o
  16   6  10       4241.57       4208.84       252.34 o
  18   6  10       9779.20      10006.80       273.67 o
  20   6  10         54.23         87.04        43.30 o
  22   6  10       6252.83       6690.47       234.90 o
  24   6  10        854.43        900.93       121.42 o
 -33   7  10      20903.56      21763.31       867.95 o
 -31   7  10         56.88         35.87        86.08 o
 -29   7  10      35792.07      36862.77      1169.22 o
 -27   7  10       3445.44       3608.09       301.27 o
 -25   7  10      26587.05      26619.53       903.82 o
 -23   7  10       1628.18       1728.73       222.37 o
 -21   7  10      20585.43      20795.17       494.95 o
 -19   7  10        220.29        180.76        49.97 o
 -17   7  10      44847.66      45199.40      1474.08 o
 -15   7  10       1014.02       1153.21        75.67 o
 -13   7  10      59359.04      58047.48       881.44 o
 -11   7  10       1424.23       1454.89        77.29 o
  -9   7  10      40584.40      41698.37       754.28 o
  -7   7  10       4324.31       4241.99       128.94 o
  -5   7  10     105418.32     106106.01      2920.10 o
  -3   7  10        771.32        785.31        75.58 o
  -1   7  10      59866.37      59665.07       990.50 o
   1   7  10        503.76        578.57        58.71 o
   3   7  10      53030.02      53037.28       735.83 o
   5   7  10       1507.80       1441.93        87.16 o
   7   7  10      11114.00      11414.46       303.11 o
   9   7  10        575.85        653.80       123.67 o
  11   7  10      19363.44      20712.76       487.87 o
  13   7  10       1620.08       1623.79       135.83 o
  15   7  10      21144.42      20669.46       405.97 o
  17   7  10       3230.33       3392.58       156.02 o
  19   7  10      16539.51      16065.50       372.42 o
  21   7  10      10266.95      11336.72       400.32 o
  23   7  10      15832.97      17280.10       717.31 o
 -32   8  10       1757.30       1240.95       236.71 o
 -30   8  10        370.89        451.91       150.64 o
 -28   8  10         36.38         14.35        93.25 o
 -26   8  10        863.31        925.34       186.50 o
 -24   8  10       1312.94       1570.92       222.37 o
 -22   8  10          9.66        117.41        43.37 o
 -20   8  10        506.43        598.03       111.18 o
 -18   8  10         19.76         20.97        53.80 o
 -16   8  10       2782.70       2943.27       146.50 o
 -14   8  10       2807.29       3050.94       144.48 o
 -12   8  10        761.48        800.99        66.50 o
 -10   8  10       1735.97       1699.47        82.32 o
  -8   8  10       5732.32       6034.74       157.70 o
  -6   8  10      27680.89      27792.18       902.04 o
  -4   8  10       1241.80       1294.94        77.81 o
  -2   8  10       2142.48       2053.50        92.82 o
   0   8  10        839.74        783.97        67.07 o
   2   8  10         20.33         89.54        34.63 o
   4   8  10       1363.54       1430.05        88.95 o
   6   8  10       2177.21       2039.71       124.02 o
   8   8  10        374.07        407.62        68.86 o
  10   8  10       1097.09       1230.16       225.95 o
  12   8  10         24.42         21.52        42.36 o
  14   8  10       2615.62       2809.61       180.70 o
  16   8  10          4.81          0.80        71.73 o
  18   8  10       4867.65       4570.45       235.49 o
  20   8  10        112.51        129.12        65.36 o
  22   8  10       3302.25       3938.05       315.62 o
 -29   9  10      19901.97      19489.42       796.22 o
 -27   9  10       2535.81       2130.42       265.41 o
 -25   9  10      31105.04      32924.72      1075.97 o
 -23   9  10         83.69         97.35        53.80 o
 -21   9  10      43164.35      44341.16       839.49 o
 -19   9  10         75.85         38.82        50.21 o
 -17   9  10      38048.97      39610.97      1119.01 o
 -15   9  10         86.65        205.07        51.65 o
 -13   9  10      71383.31      73330.65      1202.58 o
 -11   9  10        184.91        300.76        53.08 o
  -9   9  10      46471.03      45694.43       806.33 o
  -7   9  10       4763.50       5098.54       149.36 o
  -5   9  10      44355.09      45631.41       685.46 o
  -3   9  10        349.56        455.34        55.86 o
  -1   9  10      36833.36      36780.25       692.34 o
   1   9  10         21.54         37.60        30.38 o
   3   9  10      41202.14      41362.51       719.07 o
   5   9  10       4374.34       4160.07       179.58 o
   7   9  10      32217.65      32659.56       652.84 o
   9   9  10        691.59        735.91       104.01 o
  11   9  10      72126.55      73866.52      2370.72 o
  13   9  10       1163.30       1144.07       127.49 o
  15   9  10      30268.59      31508.66      1036.52 o
  17   9  10       5074.29       5501.40       276.17 o
  19   9  10      16830.26      17520.83       509.28 o
  21   9  10       1893.15       1671.34       236.71 o
 -28  10  10       1022.32        975.55       200.85 o
 -26  10  10       1026.98        566.68       150.64 o
 -24  10  10        424.25        304.14       104.01 o
 -22  10  10        769.50        745.52       114.77 o
 -20  10  10        849.10        749.99       101.68 o
 -18  10  10         47.70        130.19        49.97 o
 -16  10  10        371.82        379.98        67.22 o
 -14  10  10        809.60        854.53       136.29 o
 -12  10  10        375.29        435.91        67.22 o
 -10  10  10       6920.89       7425.35       245.02 o
  -8  10  10       2431.26       2522.91       135.83 o
  -6  10  10        592.19        609.72        80.68 o
  -4  10  10       3456.48       3876.60       166.46 o
  -2  10  10       1264.51       1280.73        85.52 o
   0  10  10       7022.42       6858.99       230.74 o
   2  10  10         60.58         89.48        71.73 o
   4  10  10       1260.03       1086.34       108.96 o
   6  10  10        153.86        178.72        53.08 o
   8  10  10        288.53        365.50       132.70 o
  10  10  10        352.23        370.55        77.52 o
  12  10  10          1.18         44.47        47.75 o
  14  10  10       1006.90       1013.93       139.88 o
  16  10  10       1965.72       2227.47       329.96 o
  18  10  10         21.26         14.65        60.23 o
  20  10  10         82.62         43.04        86.08 o
 -27  11  10         86.71        157.81       114.77 o
 -25  11  10      25201.38      25062.95       925.34 o
 -23  11  10        497.66        446.90        88.65 o
 -21  11  10      45563.74      45805.79       892.59 o
 -19  11  10         71.24         46.63        45.65 o
 -17  11  10      30542.11      31319.20       660.75 o
 -15  11  10        983.36       1159.26       129.12 o
 -13  11  10      30540.44      31633.26       649.28 o
 -11  11  10       9231.58       9125.15       287.91 o
  -9  11  10      19406.73      20038.67       738.83 o
  -7  11  10        287.48        244.28        58.16 o
  -5  11  10      47622.84      47253.13      1352.14 o
  -3  11  10       1340.92       1458.65        93.81 o
  -1  11  10      62844.24      60612.57      1097.49 o
   1  11  10          7.56         40.65        53.80 o
   3  11  10      34670.63      34682.97       735.25 o
   5  11  10       2162.68       2096.41       146.83 o
   7  11  10      26036.58      27547.92       599.75 o
   9  11  10        786.99        907.53       111.24 o
  11  11  10      27500.80      28342.64       635.33 o
  13  11  10       1541.20       1572.00       151.91 o
  15  11  10      18167.52      19840.21       534.23 o
  17  11  10       6725.90       6941.30       301.51 o
 -26  12  10        299.87         57.39        93.25 o
 -24  12  10       2455.99       2159.12       272.58 o
 -22  12  10       8362.80       8449.30       419.63 o
 -20  12  10       2997.21       3073.04       187.73 o
 -18  12  10       2862.13       3102.26       272.58 o
 -16  12  10       2319.61       2562.74       170.45 o
 -14  12  10         27.63         83.21        50.21 o
 -12  12  10       1364.93       1466.95       131.58 o
 -10  12  10        338.74        380.22        72.37 o
  -8  12  10       5418.06       5687.37       225.33 o
  -6  12  10      15030.28      14891.44       537.99 o
  -4  12  10       5137.16       5379.86       294.10 o
  -2  12  10      13584.84      13363.56       509.29 o
   2  12  10       9037.54       8980.68       291.62 o
   4  12  10         45.55         38.89        78.90 o
   6  12  10        374.82        405.32        77.52 o
   8  12  10        201.82        220.32        68.86 o
  10  12  10        694.85        632.92       268.99 o
  12  12  10        107.51        118.36        71.01 o
  14  12  10       4108.20       4109.29       228.08 o
  16  12  10        400.69        380.36        90.88 o
 -25  13  10      17597.02      15207.06       602.54 o
 -23  13  10       1688.76       1851.21       193.67 o
 -21  13  10      16420.69      17058.69       481.04 o
 -19  13  10          7.92         14.05        60.23 o
 -17  13  10      22889.99      23334.74       667.10 o
 -15  13  10       1006.13       1008.46       154.22 o
 -13  13  10      37199.72      38646.47       784.96 o
 -11  13  10        204.63        252.72       136.29 o
  -9  13  10      22245.48      23255.32       746.01 o
  -7  13  10       2091.49       2144.77       208.02 o
  -5  13  10      29054.70      28929.28       860.78 o
  -3  13  10        202.82        329.96       107.60 o
  -1  13  10      25343.33      24804.72       767.53 o
   1  13  10        369.10        459.08       121.94 o
   3  13  10      19680.97      19984.37       695.79 o
   5  13  10       1935.71       1955.00       152.17 o
   7  13  10      20403.79      21519.60       735.25 o
   9  13  10         28.08        133.98        82.49 o
  11  13  10      24175.87      25966.77       620.95 o
  13  13  10       2307.77       2313.68       185.08 o
 -24  14  10       4178.77       3823.28       272.58 o
 -22  14  10       4540.52       5014.03       365.83 o
 -20  14  10       3600.45       3790.98       301.27 o
 -18  14  10       2973.50       3026.56       204.25 o
 -16  14  10       4230.30       4375.37       233.13 o
 -14  14  10       6982.48       7381.16       401.70 o
 -12  14  10       1731.25       1793.29       215.19 o
 -10  14  10       4279.73       4684.06       308.45 o
  -8  14  10      19301.65      19970.03       695.79 o
  -6  14  10       4909.31       4583.64       308.45 o
  -4  14  10       5124.81       4648.20       301.27 o
  -2  14  10       4948.50       5300.95       337.14 o
   2  14  10       2108.63       2137.60       236.71 o
   4  14  10       2539.34       2503.43       258.23 o
   6  14  10       3201.65       3306.82       286.93 o
   8  14  10         88.59        129.12       107.60 o
  10  14  10       2946.01       3349.86       301.27 o
  12  14  10       5845.47       5222.05       358.66 o
 -19  15  10         32.20         74.00       121.94 o
 -17  15  10       7583.07       8292.15       437.56 o
 -15  15  10          1.10        -57.39        57.39 o
 -13  15  10      10669.05      11175.75       516.47 o
 -11  15  10        677.67        817.74       164.98 o
  -9  15  10       3831.62       4447.35       315.62 o
  -7  15  10        511.45        537.99       136.29 o
  -5  15  10      10004.17       9439.85       459.08 o
  -3  15  10        372.69        215.19       114.77 o
  -1  15  10      13388.71      13951.76       566.68 o
   1  15  10       1693.12       1814.80       236.71 o
   3  15  10      10356.10      10996.42       523.64 o
   5  15  10       2935.83       3478.97       301.27 o
   7  15  10       7074.26       8026.74       444.73 o
 -14  16  10       9512.26       8794.27       459.08 o
 -12  16  10       6013.56       6520.39       387.35 o
 -10  16  10      13675.08      13915.89       602.54 o
  -8  16  10      14102.27      14690.59       616.89 o
  -6  16  10       5408.67       5322.47       358.66 o
  -4  16  10       8535.76       8026.74       444.73 o
  -2  16  10       9940.21      10401.05       502.12 o
   2  16  10       7244.22       8464.31       473.43 o
 -37   1  11       5017.81       4956.64       365.83 o
 -35   1  11      13048.40      13836.99       616.89 o
 -33   1  11      28477.45      29289.42       824.91 o
 -31   1  11      17392.06      18018.71       484.21 o
 -29   1  11      10313.65      10888.67       347.42 o
 -27   1  11      27096.01      28548.13       631.35 o
 -25   1  11      10518.99      10831.90       329.57 o
 -23   1  11      24214.92      24689.47       550.31 o
 -21   1  11      33132.67      32776.93       659.32 o
 -19   1  11      15788.38      15151.21       382.72 o
 -17   1  11      11528.92      11096.62       309.28 o
 -15   1  11      30813.08      30211.51       720.90 o
 -13   1  11      47189.48      45591.55       814.07 o
 -11   1  11      16645.64      16818.50       385.49 o
  -9   1  11      51559.04      49602.73       859.72 o
  -7   1  11      13694.54      13332.72       329.96 o
  -5   1  11      19935.31      19066.12       667.10 o
  -3   1  11      11802.46      11406.33       498.53 o
  -1   1  11      52327.65      51897.70       892.70 o
   1   1  11       1449.80       1343.13       193.67 o
   3   1  11      75960.85      73874.73      1217.20 o
   5   1  11       5499.21       5333.02       199.92 o
   7   1  11      21886.88      21477.41       627.65 o
   9   1  11        455.17        447.52        75.05 o
  11   1  11      23640.50      23842.62       425.78 o
  13   1  11        432.76        419.65        48.68 o
  15   1  11      36712.21      38112.39       530.83 o
  17   1  11       1271.35       1308.38        90.03 o
  19   1  11      23370.90      24117.30       405.60 o
  21   1  11        693.15        752.21        77.79 o
  23   1  11      30492.35      32469.52       518.69 o
  25   1  11        471.00        639.92       155.90 o
 -36   2  11       1370.77       1420.28       236.71 o
 -34   2  11        317.82        272.58       114.77 o
 -32   2  11        213.64        193.67       100.42 o
 -30   2  11       1263.97       1243.81       128.67 o
 -28   2  11      10064.66      10523.99       336.59 o
 -26   2  11       5175.80       5203.24       220.25 o
 -24   2  11       3103.46       3186.16       179.33 o
 -22   2  11       2738.52       2681.23       149.56 o
 -20   2  11       4207.69       4137.00       254.65 o
 -18   2  11       1579.73       1454.57       114.04 o
 -16   2  11       3211.53       3108.68       154.22 o
 -14   2  11       2127.30       2139.39       121.42 o
 -12   2  11       2045.77       2070.68       204.43 o
 -10   2  11       3422.86       3607.77       151.91 o
  -8   2  11       6625.66       6651.41       276.17 o
  -6   2  11        506.41        392.42        86.08 o
  -4   2  11      12670.20      13197.80       327.13 o
  -2   2  11       2764.85       2984.42       175.74 o
   0   2  11       5641.26       5595.00       195.23 o
   2   2  11          9.89         14.35        34.43 o
   4   2  11       9543.63       9311.67       276.12 o
   6   2  11       7318.73       7442.86       190.38 o
   8   2  11      21927.75      22443.23       613.30 o
  10   2  11       7163.58       7178.67       200.63 o
  12   2  11       2581.26       2362.03       117.15 o
  14   2  11        210.73        192.48        45.18 o
  16   2  11       7037.75       6929.14       182.44 o
  18   2  11       4106.78       4365.16       150.05 o
  20   2  11       1763.44       1856.98       112.21 o
  22   2  11       1146.29       1227.86       100.63 o
  24   2  11        940.37       1042.08       218.78 o
 -35   3  11       8349.25       8909.04       502.12 o
 -33   3  11      15223.00      15852.64       681.45 o
 -31   3  11       3347.18       3722.86       301.27 o
 -29   3  11      25774.44      25019.92       860.78 o
 -27   3  11       9470.88      10068.45       333.55 o
 -25   3  11      37946.31      38676.38       769.72 o
 -23   3  11       8892.95       8686.12       304.86 o
 -21   3  11      17936.93      17495.66       427.50 o
 -19   3  11       7663.13       7769.60       290.51 o
 -17   3  11      13619.39      12854.50       339.38 o
 -15   3  11      14605.94      15285.96       509.29 o
 -13   3  11       6338.67       5777.32       202.70 o
 -11   3  11      27417.94      27381.82       544.82 o
  -9   3  11      48818.33      48361.14       846.87 o
  -7   3  11        297.20        258.70        53.08 o
  -5   3  11      45306.34      42954.04       765.85 o
  -3   3  11       1055.30        982.80        88.65 o
  -1   3  11      47925.07      45898.13       811.55 o
   1   3  11       1510.78       1622.17       150.64 o
   3   3  11      24840.97      24350.93       514.66 o
   5   3  11      20717.57      20888.30       365.21 o
   7   3  11      25278.65      24190.93       413.78 o
   9   3  11        337.48        366.67        53.77 o
  11   3  11      46100.03      45175.58       885.88 o
  13   3  11         31.90         69.34        36.09 o
  15   3  11      49183.79      49284.61       758.50 o
  17   3  11       1192.49       1355.40       162.39 o
  19   3  11      28097.96      29079.07       540.21 o
  21   3  11       2980.99       3187.61       211.41 o
  23   3  11      16330.02      18521.65       529.15 o
  25   3  11         91.99        114.77        93.25 o
 -34   4  11         55.02         43.04        93.25 o
 -32   4  11       6616.53       7424.20       444.73 o
 -30   4  11       4617.54       5057.06       351.48 o
 -28   4  11       5526.50       5803.07       373.00 o
 -26   4  11        211.85        251.06        93.25 o
 -24   4  11       6396.45       6477.35       240.94 o
 -22   4  11         85.41        140.59        50.21 o
 -20   4  11      25713.55      26427.54       606.13 o
 -18   4  11       2437.98       2547.47       140.94 o
 -16   4  11      33218.73      33791.39       785.46 o
 -14   4  11       7660.03       7629.51       239.93 o
 -12   4  11       8012.47       8336.06       426.80 o
 -10   4  11       6038.22       6188.97       207.77 o
  -8   4  11      27509.40      25962.86       828.50 o
  -6   4  11      14681.66      14886.15       354.62 o
  -4   4  11      29082.31      28914.42       591.78 o
  -2   4  11      13261.57      13340.99       332.20 o
   0   4  11      12764.65      12492.78       321.81 o
   2   4  11       1558.42       1731.35       102.52 o
   4   4  11      20322.97      19859.68       348.55 o
   6   4  11       3861.00       3840.19       178.13 o
   8   4  11      28906.20      28869.24       476.13 o
  10   4  11      10329.94       9731.04       238.17 o
  12   4  11       4996.90       4751.18       163.45 o
  14   4  11       1571.87       1526.41       190.09 o
  16   4  11      11061.64      11074.61       285.35 o
  18   4  11       3713.85       3891.34       170.55 o
  20   4  11       2702.89       2467.35       188.94 o
  22   4  11       8182.09       9374.23       356.27 o
  24   4  11       5655.14       5817.42       387.35 o
 -33   5  11       7004.66       7603.53       466.25 o
 -31   5  11       4892.42       4863.39       358.66 o
 -29   5  11      11315.22      11419.64       552.33 o
 -27   5  11      12015.52      12603.21       573.85 o
 -25   5  11      23039.01      22609.74       803.39 o
 -23   5  11       7617.48       7560.49       401.70 o
 -21   5  11       7399.57       7555.78       598.96 o
 -19   5  11      15046.75      14999.13       379.91 o
 -17   5  11      19990.04      19789.48       971.96 o
 -15   5  11       2579.47       2443.24       130.71 o
 -13   5  11       5833.28       5570.68       322.79 o
 -11   5  11      13163.22      12764.59       323.55 o
  -9   5  11      23612.94      22294.34       470.98 o
  -7   5  11      11070.32      10291.88       584.61 o
  -5   5  11      24090.03      23336.55       486.85 o
  -3   5  11       2549.80       2589.82       240.30 o
  -1   5  11      20117.74      19858.44       335.15 o
   1   5  11        630.60        753.49       145.48 o
   3   5  11      26424.73      25668.31       418.48 o
   5   5  11       5354.39       5499.87       159.39 o
   7   5  11      13574.41      13710.21       284.16 o
   9   5  11       5134.27       4855.87       159.17 o
  11   5  11      22775.69      23580.30       428.89 o
  13   5  11       1375.30       1303.55        97.29 o
  15   5  11      18099.17      18894.31       392.19 o
  17   5  11       1554.72       1539.17       146.83 o
  19   5  11      20578.10      21909.83       567.00 o
  21   5  11         14.73         70.67        65.02 o
  23   5  11       6110.12       6807.31       416.04 o
 -32   6  11      15225.21      15730.70       710.14 o
 -30   6  11         32.20        -21.52        78.90 o
 -28   6  11      18922.04      21756.14       817.74 o
 -26   6  11       1824.03       1685.69       229.54 o
 -24   6  11      19732.84      18779.28       717.31 o
 -22   6  11        135.68        193.67        86.08 o
 -20   6  11      31537.79      31576.17       968.37 o
 -18   6  11       1790.51       2020.11       128.69 o
 -16   6  11      34264.50      33837.63       968.37 o
 -14   6  11       5718.88       5836.18       208.26 o
 -12   6  11      17291.49      17029.20       396.21 o
 -10   6  11       1081.66       1141.72        94.78 o
  -8   6  11      30126.81      31027.39      1352.14 o
  -6   6  11       3137.61       3102.22       107.52 o
  -4   6  11      34079.96      33764.99       643.93 o
  -2   6  11       7880.82       7703.75       217.12 o
   0   6  11      24897.66      23855.70       391.19 o
   2   6  11        272.44        325.31        59.77 o
   4   6  11      40959.70      41378.99       612.02 o
   6   6  11       3638.45       3728.58       132.36 o
   8   6  11      40480.92      40717.75       621.97 o
  10   6  11       1986.30       2211.68       127.94 o
  12   6  11      11259.61      11374.22       312.22 o
  14   6  11       2147.78       1985.05       156.99 o
  16   6  11      15303.92      15929.31       450.06 o
  18   6  11       2779.59       2607.16       189.75 o
  20   6  11      10239.58      10406.14       374.93 o
  22   6  11      10846.44      11842.86       573.85 o
 -31   7  11       2994.98       2991.20       315.62 o
 -29   7  11       1183.94       1484.84       236.71 o
 -27   7  11       2831.43       3019.89       294.10 o
 -25   7  11       2191.90       1843.50       236.71 o
 -23   7  11        411.41        444.73       136.29 o
 -21   7  11        558.02        889.47       164.98 o
 -19   7  11        707.87        659.93       136.29 o
 -17   7  11      10175.66       9992.19       459.08 o
 -15   7  11        135.15         71.73        35.81 o
 -13   7  11      15444.12      15361.48       548.74 o
 -11   7  11       9451.46       9571.97       273.62 o
  -9   7  11      16671.74      16318.35       298.18 o
  -7   7  11       9197.33       8973.90       201.58 o
  -5   7  11      14315.30      14918.16       279.11 o
  -3   7  11       3348.98       3230.93       115.91 o
  -1   7  11       2406.40       2426.76       103.91 o
   1   7  11         81.16         91.07        30.19 o
   3   7  11       3414.15       3679.90       192.76 o
   5   7  11       6416.25       6532.86       182.07 o
   7   7  11       4264.47       4385.12       151.28 o
   9   7  11       7265.73       7618.00       208.72 o
  11   7  11      10230.74       9848.96       315.52 o
  13   7  11        314.80        306.41        72.37 o
  15   7  11       8106.77       8434.23       308.28 o
  17   7  11        140.43        187.83        68.33 o
  19   7  11       5406.39       5813.74       275.56 o
  21   7  11        442.56        294.10       114.77 o
 -30   8  11          2.76         43.04        93.25 o
 -28   8  11      40575.21      40944.29      1276.82 o
 -26   8  11        724.87        817.74       172.16 o
 -24   8  11      37730.58      38426.52      1183.57 o
 -22   8  11        144.36         35.87        78.90 o
 -20   8  11      25092.60      25292.49       860.78 o
 -18   8  11       2277.92       2331.27       236.71 o
 -16   8  11      35047.55      34337.83      1018.59 o
 -14   8  11       1195.11       1104.66       164.98 o
 -12   8  11      32421.83      32321.53       498.52 o
 -10   8  11       4681.19       4594.97       144.69 o
  -8   8  11      27438.26      27210.06       435.70 o
  -6   8  11      11447.34      11798.46       247.08 o
  -4   8  11      28835.41      28272.84       446.91 o
  -2   8  11       4852.96       4797.55       148.25 o
   0   8  11      26340.82      26506.67       437.86 o
   2   8  11       3310.59       3556.40       130.30 o
   4   8  11      17154.91      17783.48       387.47 o
   6   8  11      14438.11      14469.68       300.81 o
   8   8  11      17485.38      17908.66       442.06 o
  10   8  11       6429.64       6211.06       242.04 o
  12   8  11      11706.15      12483.49       380.18 o
  14   8  11       6797.02       7089.15       279.83 o
  16   8  11      19409.73      20193.24       533.66 o
  18   8  11       5231.84       5351.52       263.17 o
  20   8  11      16232.29      18377.59       738.83 o
 -29   9  11          9.91         86.08        86.08 o
 -27   9  11        122.04          7.17        86.08 o
 -25   9  11         56.30         28.69        78.90 o
 -23   9  11        740.36        803.39       172.16 o
 -21   9  11         27.57         43.04        78.90 o
 -19   9  11       1347.89       1448.97       208.02 o
 -17   9  11       9006.39       9612.01       473.43 o
 -15   9  11          5.18         64.56        71.73 o
 -13   9  11       7359.80       7380.26       247.47 o
 -11   9  11       1870.73       1868.42       116.74 o
  -9   9  11         25.13        139.19        85.22 o
  -7   9  11        115.30        129.51        30.38 o
  -5   9  11       6031.93       5993.89       195.11 o
  -3   9  11       3719.05       3767.11       158.27 o
  -1   9  11      11676.03      12218.63       264.24 o
   1   9  11       1762.07       1601.48        97.59 o
   3   9  11        189.60        231.58        46.82 o
   5   9  11       2814.43       2713.72       175.74 o
   7   9  11       1870.40       1909.53       179.33 o
   9   9  11        820.43        867.71       110.21 o
  11   9  11         38.94         -7.17        43.37 o
  13   9  11          5.93        -10.36        42.36 o
  15   9  11        908.82        999.64       128.67 o
  17   9  11        506.02        600.66       105.07 o
  19   9  11        625.91        645.58       157.81 o
 -28  10  11      30458.29      30944.93      1083.14 o
 -26  10  11        102.31        258.23       114.77 o
 -24  10  11      36789.82      36159.80      1162.05 o
 -22  10  11       2009.58       1972.61       251.06 o
 -20  10  11      16862.68      17602.89       702.97 o
 -18  10  11       1555.49       1757.42       222.37 o
 -16  10  11      28979.96      29079.91       932.51 o
 -14  10  11       1416.27       1464.11       229.54 o
 -12  10  11      15852.57      16825.39       505.71 o
 -10  10  11        998.94       1115.57       106.86 o
  -8  10  11      24675.88      25898.06       542.28 o
  -6  10  11      12280.60      12470.27       332.92 o
  -4  10  11      24210.32      25290.85       431.29 o
  -2  10  11       8703.23       8946.13       278.83 o
   0  10  11      53489.25      53551.93       768.37 o
   2  10  11       6269.65       6545.66       234.84 o
   4  10  11      28958.52      30241.87       624.55 o
   6  10  11       1596.06       1739.49       138.86 o
   8  10  11      29148.24      29089.08       627.42 o
  10  10  11       9695.70      10095.56       332.92 o
  12  10  11      24585.99      24582.94      1441.80 o
  14  10  11      21704.96      22820.98       576.56 o
  16  10  11      13927.48      14377.28       444.97 o
  18  10  11       8089.69       8679.50       473.43 o
 -25  11  11       1598.52       1707.21       251.06 o
 -23  11  11        648.75        609.72       164.98 o
 -21  11  11       5184.73       5523.32       387.35 o
 -19  11  11       2960.81       2948.16       286.93 o
 -17  11  11       1218.39       1176.40       193.67 o
 -15  11  11          9.54         84.57        46.41 o
 -13  11  11        565.04        619.03       118.36 o
 -11  11  11        398.43        391.37        75.58 o
  -9  11  11       3018.41       3246.54       163.39 o
  -7  11  11        106.29        229.08        53.08 o
  -5  11  11       1172.83       1406.87       116.33 o
  -3  11  11        365.53        329.96        71.73 o
  -1  11  11       1522.01       1847.37       131.58 o
   1  11  11        615.06        646.50        86.23 o
   3  11  11       6514.38       6745.63       250.73 o
   5  11  11         10.23         11.33        43.37 o
   7  11  11         20.59         81.51        55.11 o
   9  11  11        813.24        835.33       168.57 o
  11  11  11        190.35        176.46        75.58 o
  13  11  11         39.49         50.21        86.08 o
  15  11  11        124.03         96.58       104.01 o
  17  11  11         72.04        265.41       121.94 o
 -24  12  11      22024.21      22789.07       882.30 o
 -22  12  11        395.74        322.79       129.12 o
 -20  12  11      18026.56      19561.16       774.70 o
 -18  12  11       2016.09       2202.15       258.23 o
 -16  12  11      19339.66      20863.92       514.68 o
 -14  12  11        481.20        517.80        91.29 o
 -12  12  11      26417.74      27905.12       611.47 o
 -10  12  11        159.99        223.40       100.42 o
  -8  12  11      37798.30      39909.41       776.49 o
  -6  12  11        894.73       1025.76       157.81 o
  -4  12  11      18356.69      19030.34       631.24 o
  -2  12  11       1564.66       1721.55       179.33 o
   0  12  11      30793.38      30335.21       882.30 o
   2  12  11      12594.31      12413.71       444.73 o
   4  12  11      12819.71      13244.43       380.31 o
   6  12  11       4733.76       5036.95       227.57 o
   8  12  11      17752.66      17699.51       470.98 o
  10  12  11       7573.65       8158.78       308.90 o
  12  12  11      10919.18      10930.16       374.93 o
  14  12  11       7462.46       9004.89       342.12 o
 -23  13  11       5463.26       5982.40       408.87 o
 -21  13  11       6816.97       7287.91       451.91 o
 -19  13  11       4860.54       4590.81       351.48 o
 -17  13  11       3251.66       3830.46       308.45 o
 -15  13  11        449.27        540.01        96.49 o
 -13  13  11       2122.41       2137.53       312.03 o
 -11  13  11       1286.45       1487.98       140.94 o
  -9  13  11       5598.08       5623.74       322.79 o
  -7  13  11       3372.92       3737.21       265.41 o
  -5  13  11      10570.82      10530.17       459.08 o
  -3  13  11       1551.42       1657.00       193.67 o
   1  13  11       1832.80       1821.98       215.19 o
   3  13  11       6443.10       6907.73       380.18 o
   5  13  11       2485.92       2689.93       251.06 o
   7  13  11       6946.66       7515.78       294.06 o
   9  13  11         20.23         25.11        75.32 o
  11  13  11       5185.05       5498.27       265.41 o
 -20  14  11      11893.61      12194.34       602.54 o
 -18  14  11         17.60         86.08        93.25 o
 -16  14  11       9116.60      10436.92       537.99 o
 -14  14  11       1554.00       1685.69       208.02 o
 -12  14  11      25818.30      26648.22       853.60 o
 -10  14  11       4635.10       4927.95       322.79 o
  -8  14  11      10920.42      11864.38       509.29 o
  -6  14  11       1543.36       1298.34       193.67 o
  -4  14  11       7127.82       7768.51       408.87 o
  -2  14  11        220.97        200.85        93.25 o
   0  14  11      14669.04      16634.51       638.41 o
   2  14  11       4239.17       4691.23       329.96 o
   4  14  11       8438.92       8521.69       451.91 o
   6  14  11       7787.77       8414.09       451.91 o
   8  14  11      11928.46      12832.75       566.68 o
  10  14  11       4036.66       3636.78       329.96 o
 -13  15  11       6555.92       6470.17       380.18 o
 -11  15  11        150.27        229.54       107.60 o
  -9  15  11       6167.05       6778.62       394.52 o
  -7  15  11       2979.01       3192.05       286.93 o
  -5  15  11      13859.01      14496.92       602.54 o
  -3  15  11        375.98        243.89       107.60 o
  -1  15  11       5500.32       5666.78       365.83 o
   1  15  11       1144.42       1004.24       200.85 o
   3  15  11      19803.55      20629.95       760.35 o
   5  15  11       2503.75       2912.30       294.10 o
 -10  16  11        115.22        365.83        86.08 o
  -8  16  11       3798.53       3895.02       294.10 o
  -6  16  11        793.49        882.30       164.98 o
  -4  16  11       6326.67       6384.10       380.18 o
   0  16  11       7816.12       8184.55       466.25 o
 -34   0  12       2288.67       2632.54       279.75 o
 -32   0  12      22962.44      24123.27       846.43 o
 -30   0  12       3633.32       3859.15       294.10 o
 -28   0  12      25183.67      25608.11       853.60 o
 -26   0  12       8130.22       8234.77       416.04 o
 -24   0  12      25825.52      26669.74       846.43 o
 -22   0  12        775.80        717.31       136.29 o
 -20   0  12      46565.56      47005.59      1240.95 o
 -18   0  12         58.90        100.42        64.56 o
 -16   0  12      24553.21      24819.07       753.18 o
 -14   0  12       4689.56       4583.64       265.41 o
 -12   0  12     117684.23     118077.07      2603.85 o
 -10   0  12        717.54        681.45       114.77 o
  -8   0  12      43248.80      40607.15      1054.45 o
  -6   0  12         48.74        114.77        57.39 o
  -4   0  12      57740.86      57550.11      1398.76 o
  -2   0  12       3304.55       2790.35       200.85 o
   0   0  12      45084.79      41819.41      1090.32 o
   2   0  12      10131.85      10408.23       416.04 o
   4   0  12      24255.76      22078.93       688.62 o
   8   0  12       8169.39       7517.45       380.18 o
  10   0  12          7.60         14.35        57.39 o
  12   0  12      41571.01      41396.20      1162.05 o
  14   0  12       3327.44       3572.22       272.58 o
  16   0  12      44966.48      45814.85      1298.34 o
  18   0  12          0.68         50.21        86.08 o
  20   0  12      17955.32      18262.82       731.66 o
  22   0  12        133.09        157.81       136.29 o
 -35   1  12        185.46        186.50       114.77 o
 -33   1  12        185.61         71.47       125.53 o
 -31   1  12          6.26        -28.69        71.73 o
 -29   1  12         58.51         77.20        53.08 o
 -27   1  12        434.28        509.91        86.23 o
 -25   1  12       2164.97       2050.79       152.17 o
 -23   1  12        129.19         68.71        64.56 o
 -21   1  12        390.95        340.72        68.33 o
 -19   1  12        408.30        365.58        70.47 o
 -17   1  12       4975.19       4960.57       197.62 o
 -15   1  12        668.88        663.41        83.58 o
 -13   1  12        223.50        211.78        53.08 o
 -11   1  12       1632.87       1629.44       116.66 o
  -9   1  12      13533.54      13401.10       548.75 o
  -7   1  12       2765.82       2522.51       131.88 o
  -5   1  12       3941.50       3654.38       225.95 o
  -3   1  12       2195.58       2380.32       294.10 o
  -1   1  12        178.12         95.36        42.89 o
   1   1  12        291.99        235.66       100.42 o
   3   1  12       8644.13       8305.85       261.18 o
   5   1  12         28.62         51.17        37.79 o
   7   1  12       1794.86       1728.73       193.67 o
   9   1  12        208.63        237.43        86.08 o
  11   1  12         28.58         50.21        75.32 o
  13   1  12        929.20        986.32       116.66 o
  15   1  12        389.08        409.85        83.58 o
  17   1  12       2637.39       2612.96       187.46 o
  19   1  12         53.62         71.73        71.01 o
  21   1  12         62.61          7.17        81.15 o
  23   1  12        192.34        130.28       108.26 o
 -34   2  12       4819.93       5085.76       365.83 o
 -32   2  12      15985.49      16534.09       688.62 o
 -30   2  12       1212.90       1310.48       134.34 o
 -28   2  12      16120.17      16588.23       616.89 o
 -26   2  12        676.67        712.82       101.06 o
 -24   2  12      24461.93      24468.09       642.00 o
 -22   2  12         58.78        118.36        45.65 o
 -20   2  12      53142.43      55345.89       996.44 o
 -18   2  12       4431.10       4284.41       265.41 o
 -16   2  12      42936.02      43242.28       803.64 o
 -14   2  12      24077.95      24654.77       524.80 o
 -12   2  12      69384.72      68103.05      1143.70 o
 -10   2  12       4143.38       4030.78       169.86 o
  -8   2  12      32464.04      31526.69      1151.29 o
  -6   2  12       2318.19       2208.93       124.19 o
  -4   2  12      73360.61      71986.31      1194.49 o
  -2   2  12       1418.90       1262.00       114.77 o
   0   2  12      65354.05      62585.32      3030.65 o
   2   2  12         42.21         71.73        50.21 o
   4   2  12      78137.23      76790.88      1285.61 o
   6   2  12        865.79        937.03       103.15 o
   8   2  12      20539.59      20315.58       652.76 o
  10   2  12       6420.72       6046.96       351.48 o
  12   2  12      49764.64      49939.50       953.21 o
  14   2  12       1124.15       1202.97       134.34 o
  16   2  12      48251.72      50131.07       980.98 o
  18   2  12         68.92        124.66        72.37 o
  20   2  12      24290.14      24757.46       623.63 o
  22   2  12       1259.97       1454.75       174.49 o
 -35   3  12       4072.14       4483.21       358.66 o
 -33   3  12         17.85        -78.90        78.90 o
 -31   3  12       6924.69       7524.62       444.73 o
 -29   3  12       2393.09       2345.62       258.23 o
 -27   3  12      14418.93      14331.47       466.25 o
 -25   3  12       3166.24       3235.31       174.49 o
 -23   3  12       5534.85       5794.43       232.66 o
 -21   3  12        323.65        288.50        60.23 o
 -19   3  12       5680.98       5780.14       286.93 o
 -17   3  12       3479.36       3346.87       164.32 o
 -15   3  12      21193.20      21580.09       481.14 o
 -13   3  12       1466.27       1344.65       111.24 o
 -11   3  12        284.89        200.85        50.72 o
  -9   3  12        386.22        444.98       111.18 o
  -7   3  12       3484.58       3348.33       154.64 o
  -5   3  12       3347.55       3212.98       149.56 o
  -3   3  12       4975.18       5022.15       197.26 o
  -1   3  12       8697.02       8421.27       258.68 o
   1   3  12      10353.70       9863.07       408.87 o
   3   3  12      16336.43      16604.09       407.72 o
   5   3  12      16553.09      16335.38       728.07 o
   7   3  12       9238.68       8608.71       280.65 o
   9   3  12       6565.20       6367.80       258.23 o
  11   3  12        168.28        196.36        89.66 o
  13   3  12        649.10        774.70       157.81 o
  15   3  12        642.09        740.08       164.98 o
  17   3  12       3960.65       4135.80       225.67 o
  19   3  12       2102.97       2500.09       191.94 o
  21   3  12       1904.54       1735.90       265.41 o
 -34   4  12       4419.55       4547.77       358.66 o
 -32   4  12      11859.92      12086.74       588.20 o
 -30   4  12       6333.22       6843.18       423.22 o
 -28   4  12      16819.18      17186.85       702.97 o
 -26   4  12       3185.94       3048.58       265.41 o
 -24   4  12      14830.62      15245.42      1208.67 o
 -22   4  12       1856.19       1879.65       258.23 o
 -20   4  12      25788.23      26013.18       567.00 o
 -18   4  12       1266.73       1241.24       113.37 o
 -16   4  12      29955.12      30171.82       615.50 o
 -14   4  12       4853.84       4936.98       243.89 o
 -12   4  12      15780.97      15500.59       379.50 o
 -10   4  12       6989.75       6719.42       225.33 o
  -8   4  12      30805.91      29363.28       588.11 o
  -6   4  12       1199.22       1257.35       103.89 o
  -4   4  12      54890.49      52246.67       918.06 o
  -2   4  12        210.48        178.25        49.97 o
   0   4  12      36229.71      34804.08       946.85 o
   2   4  12       2041.66       2095.10       130.71 o
   4   4  12      57559.20      56576.33      1578.09 o
   6   4  12       1169.05        998.87       105.07 o
   8   4  12      14763.88      14572.48       613.30 o
  10   4  12       1379.02       1338.63       122.34 o
  12   4  12      16644.20      16518.88       439.10 o
  14   4  12        654.28        621.93        91.29 o
  16   4  12       9565.19      10018.94       337.01 o
  18   4  12        458.92        566.68       157.81 o
  20   4  12       9515.52      10171.51       552.33 o
 -33   5  12         21.26         35.87        86.08 o
 -31   5  12       7049.66       8213.25       480.60 o
 -29   5  12        480.90        631.24       150.64 o
 -27   5  12      11927.77      12976.21       595.37 o
 -25   5  12       1661.46       1843.50       229.54 o
 -23   5  12      15628.39      16239.99       645.58 o
 -21   5  12       1817.51       1747.64       215.19 o
 -19   5  12      18243.24      18066.39       441.19 o
 -17   5  12      16287.92      16394.00       409.35 o
 -15   5  12      15492.97      14835.77       378.79 o
 -13   5  12       7067.17       6338.28       268.99 o
 -11   5  12      11841.99      11769.24       318.46 o
  -9   5  12       1190.34       1048.47        98.03 o
  -7   5  12      30543.63      28414.43       575.27 o
  -5   5  12       8068.33       7625.88       245.65 o
  -3   5  12      23797.71      22571.34       492.00 o
  -1   5  12      14366.55      13290.94       401.70 o
   1   5  12      14115.26      13196.74       365.83 o
   3   5  12         77.57        126.25        47.75 o
   5   5  12      12729.06      12724.14       351.83 o
   7   5  12      21693.78      21620.81       503.14 o
   9   5  12      11077.41      10316.16       320.62 o
  11   5  12       7200.10       6986.03       283.34 o
  13   5  12       5526.60       5508.14       233.86 o
  15   5  12       9931.52      10356.40       342.12 o
  17   5  12       9761.43      10831.44       552.33 o
  19   5  12       9742.65      11319.22       581.02 o
 -32   6  12        304.46        286.93       129.12 o
 -30   6  12      11064.21      11835.68       588.20 o
 -28   6  12      20490.41      22064.58       839.26 o
 -26   6  12        516.38        789.05       164.98 o
 -24   6  12       7372.56       8062.61       444.73 o
 -22   6  12        976.05       1154.88       193.67 o
 -20   6  12       2332.27       2589.50       251.06 o
 -18   6  12       2386.64       2421.62       141.32 o
 -16   6  12       5479.62       5150.00       205.01 o
 -14   6  12       1880.46       1864.52       124.09 o
 -12   6  12      14140.90      14004.52       361.36 o
 -10   6  12       5375.81       5055.63       196.07 o
  -8   6  12      14537.08      13883.18       588.20 o
  -6   6  12        981.18        926.35        95.97 o
  -4   6  12       8086.21       7665.05       248.38 o
  -2   6  12       1422.97       1561.01       197.26 o
   0   6  12      14306.34      14438.44       498.53 o
   2   6  12        234.32        230.64        57.39 o
   4   6  12       8801.21       8329.33       273.33 o
   6   6  12        342.07        275.76        86.08 o
   8   6  12      10720.83      10680.97       473.43 o
  10   6  12       2079.18       2033.46       272.58 o
  12   6  12      10278.58      10197.29       263.33 o
  14   6  12        341.35        518.56       240.30 o
  16   6  12       5235.24       5510.38       255.20 o
  18   6  12        338.67        375.25        84.72 o
 -31   7  12      20663.66      21189.46       853.60 o
 -29   7  12       4803.78       4899.26       373.00 o
 -27   7  12      22783.39      24704.30       903.82 o
 -25   7  12       1790.54       1979.79       251.06 o
 -23   7  12      18164.59      18076.32       717.31 o
 -21   7  12       1494.77       1520.71       215.19 o
 -19   7  12      15441.42      16161.09       638.41 o
 -17   7  12       5659.34       5673.95       344.31 o
 -15   7  12      50236.79      49429.18       900.12 o
 -13   7  12      10875.92      10759.81       309.44 o
 -11   7  12      15999.40      15896.19       391.89 o
  -9   7  12      13772.25      12907.78       340.99 o
  -7   7  12       7632.91       7742.74       247.92 o
  -5   7  12      14308.08      14030.29       383.76 o
  -3   7  12      18493.37      17148.06       413.36 o
  -1   7  12      15139.57      15063.60       537.99 o
   1   7  12      28210.40      27262.63       580.61 o
   3   7  12       6321.52       6787.93       242.83 o
   5   7  12      12092.64      11824.68       398.11 o
   7   7  12      24512.60      25235.30       567.00 o
   9   7  12      18832.90      19229.96       379.32 o
  11   7  12       6538.80       6425.23       257.34 o
  13   7  12      14876.42      15195.64       434.00 o
  15   7  12       7939.49       8346.79       318.46 o
  17   7  12       6681.72       6827.81       298.10 o
  19   7  12       5442.22       6154.55       387.35 o
 -30   8  12       5834.61       6233.46       437.56 o
 -28   8  12       6558.71       6491.69       437.56 o
 -26   8  12        113.81        129.12       107.60 o
 -24   8  12       1224.03        918.16       186.50 o
 -22   8  12        865.25        789.05       172.16 o
 -20   8  12       3132.88       3643.96       294.10 o
 -18   8  12        607.30        602.54       136.29 o
 -16   8  12        264.63        416.04       114.77 o
 -14   8  12        205.59        157.81        78.90 o
 -12   8  12       2346.18       2349.62       134.43 o
 -10   8  12         58.47         98.18        39.63 o
  -8   8  12       7915.12       8093.03       260.88 o
  -6   8  12       1034.00       1119.83       103.89 o
  -4   8  12      13082.43      13026.23       383.76 o
  -2   8  12        767.97        817.74       136.29 o
   0   8  12       2123.71       2161.48       144.49 o
   2   8  12       3628.37       3710.75       177.31 o
   4   8  12        497.59        398.50       107.60 o
   6   8  12         41.38        -15.78        35.81 o
   8   8  12       2301.20       2222.72       155.04 o
  10   8  12        105.51         63.53        51.65 o
  12   8  12       5604.35       5576.67       244.08 o
  14   8  12          0.40          0.68        89.66 o
  16   8  12       2226.09       2397.56       191.94 o
  18   8  12         18.90         43.04        78.90 o
 -27   9  12      14140.70      14281.72       667.10 o
 -25   9  12       5085.70       5552.01       394.52 o
 -23   9  12      15629.93      16598.65       702.97 o
 -21   9  12       7508.78       7589.18       444.73 o
 -19   9  12      19476.86      19948.51       753.18 o
 -17   9  12      13671.23      13650.49       588.20 o
 -15   9  12      56442.42      58145.48      1542.23 o
 -13   9  12       2241.88       2273.89       229.54 o
 -11   9  12      37006.71      37852.66      1090.32 o
  -9   9  12      18790.90      18984.17       447.15 o
  -7   9  12      22450.87      22742.16       506.00 o
  -5   9  12      20514.05      22153.89       692.21 o
  -3   9  12      29728.50      30245.87       677.86 o
  -1   9  12      16426.54      16839.04       420.90 o
   1   9  12      21974.92      22559.22       514.66 o
   3   9  12      23548.58      23379.84       532.29 o
   5   9  12      18473.20      18509.19       454.39 o
   7   9  12      22826.83      22283.25       524.88 o
   9   9  12      35609.89      35774.77       737.21 o
  11   9  12      14303.34      14562.87       448.32 o
  13   9  12      20082.96      20152.71       529.97 o
  15   9  12      17263.79      17624.72       503.14 o
  17   9  12      11679.44      12165.65       566.68 o
 -26  10  12        712.43        717.31       172.16 o
 -24  10  12        820.24        659.93       164.98 o
 -22  10  12        418.97        509.29       150.64 o
 -20  10  12        246.61        107.60       107.60 o
 -18  10  12         49.20        129.12        93.25 o
 -16  10  12        297.85        100.42        93.25 o
 -14  10  12        332.23        236.71        93.25 o
 -12  10  12       2825.20       2711.45       251.06 o
 -10  10  12       1939.20       1986.96       215.19 o
  -8  10  12       7667.83       7574.84       387.35 o
  -6  10  12        122.94        193.67        78.90 o
  -4  10  12         27.27         43.04        37.79 o
  -2  10  12       2506.30       2718.62       222.37 o
   0  10  12        534.66        645.58       143.46 o
   2  10  12         37.72        179.33       100.42 o
   4  10  12        228.48        226.35        67.22 o
   6  10  12       1248.66       1449.77       134.43 o
   8  10  12        110.55        129.67        86.08 o
  10  10  12         11.43        -18.71       100.42 o
  12  10  12          1.50        -24.13        55.11 o
  14  10  12        205.78         53.50        60.23 o
  16  10  12          6.30         86.08        86.08 o
 -25  11  12       8657.82       8277.80       494.95 o
 -23  11  12      18921.90      19855.25       803.39 o
 -21  11  12       4338.93       3844.80       329.96 o
 -19  11  12      20338.37      20988.61       810.56 o
 -17  11  12       6314.93       6018.27       394.52 o
 -15  11  12      16074.11      16204.13       659.93 o
 -13  11  12       1124.76       1162.05       186.50 o
 -11  11  12      20520.22      22193.70       781.87 o
  -9  11  12      17370.48      17638.75       659.93 o
  -7  11  12      11676.61      12022.18       516.47 o
  -5  11  12       9368.31       9231.83       437.56 o
   1  11  12      36399.65      39172.52      1111.84 o
   3  11  12      15092.65      15470.44       412.24 o
   5  11  12      19769.45      19656.40       487.87 o
   7  11  12      10428.75      10949.44       351.18 o
   9  11  12      21561.11      22545.68       558.40 o
  11  11  12       6985.27       7349.77       298.10 o
  13  11  12       9674.46      10267.08       390.94 o
  15  11  12       8207.32       8837.31       459.08 o
 -24  12  12       4391.11       4791.66       358.66 o
 -22  12  12          4.77        -64.56        64.56 o
 -20  12  12       7326.77       7373.99       451.91 o
 -18  12  12       2456.75       2460.39       279.75 o
 -16  12  12       4354.42       4303.88       329.96 o
 -14  12  12        120.29         43.04        93.25 o
 -12  12  12       8798.08       8844.48       466.25 o
 -10  12  12         67.39         71.73        78.90 o
  -8  12  12       6350.61       7015.33       387.35 o
  -4  12  12        156.42        114.77        71.73 o
   2  12  12          1.23         30.97        53.08 o
   4  12  12       2961.85       3110.45       187.46 o
   6  12  12       1868.56       2034.87       164.32 o
   8  12  12       3793.93       4183.43       223.00 o
  10  12  12       1200.28       1306.67       146.05 o
  12  12  12        969.99        918.16       186.50 o
 -21  13  12       2157.23       1979.79       258.23 o
 -19  13  12       9573.78      10896.00       566.68 o
 -17  13  12       3320.75       3658.30       329.96 o
 -15  13  12      14620.53      15085.12       659.93 o
 -13  13  12      15984.91      17409.21       702.97 o
   3  13  12       2694.54       2811.87       258.23 o
   5  13  12       1942.76       2345.62       243.89 o
   7  13  12       6409.25       6786.64       286.28 o
   9  13  12       6872.48       7945.67       311.91 o
 -18  14  12       2147.90       2230.85       258.23 o
   2  14  12        148.47        265.41       121.94 o
   4  14  12      14456.77      14891.44       609.72 o
   6  14  12       3785.54       4433.00       329.96 o
 -35   1  13      27999.91      30256.31      1040.11 o
 -33   1  13      10066.05      10473.01       372.57 o
 -31   1  13      12299.48      13169.72       415.83 o
 -29   1  13       3627.05       3510.71       204.43 o
 -27   1  13      20335.21      20248.71       519.88 o
 -25   1  13       3476.70       3710.21       192.74 o
 -23   1  13      61160.09      59710.57      1183.57 o
 -21   1  13        506.64        559.34        88.65 o
 -19   1  13      60964.55      61890.67      1098.05 o
 -17   1  13          4.07         -8.83        53.80 o
 -15   1  13      26671.15      26849.58       570.60 o
 -13   1  13        342.74        280.49        60.87 o
 -11   1  13      33898.22      32907.51       654.31 o
  -9   1  13        113.31        190.09        55.79 o
  -7   1  13      49904.27      48366.46       874.94 o
  -5   1  13        625.21        566.11        78.50 o
  -3   1  13      52577.33      51743.87       923.14 o
  -1   1  13       3059.46       2930.56       151.91 o
   1   1  13      31084.99      28879.87       968.37 o
   3   1  13       9173.25       8654.82       278.97 o
   5   1  13      19498.72      18689.21       453.94 o
   7   1  13       5596.36       5539.25       227.57 o
   9   1  13      28250.18      28297.96       982.72 o
  11   1  13        545.07        717.31       150.64 o
  13   1  13      41906.27      42488.61      1481.25 o
  15   1  13        320.85        321.37       182.92 o
  17   1  13      21008.95      21549.29       573.09 o
  19   1  13       2427.79       2791.30       215.16 o
  21   1  13      17062.41      17172.50       724.49 o
 -34   2  13         17.84        129.12       107.60 o
 -32   2  13       3621.46       3708.51       315.62 o
 -30   2  13       1300.24       1200.84       134.43 o
 -28   2  13         23.32         84.03        53.08 o
 -26   2  13       3978.14       4016.78       202.70 o
 -24   2  13       2638.19       2568.97       455.49 o
 -22   2  13       1820.30       1967.59       146.05 o
 -20   2  13       2168.13       1951.63       141.75 o
 -18   2  13       7281.00       7334.13       258.53 o
 -16   2  13       3258.71       3228.21       164.32 o
 -14   2  13        287.53        265.41        60.87 o
 -12   2  13       3962.52       3852.44       215.19 o
 -10   2  13       4225.71       4246.94       182.60 o
  -8   2  13       5568.62       5612.18       210.45 o
  -6   2  13       3570.54       3422.94       168.57 o
  -4   2  13       6592.79       6353.71       228.25 o
  -2   2  13        154.01        106.33        42.89 o
   0   2  13       3717.90       3668.23       172.45 o
   2   2  13        364.23        323.50       139.88 o
   4   2  13       6011.89       5903.49       315.62 o
   6   2  13         16.38         10.55        86.08 o
   8   2  13       6942.39       7030.58       265.41 o
  10   2  13        859.67        818.40       106.15 o
  12   2  13       2567.26       2616.88       171.56 o
  14   2  13         24.17        -35.87        78.90 o
  16   2  13       1305.72       1402.21       154.64 o
  18   2  13         43.58         -5.83        79.27 o
  20   2  13       1265.26       1062.91       159.71 o
 -33   3  13        318.44        588.20       157.81 o
 -31   3  13      17793.24      18657.34       753.18 o
 -29   3  13       2328.05       2689.93       279.75 o
 -27   3  13      13785.56      14216.39       417.33 o
 -25   3  13       2115.76       1920.74       154.14 o
 -23   3  13      27260.64      28285.70       781.87 o
 -21   3  13        324.91        371.33        70.47 o
 -19   3  13      38863.79      37799.80       752.59 o
 -17   3  13       1635.93       1447.31       211.61 o
 -15   3  13      15796.90      15485.97       502.12 o
 -13   3  13        707.23        694.59        87.79 o
 -11   3  13      30201.85      29377.73       603.33 o
  -9   3  13       5363.05       5252.46       205.38 o
  -7   3  13      49847.45      48142.31       874.94 o
  -5   3  13       1276.74       1175.51       108.96 o
  -3   3  13      50026.66      47757.14       872.41 o
  -1   3  13         76.45        128.74        47.99 o
   1   3  13      43176.58      42885.71      1391.59 o
   3   3  13        563.97        573.85       114.77 o
   5   3  13      28974.24      28716.97       618.24 o
   7   3  13         23.25        137.27        53.80 o
   9   3  13      32078.12      32076.59       683.84 o
  11   3  13       5748.46       5471.87       236.94 o
  13   3  13      20375.29      20227.01       518.40 o
  15   3  13        449.48        453.95        90.88 o
  17   3  13      14271.82      15092.29       674.28 o
  19   3  13        239.32        243.89       143.46 o
 -32   4  13       3763.58       3536.36       337.14 o
 -30   4  13       5023.09       5272.26       380.18 o
 -28   4  13       3931.97       4232.15       329.96 o
 -26   4  13       6109.48       6355.40       394.52 o
 -24   4  13       7884.99       7587.01       315.62 o
 -22   4  13       5749.29       5937.89       239.93 o
 -20   4  13       2334.81       1998.33       143.96 o
 -18   4  13       8564.95       8550.23       280.65 o
 -16   4  13      27496.65      26764.74       771.11 o
 -14   4  13      13946.09      13297.76       369.42 o
 -12   4  13       2380.31       2442.56       146.05 o
 -10   4  13      13373.28      12822.02       344.46 o
  -8   4  13        786.12        772.38        90.88 o
  -6   4  13      20249.03      19118.77       448.69 o
  -4   4  13      26839.04      25245.87       542.72 o
  -2   4  13       1485.74       1366.21       116.66 o
   0   4  13       6721.59       6411.95       233.32 o
   2   4  13       2323.84       2259.54       186.50 o
   4   4  13        789.41        768.35       129.12 o
   6   4  13         40.64         22.71        42.36 o
   8   4  13       4194.20       4056.96       197.04 o
  10   4  13       8984.75       9035.11       398.11 o
  12   4  13       8039.95       8309.31       304.86 o
  14   4  13       2426.51       2348.78       204.43 o
  16   4  13       7578.59       7571.26       502.12 o
  18   4  13       2158.24       2316.92       294.10 o
 -31   5  13      16911.99      17516.81       753.18 o
 -29   5  13        499.83        430.39       143.46 o
 -27   5  13       9054.72       9755.47       509.29 o
 -25   5  13        230.09        215.19        86.08 o
 -23   5  13      11893.88      12882.96       573.85 o
 -21   5  13         12.36         44.38        39.63 o
 -19   5  13      14822.66      14298.46       706.55 o
 -17   5  13        694.58        597.58       100.42 o
 -15   5  13      19415.88      19269.10       458.00 o
 -13   5  13       1323.93       1235.57       208.02 o
 -11   5  13      16802.46      16708.45       412.80 o
  -9   5  13        389.32        322.79        63.25 o
  -7   5  13      19449.75      18118.84       433.47 o
  -5   5  13       1164.70       1120.16       106.52 o
  -3   5  13      15642.31      15907.19       828.50 o
  -1   5  13        511.19        569.03        83.58 o
   1   5  13      18660.86      18399.11       624.06 o
   3   5  13       2663.32       2786.48       159.23 o
   5   5  13      19120.14      18614.34       463.09 o
   7   5  13       1032.49        978.37       110.21 o
   9   5  13      21230.14      21684.89       591.78 o
  11   5  13       4164.71       4130.08       206.29 o
  13   5  13       8761.47       8424.45       309.44 o
  15   5  13        995.26       1040.11       200.85 o
  17   5  13      10906.62      10731.02       566.68 o
 -30   6  13       8071.83       8858.83       516.47 o
 -28   6  13       9418.37      10085.44       537.99 o
 -26   6  13       6860.71       7775.69       459.08 o
 -24   6  13       9580.49       9554.62       494.95 o
 -22   6  13      15572.69      14812.54       624.06 o
 -20   6  13       6057.41       5731.34       358.66 o
 -18   6  13      17184.73      17080.80       431.87 o
 -16   6  13      26837.21      25869.96       568.58 o
 -14   6  13      29940.27      29922.82       624.55 o
 -12   6  13       7127.60       7365.39       252.24 o
 -10   6  13      12287.24      11649.18       331.50 o
  -8   6  13       7202.58       7431.54       620.48 o
  -6   6  13      17874.39      17860.70       530.81 o
  -4   6  13      10995.32      11013.93       319.55 o
  -2   6  13      14639.09      13661.41       365.20 o
   0   6  13       8616.54       8708.19       394.52 o
   2   6  13       7729.75       7759.32       273.33 o
   4   6  13       6206.56       6201.16       297.69 o
   6   6  13       2637.13       2750.23       200.85 o
   8   6  13      34092.43      34125.94       718.32 o
  10   6  13       6685.37       7070.03       274.73 o
  12   6  13      16770.69      17961.54       724.49 o
  14   6  13       3761.69       3636.78       308.45 o
  16   6  13      15679.06      16541.26       724.49 o
 -29   7  13         45.10         -7.17        93.25 o
 -27   7  13       4133.22       3328.34       322.79 o
 -25   7  13        175.73        114.77       100.42 o
 -23   7  13        372.57        308.45       121.94 o
 -21   7  13        224.02         64.56       100.42 o
 -19   7  13       2653.81       3113.14       265.41 o
 -17   7  13        326.02        286.93       100.42 o
 -15   7  13      14971.17      15215.18       395.24 o
 -13   7  13        246.05        254.07        58.37 o
 -11   7  13       5589.74       5549.37       333.55 o
  -9   7  13        199.18        228.20        53.08 o
  -7   7  13       8114.90       7556.63       322.79 o
  -5   7  13        596.47        646.72        88.65 o
  -3   7  13       9587.31       9705.34       299.26 o
  -1   7  13          0.73        -28.09        60.97 o
   1   7  13       4972.38       5052.51       212.31 o
   3   7  13        301.78        308.81        68.33 o
   5   7  13       3110.06       3054.25       170.45 o
   7   7  13        704.25        824.09       129.12 o
   9   7  13       4081.30       3851.98       308.45 o
  11   7  13       2231.24       2273.89       265.41 o
  13   7  13       2342.79       2180.63       265.41 o
  15   7  13        102.72        172.16       107.60 o
 -28   8  13       7622.00       7696.78       480.60 o
 -26   8  13      15322.58      15702.00       702.97 o
 -24   8  13      11542.08      12366.50       602.54 o
 -22   8  13      22119.11      21046.00       803.39 o
 -20   8  13       7206.16       6498.87       401.70 o
 -18   8  13       8981.17       9181.62       473.43 o
 -16   8  13       9357.84       9289.22       459.08 o
 -14   8  13      13944.00      14231.51       588.20 o
 -12   8  13       7577.10       7808.38       263.37 o
 -10   8  13      17684.95      17886.16       439.10 o
  -8   8  13      23877.17      24723.94       547.16 o
  -6   8  13      16828.44      17115.51       425.70 o
  -4   8  13       8815.15       8329.37       276.12 o
  -2   8  13      18147.56      17921.36       443.62 o
   0   8  13      10417.97      10587.56       451.91 o
   2   8  13       3839.40       3669.06       189.75 o
   4   8  13       2026.03       2348.86       161.36 o
   6   8  13       6921.52       6972.29       401.70 o
   8   8  13      26409.27      27666.80       932.51 o
  10   8  13       8395.05       8543.21       473.43 o
  12   8  13      13251.48      13463.99       624.06 o
  14   8  13       7552.69       8098.48       480.60 o
 -27   9  13       3947.08       3636.78       344.31 o
 -25   9  13        384.84        430.39       150.64 o
 -23   9  13       2930.77       2804.70       301.27 o
 -21   9  13        923.11        882.30       186.50 o
 -19   9  13       7995.05       7022.50       423.22 o
 -17   9  13        922.27        910.99       179.33 o
 -15   9  13        977.77       1018.59       179.33 o
 -13   9  13       1972.20       1958.27       229.54 o
 -11   9  13        957.35       1111.84       179.33 o
  -9   9  13          2.13        -26.64        34.43 o
  -7   9  13       1013.98        980.42       106.15 o
  -5   9  13        478.87        422.85        73.42 o
  -3   9  13       3023.35       3150.73       164.79 o
  -1   9  13       5027.01       4861.95       322.79 o
   1   9  13        154.90        133.17        58.16 o
   3   9  13        228.91        222.37       114.77 o
   5   9  13        506.18        624.06       150.64 o
   7   9  13       1843.38       1893.71       243.89 o
   9   9  13         83.20        121.94       114.77 o
  11   9  13        426.57        451.91       150.64 o
  13   9  13         19.26         64.56       100.42 o
 -24  10  13       4349.78       5114.45       380.18 o
 -22  10  13      25856.25      25823.31       946.85 o
 -20  10  13       5574.52       6527.56       416.04 o
 -18  10  13      21334.41      21583.98       817.74 o
 -16  10  13      10744.89      10020.88       509.29 o
 -14  10  13      39708.07      41073.40      1212.26 o
 -12  10  13      11532.08      11627.66       530.81 o
 -10  10  13      25685.62      25701.37       853.60 o
  -8  10  13      13074.38      13134.02       552.33 o
  -6  10  13       8230.02       8550.38       423.22 o
  -4  10  13      15351.49      16186.46       964.79 o
  -2  10  13      15196.90      15812.26       570.26 o
   2  10  13      21013.61      21734.62       760.35 o
   4  10  13      16191.19      17416.39       674.28 o
   6  10  13      11259.45      11412.47       545.16 o
   8  10  13      29021.00      30736.91      1018.59 o
  10  10  13       8657.96       8457.13       480.60 o
  12  10  13      18104.21      19862.43       803.39 o
 -23  11  13        548.27        545.16       157.81 o
 -21  11  13        859.30       1011.41       200.85 o
 -19  11  13       1184.47       1262.47       229.54 o
 -17  11  13        564.64        645.58       157.81 o
 -15  11  13       2995.59       3263.78       308.45 o
 -13  11  13        145.44        272.58       107.60 o
 -11  11  13       5863.89       6627.98       394.52 o
  -9  11  13        206.24        129.12        93.25 o
  -7  11  13        178.09        279.75       107.60 o
  -5  11  13        312.41        215.19        93.25 o
  -1  11  13          0.21        -14.35        50.21 o
   1  11  13        529.53        566.68       143.46 o
   3  11  13        148.42        136.29       114.77 o
   5  11  13       3017.64       2761.66       272.58 o
   7  11  13        377.46        272.58       129.12 o
   9  11  13        952.33        853.60       193.67 o
 -22  12  13      14992.71      14819.71       681.45 o
 -20  12  13       9331.31      10193.03       552.33 o
 -18  12  13       9478.14       9655.05       523.64 o
 -16  12  13      23454.37      24144.79       889.47 o
 -14  12  13      12490.41      12775.36       588.20 o
 -12  12  13      12293.40      13198.58       595.37 o
 -10  12  13      11653.25      11986.32       552.33 o
   2  12  13       6970.93       7725.47       430.39 o
   4  12  13      11681.64      12452.57       566.68 o
   6  12  13       2650.35       2890.78       286.93 o
   8  12  13      12449.33      12954.69       602.54 o
 -19  13  13       8724.87       9239.01       509.29 o
 -17  13  13        719.58        494.95       150.64 o
 -15  13  13       3154.23       3177.70       315.62 o
 -13  13  13        131.28        222.37       107.60 o
   7  13  13        306.20        365.83       150.64 o
 -34   0  14      19865.57      20264.12       796.22 o
 -32   0  14        343.80        380.18       121.94 o
 -30   0  14      15839.11      17315.96       702.97 o
 -28   0  14        192.28        107.60        86.08 o
 -26   0  14      28344.67      29417.05       946.85 o
 -24   0  14         41.40        114.77        71.73 o
 -22   0  14      25287.28      26361.29       853.60 o
 -20   0  14        149.76        150.64        71.73 o
 -18   0  14      29101.11      27788.75       860.78 o
 -16   0  14       3509.48       2940.99       229.54 o
 -14   0  14       7538.49       6369.75       337.14 o
 -12   0  14       2473.09       2639.72       215.19 o
 -10   0  14      36162.66      35004.93       989.89 o
  -8   0  14      11729.49      11139.89       459.08 o
  -6   0  14      18107.35      17739.18       616.89 o
  -4   0  14        684.08        595.37       121.94 o
  -2   0  14      36047.43      32508.67       946.85 o
   0   0  14       3059.74       3149.01       229.54 o
   2   0  14      38790.80      36489.77      1040.11 o
   4   0  14      14932.42      13887.20       545.16 o
   6   0  14      37385.48      35550.09      1032.93 o
   8   0  14       5355.33       5243.57       322.79 o
  12   0  14      11474.71      12352.15       559.50 o
  14   0  14      23657.36      25098.82       889.47 o
  16   0  14       8402.35       9231.83       516.47 o
  18   0  14      26417.76      27630.94       989.89 o
 -33   1  14         93.32        166.47        73.42 o
 -31   1  14        137.27        121.17        70.47 o
 -29   1  14       3161.92       3123.45       199.92 o
 -27   1  14          5.97         40.77        47.99 o
 -25   1  14        852.78       1001.84       119.12 o
 -23   1  14        896.97        745.15       101.06 o
 -21   1  14        151.60        121.94       100.42 o
 -19   1  14       1835.19       1896.83       182.92 o
 -17   1  14        253.26        275.72        63.25 o
 -15   1  14       2394.53       2391.66       144.49 o
 -13   1  14         32.63        106.84        47.99 o
 -11   1  14       8636.57       8410.90       340.72 o
  -9   1  14        888.41        841.28       101.06 o
  -7   1  14       2707.48       2609.33       150.64 o
  -5   1  14        785.91        641.12       104.01 o
  -3   1  14       5460.72       5333.55       254.65 o
  -1   1  14       2120.66       2076.78       142.02 o
   1   1  14        856.34        838.22       101.06 o
   3   1  14       3105.62       2605.55       279.75 o
   5   1  14         38.99         58.98        50.21 o
   7   1  14       1689.28       1646.87       142.02 o
   9   1  14        800.81        903.82       150.64 o
  11   1  14        171.88        125.13        65.02 o
  13   1  14       4322.77       4755.79       351.48 o
  15   1  14         34.12         43.04       114.77 o
  17   1  14        504.54        554.66       129.27 o
  19   1  14         60.81         57.39       179.33 o
 -32   2  14       2958.05       3105.97       315.62 o
 -30   2  14      18225.82      18892.50       521.77 o
 -28   2  14       1015.65        979.40       123.57 o
 -26   2  14      25298.22      25799.89      1136.94 o
 -24   2  14        881.86        801.54       136.29 o
 -22   2  14      37758.12      38263.56      1388.00 o
 -20   2  14       3682.71       3202.71       174.93 o
 -18   2  14      21291.62      21215.46       506.91 o
 -16   2  14         16.74         41.35        50.21 o
 -14   2  14      13166.27      12106.04       347.19 o
 -12   2  14        638.20        545.69        83.58 o
 -10   2  14      64466.42      62489.94      1098.05 o
  -8   2  14       3171.74       3016.56       236.71 o
  -6   2  14      44801.80      41596.34      1219.43 o
  -4   2  14       3873.45       3618.60       218.78 o
  -2   2  14      28346.39      27565.62       717.31 o
   0   2  14       8214.06       8041.72       276.40 o
   2   2  14      30918.47      29159.48       626.40 o
   4   2  14      13601.57      12619.63       365.09 o
   6   2  14      26786.19      24998.39       803.39 o
   8   2  14       8516.92       8150.40       512.88 o
  10   2  14      18192.59      17836.80       695.79 o
  12   2  14       6642.96       6577.39       276.12 o
  14   2  14      14521.38      14853.22       445.57 o
  16   2  14       8625.38       8512.08       405.28 o
 -31   3  14       1537.15       1793.29       251.06 o
 -29   3  14       8017.69       7696.78       451.91 o
 -27   3  14       3945.03       4093.15       362.24 o
 -25   3  14       1886.72       2000.02       297.69 o
 -23   3  14       6820.96       7124.87       272.63 o
 -21   3  14       1113.79       1046.47       116.66 o
 -19   3  14       2219.53       2275.96       156.26 o
 -17   3  14       2529.50       2718.84       312.03 o
 -15   3  14       6838.04       6375.43       240.57 o
 -13   3  14       3455.49       3407.71       204.43 o
 -11   3  14       4132.21       3978.04       184.67 o
  -9   3  14       5790.21       5664.23       258.23 o
  -7   3  14       7349.58       7118.84       251.03 o
  -5   3  14         66.00        118.36        50.72 o
  -3   3  14      18833.95      17631.09       438.72 o
  -1   3  14        931.86        943.81       139.88 o
   1   3  14      12154.33      11596.92       344.31 o
   3   3  14       8428.23       8291.71       286.54 o
   5   3  14       2656.10       2431.70       208.02 o
   7   3  14       1583.36       1332.24       193.67 o
   9   3  14       5262.43       5173.89       749.59 o
  11   3  14       4093.55       4301.53       219.55 o
  13   3  14       4916.67       4894.62       308.45 o
  15   3  14       1098.45        964.26       301.27 o
  17   3  14       1587.25       1856.79       172.16 o
 -30   4  14      20614.23      22021.54       860.78 o
 -28   4  14         49.72        -57.39        71.73 o
 -26   4  14      11624.05      11778.30       566.68 o
 -24   4  14         77.43         58.04        89.66 o
 -22   4  14      24539.07      24409.81       574.87 o
 -20   4  14         19.63         71.73        40.58 o
 -18   4  14      21305.92      20344.61       495.83 o
 -16   4  14        250.54        210.52        56.86 o
 -14   4  14      13533.81      13220.59       369.85 o
 -12   4  14      15503.00      14947.77       394.75 o
 -10   4  14      16214.46      15761.70       774.70 o
  -8   4  14       1900.35       1882.14       150.64 o
  -6   4  14      24009.75      24104.37       542.72 o
  -4   4  14       3438.91       3403.65       172.16 o
  -2   4  14      28346.63      26773.70       583.23 o
   0   4  14       2084.19       1882.83       141.75 o
   2   4  14      29349.71      28692.80       623.82 o
   4   4  14       2496.14       2417.35       222.37 o
   6   4  14      11583.60      11360.23       356.27 o
   8   4  14       5925.45       6131.23       258.08 o
  10   4  14       7624.75       8062.41       337.14 o
  12   4  14         40.58          2.18        56.86 o
  14   4  14      11172.85      11097.22       378.79 o
  16   4  14        712.61        753.08       110.04 o
 -29   5  14      11999.99      12703.63       624.06 o
 -27   5  14       4494.60       4397.14       344.31 o
 -25   5  14       2985.95       3149.01       301.27 o
 -23   5  14       4898.78       5394.20       358.66 o
 -21   5  14       7567.70       7521.50       274.73 o
 -19   5  14      14536.36      14645.32       688.62 o
 -17   5  14       3551.38       3491.63       180.70 o
 -15   5  14      27834.55      26761.31       589.59 o
 -13   5  14       6137.57       6310.57       240.57 o
 -11   5  14       8454.24       8115.63       273.33 o
  -9   5  14       7301.85       6999.40       255.81 o
  -7   5  14      19983.89      19481.83       468.99 o
  -5   5  14       7795.15       7574.07       263.61 o
  -3   5  14      19221.88      18951.03       464.08 o
  -1   5  14       5316.56       5351.14       220.60 o
   1   5  14      13744.01      13121.74       372.78 o
   3   5  14       6861.31       6391.27       344.31 o
   5   5  14       7008.80       6540.52       401.70 o
   7   5  14      12064.78      11834.16       371.54 o
   9   5  14      14572.43      14524.28       424.62 o
  11   5  14        425.37        485.91        91.29 o
  13   5  14      14368.87      14454.59       436.09 o
  15   5  14         36.21        100.42       129.12 o
 -28   6  14        462.18        480.60       157.81 o
 -26   6  14       9825.52      10114.13       537.99 o
 -24   6  14        329.99        272.58       100.42 o
 -22   6  14      10031.35       9683.74       502.12 o
 -20   6  14       1552.80       1283.99       200.85 o
 -18   6  14      13784.38      13795.25       387.01 o
 -16   6  14        135.01        181.12        58.37 o
 -14   6  14      15341.83      15178.08       404.25 o
 -12   6  14       2324.09       2219.89       297.69 o
 -10   6  14       7704.01       7330.14       260.88 o
  -8   6  14       2439.29       2145.85       146.83 o
  -6   6  14      13191.88      12809.18       362.42 o
  -4   6  14        493.13        493.01       114.77 o
  -2   6  14      11984.13      11262.55       337.27 o
   0   6  14        158.84        153.51        75.32 o
   2   6  14       8225.13       8378.23       401.70 o
   4   6  14       1261.86       1123.38       123.57 o
   6   6  14      11934.69      12204.51       375.81 o
   8   6  14       7377.23       7485.64       426.80 o
  10   6  14       3169.73       3388.16       198.00 o
  12   6  14       1388.01       1298.34       222.37 o
  14   6  14       7115.94       7151.62       459.08 o
 -27   7  14      14778.18      15623.10       710.14 o
 -25   7  14       5237.99       5085.76       373.00 o
 -23   7  14      11658.39      12015.01       588.20 o
 -21   7  14       8953.96       9647.87       509.29 o
 -19   7  14       9013.91       8686.67       466.25 o
 -17   7  14       1809.26       2137.60       243.89 o
 -15   7  14      23767.22      23991.90       551.12 o
 -13   7  14       7524.75       7761.89       272.63 o
 -11   7  14      31909.05      30992.90       653.37 o
  -9   7  14        194.75        309.14        68.33 o
  -7   7  14      15695.20      16184.50       702.97 o
  -5   7  14       2204.21       2061.92       147.09 o
  -3   7  14      15074.92      15547.18       415.92 o
  -1   7  14       5988.25       5904.32       235.82 o
   1   7  14      19227.20      19240.41       481.78 o
   3   7  14       9612.65       8917.15       408.87 o
   5   7  14      30457.68      31142.75       683.34 o
   7   7  14       1787.62       1565.17       172.16 o
   9   7  14      27401.05      27279.46       946.85 o
  11   7  14       3309.27       3450.28       329.96 o
  13   7  14      16012.81      16290.20       717.31 o
 -26   8  14       1771.36       1793.29       258.23 o
 -24   8  14        418.11        294.10       121.94 o
 -22   8  14       5028.73       4970.99       373.00 o
 -20   8  14         99.87         93.25        93.25 o
 -18   8  14       7997.09       8170.21       459.08 o
 -16   8  14        138.56         50.21        86.08 o
 -14   8  14       5088.99       5057.06       337.14 o
 -12   8  14        298.01        337.81        68.86 o
 -10   8  14        159.20        208.02        57.39 o
  -8   8  14        164.93        249.22        62.04 o
  -6   8  14       4175.23       4324.89       199.92 o
  -4   8  14       1902.52       1702.62       138.86 o
  -2   8  14       4965.97       5079.41       220.60 o
   0   8  14         24.76         -7.17        35.81 o
   2   8  14       1359.43       1441.80       186.50 o
   4   8  14        924.82        849.76       116.33 o
   6   8  14      12141.46      12545.82       581.02 o
   8   8  14        699.50        545.16       157.81 o
  10   8  14       1424.13       1219.43       215.19 o
  12   8  14         28.92        -71.73        93.25 o
 -25   9  14       6073.82       6391.27       430.39 o
 -23   9  14      10055.45      10515.82       559.50 o
 -21   9  14       9346.38       8772.75       494.95 o
 -19   9  14       4395.66       4440.17       344.31 o
 -17   9  14       2450.00       2826.22       286.93 o
 -15   9  14      15774.01      16318.90       667.10 o
 -13   9  14       3804.07       4038.48       301.27 o
 -11   9  14      49545.25      48253.72      1348.55 o
  -9   9  14       2033.61       2053.26       148.02 o
  -7   9  14      27828.94      28507.01       625.66 o
  -5   9  14       8206.40       8418.94       290.82 o
  -3   9  14      32599.73      31791.38      1190.74 o
  -1   9  14       9155.35       9186.32       309.28 o
   1   9  14      22147.57      23061.65       767.53 o
   3   9  14       5141.51       4927.95       351.48 o
   5   9  14      19716.35      21031.65       781.87 o
   7   9  14        753.82        760.35       179.33 o
   9   9  14      19721.66      19625.71       781.87 o
 -22  10  14         16.82         50.21        86.08 o
 -20  10  14         85.32          0.00        78.90 o
 -18  10  14          0.49        107.60       107.60 o
 -16  10  14        500.34        724.49       172.16 o
 -14  10  14         23.98         78.90        93.25 o
 -12  10  14        371.62        358.66       121.94 o
 -10  10  14        458.69        394.52       121.94 o
  -8  10  14         11.52         -7.17        71.73 o
  -6  10  14         12.35         35.87        78.90 o
  -4  10  14       2945.51       2949.72       258.23 o
  -2  10  14          1.28         43.84        57.39 o
   0  10  14       1844.52       1814.80       208.02 o
   4  10  14          2.73        -50.21       100.42 o
   6  10  14        985.58        832.08       193.67 o
   8  10  14        835.61       1025.76       200.85 o
 -21  11  14       8886.04       9131.41       516.47 o
 -19  11  14      10315.73      10939.04       566.68 o
 -17  11  14       8854.22       9102.72       502.12 o
 -15  11  14       4199.73       4892.08       358.66 o
 -13  11  14      14467.58      14339.11       631.24 o
 -11  11  14      12827.97      13700.70       602.54 o
  -9  11  14       6861.42       6943.60       408.87 o
  -7  11  14      28241.44      30937.76       989.89 o
  -1  11  14       1207.39       1355.72       179.33 o
   3  11  14       3328.59       3737.21       322.79 o
   5  11  14      23049.74      24704.30       882.30 o
   7  11  14       2077.69       2001.31       258.23 o
 -18  12  14       3711.74       4031.31       329.96 o
 -16  12  14         62.38        129.12       100.42 o
 -14  12  14       5811.47       6470.17       423.22 o
 -12  12  14        595.67        523.64       143.46 o
 -10  12  14       1352.92       1391.59       208.02 o
   4  12  14         85.37        329.96       150.64 o
   6  12  14       6390.18       6355.40       423.22 o
 -17  13  14       1607.51       1621.13       229.54 o
 -15  13  14       9508.44      10996.43       559.50 o
 -33   1  15      14846.57      15702.00       681.45 o
 -31   1  15       6982.51       7359.08       316.98 o
 -29   1  15      20568.28      21425.76       573.09 o
 -27   1  15       8759.78       8515.79       322.05 o
 -25   1  15      20156.55      20755.40       535.10 o
 -23   1  15       8002.53       7904.68       387.35 o
 -21   1  15      41942.18      42792.38       862.23 o
 -19   1  15       2566.34       2696.27       169.41 o
 -17   1  15      28713.49      27487.39       613.48 o
 -15   1  15       3597.34       3537.88       185.08 o
 -13   1  15      23495.14      22917.85       535.10 o
 -11   1  15      20862.09      19734.20       484.37 o
  -9   1  15      51251.40      48995.46       923.14 o
  -7   1  15      11520.35      10985.25       334.76 o
  -5   1  15      23847.25      22816.92       548.74 o
  -3   1  15         86.85        133.22        96.84 o
  -1   1  15      15438.85      14451.79       400.70 o
   1   1  15      10097.02      10223.18       329.69 o
   3   1  15      22104.92      21172.54       522.36 o
   5   1  15       6991.65       6893.75       268.83 o
   7   1  15      33635.04      32111.08       875.12 o
   9   1  15       9081.50       9055.81       322.05 o
  11   1  15      17827.83      16519.74       652.76 o
  13   1  15      12145.80      12567.34       559.50 o
  15   1  15       7590.39       7384.50       314.55 o
 -30   2  15        317.64        266.67        84.45 o
 -28   2  15         75.20         77.03        58.16 o
 -26   2  15       2350.22       2569.33       187.46 o
 -24   2  15        299.05        340.97        76.08 o
 -22   2  15       3828.21       3779.09       197.62 o
 -20   2  15        266.18        225.95        65.94 o
 -18   2  15       4333.12       4226.77       205.00 o
 -16   2  15       1056.93       1085.13       116.33 o
 -14   2  15       1784.39       1783.87       141.75 o
 -12   2  15        603.26        509.65        83.58 o
 -10   2  15       1378.85       1448.01       129.27 o
  -8   2  15       2885.58       2848.41       200.85 o
  -6   2  15       6542.95       6187.81       243.31 o
  -4   2  15          1.63        -16.40        39.45 o
  -2   2  15       7696.22       7461.72       271.33 o
   0   2  15          7.87         13.00        39.63 o
   2   2  15       2000.72       1900.88       152.17 o
   4   2  15         30.28         67.20        47.99 o
   6   2  15        946.50       1088.63       126.50 o
   8   2  15         11.19        -26.05        47.99 o
  10   2  15       1433.87       1262.47       193.67 o
  12   2  15          3.57         -3.45        65.02 o
  14   2  15        245.76        193.25        82.27 o
  16   2  15         22.96         21.52        57.39 o
 -29   3  15       5842.50       6635.16       430.39 o
 -27   3  15         85.39        254.07        78.50 o
 -25   3  15      21829.28      21931.66       557.32 o
 -23   3  15        705.05        588.51        95.97 o
 -21   3  15      37399.54      37764.58       787.73 o
 -19   3  15       4943.67       4976.75       301.27 o
 -17   3  15      46061.10      43262.47       851.72 o
 -15   3  15       8425.62       8274.41       291.35 o
 -13   3  15      14287.97      13994.33       702.97 o
 -11   3  15       2221.35       2055.33       229.54 o
  -9   3  15      20735.27      19168.89       474.23 o
  -7   3  15       5057.24       4627.52       369.42 o
  -5   3  15      27558.13      25254.14       817.74 o
  -3   3  15       6644.87       6351.92       248.54 o
  -1   3  15      24550.67      23266.96       968.37 o
   1   3  15      18201.96      17988.07       613.30 o
   3   3  15      21756.90      20854.15       517.29 o
   5   3  15       2324.31       2305.67       164.79 o
   7   3  15      16662.78      16182.61       624.06 o
   9   3  15       2276.62       2318.39       369.42 o
  11   3  15       5841.65       6117.67       412.46 o
  13   3  15       5137.64       5269.46       261.42 o
  15   3  15       1622.00       2022.83       236.71 o
 -28   4  15       3308.32       3486.15       329.96 o
 -26   4  15       8100.66       8084.13       466.25 o
 -24   4  15        593.28        570.80        93.25 o
 -22   4  15       7718.69       7755.41       290.82 o
 -20   4  15        362.67        392.95        78.50 o
 -18   4  15       4173.69       4217.25       202.13 o
 -16   4  15       3238.53       2827.52       376.59 o
 -14   4  15       2705.94       2944.55       166.46 o
 -12   4  15       2286.04       2318.05       156.99 o
 -10   4  15       4118.11       3927.91       189.75 o
  -8   4  15       1563.67       1618.88       139.42 o
  -6   4  15       8076.90       7785.16       276.40 o
  -4   4  15        773.56        929.36       168.57 o
  -2   4  15      15019.40      14130.55       397.95 o
   0   4  15        147.99        237.11        78.90 o
   2   4  15       5771.02       5678.73       240.89 o
   4   4  15       1023.98        979.78       116.66 o
   6   4  15       7591.12       7531.80       401.70 o
   8   4  15         21.11         76.09        96.84 o
  10   4  15      11178.95      11404.56       381.72 o
  12   4  15          9.68         59.93        75.60 o
  14   4  15       9061.92       9841.55       480.60 o
 -27   5  15        489.67        294.10       121.94 o
 -25   5  15       8401.14       8643.63       487.77 o
 -23   5  15       1751.84       1994.13       251.06 o
 -21   5  15      12013.11      11952.22       371.54 o
 -19   5  15       1490.30       1437.64       137.76 o
 -17   5  15      20332.63      20336.38       986.31 o
 -15   5  15       4323.59       4166.58       199.15 o
 -13   5  15       7491.62       6948.79       263.17 o
 -11   5  15      10190.95       9682.77       631.24 o
  -9   5  15       4076.54       4244.98       199.92 o
  -7   5  15       3452.55       3076.72       169.86 o
  -5   5  15      14536.72      14365.55       400.61 o
  -3   5  15       3267.51       3059.45       172.45 o
  -1   5  15       5879.89       5234.70       444.73 o
   1   5  15       4695.53       4534.47       212.85 o
   3   5  15      14354.92      14569.98       419.63 o
   5   5  15       9199.98       9332.26       451.91 o
   7   5  15       5498.82       5243.80       247.14 o
   9   5  15       4256.74       4505.14       230.69 o
  11   5  15       3001.70       3029.81       205.01 o
 -26   6  15      14736.88      15063.60       688.62 o
 -24   6  15        987.46       1535.05       236.71 o
 -22   6  15      14445.54      14618.86       652.76 o
 -20   6  15       6685.88       6140.21       387.35 o
 -18   6  15      13824.46      14394.73       410.57 o
 -16   6  15       2727.53       2561.85       204.43 o
 -14   6  15      16780.72      16648.31       442.06 o
 -12   6  15       1363.52       1263.34       240.30 o
 -10   6  15      20192.11      19875.74       491.69 o
  -8   6  15       4037.58       3956.25       192.54 o
  -6   6  15      16907.90      17144.26       448.87 o
  -4   6  15        741.11        622.55        96.37 o
  -2   6  15      22229.37      21861.48       530.02 o
   0   6  15          7.57         16.74        42.36 o
   2   6  15      20094.21      19944.13       506.91 o
   4   6  15       1092.72       1025.76       164.98 o
   6   6  15      18539.99      18130.06       493.58 o
   8   6  15          9.18         25.25        62.04 o
  10   6  15      22253.03      22265.43       853.60 o
 -25   7  15       6109.92       5573.53       401.70 o
 -23   7  15        534.79        659.93       157.81 o
 -21   7  15       4074.09       4196.29       337.14 o
 -19   7  15        319.83        208.02       107.60 o
 -17   7  15       3674.91       3658.30       301.27 o
 -15   7  15       2598.71       2612.08       163.72 o
 -13   7  15       1416.31       1327.14       211.61 o
 -11   7  15       4038.30       3899.11       192.87 o
  -9   7  15       3139.32       3264.39       178.73 o
  -7   7  15        154.26        138.34        51.65 o
  -5   7  15       8944.68       8163.85       351.48 o
  -3   7  15        255.40        212.32        63.25 o
  -1   7  15       4555.95       4857.47       220.60 o
   1   7  15       3416.13       3694.85       192.74 o
   3   7  15       2885.99       3005.61       177.53 o
   5   7  15      13253.23      13118.11       426.80 o
   7   7  15        103.47        123.48        82.49 o
   9   7  15       3896.07       3851.98       344.31 o
 -24   8  15       2770.20       3012.72       315.62 o
 -22   8  15      12996.68      13528.54       638.41 o
 -20   8  15       6057.05       6046.96       401.70 o
 -18   8  15      14281.63      13593.10       616.89 o
 -16   8  15       3437.10       3493.32       294.10 o
 -14   8  15      21154.03      21081.86       781.87 o
 -12   8  15       2002.26       2067.75       153.15 o
 -10   8  15      20118.88      19922.06       500.92 o
  -8   8  15       4487.21       4294.87       206.29 o
  -6   8  15      29264.09      28589.36       957.61 o
  -4   8  15       2177.24       2256.61       162.07 o
  -2   8  15      32240.86      32897.12       710.05 o
   0   8  15       4635.36       4587.37       220.60 o
   2   8  15      33734.12      34456.68       740.33 o
   6   8  15      16123.18      16770.80       702.97 o
   8   8  15       4492.01       4325.40       351.48 o
 -23   9  15        462.16        258.23       107.60 o
 -21   9  15        555.13        437.56       136.29 o
 -19   9  15        123.58         57.39        86.08 o
 -17   9  15        100.17        222.37       107.60 o
 -15   9  15       2118.04       1843.50       243.89 o
 -13   9  15        111.51        301.27       121.94 o
 -11   9  15       2856.89       2840.56       279.75 o
  -9   9  15        343.98        322.79       114.77 o
  -7   9  15        862.48        778.80       108.26 o
  -5   9  15       1191.47       1069.82       121.73 o
  -3   9  15        259.10        252.42        78.90 o
  -1   9  15         50.11         95.21        55.11 o
   1   9  15        484.01        624.06       136.29 o
   5   9  15          8.86        -86.08       100.42 o
   7   9  15       2658.21       2890.78       308.45 o
 -20  10  15       3154.09       3127.49       322.79 o
 -18  10  15      34752.46      36396.52      1183.57 o
 -16  10  15       5224.37       5437.24       380.18 o
 -14  10  15      40517.32      41073.40      1248.13 o
 -12  10  15       3635.73       3665.48       308.45 o
 -10  10  15      13486.35      14109.57       616.89 o
  -8  10  15       4443.92       4533.43       322.79 o
  -6  10  15      21158.57      22100.45       796.22 o
  -4  10  15        129.45         88.95        62.04 o
  -2  10  15      28906.46      30536.06       961.20 o
   0  10  15        410.22        337.14       114.77 o
   2  10  15      31249.36      32860.16      1040.11 o
   6  10  15      13500.72      14819.71       667.10 o
 -19  11  15        671.79        688.62       143.46 o
 -17  11  15       1520.83       1169.22       215.19 o
 -15  11  15       1003.12        889.47       186.50 o
 -13  11  15        771.72        753.18       157.81 o
 -11  11  15        322.28        222.37       121.94 o
  -9  11  15       1094.79       1248.13       200.85 o
  -7  11  15        255.00        229.54       107.60 o
   1  11  15          2.81         93.25        71.73 o
 -16  12  15       2086.74       2316.92       272.58 o
 -14  12  15      26496.04      27422.92       975.55 o
 -12  12  15        414.48        480.60       143.46 o
 -30   0  16       7726.08       8701.02       494.95 o
 -28   0  16      17038.67      16986.00       710.14 o
 -26   0  16       4237.44       4447.35       329.96 o
 -24   0  16      14689.48      14654.73       616.89 o
 -22   0  16       6529.49       6290.84       373.00 o
 -20   0  16      19031.96      18700.38       702.97 o
 -18   0  16       4643.50       5057.06       329.96 o
 -16   0  16      21085.66      20536.70       731.66 o
 -14   0  16       8482.91       8693.85       430.39 o
 -12   0  16      24173.10      22071.76       760.35 o
 -10   0  16      10467.57       9977.84       466.25 o
  -8   0  16      10034.37       8909.04       430.39 o
  -6   0  16       9816.27      10135.65       466.25 o
  -4   0  16       6808.78       6642.33       373.00 o
  -2   0  16      21934.16      21225.32       746.01 o
   0   0  16      17262.10      17502.46       667.10 o
   2   0  16      42164.95      41102.10      1190.74 o
   4   0  16      27466.93      25314.02       860.78 o
   6   0  16      22427.72      22093.28       796.22 o
   8   0  16       8508.08       8198.90       444.73 o
  10   0  16      25188.71      25156.21       882.30 o
  12   0  16       3399.56       3299.64       272.58 o
 -31   1  16        833.89        774.70       179.33 o
 -29   1  16       7081.08       6904.86       304.33 o
 -27   1  16         23.05         12.16        58.16 o
 -25   1  16       1831.66       1649.68       157.24 o
 -23   1  16        868.00        626.76       101.06 o
 -21   1  16         40.02         82.82        55.11 o
 -19   1  16          6.75         72.49        53.80 o
 -17   1  16        175.20        180.48        63.25 o
 -15   1  16       1442.22       1294.29       129.27 o
 -13   1  16      13468.93      12876.97       382.92 o
 -11   1  16       3146.65       2757.51       466.25 o
  -9   1  16       8638.34       7915.83       286.54 o
  -7   1  16       4995.06       4920.49       220.60 o
  -5   1  16       3587.44       3341.17       290.51 o
  -3   1  16         28.05         35.07        44.81 o
  -1   1  16         23.91         62.45        42.89 o
   1   1  16       1293.61       1109.65       126.80 o
   3   1  16        193.44        132.40        89.66 o
   5   1  16        309.62        234.24        73.42 o
   7   1  16       1411.86       1315.12       157.81 o
   9   1  16        911.12        932.74       124.19 o
  11   1  16         55.11         53.44        49.97 o
 -30   2  16       2121.00       1936.75       251.06 o
 -28   2  16      15254.52      15337.76       471.39 o
 -26   2  16        710.76        724.17       114.04 o
 -24   2  16      11691.82      12319.15       397.56 o
 -22   2  16       5391.48       5619.00       250.73 o
 -20   2  16      13215.40      13798.07       523.64 o
 -18   2  16      16006.01      15599.72       440.93 o
 -16   2  16       8208.22       8373.57       451.91 o
 -14   2  16      10846.92      11113.31       352.49 o
 -12   2  16      18036.89      17084.16       453.94 o
 -10   2  16      14977.78      13662.79       395.53 o
  -8   2  16       8625.54       8380.51       296.43 o
  -6   2  16       9878.55       8787.30       306.84 o
  -4   2  16       9468.31       9239.59       652.76 o
  -2   2  16      10020.89       9688.29       327.13 o
   0   2  16        997.09        955.81       116.33 o
   2   2  16      19900.30      18564.63       588.20 o
   4   2  16      18882.05      18718.51       504.66 o
   6   2  16      21885.44      20900.91       542.65 o
   8   2  16       7528.26       6858.99       284.04 o
  10   2  16      12555.28      12642.67       408.10 o
  12   2  16        687.35        753.18       157.81 o
 -27   3  16         65.52         -6.58        78.90 o
 -25   3  16       3470.72       3808.35       211.61 o
 -23   3  16       1089.86        956.60       132.70 o
 -21   3  16       6598.36       6735.38       276.12 o
 -19   3  16        525.16        633.12       100.42 o
 -17   3  16       8751.96       8399.58       303.82 o
 -15   3  16       2060.59       1822.69       164.98 o
 -13   3  16      13265.51      12295.23       374.93 o
 -11   3  16        280.21        250.45        65.94 o
  -9   3  16       6065.43       5737.07       240.57 o
  -7   3  16        226.56        164.70        63.25 o
  -5   3  16       5380.61       5442.46       236.71 o
  -3   3  16         30.89         -6.33        42.89 o
  -1   3  16       1319.93       1183.74       126.80 o
   1   3  16        646.19        624.15        96.37 o
   3   3  16       1698.76       1897.84       157.24 o
   5   3  16        117.06        180.19        63.25 o
   7   3  16      14054.96      13529.43       418.43 o
   9   3  16        185.92        124.53        63.25 o
  11   3  16       3613.25       3371.38       279.75 o
  13   3  16         22.73        -50.21        50.21 o
 -26   4  16       2732.47       2331.27       279.75 o
 -24   4  16       7985.22       7771.50       308.28 o
 -22   4  16       2356.64       2498.74       204.43 o
 -20   4  16       9249.83       9011.88       322.72 o
 -18   4  16       7983.24       7765.87       291.35 o
 -16   4  16       6597.75       6351.53       260.30 o
 -14   4  16       6280.91       6140.93       255.81 o
 -12   4  16      14367.68      13532.55       395.24 o
 -10   4  16      16823.31      16448.30       602.54 o
  -8   4  16       6840.61       6653.29       266.25 o
  -6   4  16      10814.99      10743.93       347.19 o
  -4   4  16      13402.36      12432.11       380.41 o
  -2   4  16       3030.55       3031.61       177.53 o
   0   4  16        392.66        461.89        85.78 o
   2   4  16       6634.85       6770.71       358.66 o
   4   4  16      15769.11      15748.70       469.84 o
   6   4  16      13702.31      13815.73       418.25 o
   8   4  16      12536.12      11934.07       393.07 o
  10   4  16       7019.73       7373.99       423.22 o
  12   4  16       5407.77       5795.90       358.66 o
 -25   5  16      13207.00      13492.68       638.41 o
 -23   5  16        511.84        279.75       129.12 o
 -21   5  16       9669.70       9356.87       331.50 o
 -19   5  16       1591.95       1408.18       141.75 o
 -17   5  16      16118.85      15769.13       442.06 o
 -15   5  16       2108.53       1664.43       197.26 o
 -13   5  16      12646.75      12586.84       382.32 o
 -11   5  16        387.93        378.96        75.58 o
  -9   5  16      12573.29      11886.24       451.91 o
  -7   5  16          4.14          8.77        44.81 o
  -5   5  16       8379.37       8477.41       340.72 o
  -3   5  16       2283.57       2015.75       157.24 o
  -1   5  16      18881.26      18427.50       489.45 o
   1   5  16        154.47        129.12        58.37 o
   3   5  16      11177.83      11516.11       372.57 o
   5   5  16        238.85        257.65        93.25 o
   7   5  16      15178.19      15459.44       456.16 o
   9   5  16        216.62        272.58       107.60 o
  11   5  16       7016.97       8270.63       437.56 o
 -24   6  16       5231.88       5387.03       387.35 o
 -22   6  16       2041.25       1735.90       251.06 o
 -20   6  16      13040.17      12825.58       602.54 o
 -18   6  16       3002.05       2797.15       197.26 o
 -16   6  16       5394.85       5284.81       239.93 o
 -14   6  16       6309.97       6135.53       255.20 o
 -12   6  16       4564.66       4200.70       208.26 o
 -10   6  16       7705.86       7566.48       394.52 o
  -8   6  16       5503.13       5461.83       247.47 o
  -6   6  16       7250.56       6680.72       297.69 o
  -4   6  16       3358.05       3109.43       308.45 o
  -2   6  16       4854.01       4452.25       217.93 o
   0   6  16       4244.85       4459.79       223.00 o
   2   6  16       3963.02       3859.81       207.77 o
   4   6  16       3241.14       3004.70       187.46 o
   6   6  16       3242.70       3256.39       408.87 o
   8   6  16       2854.72       2740.14       265.41 o
 -23   7  16        732.75        416.04       143.46 o
 -21   7  16      13935.78      14439.53       659.93 o
 -19   7  16         11.70        -50.21        71.73 o
 -17   7  16      23823.31      25493.34       910.99 o
 -15   7  16       1111.18       1225.47       200.85 o
 -13   7  16      16871.34      17256.68       928.92 o
 -11   7  16       3694.69       3694.71       233.13 o
  -9   7  16      17415.53      17096.50       463.58 o
  -7   7  16        823.70        694.43        99.93 o
  -5   7  16      12813.55      12694.81       390.46 o
  -3   7  16        797.92        872.82       132.70 o
  -1   7  16      23614.50      23929.48       616.89 o
   1   7  16         17.40         -9.68        60.97 o
   3   7  16      19390.77      19662.91       950.44 o
   5   7  16       2384.23       2245.60       390.94 o
 -22   8  16        825.54        502.12       143.46 o
 -20   8  16       5159.51       5265.09       380.18 o
 -18   8  16         19.70         50.21        86.08 o
 -16   8  16       1293.36       1714.38       243.89 o
 -14   8  16         34.33         86.08        93.25 o
 -12   8  16        908.58        864.24       154.22 o
 -10   8  16        453.37        480.56        92.91 o
  -8   8  16       1632.08       1586.91       204.43 o
  -6   8  16        156.79        200.85        65.36 o
  -4   8  16         16.34         28.69        64.56 o
  -2   8  16       2518.64       2392.51       177.53 o
   0   8  16       1591.57       1622.01       154.22 o
   2   8  16       1274.07       1412.68       144.49 o
   4   8  16        480.95        502.12       136.29 o
 -19   9  16        869.58       1011.41       186.50 o
 -17   9  16      14114.56      13958.93       645.58 o
 -15   9  16         62.02        143.46        93.25 o
 -13   9  16      12541.49      12818.40       602.54 o
 -11   9  16        474.68        444.73       143.46 o
  -9   9  16      20700.87      20816.46       781.87 o
  -7   9  16          0.15         17.42        51.65 o
  -5   9  16      19366.61      20693.21       534.95 o
  -3   9  16        127.52        182.52        68.14 o
  -1   9  16      16815.49      17353.57       481.78 o
   1   9  16          1.28        -64.56        64.56 o
   3   9  16      14886.77      16118.05       674.28 o
 -16  10  16         13.40         21.52        64.56 o
 -14  10  16        295.44        459.08       136.29 o
 -12  10  16        911.74        875.12       179.33 o
 -10  10  16        593.30        566.68       143.46 o
  -8  10  16       1007.00       1111.84       193.67 o
  -6  10  16         39.85        129.12       107.60 o
  -4  10  16         46.85         -3.78        47.99 o
  -2  10  16          4.45        -57.39        57.39 o
   0  10  16         35.36        121.94        86.08 o
   2  10  16        944.56        724.49       157.81 o
 -13  11  16      15375.30      16189.78       695.79 o
 -11  11  16        711.79        609.72       157.81 o
  -9  11  16      17878.09      18750.59       746.01 o
 -27   1  17       5929.25       6511.05       294.06 o
 -25   1  17       6060.19       6172.52       281.20 o
 -23   1  17       3805.25       3953.27       217.93 o
 -21   1  17       7557.17       8070.35       311.91 o
 -19   1  17       9301.67       9306.19       334.76 o
 -17   1  17       8619.41       8634.40       365.83 o
 -15   1  17      24498.45      23885.71       583.23 o
 -13   1  17      28919.06      28249.60      1029.35 o
 -11   1  17       7749.34       7314.45       466.25 o
  -9   1  17      18574.85      18217.41       486.93 o
  -7   1  17       4965.23       4827.56       228.08 o
  -5   1  17      33023.00      32583.04       839.26 o
  -3   1  17       8705.08       8179.20       309.40 o
  -1   1  17      13672.91      13889.71       420.99 o
   1   1  17       7052.05       6760.14       284.04 o
   3   1  17      24762.78      23974.75       601.04 o
   5   1  17       3792.87       3331.37       225.95 o
   7   1  17      16605.04      15791.36       469.16 o
   9   1  17       2474.09       2582.33       265.41 o
 -28   2  17        769.45        968.37       179.33 o
 -26   2  17        935.45        685.89       113.37 o
 -24   2  17       4268.45       4069.53       222.48 o
 -22   2  17        243.17        179.33        65.94 o
 -20   2  17       2319.47       2274.07       174.49 o
 -18   2  17         78.08         91.88        53.08 o
 -16   2  17       2036.78       1952.04       162.31 o
 -14   2  17       1659.82       1485.81       143.96 o
 -12   2  17       2401.66       2628.67       179.58 o
 -10   2  17       1093.78       1044.95       175.74 o
  -8   2  17       3660.91       3856.82       202.70 o
  -6   2  17        664.75        538.08        96.37 o
  -4   2  17       2714.61       2555.57       218.78 o
  -2   2  17       2117.00       1766.99       315.62 o
   0   2  17       2643.17       2496.53       180.01 o
   2   2  17        503.62        511.30        98.81 o
   4   2  17        847.88        800.84       129.12 o
   6   2  17       1084.61       1009.73       131.58 o
   8   2  17       1006.94        975.55       179.33 o
 -27   3  17       7032.59       7696.78       437.56 o
 -25   3  17       5055.64       5498.61       262.44 o
 -23   3  17       3397.39       3624.35       484.19 o
 -21   3  17      14319.12      14261.54       435.41 o
 -19   3  17       5649.27       5974.60       263.61 o
 -17   3  17      16787.21      17419.39       796.22 o
 -15   3  17       4774.10       4266.53       215.16 o
 -13   3  17      26633.20      26142.94       621.20 o
 -11   3  17       5883.81       5639.24       248.38 o
  -9   3  17       9724.49       9545.28       334.65 o
  -7   3  17       5665.00       6253.38       735.25 o
  -5   3  17      17447.46      16653.88       466.64 o
  -3   3  17       3337.82       3248.87       190.16 o
  -1   3  17      14050.13      13663.79       466.25 o
   1   3  17       1749.38       1814.00       164.79 o
   3   3  17      15550.23      15833.40       548.74 o
   5   3  17       1183.43       1228.58       154.22 o
   7   3  17       4699.92       4880.71       243.46 o
   9   3  17       3076.04       3579.40       279.75 o
 -24   4  17       8916.53       9036.64       340.99 o
 -22   4  17        760.98        592.27       101.06 o
 -20   4  17       4388.52       4484.47       230.41 o
 -18   4  17       2033.27       1935.67       229.54 o
 -16   4  17       9864.85       9727.36       344.46 o
 -14   4  17       1467.34       1396.24       251.06 o
 -12   4  17       8734.62       8311.47       308.90 o
 -10   4  17        456.54        381.17        83.58 o
  -8   4  17       5784.08       5730.72       253.61 o
  -6   4  17         35.55         33.60        46.41 o
  -4   4  17      11550.08      10759.63       466.25 o
  -2   4  17         89.40        184.91        68.33 o
   0   4  17      12549.12      11684.24       382.72 o
   2   4  17        476.31        404.99        83.58 o
   4   4  17      10068.94       9804.73       352.49 o
   6   4  17       5551.37       5407.50       258.08 o
   8   4  17       7270.60       6886.22       394.52 o
 -23   5  17       3304.50       2897.95       315.62 o
 -21   5  17       4630.64       5202.05       250.11 o
 -19   5  17       5115.91       5198.96       247.92 o
 -17   5  17       4235.96       4381.30       223.62 o
 -15   5  17       2950.73       2776.42       185.83 o
 -13   5  17      11557.80      10821.29       763.94 o
 -11   5  17       7987.98       7654.44       296.43 o
  -9   5  17      12298.85      12459.62       390.16 o
  -7   5  17       4067.06       3852.34       207.77 o
  -5   5  17       5970.47       5824.81       530.81 o
  -3   5  17       4338.25       4350.76       223.18 o
  -1   5  17       5017.88       5119.66       301.27 o
   1   5  17       1580.86       1553.17       154.22 o
   3   5  17       5310.35       5274.81       760.35 o
   5   5  17       2267.67       2624.56       301.27 o
   7   5  17       4389.04       4325.40       308.45 o
 -20   6  17       6271.66       7036.85       437.56 o
 -18   6  17       2363.57       2192.47       174.49 o
 -16   6  17      27221.79      26855.06       789.05 o
 -14   6  17        705.36        538.96       121.94 o
 -12   6  17      16697.45      16499.08       979.13 o
 -10   6  17        482.12        379.50        89.66 o
  -8   6  17      18017.44      18252.92       496.76 o
  -6   6  17       2100.94       2011.76       169.41 o
  -4   6  17      15636.73      15827.60       461.57 o
  -2   6  17       1688.99       1861.41       164.79 o
   0   6  17      14574.82      13745.63       425.97 o
   2   6  17         58.03        101.32        60.23 o
   4   6  17       8324.21       8696.26       331.97 o
   6   6  17       2760.60       2754.49       265.41 o
   8   6  17      10330.36      10114.13       480.60 o
 -19   7  17        427.63        150.64        93.25 o
 -17   7  17       2745.48       2596.68       294.10 o
 -15   7  17        889.58        953.19       179.33 o
 -13   7  17       1740.81       1680.24       156.26 o
 -11   7  17       2056.50       1955.71       169.41 o
  -9   7  17       5213.47       4968.98       240.57 o
  -7   7  17        267.93        242.41        96.84 o
  -5   7  17       3861.62       3896.65       215.52 o
  -3   7  17         24.92         70.43        55.11 o
  -1   7  17       3494.88       3819.94       218.78 o
   1   7  17        606.98        620.61       108.96 o
   3   7  17       3195.01       3385.72       279.75 o
 -16   8  17      32986.47      32315.00      1083.14 o
 -14   8  17       1520.50       1233.78       215.19 o
 -12   8  17      22743.08      21627.02       817.74 o
 -10   8  17       1965.40       1679.57       156.99 o
  -8   8  17      25807.11      25474.84      1115.42 o
  -6   8  17       1971.88       1882.51       164.79 o
  -4   8  17      20860.13      21015.31       552.87 o
  -2   8  17        151.39        168.44        68.33 o
   0   8  17      39802.50      38804.20       839.34 o
   2   8  17        955.22        315.62        86.08 o
 -15   9  17       2647.17       2331.27       272.58 o
 -13   9  17        603.82        559.51       150.64 o
 -11   9  17        444.20        373.00       121.94 o
  -9   9  17        420.88        329.96       121.94 o
  -7   9  17        413.18        345.04        83.58 o
  -5   9  17        111.90         34.43        63.25 o
  -3   9  17       1037.13       1034.05       164.98 o
  -1   9  17        497.81        358.66       136.29 o
 -10  10  17        100.55        251.06        86.08 o
  -8  10  17      17514.68      19216.85       753.18 o
  -6  10  17        635.95        638.41       107.60 o
 -24   0  18      19994.38      20199.57       789.05 o
 -22   0  18       2739.02       2862.08       294.10 o
 -20   0  18      12780.21      13313.35       602.54 o
 -18   0  18      11141.60      10745.37       523.64 o
 -16   0  18      16114.16      16290.20       667.10 o
 -14   0  18      11507.59      11534.41       537.99 o
 -12   0  18      18242.35      17732.00       702.97 o
 -10   0  18       4962.76       4806.00       337.14 o
  -8   0  18      24690.99      24912.32       867.95 o
  -6   0  18        499.33        638.41       143.46 o
  -4   0  18      34296.40      32637.79      1047.28 o
  -2   0  18       1400.45       1334.20       208.02 o
   0   0  18      16503.91      17323.14       702.97 o
   2   0  18        392.22        344.31       114.77 o
 -25   1  18        969.57        925.34       186.50 o
 -23   1  18       1739.55       1622.51       167.38 o
 -21   1  18          3.82        -25.11        68.14 o
 -19   1  18        661.28        586.51       107.60 o
 -17   1  18        484.53        359.07        86.23 o
 -15   1  18        571.59        449.98       136.29 o
 -13   1  18        106.88         82.49        55.79 o
 -11   1  18        136.01        149.39        58.16 o
  -9   1  18        350.22        154.94       121.94 o
  -7   1  18         63.54         33.36        49.97 o
  -5   1  18        687.41        663.13       103.89 o
  -3   1  18        206.77        283.34        76.08 o
  -1   1  18        932.46        719.74       108.96 o
   1   1  18       2886.67       2496.47       190.16 o
   3   1  18        635.32        623.29       139.88 o
[truncated: 6,380 more chars]
