# Supplementary material for: Crystal structures of [Ln(NO3)3(μ2-bpydo)2], where Ln = Ce, Pr or Nd, and bpydo = 4,4′-bi­pyridine N,N′-dioxide: layered coordination networks containing 44 grids
Source: Acta Crystallogr E Crystallogr Commun. 2016 Jan 1;72(Pt 1):25–30. doi: 10.1107/S205698901502318X (PMC4704766; doi:10.1107/S205698901502318X)
Supplement: Supplementary file 4 [file e-72-00025-IIIsup4.hkl]

#
# h,k,l, Fc-squared, Fo-squared, sigma(Fo-squared), status flag
#
data_III
_shelx_title ' Quest14mz035_0m in C2/c'
_shelx_refln_list_code          4
_shelx_F_calc_maximum      896.31
_exptl_crystal_F_000      2792.00
_reflns_d_resolution_high  0.6437

loop_
 _space_group_symop_operation_xyz
 'x, y, z'
 '-x, y, -z+1/2'
 'x+1/2, y+1/2, z'
 '-x+1/2, y+1/2, -z+1/2'
 '-x, -y, -z'
 'x, -y, z-1/2'
 '-x+1/2, -y+1/2, -z'
 'x+1/2, -y+1/2, z-1/2'

_cell_length_a    26.7422
_cell_length_b    13.3035
_cell_length_c    13.7804
_cell_angle_alpha  90.000
_cell_angle_beta  106.065
_cell_angle_gamma  90.000

_shelx_F_squared_multiplier     1.000

loop_
 _refln_index_h
 _refln_index_k
 _refln_index_l
 _refln_F_squared_calc
 _refln_F_squared_meas
 _refln_F_squared_sigma
 _refln_observed_status
   4   0   0     389555.81     408694.69      4270.68 o
   6   0   0       1124.30       1266.21       161.55 o
   8   0   0      15990.64      14437.83       547.89 o
  10   0   0       4490.55       4871.15       342.63 o
  12   0   0      71257.83      71387.55      1082.67 o
  14   0   0       1069.53       2436.46       349.43 o
  16   0   0     143896.62     147117.11      1839.17 o
  18   0   0       9059.60       7856.90       617.54 o
  20   0   0      80683.34      80698.03      1592.10 o
  22   0   0      11399.94      11819.16       862.61 o
  24   0   0      67762.80      68585.07      1850.44 o
  26   0   0       3477.84       3243.54       840.64 o
  28   0   0      35601.60      33719.96      1688.05 o
  30   0   0       6846.81       7501.18      2236.00 o
  32   0   0      25806.29      29500.04      3729.60 o
  34   0   0        502.34       4720.26      4536.75 o
  36   0   0      17989.29      10440.01      7575.12 o
  38   0   0       4007.10       6730.57      9380.52 o
   3   1   0      13584.99      13209.31       211.76 o
   5   1   0       5580.50       5631.07       427.27 o
   7   1   0       2819.34       2557.20       154.45 o
   9   1   0         13.97        109.87       108.98 o
  11   1   0         37.49        315.74       165.44 o
  13   1   0      11810.22      12445.78       419.86 o
  15   1   0      15295.02      15225.52       472.66 o
  17   1   0       8064.02       8849.57       471.46 o
  19   1   0       3998.42       3883.56       381.99 o
  21   1   0       2232.75       2314.38       389.67 o
  23   1   0       2134.87       1836.68       596.29 o
  25   1   0        652.10       1254.17       517.33 o
  27   1   0       1263.88       1965.19       601.53 o
  29   1   0       3506.78       2587.48      1069.48 o
  31   1   0       2054.20       3064.40       929.40 o
  33   1   0         94.01       1744.54      1328.04 o
  35   1   0        111.34      -1883.82      3913.92 o
  37   1   0          8.80      -5506.25      7753.23 o
   0   2   0     413869.41     429681.22      2779.35 o
   2   2   0        350.43        218.83        70.79 o
   4   2   0      39250.70      39755.12       430.64 o
   6   2   0         69.28         22.45        83.44 o
   8   2   0     130498.72     132216.58      1258.75 o
  10   2   0      11113.99      10965.61       327.62 o
  12   2   0     149772.78     149675.39      1271.45 o
  14   2   0        176.16       -133.23       208.24 o
  16   2   0      82981.87      82981.16       987.89 o
  18   2   0       8502.71       9578.52       487.85 o
  20   2   0      40204.74      40882.95       967.94 o
  22   2   0         35.67        443.20       395.24 o
  24   2   0      55047.67      55152.25      1169.07 o
  26   2   0       3540.76       4177.92       912.95 o
  28   2   0      26518.57      27674.25      1183.16 o
  30   2   0       9404.97      10050.51      1024.46 o
  32   2   0      23996.87      24839.91      1340.62 o
  34   2   0       3103.27       1342.10      3012.95 o
  36   2   0      17146.84      21708.24      5316.27 o
  38   2   0       2654.64      -8673.55      8673.55 o
   1   3   0       5466.33       5592.50       165.55 o
   3   3   0       6519.87       6030.47       204.51 o
   5   3   0      36387.68      37139.26       466.08 o
   7   3   0      31441.49      29410.30       480.85 o
   9   3   0       3895.16       3159.67       210.09 o
  11   3   0      11242.10       9737.74       346.08 o
  13   3   0       9866.75       9891.33       434.25 o
  15   3   0      14348.38      14907.14       647.20 o
  17   3   0       8312.66       9391.33       490.54 o
  19   3   0      32703.68      34614.17       793.38 o
  21   3   0         29.86        604.12       423.85 o
  23   3   0      10315.38      10507.71       636.47 o
  25   3   0        985.81        134.53       506.02 o
  27   3   0       2405.93       3782.66       661.00 o
  29   3   0       2154.61       2551.45      1044.59 o
  31   3   0       5446.47       6229.04       999.61 o
  33   3   0       1387.04       1056.08      1992.58 o
  35   3   0       2054.91       -389.75      5624.68 o
  37   3   0       1697.87       9705.24      8202.46 o
   0   4   0      67938.07      65543.20       828.10 o
   2   4   0        164.81         15.16        84.54 o
   4   4   0     121468.74     118838.85       784.24 o
   6   4   0       4865.24       4199.48       236.21 o
   8   4   0      72102.96      71084.59       773.12 o
  10   4   0        526.07        785.88       174.20 o
  12   4   0      71365.92      68708.52       821.07 o
  14   4   0         42.28         96.69       262.27 o
  16   4   0      73040.98      70702.75      1065.91 o
  18   4   0         15.26        -73.43       282.95 o
  20   4   0      23774.97      23992.13       794.80 o
  22   4   0       7740.95       8434.30       596.68 o
  24   4   0      59781.92      57784.83      1293.48 o
  26   4   0       8916.82       7726.24       802.87 o
  28   4   0      31604.46      32811.29      1295.74 o
  30   4   0       2129.74       1739.19      1124.58 o
  32   4   0      24650.48      27986.94      2534.87 o
  34   4   0       3840.00       7024.04      2608.52 o
  36   4   0       5928.32      31315.35      8476.32 o
  38   4   0       1283.64     -10172.30     10172.30 o
   1   5   0      60726.29      61552.55       648.14 o
   3   5   0      28516.80      27024.68       392.47 o
   5   5   0      44711.64      42686.36       516.58 o
   7   5   0      17265.27      14305.84       410.24 o
   9   5   0      10222.83       9389.81       380.50 o
  11   5   0      15308.21      14697.87       429.65 o
  13   5   0      11076.42      10969.75       443.99 o
  15   5   0       3294.27       3548.69       377.63 o
  17   5   0       5689.30       5677.50       476.84 o
  19   5   0      88123.44      89440.94      1228.50 o
  21   5   0       1690.26        891.37       421.76 o
  23   5   0       9625.86       8975.71       669.33 o
  25   5   0       4504.08       4432.72       692.76 o
  27   5   0      11480.85      11903.26      1103.89 o
  29   5   0       4862.74       5734.82      1148.44 o
  31   5   0      19942.38      18836.60      1893.90 o
  33   5   0       5362.56       7333.84      3773.33 o
  35   5   0      11889.65       3630.35      5141.02 o
  37   5   0       1657.21      15123.38      9069.23 o
   0   6   0      42426.88      44510.04       725.83 o
   2   6   0      16640.69      17740.81       330.32 o
   4   6   0      35542.97      32219.09       485.75 o
   6   6   0        560.38        794.51       171.60 o
   8   6   0      26467.53      24761.97       553.75 o
  10   6   0       4217.44       3939.21       284.46 o
  12   6   0      30566.94      30635.16       618.82 o
  14   6   0        442.14        306.54       258.82 o
  16   6   0      52184.60      52544.20       886.70 o
  18   6   0       2907.23       2353.01       435.62 o
  20   6   0      12850.82      12729.34       742.63 o
  22   6   0         19.98        842.66       624.63 o
  24   6   0      26529.33      27135.87      1404.92 o
  26   6   0         22.31         18.42       682.45 o
  28   6   0      14161.88      13404.93       985.71 o
  30   6   0        880.45       1781.89      1412.42 o
  32   6   0       9285.86      12949.54      1735.90 o
  34   6   0      12157.79      11215.62      2492.30 o
  36   6   0       1779.35       2696.62      8558.89 o
   1   7   0     108947.91     112732.53       877.23 o
   3   7   0      62420.89      62450.72       680.54 o
   5   7   0     101202.33     101529.89       903.89 o
   7   7   0      30741.71      28196.00       526.23 o
   9   7   0      24270.49      23243.62       498.16 o
  11   7   0      59467.95      60363.92       836.71 o
  13   7   0      19254.07      19870.02       590.23 o
  15   7   0      32947.48      32399.15       749.50 o
  17   7   0      17779.21      17556.71       657.25 o
  19   7   0      56390.92      53559.39      1039.63 o
  21   7   0      22399.60      21345.59       941.08 o
  23   7   0      15903.24      17733.91       990.88 o
  25   7   0       8079.82       8028.63       815.87 o
  27   7   0      32621.73      32218.12      1395.13 o
  29   7   0       8290.49       8839.58      1027.55 o
  31   7   0      27561.76      25503.25      1930.94 o
  33   7   0       6009.63       8466.46      3271.35 o
  35   7   0      12217.11      10484.63      8552.95 o
   0   8   0      15498.79      16879.86       779.14 o
   2   8   0       1789.51       1524.99       226.13 o
   4   8   0      11121.32      10877.40       377.83 o
   6   8   0          3.44       -194.18       194.18 o
   8   8   0       3619.67       3735.86       302.02 o
  10   8   0       2732.01       2320.38       284.58 o
  12   8   0        242.29        191.94       252.02 o
  14   8   0        101.35        363.24       351.00 o
  16   8   0        523.14        256.79       395.80 o
  18   8   0      11401.88      10398.52       590.22 o
  20   8   0       1166.18        925.31       600.73 o
  22   8   0       2394.50       1767.75       583.60 o
  24   8   0       1010.77       1346.45       751.26 o
  26   8   0       1150.35       1618.86       898.35 o
  28   8   0       4678.44       5539.34      1138.95 o
  30   8   0        141.03       1466.18      1569.33 o
  32   8   0       2664.40      10000.70      3331.24 o
  34   8   0        326.82      -1899.18      8028.02 o
   1   9   0      10968.79      10708.02       412.29 o
   3   9   0      56461.40      56131.79       821.48 o
   5   9   0      38273.87      38982.73       723.60 o
   7   9   0      27647.40      27760.05       713.25 o
   9   9   0      47222.38      47041.15       970.53 o
  11   9   0      44299.22      43634.74       798.45 o
  13   9   0      38619.26      36820.74       790.41 o
  15   9   0      70433.70      70856.26      1141.81 o
  17   9   0      15017.62      14033.91       662.96 o
  19   9   0      28038.84      26717.33       913.57 o
  21   9   0      16045.70      15022.92       999.16 o
  23   9   0      15180.16      14139.12       852.31 o
  25   9   0      11602.57      12491.80       950.94 o
  27   9   0      34013.82      34571.18      2198.32 o
  29   9   0       8594.75       9985.91      1726.00 o
  31   9   0      21916.96      20008.94      2763.84 o
  33   9   0       5828.40       1358.82      8571.19 o
   0  10   0       6961.11       5968.58       627.39 o
   2  10   0       4928.39       4690.59       386.69 o
   4  10   0       1002.30       1271.23       361.41 o
   6  10   0       8042.93       7935.60       463.19 o
   8  10   0       3248.75       2723.92       343.66 o
  10  10   0      22410.24      20004.39       821.85 o
  12  10   0        397.67        423.79       482.01 o
  14  10   0        120.68        195.57       401.14 o
  16  10   0       4049.97       3006.99       572.25 o
  18  10   0       3507.49       1894.77       494.65 o
  20  10   0       1999.75       1427.48       759.75 o
  22  10   0          3.34        723.42       866.22 o
  24  10   0       2203.75       1244.65       810.86 o
  26  10   0       6120.82       4971.61       956.47 o
  28  10   0          0.61       -222.87      2212.40 o
  30  10   0        483.94        854.82      2428.75 o
  32  10   0        147.53      -5140.95      6547.60 o
   1  11   0      19858.34      20430.10       593.17 o
   3  11   0      48032.38      47665.82       837.93 o
   5  11   0      43477.80      43788.52      1110.55 o
   7  11   0      39709.49      38594.54       928.75 o
   9  11   0      54833.38      55741.89       970.07 o
  11  11   0      36553.43      36875.12      1370.92 o
  13  11   0      31665.04      30698.65       979.28 o
  15  11   0      35665.75      34660.61      1156.58 o
  17  11   0       6898.01       7842.57       730.82 o
  19  11   0      22549.10      23199.65      1143.30 o
  21  11   0      14279.75      14269.40       872.76 o
  23  11   0      26169.85      22499.54      1395.96 o
  25  11   0      14461.77      15512.96      1479.25 o
  27  11   0      36006.21      35646.62      2904.08 o
  29  11   0       4237.86       5649.66      3335.88 o
  31  11   0      21503.38      21963.32      3968.29 o
   0  12   0       3349.45       3325.21       489.96 o
   2  12   0       4186.58       4144.88       430.77 o
   4  12   0       9702.62       9456.22       503.46 o
   6  12   0       5888.95       4819.24       521.77 o
   8  12   0      23193.67      23820.69       872.55 o
  10  12   0         16.57       -197.32       448.86 o
  12  12   0       8553.88       8345.90       692.79 o
  14  12   0         49.25       -494.91       521.45 o
  16  12   0       1176.48       1307.98       635.33 o
  18  12   0        606.41       1297.73       737.07 o
  20  12   0       1837.65       1526.24      1044.76 o
  22  12   0        730.14       1212.97      1241.36 o
  24  12   0       5158.75       3651.71      1696.20 o
  26  12   0          2.91      -1547.04      2059.70 o
  28  12   0         33.79       1680.05      4494.01 o
  30  12   0       1089.20      -4244.00      4244.00 o
   1  13   0      57639.25      55152.41       964.87 o
   3  13   0      51984.66      51291.60      1226.59 o
   5  13   0      17420.97      16663.47       755.85 o
   7  13   0      16720.96      16906.13       812.62 o
   9  13   0      17839.23      19501.71       826.20 o
  11  13   0      13758.75      14113.51       794.65 o
  13  13   0      21683.82      21778.64      1153.04 o
  15  13   0      30301.44      27535.10      1217.14 o
  17  13   0       3642.57       2259.22      1013.81 o
  19  13   0      24016.03      21341.06      1626.56 o
  21  13   0       6377.52       6032.07      1686.67 o
  23  13   0      14111.79      12282.58      2355.85 o
  25  13   0       3496.25       2484.87      4102.23 o
  27  13   0       7928.14      10577.67      5524.48 o
  29  13   0       3156.59       -342.50      4764.61 o
   0  14   0      13772.41      13652.68      1061.88 o
   2  14   0       1424.26       1235.77       520.92 o
   4  14   0      15925.64      15710.22       861.96 o
   6  14   0          2.34       -347.54       619.26 o
   8  14   0      27706.04      28658.35      1115.68 o
  10  14   0         53.11       -201.49       793.33 o
  12  14   0      14070.08      13645.72       976.06 o
  14  14   0         26.65        120.53       842.14 o
  16  14   0       8939.52       8118.30      1407.14 o
  18  14   0        793.40      -1503.91      1503.91 o
  20  14   0       3758.61        -69.16      1826.18 o
  22  14   0       2095.86       3220.06      2766.62 o
  24  14   0      10027.92       4558.66      5843.80 o
  26  14   0        219.29       3597.75      5832.47 o
  28  14   0       8071.95      -2740.26      4883.33 o
   1  15   0       7974.59       8212.41       731.63 o
   3  15   0      14873.25      15999.30       884.07 o
   5  15   0       3738.54       3960.50       699.63 o
   7  15   0      11839.71      11299.69      1084.80 o
   9  15   0      12414.10      10911.86      1031.13 o
  11  15   0      10464.65      13425.34      1487.53 o
  13  15   0       2956.17       4340.98      1116.81 o
  15  15   0       6872.13       7900.16      1663.34 o
  17  15   0       4913.50       4290.67      1794.61 o
  19  15   0       5317.82       2148.17      2206.25 o
  21  15   0       2650.04       -980.80      2571.72 o
  23  15   0       5565.41        653.25      3316.23 o
  25  15   0       1886.89      -3730.15      3730.15 o
  27  15   0      12012.24       8884.78      5824.09 o
   0  16   0      24817.04      27251.16      2148.35 o
   2  16   0          0.89       -411.14       951.95 o
   4  16   0      20222.09      22384.26      1237.61 o
   6  16   0          2.16       -464.59      1024.94 o
   8  16   0      26765.32      29492.07      1957.44 o
  10  16   0        182.73        814.13      1184.40 o
  12  16   0      22789.36      25496.98      2487.78 o
  14  16   0         51.51       1139.46      2254.28 o
  16  16   0      37388.24      41232.98      2800.98 o
  18  16   0       3546.66       7311.80      2738.85 o
  20  16   0      12699.44      18652.03      7105.89 o
  22  16   0       6059.41      -2189.23      5650.86 o
   1  17   0        525.68        781.88      1201.56 o
   3  17   0       8098.21       7827.67      2150.39 o
   5  17   0        169.68       2673.67      1278.38 o
   7  17   0       4520.81       1506.41      1671.12 o
   9  17   0       2508.10       3663.00      1904.60 o
  11  17   0       6193.34       1987.26      2955.03 o
  13  17   0       1515.36       3267.70      2408.21 o
  15  17   0       4730.66       5988.64      2645.71 o
  17  17   0      14071.03      20762.61     11578.65 o
  19  17   0       5318.06      11767.81      6604.30 o
  21  17   0        179.73       7512.40      8553.48 o
   0  18   0      22467.11      34480.39      6295.67 o
   2  18   0        539.50       7096.68      5703.38 o
   4  18   0      26535.78      30027.91      4607.69 o
   6  18   0         43.29       -740.20      2828.76 o
   8  18   0      25188.33      21413.45      3012.64 o
  10  18   0       1194.05       1227.46      4041.93 o
  12  18   0      22352.85      21919.98      4164.06 o
  14  18   0         49.60      -4736.70      4736.70 o
  16  18   0      18358.19       6888.06      7775.80 o
  18  18   0       1291.99       5249.29      8424.12 o
   5  19   0       3252.68      -6201.70      6880.15 o
   7  19   0       1964.26       3598.15      6976.81 o
   9  19   0        301.66      -5326.66      8227.66 o
  11  19   0        367.16      -6848.79      8701.80 o
 -37   1   1         19.46       1029.64      8730.00 o
 -35   1   1      49573.72      50323.85      4155.83 o
 -33   1   1         11.29        465.59      1332.70 o
 -31   1   1      29346.66      30780.90      1375.54 o
 -29   1   1       2739.61       3238.47       959.63 o
 -27   1   1      25590.74      27032.47      1077.09 o
 -25   1   1       2927.94       2047.15       500.81 o
 -23   1   1      92019.63      92842.09      1308.43 o
 -21   1   1        127.13       -266.39       383.63 o
 -19   1   1      92431.70      93362.24      1120.13 o
 -17   1   1        813.17        745.87       241.89 o
 -15   1   1     107826.04     106553.18      1133.10 o
 -13   1   1      18560.21      20441.12       450.98 o
 -11   1   1     123689.49     123010.22      1337.24 o
  -9   1   1      14396.20      12469.65       373.45 o
  -7   1   1      91125.27      91348.63      1368.17 o
  -5   1   1      10733.40       9894.09       228.67 o
  -3   1   1     179731.12     194307.89      1252.66 o
  -1   1   1      23400.67      20849.12       590.70 o
   1   1   1     248410.31     257532.36      3072.17 o
   3   1   1       3640.60       3544.17       132.12 o
   5   1   1      43213.11      41375.27       533.02 o
   7   1   1      19851.76      19188.84       351.45 o
   9   1   1     137956.91     137676.61      1006.72 o
  11   1   1      21953.09      21196.93       462.21 o
  13   1   1     151852.38     157081.72      1261.87 o
  15   1   1       9529.25       8775.08       534.31 o
  17   1   1      22376.41      21756.75       630.16 o
  19   1   1       7312.68       7865.41       496.68 o
  21   1   1      35250.32      34736.04       880.01 o
  23   1   1      23074.41      23846.61       900.29 o
  25   1   1      64859.70      63720.95      1332.71 o
  27   1   1      13988.52      14820.47       905.46 o
  29   1   1      40286.21      43447.20      1558.95 o
  31   1   1      12012.60      12067.46      1281.48 o
  33   1   1      18508.47      20046.49      2176.05 o
  35   1   1       6174.78       7823.75      4707.85 o
  37   1   1      23089.64      29602.13     11065.14 o
 -38   2   1        544.10      13698.10      9038.04 o
 -36   2   1        278.27      10055.70      7670.49 o
 -34   2   1        223.71       1286.59      1875.95 o
 -32   2   1        666.09       1326.61      1132.15 o
 -30   2   1       2075.17       3927.33       805.44 o
 -28   2   1       8357.21       7992.27       946.60 o
 -26   2   1         22.98        -12.49       681.25 o
 -24   2   1      19372.07      18536.09       807.33 o
 -22   2   1       5219.51       6300.91       494.70 o
 -20   2   1      46342.80      47032.10       882.75 o
 -18   2   1      16899.56      17145.38       621.91 o
 -16   2   1       3534.75       2898.60       397.57 o
 -14   2   1       2220.18       3088.45       256.84 o
 -12   2   1       1599.60        857.32       199.45 o
 -10   2   1       1946.68       2420.82       211.96 o
  -8   2   1      14704.10      15138.86       359.40 o
  -6   2   1      61307.76      63064.96       632.27 o
  -4   2   1        171.23         19.20        70.17 o
  -2   2   1      26637.43      26297.14       281.15 o
   0   2   1      23954.44      23847.72       271.33 o
   2   2   1         42.73         -2.35        64.60 o
   4   2   1      30470.71      28873.96       360.79 o
   6   2   1      64050.13      64586.39       661.24 o
   8   2   1       2807.97       2407.82       182.50 o
  10   2   1       7127.41       7494.28       319.26 o
  12   2   1        677.61       1039.41       235.34 o
  14   2   1      31521.14      34812.77       658.43 o
  16   2   1      41443.74      40500.81       756.65 o
  18   2   1       4386.03       4386.45       473.72 o
  20   2   1      26291.72      23690.12       756.94 o
  22   2   1        666.81       1147.84       453.65 o
  24   2   1       5093.20       5814.04       601.71 o
  26   2   1       4872.59       4582.99       669.73 o
  28   2   1        915.92        954.24       788.85 o
  30   2   1         80.37        810.99      1526.03 o
  32   2   1       3095.71       2762.07      1516.60 o
  34   2   1        502.91        962.77      2707.80 o
  36   2   1      11257.04        761.40      5493.43 o
  38   2   1         61.39      13533.41     10073.44 o
 -37   3   1       2698.89      22200.46      7978.92 o
 -35   3   1      16468.97      13955.26      4692.47 o
 -33   3   1        615.86       1991.18      1433.77 o
 -31   3   1      30592.35      32427.00      1670.02 o
 -29   3   1        343.63        260.41       711.99 o
 -27   3   1      36772.74      37294.75      1166.60 o
 -25   3   1         31.19        472.36       467.68 o
 -23   3   1      92893.53      95543.87      1390.00 o
 -21   3   1        133.83        396.29       391.75 o
 -19   3   1      79941.50      79478.19      1217.37 o
 -17   3   1        583.67        445.14       243.68 o
 -15   3   1      52887.38      52135.71       847.48 o
 -13   3   1        182.59         49.00       161.92 o
 -11   3   1      74753.02      72266.44       833.62 o
  -9   3   1       1208.92        906.83       160.46 o
  -7   3   1      43372.48      40962.29       509.32 o
  -5   3   1       2469.25       1788.82       136.91 o
  -3   3   1      40798.37      38760.86       406.43 o
  -1   3   1      42190.77      41728.71       343.71 o
   1   3   1     120334.27     120174.29       751.52 o
   3   3   1       1508.90       1229.00       145.28 o
   5   3   1      46835.79      46593.59       570.36 o
   7   3   1      42648.43      45018.73       745.54 o
   9   3   1      67918.52      64039.12       712.13 o
  11   3   1      66084.61      67745.60       796.46 o
  13   3   1     135736.69     137806.89      1216.05 o
  15   3   1       7149.23       7046.59       400.71 o
  17   3   1      67426.30      67195.81       997.77 o
  19   3   1       4348.84       4110.75       436.48 o
  21   3   1      23885.56      23689.87       915.52 o
  23   3   1      44966.07      43279.46      1080.45 o
  25   3   1      42754.91      45198.56      1392.50 o
  27   3   1      18745.98      19203.99       969.07 o
  29   3   1      21917.92      20277.64      1344.14 o
  31   3   1       5026.07       4283.57      1078.49 o
  33   3   1      11379.16       9607.82      3004.58 o
  35   3   1      12016.97      21249.54     10519.54 o
  37   3   1      16829.72      13224.28      9381.21 o
 -38   4   1       3442.32      11641.07      9491.41 o
 -36   4   1       1613.08      -3633.58      7467.14 o
 -34   4   1       1483.27       1591.64      3401.04 o
 -32   4   1       4404.26       3562.97      1547.30 o
 -30   4   1       9217.65       9331.50       979.45 o
 -28   4   1      21524.14      22350.94      1287.07 o
 -26   4   1      10830.05      11365.82       734.17 o
 -24   4   1       3022.54       3705.92       611.73 o
 -22   4   1      17275.24      17375.08       817.91 o
 -20   4   1      38087.20      37949.31       842.07 o
 -18   4   1       2921.75       2333.72       333.07 o
 -16   4   1      17750.68      18518.59       617.00 o
 -14   4   1       2488.92       2256.79       294.20 o
 -12   4   1      42068.27      42499.74       717.64 o
 -10   4   1      31633.01      31708.75       555.35 o
  -8   4   1      34672.33      33810.45       551.77 o
  -6   4   1      94930.05      97292.07      1055.31 o
  -4   4   1     134960.89     135860.70       892.22 o
  -2   4   1       7046.10       6822.25       204.81 o
   0   4   1       5198.12       4377.87       177.89 o
   2   4   1       2113.52       1775.25       149.10 o
   4   4   1      41137.11      40139.13       526.01 o
   6   4   1      43052.64      43265.64       588.79 o
   8   4   1     131931.61     138455.08      1188.31 o
  10   4   1        946.78       1113.78       192.53 o
  12   4   1      26238.70      25682.75       576.68 o
  14   4   1       4444.27       3895.38       383.10 o
  16   4   1      20369.88      20546.39       632.26 o
  18   4   1         20.66        260.57       311.62 o
  20   4   1      23789.81      23812.42       791.68 o
  22   4   1        378.30        206.75       431.24 o
  24   4   1      22217.74      21475.30      1032.51 o
  26   4   1        117.36        437.99       829.05 o
  28   4   1      22662.03      22279.98      1636.49 o
  30   4   1        228.29        655.72      1102.15 o
  32   4   1      18401.86      19677.64      1712.18 o
  34   4   1        386.01       2218.12      3244.76 o
  36   4   1      10227.12      32293.20      6422.94 o
  38   4   1        159.98      22277.65     12470.79 o
 -37   5   1        741.49      -1832.47      8794.15 o
 -35   5   1       6179.13       7598.91      3879.81 o
 -33   5   1       1291.04       1518.30      1763.67 o
 -31   5   1      21666.91      20075.20      1236.79 o
 -29   5   1       1401.52       1523.73      1178.69 o
 -27   5   1      19535.57      19102.03      1236.87 o
 -25   5   1         33.76        298.10       964.73 o
 -23   5   1      45482.06      42587.80      1276.34 o
 -21   5   1          6.38        524.74       373.95 o
 -19   5   1      69796.16      68559.28      1182.86 o
 -17   5   1       1602.20        931.68       319.81 o
 -15   5   1      74256.13      74855.93       917.88 o
 -13   5   1        599.08        205.58       228.60 o
 -11   5   1      48584.47      49955.23       743.58 o
  -9   5   1        813.99        790.02       188.53 o
  -7   5   1      41482.40      39623.88       534.66 o
  -5   5   1        448.61        193.19       140.72 o
  -3   5   1      95353.67      97475.48       685.34 o
  -1   5   1       6249.63       6210.68       221.51 o
   1   5   1      92960.78      91308.89       654.92 o
   3   5   1       3537.41       4072.47       224.92 o
   5   5   1     172894.81     174794.66      1243.25 o
   7   5   1      54816.61      55609.23       726.02 o
   9   5   1      28917.64      27671.51       582.14 o
  11   5   1      18568.62      18551.35       503.87 o
  13   5   1      33562.73      32714.69       755.85 o
  15   5   1       9979.46       9979.66       485.33 o
  17   5   1      20129.58      20007.00       690.40 o
  19   5   1        589.18       -108.08       470.29 o
  21   5   1      41046.24      41827.95      1826.44 o
  23   5   1       7397.34       7031.48       756.30 o
  25   5   1      26446.71      25386.94      1062.12 o
  27   5   1       4935.09       3778.96       829.06 o
  29   5   1       9428.32      11412.69      1018.74 o
  31   5   1       7534.07       8108.79      1622.63 o
  33   5   1       2603.68       1890.09      2881.86 o
  35   5   1       4182.57       7748.09     12952.59 o
  37   5   1      10048.26      -7130.62     10367.06 o
 -38   6   1       6567.14      11840.59     10423.20 o
 -36   6   1      13110.59      27281.93      9231.50 o
 -34   6   1       7706.99      11296.19      2427.87 o
 -32   6   1       6552.54       6968.09      1776.77 o
 -30   6   1       9434.06      10041.39       995.70 o
 -28   6   1       9600.69      10178.77       976.00 o
 -26   6   1      16578.70      15413.74      1421.10 o
 -24   6   1       2972.30       2676.92       557.09 o
 -22   6   1      13088.16      14350.76       790.71 o
 -20   6   1      44201.16      42548.35      1132.74 o
 -18   6   1      27194.09      27448.84       863.13 o
 -16   6   1      48855.82      48916.16       921.44 o
 -14   6   1       9796.96       8817.70       473.71 o
 -12   6   1      19746.50      20192.62       588.96 o
 -10   6   1      45883.51      46354.91       742.89 o
  -8   6   1      49226.61      48046.57       616.73 o
  -6   6   1     108760.61     113247.29       941.57 o
  -4   6   1      92943.89      91660.39       820.37 o
  -2   6   1      45230.87      45283.97       517.14 o
   0   6   1      16582.69      15245.63       343.12 o
   2   6   1      10015.81       9339.25       297.06 o
   4   6   1      71114.59      72486.65       726.64 o
   6   6   1      41169.34      40980.18       614.61 o
   8   6   1      72534.71      69821.47       957.12 o
  10   6   1      10111.67       9059.00       401.73 o
  12   6   1      29928.49      28956.13       629.62 o
  14   6   1       3733.30       3562.48       352.00 o
  16   6   1       7109.47       7287.15       489.98 o
  18   6   1       3446.88       3323.17       424.28 o
  20   6   1      30834.46      32104.48      1022.53 o
  22   6   1       2812.00       3723.00       812.65 o
  24   6   1      20178.10      19382.24       953.71 o
  26   6   1       2821.85       3118.64       727.20 o
  28   6   1      35100.63      36693.62      1440.25 o
  30   6   1       2520.22       2519.95      1765.27 o
  32   6   1      36551.39      36344.40      3928.70 o
  34   6   1       3715.37      11776.68      3675.82 o
  36   6   1      17229.81      23070.39     10254.17 o
 -37   7   1       1433.10      -5123.66      9674.91 o
 -35   7   1       8330.57       3305.89      8298.10 o
 -33   7   1          4.34        802.34      2185.35 o
 -31   7   1       8073.04       9289.81      1595.23 o
 -29   7   1         28.40       1394.26      1075.41 o
 -27   7   1      10413.93      12478.09      1001.53 o
 -25   7   1        105.26        566.04       684.33 o
 -23   7   1       3490.12       3431.13       552.25 o
 -21   7   1         36.79        620.09       501.67 o
 -19   7   1      17856.29      17585.19       800.14 o
 -17   7   1       7809.17       7292.03       539.46 o
 -15   7   1      36207.58      36313.16       867.21 o
 -13   7   1       4913.10       4774.85       394.77 o
 -11   7   1       5527.83       4570.44       329.57 o
  -9   7   1         21.29        -90.66       206.85 o
  -7   7   1      24034.33      24527.02       527.67 o
  -5   7   1      10537.85      10287.60       384.24 o
  -3   7   1      63264.73      63098.36       655.87 o
  -1   7   1       1051.01        927.36       182.78 o
   1   7   1      39428.05      40490.39       532.87 o
   3   7   1       3206.36       3313.71       232.69 o
   5   7   1      59159.16      61066.33       729.59 o
   7   7   1      10988.47      10596.54       398.23 o
   9   7   1      14192.37      14029.27       459.94 o
  11   7   1        557.03          1.43       231.30 o
  13   7   1       5820.46       5795.42       415.85 o
  15   7   1       4553.55       5148.97       429.73 o
  17   7   1        727.81        955.02       366.94 o
  19   7   1       1260.91       1473.25       429.77 o
  21   7   1      19793.54      20907.78       873.91 o
  23   7   1       4408.93       4171.52       689.90 o
  25   7   1       6654.48       6234.79       884.01 o
  27   7   1       3325.82       2131.12       850.43 o
  29   7   1      16964.87      18961.15      1276.55 o
  31   7   1      10012.80       7504.84      2219.36 o
  33   7   1       5287.09       6881.69      2509.72 o
  35   7   1       1663.58       1842.68      9246.58 o
 -36   8   1       3336.83       1575.47      9547.12 o
 -34   8   1      20591.81      24597.90      8430.55 o
 -32   8   1      11693.31      14180.75      2292.15 o
 -30   8   1      18642.45      21222.66      1789.09 o
 -28   8   1      17227.60      17244.70      1918.85 o
 -26   8   1      11757.64      10987.38      1199.50 o
 -24   8   1      28889.35      31065.38      1312.94 o
 -22   8   1       9909.57       9422.46       793.68 o
 -20   8   1      37942.66      38348.05      1112.45 o
 -18   8   1     153526.53     150151.86      1725.56 o
 -16   8   1      29193.00      28614.37       864.59 o
 -14   8   1      82859.48      81010.92      1079.72 o
 -12   8   1      36700.67      35911.59       724.71 o
 -10   8   1      32328.08      33496.71       716.81 o
  -8   8   1      95593.38      94606.23      1059.16 o
  -6   8   1       8221.38       7659.09       384.06 o
  -4   8   1      72756.47      73050.70       857.91 o
  -2   8   1      32734.36      31315.75       534.32 o
   0   8   1      75718.95      75564.62       776.43 o
   2   8   1      31424.13      31391.50       554.69 o
   4   8   1     132534.23     136265.88      1143.12 o
   6   8   1      23453.50      24136.61       551.14 o
   8   8   1      39585.82      37796.20       674.55 o
  10   8   1       6253.77       6286.22       378.72 o
  12   8   1      63918.03      63757.23      1241.91 o
  14   8   1        121.31       -339.87       339.87 o
  16   8   1      35497.77      36484.29       891.62 o
  18   8   1       3144.84       3360.20       482.12 o
  20   8   1      43139.54      45460.70      1115.36 o
  22   8   1        745.29       1455.84       604.35 o
  24   8   1      28459.85      28209.42      1427.93 o
  26   8   1       1388.82       2304.91       797.02 o
  28   8   1      29497.22      29125.46      1398.34 o
  30   8   1        205.71      -2035.29      2035.29 o
  32   8   1      19997.00      22374.52      3682.12 o
  34   8   1       1112.24       -140.14      8879.06 o
 -33   9   1          7.38      -4312.48      7539.54 o
 -31   9   1         60.14       1568.87      1976.23 o
 -29   9   1        849.10      -1758.05      1758.05 o
 -27   9   1       1337.32       2207.77      1093.11 o
 -25   9   1        739.87       -849.60       849.60 o
 -23   9   1       3587.73       3487.45       749.32 o
 -21   9   1        177.09       -417.28       631.05 o
 -19   9   1       2439.44       2068.27       554.67 o
 -17   9   1       3029.26       2947.81       469.05 o
 -15   9   1       5328.24       4924.82       495.11 o
 -13   9   1        509.02        212.56       410.83 o
 -11   9   1         19.16        110.02       326.12 o
  -9   9   1       1306.57       1622.38       327.66 o
  -7   9   1       8784.80       9155.12       506.37 o
  -5   9   1       7324.34       8218.02       424.18 o
  -3   9   1       2835.43       2615.15       242.15 o
  -1   9   1       4843.54       5295.11       316.62 o
   1   9   1       2708.38       2484.72       259.11 o
   3   9   1       1931.92       2150.37       261.30 o
   5   9   1       2886.97       2843.73       302.25 o
   7   9   1       8606.66       9559.63       529.10 o
   9   9   1       1704.07       1659.77       352.25 o
  11   9   1      27874.58      27785.57       694.77 o
  13   9   1        625.03        370.64       336.23 o
  15   9   1        395.82        159.92       388.76 o
  17   9   1         69.47        541.93       454.25 o
  19   9   1       2422.41       1890.27       553.77 o
  21   9   1         77.24        130.07       715.65 o
  23   9   1          6.31        859.82       700.44 o
  25   9   1         27.67        272.39       836.76 o
  27   9   1       1047.47        974.37      1028.94 o
  29   9   1       5009.19       2137.04      2359.58 o
  31   9   1       1476.28      -4324.43      4324.43 o
  33   9   1        389.61      -2770.67      8605.00 o
 -32  10   1      17222.00      16222.71      6287.99 o
 -30  10   1      18951.00      21103.15      2445.07 o
 -28  10   1      12796.24      11570.44      2061.87 o
 -26  10   1      23889.67      22751.33      1170.53 o
 -24  10   1      18576.33      18034.84       975.88 o
 -22  10   1      14937.21      14648.72       911.23 o
 -20  10   1      47125.32      44882.32      1122.23 o
 -18  10   1      16358.75      17105.16       683.46 o
 -16  10   1      13327.11      14251.15       731.37 o
 -14  10   1      28728.96      29323.41       922.84 o
 -12  10   1      23972.28      23500.86       813.18 o
 -10  10   1      28271.26      29088.31       815.50 o
  -8  10   1      21707.54      21933.55       774.31 o
  -6  10   1      18653.26      18532.51       697.52 o
  -4  10   1      41328.11      41530.04       844.27 o
  -2  10   1       9333.24       9376.56       403.70 o
   0  10   1      10280.10       9908.20       481.85 o
   2  10   1       9597.12       8869.92       454.41 o
   4  10   1      27353.04      28622.50       654.81 o
   6  10   1       7949.98       8233.57       446.14 o
   8  10   1      35948.55      34725.53       783.98 o
  10  10   1      14761.86      14361.13       600.03 o
  12  10   1      95642.62      94678.17      1221.26 o
  14  10   1       9385.40       9020.40       640.31 o
  16  10   1      61350.09      59096.97      1091.62 o
  18  10   1      16241.52      15141.97       776.93 o
  20  10   1      26018.59      27780.40      1309.07 o
  22  10   1       4770.50       5765.42       852.92 o
  24  10   1      48121.26      47158.64      1663.30 o
  26  10   1       1589.10       2506.62      1184.66 o
  28  10   1      33044.65      30331.12      2599.44 o
  30  10   1         58.05      -1882.63      3565.25 o
  32  10   1      22381.72      20590.21      4688.03 o
 -31  11   1       1160.03      -3495.36      3495.36 o
 -29  11   1          4.47      -2417.87      2417.87 o
 -27  11   1       1223.11      -1820.43      1820.43 o
 -25  11   1        317.41        -31.81       908.87 o
 -23  11   1         44.21       -728.12       728.12 o
 -21  11   1       1158.17        745.59       592.08 o
 -19  11   1       4664.87       5358.65       806.29 o
 -17  11   1         23.20        311.54       509.52 o
 -15  11   1       3255.78       2888.95       490.60 o
 -13  11   1         61.15       -193.94       561.84 o
 -11  11   1      22873.60      23435.93       842.89 o
  -9  11   1        121.14        379.61       412.55 o
  -7  11   1      11086.50      11493.63       589.77 o
  -5  11   1         66.88        162.93       316.33 o
  -3  11   1       2772.26       2749.49       359.52 o
  -1  11   1       7090.71       6858.69       423.38 o
   1  11   1         33.83        390.63       310.03 o
   3  11   1       2891.74       3579.13       378.61 o
   5  11   1        784.10       1087.40       343.04 o
   7  11   1       1476.18       1541.94       373.16 o
   9  11   1       3302.38       2739.33       407.67 o
  11  11   1       1580.14       1148.18       426.20 o
  13  11   1       1123.68       1302.34       466.24 o
  15  11   1       1750.03       1426.43       516.74 o
  17  11   1        758.49        699.48       567.51 o
  19  11   1        593.82        488.08       741.16 o
  21  11   1        192.66       -872.55       872.55 o
  23  11   1        368.13       1476.15      1238.52 o
  25  11   1       1949.48       1935.46      1625.23 o
  27  11   1        747.83         16.25      2625.78 o
  29  11   1         40.66       -675.58      3489.05 o
  31  11   1        208.62      -4047.06      4047.06 o
 -30  12   1      16277.19      13422.79      3994.76 o
 -28  12   1      11093.75       3346.05      2871.12 o
 -26  12   1      24461.70      20986.61      5811.27 o
 -24  12   1       7728.34       6810.26      1508.23 o
 -22  12   1      21209.66      21578.93      1264.77 o
 -20  12   1      24944.01      24429.25      1301.99 o
 -18  12   1       6065.49       5662.32       690.39 o
 -16  12   1      12467.96      13170.22       740.08 o
 -14  12   1      33814.37      33651.81       970.10 o
 -12  12   1      30316.29      29644.18      1031.43 o
 -10  12   1      20101.14      20025.62       844.04 o
  -8  12   1      26637.89      28083.60       928.83 o
  -6  12   1      17343.45      17595.10       737.10 o
  -4  12   1      50688.38      50855.43       956.91 o
  -2  12   1      16123.83      16476.17       707.44 o
   0  12   1      25915.12      26935.79       746.43 o
   2  12   1      15107.21      15105.19       613.51 o
   4  12   1      41978.13      43496.31       929.36 o
   6  12   1      13117.39      14191.55       628.40 o
   8  12   1      31610.08      33139.43       916.87 o
  10  12   1      20282.29      18889.20       803.96 o
  12  12   1      32437.81      30210.88       937.67 o
  14  12   1       4170.31       3698.67       606.70 o
  16  12   1      37293.47      35704.33      1387.88 o
  18  12   1       2822.28       3200.52       990.44 o
  20  12   1      32844.37      31907.32      1731.10 o
  22  12   1       7971.90       4731.34      1581.81 o
  24  12   1      41335.19      38439.42      2442.58 o
  26  12   1        474.76         47.57      2166.90 o
  28  12   1      25830.12      23596.14      3431.19 o
  30  12   1        178.36      -1722.01      4084.49 o
 -29  13   1       1093.65      -3610.80      4445.63 o
 -27  13   1       7205.16       2357.17      2885.92 o
 -25  13   1       2553.98       -556.24      3611.76 o
 -23  13   1       5457.35       6019.36      1912.71 o
 -21  13   1       1025.45        765.12      1068.74 o
 -19  13   1       6590.78       5401.94       989.06 o
 -17  13   1        260.54        204.88       769.23 o
 -15  13   1      15258.58      14229.03       882.38 o
 -13  13   1        217.51       -235.95       551.40 o
 -11  13   1       7122.82       7245.11       711.49 o
  -9  13   1         96.66        496.25       571.23 o
  -7  13   1      14395.74      14692.42       770.00 o
  -5  13   1        598.70       1231.92       580.64 o
  -3  13   1        228.01       -467.47       467.47 o
  -1  13   1       2001.62       2504.88       438.69 o
   1  13   1      33709.94      33288.70       898.86 o
   3  13   1       1677.64       1732.17       468.49 o
   5  13   1      19120.27      18887.58       807.08 o
   7  13   1        105.28        281.19       493.57 o
   9  13   1       9013.68       8843.24       691.38 o
  11  13   1       4171.24       4189.93       604.29 o
  13  13   1       4122.35       3625.52       731.25 o
  15  13   1         25.57       -799.58       799.58 o
  17  13   1       6601.38       6932.83      1200.05 o
  19  13   1        825.13       1085.24      1690.54 o
  21  13   1       7195.62      10106.49      2160.74 o
  23  13   1       3681.83       4243.50      2358.24 o
  25  13   1       9715.04       7197.52      2766.57 o
  27  13   1        412.75      -3130.09      3130.09 o
  29  13   1       7995.41       6013.54      4488.03 o
 -28  14   1       5614.97       8305.73      5034.12 o
 -26  14   1       7673.71       5764.54     11093.43 o
 -24  14   1       4587.61      -2625.33      2625.33 o
 -22  14   1       7986.24       2143.54      2160.30 o
 -20  14   1       9461.66      11065.08      1857.35 o
 -18  14   1       7774.64       5386.24      1187.62 o
 -16  14   1      11596.19      11883.31      1063.16 o
 -14  14   1      24210.95      25129.45      1207.49 o
 -12  14   1      17243.37      15697.99       848.78 o
 -10  14   1      13561.32      16871.83      1095.20 o
  -8  14   1      29273.70      28981.86      1087.05 o
  -6  14   1       9252.76       8908.05       731.14 o
  -4  14   1      28036.30      26962.13      1019.67 o
  -2  14   1       5748.12       5840.57       737.73 o
   0  14   1      35948.56      34732.93       946.21 o
   2  14   1       1458.21        872.17       622.52 o
   4  14   1      23536.49      22256.57       891.58 o
   6  14   1       5973.83       5639.75       710.12 o
   8  14   1      14369.48      14531.57       853.83 o
  10  14   1      12402.17      13406.96       832.29 o
  12  14   1      22274.09      21071.26      1093.61 o
  14  14   1       1638.54       1664.55      1199.29 o
  16  14   1      34848.23      36341.99      2109.18 o
  18  14   1         47.28      -1113.05      1531.29 o
  20  14   1      34115.64      32148.53      2358.38 o
  22  14   1       2553.39        732.64      2093.39 o
  24  14   1      12595.24      11082.19      2901.11 o
  26  14   1       2198.90       3733.40      3761.86 o
  28  14   1      11154.22       5850.19      5082.46 o
 -27  15   1       8012.26      -1192.31      5194.52 o
 -25  15   1       4977.96       1145.32      6657.93 o
 -23  15   1      21033.19      16579.06      5154.53 o
 -21  15   1         86.00      -1896.55      2489.90 o
 -19  15   1      30934.91      36025.65      3015.85 o
 -17  15   1         82.59       2067.08      1679.61 o
 -15  15   1      23647.58      26885.58      1655.15 o
 -13  15   1         74.94        246.24      1049.14 o
 -11  15   1      15345.59      15998.52      1311.80 o
  -9  15   1        734.54        551.71      1234.55 o
  -7  15   1      29493.77      28876.45      1414.24 o
  -5  15   1       1657.94        446.67       882.96 o
  -3  15   1      10893.34      11580.80       817.82 o
  -1  15   1       5214.04       4940.35       716.07 o
   1  15   1      17443.04      17814.01       803.34 o
   3  15   1         18.57        275.04       699.02 o
   5  15   1      18559.11      20454.57       958.22 o
   7  15   1        550.49        381.40       833.42 o
   9  15   1      19969.98      21442.23      1474.64 o
  11  15   1       6102.34       8057.60      1167.53 o
  13  15   1      22316.19      25091.07      1954.04 o
  15  15   1       8387.89       7905.66      1754.61 o
  17  15   1      22888.05      20565.27      2142.59 o
  19  15   1       1883.74       -913.30      2116.38 o
  21  15   1      14445.13      12202.28      5584.36 o
  23  15   1       3133.46       -820.02      7791.27 o
  25  15   1       6476.70        -18.80      7032.42 o
 -24  16   1       1734.66       4666.94      5011.46 o
 -22  16   1      13542.72      16839.10      5530.43 o
 -20  16   1       2744.33       5329.94      2857.96 o
 -18  16   1       2507.32       6073.32      2576.44 o
 -16  16   1       2184.67       2603.25      2297.48 o
 -14  16   1       5318.67       4495.05      2078.72 o
 -12  16   1       4898.96       4195.70      1793.48 o
 -10  16   1       1970.80       1464.01      1532.46 o
  -8  16   1       6990.31       6334.36      1685.77 o
  -6  16   1       3040.99       2636.79      1067.94 o
  -4  16   1      12193.11      14551.04      1229.82 o
  -2  16   1       2154.62       1768.77      1439.10 o
   0  16   1      14076.15      13814.32      1411.24 o
   2  16   1       1890.96       3257.38       955.26 o
   4  16   1      10626.62       9692.65      1143.79 o
   6  16   1        228.29      -1094.94      1101.68 o
   8  16   1      12574.14      12391.39      1325.65 o
  10  16   1        610.41       1516.84      1245.72 o
  12  16   1      14344.80      18070.02      3032.55 o
  14  16   1        768.55        178.36      1910.43 o
  16  16   1      10136.58      13825.67      2798.17 o
  18  16   1       1576.45       3994.72      2569.11 o
  20  16   1       7549.74       1661.98      3280.14 o
  22  16   1        160.46      -5416.70      5727.70 o
 -21  17   1        108.15      12449.02      8504.06 o
 -19  17   1      14865.03      10185.27      6341.72 o
 -17  17   1       2283.72       4230.75      3547.62 o
 -15  17   1      15338.06      14327.86      2711.50 o
 -13  17   1        521.56      -2387.22      2387.22 o
 -11  17   1      15242.42      12877.12      3205.67 o
  -9  17   1        795.61        924.10      1884.57 o
  -7  17   1      18179.48      17731.42      1937.34 o
  -5  17   1        346.51       1611.66      2727.26 o
  -3  17   1      25681.01      29359.35      2175.14 o
  -1  17   1       2232.15       3672.93      1319.87 o
   1  17   1      20210.42      19096.50      1589.05 o
   3  17   1         23.40        988.67      1137.83 o
   5  17   1      18742.22      16217.10      2558.90 o
   7  17   1       2259.84       3686.00      1961.92 o
   9  17   1      19447.44      22289.29      2157.15 o
  11  17   1       2503.06       2667.92      2062.21 o
  13  17   1      13762.25      16586.42      2803.64 o
  15  17   1       2057.82       4108.49      3321.73 o
  17  17   1      15897.41      19345.25      3550.86 o
  19  17   1       3112.67      10919.72      8088.39 o
  21  17   1       8148.79      27643.73      9336.16 o
 -18  18   1         62.68      12280.11      8508.80 o
 -16  18   1       1946.23      -3945.12      3945.12 o
 -14  18   1        572.68      -3576.39      3576.39 o
 -12  18   1       2998.27       3656.95      7561.08 o
 -10  18   1       2145.73        713.03      3141.28 o
  -8  18   1       4545.38       6585.65      2504.08 o
  -6  18   1       3618.91       1439.41      5787.31 o
  -4  18   1      12104.11      12517.86      4200.56 o
  -2  18   1        301.50       4042.24      3390.37 o
   0  18   1        191.45       4066.82      3210.86 o
   2  18   1        428.47      -5193.42      5193.42 o
   4  18   1         97.42       2687.55      6448.08 o
   6  18   1        120.99       -542.30      2142.44 o
   8  18   1      11650.28       8874.55      3519.56 o
  10  18   1        647.24        339.50      4044.50 o
  12  18   1       8647.25       1440.76      5096.89 o
  14  18   1         45.16      -7155.64      7155.64 o
  16  18   1       4222.49      14620.97      8112.06 o
 -15  19   1      20754.49      19617.45      9780.35 o
 -13  19   1        229.16        293.57      8973.06 o
 -11  19   1      31563.00      34882.91      9028.42 o
  -9  19   1        354.90      15409.98      7645.22 o
  -7  19   1      38807.79      41839.48      8808.28 o
  -5  19   1         23.93        761.91      7005.01 o
  -3  19   1      31039.78      34389.25      7968.96 o
  -1  19   1       3230.66       6268.88      6992.84 o
 -36   0   2        857.25      -2456.70      5827.58 o
 -34   0   2      28912.39      28616.51      2027.89 o
 -32   0   2         45.74       1142.29      1831.62 o
 -30   0   2      20353.78      19130.96      2046.95 o
 -28   0   2       1814.11       3939.73       904.39 o
 -26   0   2      97436.41      97416.43      2058.55 o
 -24   0   2      13593.51      12468.73       896.38 o
 -22   0   2      95346.18      93989.30      1725.20 o
 -20   0   2      15029.03      15652.57       802.94 o
 -18   0   2     111091.07     112144.39      2014.38 o
 -16   0   2       3606.47       3554.64       401.09 o
 -14   0   2     322568.50     335703.38      2761.49 o
 -12   0   2      27726.81      27470.63       794.29 o
 -10   0   2      82568.44      82139.94      1184.10 o
  -8   0   2     218477.45     229340.58      2216.51 o
  -6   0   2      65949.78      63639.53      3089.07 o
  -4   0   2     100797.50     100739.45      1036.92 o
  -2   0   2     155792.67     157382.47      1961.18 o
   0   0   2      33234.89      34007.57       474.67 o
   2   0   2     313070.00     326574.22      5106.69 o
   4   0   2     230623.12     236812.64      1654.05 o
   6   0   2      43367.21      43896.80       950.08 o
   8   0   2       8062.56       7362.26       402.86 o
  10   0   2      27081.19      25615.54       696.29 o
  12   0   2      57526.89      57333.91      1088.28 o
  14   0   2      57183.17      57004.13      1156.46 o
  16   0   2      24111.21      24267.99       908.65 o
  18   0   2      10715.45       9610.82       754.93 o
  20   0   2      21323.69      22374.76      1199.46 o
  22   0   2       3656.49       4085.21       720.32 o
  24   0   2      25593.26      26400.50      1445.06 o
  26   0   2      55362.57      60050.20      3283.09 o
  28   0   2      14919.30      18724.78      1850.16 o
  30   0   2      47090.09      46990.11      2735.70 o
  32   0   2       9575.66       9298.25      1786.23 o
  34   0   2      17542.35       3497.07      6885.28 o
  36   0   2      37209.20      54745.29      9112.89 o
  38   0   2       5739.33      23499.59     10533.32 o
 -37   1   2        304.52        431.93      4795.55 o
 -35   1   2        901.40      -1012.71      3060.69 o
 -33   1   2        695.08       1655.53      1554.50 o
 -31   1   2       3716.61       4107.38      1143.47 o
 -29   1   2       1158.02        779.14       675.09 o
 -27   1   2       2189.55       2385.17       640.84 o
 -25   1   2         16.10       -413.70       413.70 o
 -23   1   2        252.67        521.78       567.89 o
 -21   1   2        480.18        587.31       349.16 o
 -19   1   2       7044.58       7576.11       413.87 o
 -17   1   2       2917.43       2910.36       285.90 o
 -15   1   2       2938.20       3399.11       290.34 o
 -13   1   2       7134.84       7181.17       372.79 o
 -11   1   2       2825.64       2930.25       216.60 o
  -9   1   2        811.52        719.38       131.76 o
  -7   1   2      72198.55      72169.99       694.89 o
  -5   1   2        343.09         78.61        53.52 o
  -3   1   2       4117.79       3986.53       193.23 o
  -1   1   2         85.85        -42.92        42.92 o
   1   1   2      25248.25      24054.41       265.88 o
   3   1   2      94251.38      95036.81       641.68 o
   5   1   2      16741.68      15480.48       308.94 o
   7   1   2          3.47        -98.91       138.63 o
   9   1   2       2152.60       2068.47       199.66 o
  11   1   2        160.82        219.12       166.60 o
  13   1   2        335.19        411.82       200.09 o
  15   1   2        428.72        742.21       300.57 o
  17   1   2       5540.02       5367.74       412.06 o
  19   1   2          0.21         44.11       346.60 o
  21   1   2        793.26       1206.34       426.54 o
  23   1   2       2785.72       2602.18       525.55 o
  25   1   2        499.01        859.64       743.62 o
  27   1   2         66.65       -689.68      1110.21 o
  29   1   2         50.39       -677.20       951.49 o
  31   1   2        439.32       -104.01      1167.96 o
  33   1   2         82.78       -783.69      1428.85 o
  35   1   2       1424.86        348.87     15679.16 o
  37   1   2        195.91      -6387.21      6387.21 o
 -38   2   2      25346.88      24088.99      8671.65 o
 -36   2   2        463.40       2551.96      4069.93 o
 -34   2   2      40334.59      39085.45      3865.40 o
 -32   2   2        533.64        932.95       965.30 o
 -30   2   2      23625.73      23938.55      1164.97 o
 -28   2   2        686.04        135.22       579.59 o
 -26   2   2      27489.68      26430.48       944.17 o
 -24   2   2       1981.66       1895.17       486.42 o
 -22   2   2      54357.86      53275.63       978.46 o
 -20   2   2       7934.65       7760.79       635.31 o
 -18   2   2      37077.83      35606.69      1089.41 o
 -16   2   2      11487.75      12434.14       496.73 o
 -14   2   2      80937.02      81575.76       943.59 o
 -12   2   2      35122.73      35928.93       584.44 o
 -10   2   2     121797.96     121823.31       934.50 o
  -8   2   2      51626.24      51396.30       524.07 o
  -6   2   2     179304.36     184139.20      1089.46 o
  -4   2   2        108.76        100.15        44.18 o
  -2   2   2     134769.81     138883.61       663.96 o
   0   2   2        185.94        161.87        69.13 o
   2   2   2      68270.17      69091.26       561.77 o
   4   2   2      29092.88      28409.87       451.06 o
   6   2   2      44161.53      44234.84       530.86 o
   8   2   2      86308.34      87402.55       817.80 o
  10   2   2     125640.65     124015.41      1058.98 o
  12   2   2     114236.27     120830.57      1119.21 o
  14   2   2     137696.81     139856.62      1289.91 o
  16   2   2      43072.15      43059.55       808.95 o
  18   2   2      35133.72      35245.75       825.96 o
  20   2   2      19014.73      20356.96       753.53 o
  22   2   2      39138.70      41574.69      1054.44 o
  24   2   2      19096.72      20074.20       899.88 o
  26   2   2      37858.80      38897.02      1277.96 o
  28   2   2      17465.83      17377.15      1038.59 o
  30   2   2      15987.59      18407.12      1536.80 o
  32   2   2      18227.60      22575.72      2108.49 o
  34   2   2       7901.32       5300.69      3069.66 o
  36   2   2      33211.79      41728.05      6747.00 o
  38   2   2       9374.48     -10950.22     10950.22 o
 -37   3   2       1087.57      -1509.66      7308.01 o
 -35   3   2       1384.88       6787.42      3720.57 o
 -33   3   2       7248.66       6962.00      1215.75 o
 -31   3   2       8131.13       8364.98      1104.50 o
 -29   3   2      15796.56      15845.48      1451.22 o
 -27   3   2       6842.88       8578.85       789.74 o
 -25   3   2       8061.51       7916.84       698.07 o
 -23   3   2       2608.37       2714.91       464.98 o
 -21   3   2        357.68        728.64       327.64 o
 -19   3   2      24380.23      24713.42       747.93 o
 -17   3   2       3167.54       3596.50       359.91 o
 -15   3   2      15054.78      13918.51       503.31 o
 -13   3   2       6408.30       6777.74       309.27 o
 -11   3   2       5602.84       5416.28       250.08 o
  -9   3   2      28377.52      26861.70       383.27 o
  -7   3   2      12882.40      13091.27       265.99 o
  -5   3   2      14896.23      14372.28       200.90 o
  -3   3   2     146453.31     152354.94       651.25 o
  -1   3   2      77005.29      78616.98       529.18 o
   1   3   2      12611.69      11782.66       274.36 o
   3   3   2        559.78        430.85       116.31 o
   5   3   2      12168.43      12106.62       310.32 o
   7   3   2      13988.23      13287.73       356.31 o
   9   3   2      39283.20      38843.65       604.84 o
  11   3   2       1568.19       2076.64       238.88 o
  13   3   2      24779.32      25860.20       602.67 o
  15   3   2       1898.79       1570.27       344.40 o
  17   3   2      50203.07      51084.96       914.80 o
  19   3   2        190.75       -237.90       349.57 o
  21   3   2       1184.47       1065.14       448.21 o
  23   3   2       6562.00       5663.00       609.07 o
  25   3   2        502.37       1236.23       610.79 o
  27   3   2          1.01       1439.27       756.84 o
  29   3   2       2790.77       3718.86      1261.88 o
  31   3   2         52.59       -642.05      1068.74 o
  33   3   2      10580.11      11676.08      2480.66 o
  35   3   2        533.33       4058.17     14976.88 o
  37   3   2       1781.03       4098.35      9737.72 o
 -38   4   2      20970.46      28428.06      9414.83 o
 -36   4   2       2313.31       5482.99      9029.98 o
 -34   4   2      17148.36      23265.97      2473.36 o
 -32   4   2       1995.66       2093.55      1497.99 o
 -30   4   2      26735.88      26136.95      1351.67 o
 -28   4   2       1126.17       1259.37       630.60 o
 -26   4   2      25177.09      25946.44      1156.89 o
 -24   4   2       2756.87       3234.96       761.92 o
 -22   4   2      74348.07      72225.06      1567.46 o
 -20   4   2       2004.03       2413.04       419.46 o
 -18   4   2      63729.20      64723.00      1057.34 o
 -16   4   2       2019.34       2032.49       297.36 o
 -14   4   2      35951.07      35030.93       579.57 o
 -12   4   2      17413.45      17252.17       424.87 o
 -10   4   2      50990.80      50009.50       571.09 o
  -8   4   2      15733.82      15528.89       318.05 o
  -6   4   2        826.70        779.15        97.79 o
  -4   4   2       4538.46       3526.39       149.10 o
  -2   4   2      50213.24      51193.00       430.01 o
   0   4   2      23159.58      20648.06       302.74 o
   2   4   2     169379.62     173155.17      1290.77 o
   4   4   2      18127.45      16701.45       355.05 o
   6   4   2     149884.09     153605.41      1522.25 o
   8   4   2     157440.73     162763.30      1298.87 o
  10   4   2      87462.72      90847.21       956.75 o
  12   4   2      31923.91      31881.12       769.11 o
  14   4   2      44958.83      44721.06       798.87 o
  16   4   2       8580.82       8893.00       487.23 o
  18   4   2      13262.76      13977.42       641.22 o
  20   4   2      20457.66      19037.35       763.06 o
  22   4   2      17185.25      17910.22       950.50 o
  24   4   2      10657.96      12708.26       798.05 o
  26   4   2      10976.97      11645.77      1463.15 o
  28   4   2      14301.94      14396.55      1002.14 o
  30   4   2       6183.68       6020.92      1137.80 o
  32   4   2      16040.39      14116.42      3469.97 o
  34   4   2       3461.73      -2698.13      4951.49 o
  36   4   2      16835.72      13168.80     16387.90 o
 -37   5   2       3808.33      -1965.29      8288.58 o
 -35   5   2       3473.48       5795.55      8437.87 o
 -33   5   2      12686.28      13656.67      2325.00 o
 -31   5   2      10338.53       7934.71      1086.11 o
 -29   5   2      12653.30      11668.08       921.01 o
 -27   5   2      15893.77      18146.31       980.05 o
 -25   5   2       7654.52       8795.10       712.30 o
 -23   5   2       4955.86       5818.19       568.61 o
 -21   5   2       1753.96       1667.44       443.07 o
 -19   5   2      10401.06      10022.07       562.24 o
 -17   5   2      12455.32      13170.01       490.53 o
 -15   5   2      34252.34      32664.84       619.96 o
 -13   5   2       6094.68       6117.23       324.57 o
 -11   5   2      30618.14      30832.84       533.03 o
  -9   5   2       3304.09       3009.40       205.67 o
  -7   5   2     256674.83     269979.66      1202.85 o
  -5   5   2       6197.44       5164.68       207.35 o
  -3   5   2      62824.36      60391.16       524.36 o
  -1   5   2       3975.26       4212.85       202.54 o
   1   5   2       9605.02       8938.48       275.34 o
   3   5   2        124.14        322.40       137.91 o
   5   5   2     143091.53     149504.20      1070.43 o
   7   5   2       7606.25       7702.26       343.43 o
   9   5   2      47792.59      47268.22       714.08 o
  11   5   2        438.25        218.98       217.07 o
  13   5   2      15171.71      13886.11       524.39 o
  15   5   2       5360.43       5028.94       412.21 o
  17   5   2      81194.23      81477.90      1174.77 o
  19   5   2       7973.19       7681.88       703.78 o
  21   5   2      35849.88      36833.63      1038.44 o
  23   5   2        539.24       -276.54       548.63 o
  25   5   2      22967.77      20084.43       995.94 o
  27   5   2        244.19       -727.76       804.35 o
  29   5   2      15252.97      13552.48      1283.04 o
  31   5   2        253.99          6.82      1419.16 o
  33   5   2      17899.12      22363.70      2762.34 o
  35   5   2        197.09      -3875.29     10128.81 o
 -38   6   2      18507.53       2467.73      9758.60 o
 -36   6   2         15.93        442.48      7865.63 o
 -34   6   2      16046.14      14379.98      2855.72 o
 -32   6   2        191.46       2428.99      1406.60 o
 -30   6   2      15829.30      17437.65      2005.55 o
 -28   6   2        363.02       1477.77      1055.05 o
 -26   6   2       6413.28       7481.91       905.68 o
 -24   6   2        338.50         99.57       564.99 o
 -22   6   2       3422.72       3399.67       455.90 o
 -20   6   2       1354.65        721.61       344.71 o
 -18   6   2      55326.57      53285.17       886.98 o
 -16   6   2      12966.39      13026.69       497.97 o
 -14   6   2      40828.38      40746.61       674.49 o
 -12   6   2       6359.66       5661.27       330.18 o
 -10   6   2      21999.84      23692.64       457.73 o
  -8   6   2       1318.13       1240.85       174.91 o
  -6   6   2      12016.57      10265.18       314.66 o
  -4   6   2       6848.87       7838.56       255.72 o
  -2   6   2      89304.91      89897.94       712.66 o
   0   6   2        726.51        953.99       165.50 o
   2   6   2      94230.37      97641.48       827.41 o
   4   6   2       4517.91       4919.47       266.22 o
   6   6   2      37127.55      36092.32       586.27 o
   8   6   2       8637.92       8293.15       374.99 o
  10   6   2      15097.62      15453.46       494.63 o
  12   6   2       9405.60       9646.79       456.29 o
  14   6   2       9354.36       8906.52       521.34 o
  16   6   2       2314.43       2834.32       407.72 o
  18   6   2      30085.83      30313.73      1013.84 o
  20   6   2      20736.79      21586.57       865.22 o
  22   6   2       8685.09       9516.88       703.02 o
  24   6   2       5392.28       4267.57       723.99 o
  26   6   2      14013.62      11873.81       953.09 o
  28   6   2       3122.88       1689.85       982.93 o
  30   6   2       2474.78       2672.13      1583.01 o
  32   6   2       1400.85       4390.37      3468.35 o
  34   6   2         84.58       8152.11      5496.11 o
 -37   7   2       9888.38      13296.62      9980.74 o
 -35   7   2      11453.31      19292.82      8299.26 o
 -33   7   2      14190.49      14938.98      2644.65 o
 -31   7   2      14371.04      16044.75      2400.84 o
 -29   7   2      12287.87      13085.92      1272.94 o
 -27   7   2      21073.13      19863.38      1008.60 o
 -25   7   2      10352.29      10293.87       731.28 o
 -23   7   2      12068.84      12325.91       838.69 o
 -21   7   2       3910.25       3737.31       478.28 o
 -19   7   2      39400.62      36715.18       846.38 o
 -17   7   2      25343.39      24098.52       761.88 o
 -15   7   2      72198.38      71837.81       943.81 o
 -13   7   2       6812.52       6038.88       341.77 o
 -11   7   2      27994.75      28270.16       504.26 o
  -9   7   2      10175.52       9081.27       357.37 o
  -7   7   2     114272.51     117939.23       927.12 o
  -5   7   2      23630.75      23589.34       442.70 o
  -3   7   2     128071.61     130560.90       934.94 o
  -1   7   2      14623.28      14093.12       364.04 o
   1   7   2      95637.49      96517.66       837.35 o
   3   7   2        962.57       1324.80       202.81 o
   5   7   2      88550.40      89338.66       897.69 o
   7   7   2       3840.38       3661.25       272.38 o
   9   7   2      51934.55      54278.41       803.89 o
  11   7   2       8033.42       7367.43       411.00 o
  13   7   2      66880.39      68041.15       987.99 o
  15   7   2       4479.65       4484.51       458.91 o
  17   7   2      68540.32      67361.95      1168.38 o
  19   7   2       7545.37       6621.24       590.19 o
  21   7   2      35826.74      35513.19      1684.36 o
  23   7   2        125.87        826.90       652.69 o
  25   7   2      27690.89      28446.16      1814.96 o
  27   7   2        319.95       1230.48       949.88 o
  29   7   2      21258.34      18240.27      1477.53 o
  31   7   2        116.88       1100.13      2797.64 o
  33   7   2      17457.56      22221.62      2963.37 o
 -36   8   2         28.94       9584.72      9385.20 o
 -34   8   2       1317.62       2274.23      7443.44 o
 -32   8   2       1051.58       -892.49      2150.76 o
 -30   8   2       2052.05       2455.19      1190.78 o
 -28   8   2        932.15        414.93      1051.94 o
 -26   8   2       3929.64       3414.42       780.37 o
 -24   8   2       1234.17        637.77       577.52 o
 -22   8   2       1562.72       1482.36       650.09 o
 -20   8   2       7650.89       7842.74       557.29 o
 -18   8   2      11450.98      10890.99       560.54 o
 -16   8   2        448.35        650.78       298.81 o
 -14   8   2       4285.86       3981.25       327.68 o
 -12   8   2       1072.16        924.55       252.25 o
 -10   8   2       4067.27       3683.46       296.87 o
  -8   8   2      30363.37      31676.94       564.05 o
  -6   8   2      24571.66      25180.95       511.69 o
  -4   8   2      13531.75      13822.09       427.53 o
  -2   8   2       3342.78       3089.79       244.00 o
   0   8   2         18.70          4.01       183.16 o
   2   8   2        610.48        118.88       192.40 o
   4   8   2      16504.97      17413.65       486.26 o
   6   8   2       8832.43       8032.04       387.51 o
   8   8   2       4044.81       4100.36       330.54 o
  10   8   2       5785.04       4926.65       378.51 o
  12   8   2        207.90        530.46       344.37 o
  14   8   2        505.68        478.73       371.00 o
  16   8   2       3461.07       2459.72       447.00 o
  18   8   2       4128.27       3682.81       526.86 o
  20   8   2       6318.53       5698.66       765.69 o
  22   8   2        621.00        891.76      1139.63 o
  24   8   2       8496.55       7965.96       860.90 o
  26   8   2       3551.01       2859.76      1014.56 o
  28   8   2        883.69        564.68      1246.69 o
  30   8   2       3726.13       5052.18      2280.81 o
  32   8   2       1646.73       4137.70      2521.55 o
 -35   9   2      14418.31      14365.99      9157.86 o
 -33   9   2      10621.65      11117.21      5404.92 o
 -31   9   2      14629.21      15098.79      2363.55 o
 -29   9   2      11024.08      10036.70      1510.99 o
 -27   9   2      21310.82      21375.75      1227.75 o
 -25   9   2       5782.42       7225.23       909.77 o
 -23   9   2      27931.43      28063.04      1052.26 o
 -21   9   2       4162.32       4362.27       568.95 o
 -19   9   2      34581.62      33254.16       860.20 o
 -17   9   2      21738.51      20630.76       669.54 o
 -15   9   2      29556.48      29417.77       847.87 o
 -13   9   2       5591.35       5583.31       395.83 o
 -11   9   2      68598.61      69492.84       905.79 o
  -9   9   2       2753.46       2616.53       300.81 o
  -7   9   2      79873.23      80173.14       978.30 o
  -5   9   2       2386.34       2414.13       276.18 o
  -3   9   2      44734.55      44126.19       664.25 o
  -1   9   2      22035.73      21375.84       519.68 o
   1   9   2     109353.59     110272.42      1028.31 o
   3   9   2         67.06       -301.03       301.03 o
   5   9   2      98763.37      97083.55      1144.58 o
   7   9   2         21.26       -356.61       356.61 o
   9   9   2     118112.36     116187.35      1233.01 o
  11   9   2       9052.40       8880.84       450.32 o
  13   9   2      77010.73      78001.45      1165.60 o
  15   9   2       3255.14       2468.00       476.56 o
  17   9   2      75108.17      74396.19      1332.29 o
  19   9   2        949.42        976.72       566.93 o
  21   9   2      64555.00      61954.07      1505.64 o
  23   9   2        346.92       1209.80      1103.18 o
  25   9   2      32485.47      34002.96      1560.48 o
  27   9   2        156.93       -863.21      1532.99 o
  29   9   2      22884.90      28704.07      2800.92 o
  31   9   2        296.28       5541.69      3135.54 o
 -34  10   2        651.73      -2318.42      9067.50 o
 -32  10   2        555.25       -144.06      4875.10 o
 -30  10   2          5.69        837.21      2873.64 o
 -28  10   2        937.33        920.05      1571.33 o
 -26  10   2          7.37       -511.97      1307.54 o
 -24  10   2          8.71        192.00       937.95 o
 -22  10   2       1907.86       2006.77       564.16 o
 -20  10   2        158.24        228.33       469.78 o
 -18  10   2       1579.23       1888.81       417.31 o
 -16  10   2        998.19        760.75       436.27 o
 -14  10   2       4894.32       4856.01       427.29 o
 -12  10   2       3349.90       3182.88       416.69 o
 -10  10   2         66.59         43.89       337.54 o
  -8  10   2         37.52       -276.97       276.97 o
  -6  10   2      12203.32      12336.25       496.48 o
  -4  10   2       6514.26       6322.12       436.91 o
  -2  10   2          8.82       -189.00       252.70 o
   0  10   2        262.38        230.80       298.12 o
   2  10   2      11784.80      11423.38       499.55 o
   4  10   2         24.69        197.04       284.45 o
   6  10   2       5044.52       4767.80       407.37 o
   8  10   2       7523.26       7644.62       462.96 o
  10  10   2       2932.45       1907.83       431.09 o
  12  10   2       1179.88       1544.76       415.20 o
  14  10   2        323.64        456.53       422.50 o
  16  10   2        408.30        -60.36       498.00 o
  18  10   2       2228.17       1839.77       674.76 o
  20  10   2        150.32        940.46       677.07 o
  22  10   2        132.84        476.30       963.31 o
  24  10   2       1092.00       -420.59       939.49 o
  26  10   2         20.41      -1812.01      1812.01 o
  28  10   2       1625.27        667.85      2220.05 o
  30  10   2         87.47       2412.31      2843.73 o
  32  10   2        391.56        536.25      4484.63 o
 -31  11   2      17102.29      22533.82      5660.85 o
 -29  11   2       6595.58       6156.14      2140.13 o
 -27  11   2      19294.88      17918.96      1890.03 o
 -25  11   2      10216.67       8032.96       960.78 o
 -23  11   2      33484.83      32445.93      1195.14 o
 -21  11   2       5750.87       7385.89       707.30 o
 -19  11   2      45008.41      43582.58      1120.62 o
 -17  11   2      10029.23       9931.30       642.23 o
 -15  11   2      35079.30      35245.62       934.44 o
 -13  11   2        931.05       2068.33       422.53 o
 -11  11   2      58134.43      59102.41       988.48 o
  -9  11   2        288.54        425.21       354.44 o
  -7  11   2      58402.10      57020.72       929.44 o
  -5  11   2       4525.11       4453.81       444.59 o
  -3  11   2      18601.36      18504.23       624.80 o
  -1  11   2      29431.05      29371.56       742.26 o
   1  11   2      77445.25      77493.66      1020.87 o
   3  11   2         37.62        416.74       330.70 o
   5  11   2      98061.43      96737.64      1205.45 o
   7  11   2        627.61        661.27       369.46 o
   9  11   2     122111.62     119678.95      1389.29 o
  11  11   2        410.11        830.16       525.24 o
  13  11   2      35328.79      37021.79      1076.82 o
  15  11   2        403.68        478.54       567.83 o
  17  11   2      46107.14      46554.71      1346.67 o
  19  11   2         40.24       -350.41       669.68 o
  21  11   2      42147.05      41270.54      1489.49 o
  23  11   2         70.40       -870.22      1029.96 o
  25  11   2      33768.02      33035.66      2454.79 o
  27  11   2        870.38        746.58      2085.39 o
  29  11   2      24917.57      26571.87      5109.41 o
  31  11   2        170.03      -4217.88      4217.88 o
 -30  12   2       4313.28       8025.30      3819.93 o
 -28  12   2          4.95      -2467.39      3110.30 o
 -26  12   2       4241.68       4577.53      1873.58 o
 -24  12   2       1465.08       1049.06      1384.08 o
 -22  12   2       3804.67       3539.94      1125.79 o
 -20  12   2        164.52       1258.75       760.78 o
 -18  12   2         94.97       -788.55       788.55 o
 -16  12   2      13866.77      14536.80       782.90 o
 -14  12   2       3059.32       2293.92       709.33 o
 -12  12   2       3536.30       4102.59       528.68 o
 -10  12   2      17314.52      17168.27       719.44 o
  -8  12   2       2994.62       3055.29       433.23 o
  -6  12   2      27009.86      26518.74       861.16 o
  -4  12   2         68.61        192.94       430.61 o
  -2  12   2       3459.28       2937.68       438.75 o
   0  12   2       3325.20       3578.76       426.72 o
   2  12   2        406.99        405.78       389.50 o
   4  12   2       4982.53       5571.61       544.67 o
   6  12   2        130.33        490.61       545.05 o
   8  12   2        542.17        353.92       447.94 o
  10  12   2        312.52       -165.03       481.50 o
  12  12   2       8602.47       8222.78       720.79 o
  14  12   2       3566.31       3623.34       642.57 o
  16  12   2       2095.35       1728.22       657.11 o
  18  12   2       4947.65       4076.16       889.78 o
  20  12   2         45.92        963.55       977.03 o
  22  12   2       1795.45       -885.71      1193.86 o
  24  12   2       1074.92       2001.00      2029.42 o
  26  12   2        169.27      -1719.33      3996.69 o
  28  12   2        285.34      -1546.13      7904.38 o
  30  12   2        634.86      -4742.35      4742.35 o
 -29  13   2      11429.79      11261.16      4596.44 o
 -27  13   2      13185.15      10006.74      3782.04 o
 -25  13   2      16597.53      16732.67      2651.00 o
 -23  13   2      20901.36      18032.70      2573.15 o
 -21  13   2       5884.49       4359.43      1074.68 o
 -19  13   2      23669.96      21668.32      1210.00 o
 -17  13   2       5579.85       5820.68       880.53 o
 -15  13   2      30939.59      31851.86      1580.26 o
 -13  13   2      24296.41      24540.20       914.40 o
 -11  13   2      50345.49      49879.56      1468.76 o
  -9  13   2       5421.41       5059.93       546.92 o
  -7  13   2      47801.21      46271.30      1280.58 o
  -5  13   2       4555.92       4733.58       598.58 o
  -3  13   2      37272.66      35001.61       947.95 o
  -1  13   2      10864.02      10879.48       537.19 o
   1  13   2      45578.71      44960.91      1034.99 o
   3  13   2       1559.11       2230.64       639.24 o
   5  13   2      29561.62      29952.64      1244.04 o
   7  13   2       2831.08       3849.20       609.51 o
   9  13   2      13500.47      14632.37       765.83 o
  11  13   2        883.45       1132.00       743.26 o
  13  13   2      21472.90      21030.05       987.84 o
  15  13   2        288.96        579.60       843.82 o
  17  13   2      36611.48      37808.06      2107.69 o
  19  13   2        463.81      -1420.37      1632.92 o
  21  13   2      17422.98      18235.46      3010.43 o
  23  13   2        261.79      -2999.68      2999.68 o
  25  13   2      22513.23      17824.85      3026.91 o
  27  13   2       1090.08      -2061.59      6582.62 o
  29  13   2      17037.90       2727.15      5267.09 o
 -28  14   2       1242.62        100.24      4899.30 o
 -26  14   2      10534.21       1378.21      2888.37 o
 -24  14   2       1030.24      -2403.08      2403.08 o
 -22  14   2       8933.71       3334.71      3218.82 o
 -20  14   2       1688.59       -164.74      1735.14 o
 -18  14   2      11316.13      11847.07      1130.03 o
 -16  14   2        695.41       2131.49       861.79 o
 -14  14   2      15671.74      15657.17      1135.10 o
 -12  14   2         35.81        165.95       888.11 o
 -10  14   2      23060.63      22150.75       949.21 o
  -8  14   2         24.84       -634.07       762.59 o
  -6  14   2      10518.28      10898.15       826.58 o
  -4  14   2       4604.48       4198.46       713.47 o
  -2  14   2       6025.15       5439.13       573.49 o
   0  14   2       6893.16       6287.09       542.58 o
   2  14   2      22521.96      24275.93       903.68 o
   4  14   2       4529.71       3636.10       594.90 o
   6  14   2       8093.87       7947.09       834.56 o
   8  14   2       1034.18       1732.92       629.50 o
  10  14   2       8699.84      10246.73       926.08 o
  12  14   2       1985.21       -340.72       808.63 o
  14  14   2      16099.89      16959.34      1352.42 o
  16  14   2        441.13       -869.07      1099.50 o
  18  14   2      19865.38      17342.95      1982.05 o
  20  14   2       3231.24       1278.50      2892.05 o
  22  14   2       6636.43       6251.24      2403.08 o
  24  14   2       3981.63       2422.14      3343.75 o
  26  14   2       1793.42      -5119.68      5119.68 o
 -27  15   2       7932.90      -5362.76      5362.76 o
 -25  15   2       4897.46        733.60      3788.01 o
 -23  15   2      16794.95      16666.58      3625.89 o
 -21  15   2       3868.25       6241.52      2572.12 o
 -19  15   2       4535.15       8670.75      3091.20 o
 -17  15   2       3437.11       8387.31      3258.87 o
 -15  15   2      10734.93      10881.39      1272.57 o
 -13  15   2       5635.64       3484.91      1159.10 o
 -11  15   2      12643.97      12167.65      1286.89 o
  -9  15   2       6694.97       5817.66       900.28 o
  -7  15   2      15714.84      15511.88       994.71 o
  -5  15   2       1865.70       2685.38       745.52 o
  -3  15   2      23613.20      21659.23       946.65 o
  -1  15   2        874.14        720.39       625.53 o
   1  15   2      21226.70      20565.14       919.69 o
   3  15   2        198.94       -656.75       656.75 o
   5  15   2      10815.08      10619.19      1130.60 o
   7  15   2        647.87        171.87       914.97 o
   9  15   2      11752.91      13061.74      1195.46 o
  11  15   2       2112.68       1962.86      1262.88 o
  13  15   2      21657.68      17712.83      1469.22 o
  15  15   2        583.22      -1572.00      1613.09 o
  17  15   2      16991.53      15094.06      3095.84 o
  19  15   2        849.32       -760.04      2097.83 o
  21  15   2      10121.89       1699.31      9292.97 o
  23  15   2        116.91      -2801.12      6028.59 o
  25  15   2      11983.32       8899.85      8935.11 o
 -24  16   2       5870.78       4916.62      4830.99 o
 -22  16   2       9348.24       9379.31      3752.89 o
 -20  16   2        685.30       6494.17      5154.98 o
 -18  16   2      14082.64      12926.53      2695.98 o
 -16  16   2       3164.12        435.79      2234.01 o
 -14  16   2      14704.74      12901.74      2150.09 o
 -12  16   2       4364.90        802.55      1575.69 o
 -10  16   2      22285.16      24401.81      2863.66 o
  -8  16   2       1497.81       1187.64      1055.35 o
  -6  16   2      20131.49      20169.00      1460.11 o
  -4  16   2      11369.61      13402.00      1552.93 o
  -2  16   2      13581.18      12346.42      1653.86 o
   0  16   2      17193.11      20599.37      1788.33 o
   2  16   2      18934.29      19524.08      1212.93 o
   4  16   2       8693.76       9832.35      1261.58 o
   6  16   2       9279.81       9346.71      1448.67 o
   8  16   2       6346.97       4926.51      1215.21 o
  10  16   2      19032.81      22541.82      2038.80 o
  12  16   2       8688.85      11069.88      1842.36 o
  14  16   2      15911.43      18461.44      2354.10 o
  16  16   2       6185.34       6648.40      2224.37 o
  18  16   2      14854.66       6149.04      3901.23 o
  20  16   2      15118.04       4655.09      7835.16 o
  22  16   2       5904.19      -7714.43      7714.43 o
 -21  17   2        421.64      -5064.54     12966.49 o
 -19  17   2        785.05       1827.72      4638.90 o
 -17  17   2       4774.80       2089.89      3331.80 o
 -15  17   2       3600.53      -1047.12      2985.34 o
 -13  17   2       1126.24        746.96      2359.79 o
 -11  17   2       3055.49       1027.13      2320.47 o
  -9  17   2       8859.05       9415.50      1923.11 o
  -7  17   2       7740.56      10661.49      1711.79 o
  -5  17   2          9.55        820.07      1636.79 o
  -3  17   2       3759.13       3114.41      1822.34 o
  -1  17   2       1504.71        885.78      2445.95 o
   1  17   2       7308.26       8293.35      2166.57 o
   3  17   2       1066.39       1958.44      1257.30 o
   5  17   2       2151.84       1238.60      1814.16 o
   7  17   2         38.72        193.29      1734.44 o
   9  17   2       7923.69       8802.20      2190.86 o
  11  17   2         85.86        147.01      2798.43 o
  13  17   2       2597.46       5775.03      2298.01 o
  15  17   2        918.68       -302.07      4425.58 o
  17  17   2       5456.11      12459.27      7248.60 o
  19  17   2        789.15      16446.77      8264.34 o
  21  17   2       5644.11      10243.60      9541.32 o
 -18  18   2       5167.43      -8504.77      8504.77 o
 -16  18   2       1822.16      -3965.84      3965.84 o
 -14  18   2      11058.74      16565.95      3867.46 o
 -12  18   2       8194.42       9279.43      3827.12 o
 -10  18   2      16111.07      15330.32      2962.50 o
  -8  18   2       5472.57      13744.54      6410.96 o
  -6  18   2      23177.94      33238.88      6613.43 o
  -4  18   2       3690.83      -2809.57      5847.16 o
  -2  18   2      20709.81      24305.86      3721.47 o
   0  18   2       5891.33       6810.53      4807.13 o
   2  18   2      19056.89      18838.45      3638.64 o
   4  18   2       6796.13       6939.28      2514.46 o
   6  18   2      32865.46      31697.64      5171.51 o
   8  18   2      17856.17      17824.53      4855.36 o
  10  18   2      19125.50      26649.39      6897.44 o
  12  18   2       7704.66      -2214.98      6601.68 o
 -15  19   2        295.62      -3677.25      9285.04 o
 -13  19   2        778.41      -5332.55      8293.42 o
 -11  19   2        704.00      -8016.61      8016.61 o
  -9  19   2        912.67         28.73      7184.11 o
  -7  19   2        369.31      -7128.09      7128.09 o
  -5  19   2         22.39       5275.10      7401.89 o
  -3  19   2       1179.62       5606.69      7374.35 o
  -1  19   2        517.10      14275.02      7626.28 o
   1  19   2       2333.82      -1254.17      7411.80 o
 -37   1   3      37564.78      45856.29      5326.68 o
 -35   1   3       1338.85       3767.64      2988.89 o
 -33   1   3      34308.68      35222.38      1549.05 o
 -31   1   3       4558.03       4816.39      1164.23 o
 -29   1   3      15646.40      15066.23      1012.69 o
 -27   1   3      11507.91      11090.41       792.98 o
 -25   1   3      48872.52      46797.46      1027.52 o
 -23   1   3      19714.85      19696.27       684.08 o
 -21   1   3      99502.16      98378.79      1296.48 o
 -19   1   3       5487.35       4478.39       454.35 o
 -17   1   3      66204.19      64946.05       917.34 o
 -15   1   3      25227.43      25343.44       560.94 o
 -13   1   3      89814.22      90733.32       883.59 o
 -11   1   3     192779.55     197925.58      1228.90 o
  -9   1   3     173555.08     179403.59      1960.26 o
  -7   1   3      64174.43      61217.29       975.42 o
  -5   1   3     306305.84     322614.44      1546.35 o
  -3   1   3      44529.96      44243.37       400.78 o
  -1   1   3     170042.94     173299.94       797.13 o
   1   1   3       2148.56       2265.99       127.21 o
   3   1   3     107344.17     111588.28       769.73 o
   5   1   3     108627.02     102165.77       808.22 o
   7   1   3      62009.18      62635.72       689.30 o
   9   1   3        875.08        726.16       175.02 o
  11   1   3      79390.20      80537.62       914.57 o
  13   1   3      82233.48      83475.50      1000.53 o
  15   1   3      10375.90       9895.07       479.44 o
  17   1   3      38658.23      37316.36       823.25 o
  19   1   3       6296.10       6357.68       508.43 o
  21   1   3      35589.63      38226.73      1008.26 o
  23   1   3      41093.52      39195.28      1135.48 o
  25   1   3      36164.53      36559.59      1271.72 o
  27   1   3      20004.91      21692.54      1134.34 o
  29   1   3      19415.31      20870.77      1201.19 o
  31   1   3       2614.86       2763.71      1210.98 o
  33   1   3      26829.29      26563.67      3388.47 o
  35   1   3       1066.34       7853.27      8466.45 o
  37   1   3      22469.66      24152.69      8342.38 o
 -38   2   3       3379.53       9065.50      8236.08 o
 -36   2   3          6.18      -3754.13      3754.13 o
 -34   2   3       2636.86       3778.15      1882.60 o
 -32   2   3       3069.32       5185.36      1179.31 o
 -30   2   3       3127.32       3790.20       722.74 o
 -28   2   3        823.60        -58.04       568.90 o
 -26   2   3      10186.06      10637.11       742.66 o
 -24   2   3        558.02        585.20       391.62 o
 -22   2   3        530.27        702.64       439.09 o
 -20   2   3       1269.08       1770.84       344.52 o
 -18   2   3       4016.24       3411.07       337.43 o
 -16   2   3      13844.17      15341.66       439.44 o
 -14   2   3       8730.84       8322.72       347.04 o
 -12   2   3      32071.52      32871.25       459.81 o
 -10   2   3       1904.49       1933.98       147.10 o
  -8   2   3       1403.26       1409.70       132.21 o
  -6   2   3      15092.17      14472.44       204.78 o
  -4   2   3       1212.58        963.24       156.43 o
  -2   2   3        655.24        450.51        63.77 o
   0   2   3       1165.06        838.56        98.20 o
   2   2   3      20070.80      19076.08       315.60 o
   4   2   3       2079.72       1559.29       154.71 o
   6   2   3      83153.91      86757.95       959.28 o
   8   2   3       5854.89       6452.91       302.59 o
  10   2   3      70100.92      73751.41       848.99 o
  12   2   3         16.74        -94.61       202.13 o
  14   2   3       1034.12        849.73       283.48 o
  16   2   3      13118.75      13232.92       572.22 o
  18   2   3       6070.62       5396.38       455.77 o
  20   2   3       8405.74       8839.14       629.66 o
  22   2   3       2129.85       1467.90       510.91 o
  24   2   3        210.63       -261.93       598.53 o
  26   2   3       2101.73       2606.68      1189.49 o
  28   2   3       1196.41       1340.65      1186.00 o
  30   2   3       4992.15       5984.16      1126.62 o
  32   2   3         54.33        -66.25      2076.53 o
  34   2   3       2449.44      18934.39      7129.69 o
  36   2   3        141.10      -8375.78      8375.78 o
 -37   3   3      23094.42      25206.18      8104.21 o
 -35   3   3       4218.53       2514.99      5689.86 o
 -33   3   3      21075.06      21105.95      1897.72 o
 -31   3   3       9611.75       8327.56      1027.64 o
 -29   3   3      17311.29      15971.80       980.92 o
 -27   3   3      25854.79      25508.81      1113.25 o
 -25   3   3      48099.00      48984.91      1216.22 o
 -23   3   3      12070.64      12641.13       700.49 o
 -21   3   3      33122.83      32714.33      1124.37 o
 -19   3   3      11850.23      11884.03       496.65 o
 -17   3   3      10030.21      10249.77       421.66 o
 -15   3   3      16208.14      15994.46       423.62 o
 -13   3   3      71375.48      72166.01       709.78 o
 -11   3   3      40251.61      41073.52       582.72 o
  -9   3   3     153716.67     158189.64      1256.79 o
  -7   3   3     113704.79     116374.10       798.56 o
  -5   3   3      60367.50      60354.72       332.74 o
  -3   3   3     116738.13     119424.87       710.17 o
  -1   3   3      37761.83      36668.66       370.75 o
   1   3   3      28132.42      26940.27       437.98 o
   3   3   3      53006.92      55156.97       575.33 o
   5   3   3      68838.86      67469.73       724.31 o
   7   3   3     117584.91     119640.35      1084.34 o
   9   3   3      99405.55      97839.33       972.54 o
  11   3   3      85784.02      86380.89      1033.41 o
  13   3   3      64007.28      65396.65       922.41 o
  15   3   3      20547.77      20769.52       773.22 o
  17   3   3      18539.31      19184.00       688.46 o
  19   3   3       5898.24       5618.01       499.82 o
  21   3   3      35457.00      33706.36      1102.34 o
  23   3   3       6482.46       5950.37       640.99 o
  25   3   3      27227.49      26623.80      1215.23 o
  27   3   3       5290.32       5052.53       861.19 o
  29   3   3      29749.64      31207.36      1446.16 o
  31   3   3       6568.96       9001.50      2371.19 o
  33   3   3      10303.03       1463.06      4650.55 o
  35   3   3       2759.17       3683.18      5972.19 o
 -38   4   3       4469.08      10164.93      8591.13 o
 -36   4   3        223.17      -2457.08      3354.36 o
 -34   4   3       7215.84       9997.89      2603.46 o
 -32   4   3         30.08       -562.91      1672.99 o
 -30   4   3      21679.76      22134.09      1139.40 o
 -28   4   3        720.98       1814.69       680.79 o
 -26   4   3      29405.89      30230.31       955.08 o
 -24   4   3        440.14       1085.15       411.39 o
 -22   4   3       8876.89       8795.63       639.56 o
 -20   4   3       2223.22       2341.10       330.80 o
 -18   4   3      34706.65      35974.81       672.90 o
 -16   4   3        841.60       1075.13       221.85 o
 -14   4   3      24710.91      25693.10       555.02 o
 -12   4   3        357.85        301.11       174.68 o
 -10   4   3      29676.45      29040.95       500.16 o
  -8   4   3       1225.96       1604.28       117.77 o
  -6   4   3     167824.69     174378.42       870.39 o
  -4   4   3        859.88        684.54        81.79 o
  -2   4   3      79363.46      75391.55       571.91 o
   0   4   3       8663.73       7645.25       227.84 o
   2   4   3        190.85        190.01       116.61 o
   4   4   3       1544.47       1270.92       187.00 o
   6   4   3      40220.76      39436.70       586.39 o
   8   4   3      10285.52      10006.38       385.98 o
  10   4   3      43317.38      41968.68       693.03 o
  12   4   3       7599.71       8535.23       429.26 o
  14   4   3      33772.85      33787.00       749.56 o
  16   4   3      11575.44      11831.28       572.45 o
  18   4   3      26125.65      26233.59      1006.57 o
  20   4   3         13.74       -515.07       515.07 o
  22   4   3      15263.22      15869.76       812.81 o
  24   4   3       4246.95       3062.65       705.58 o
  26   4   3      15020.03      14571.55      1482.98 o
  28   4   3       1140.96        610.61      1257.04 o
  30   4   3      14667.87      14747.69      1619.27 o
  32   4   3        488.59       2518.73      3422.62 o
  34   4   3       8996.38       3285.82      5417.30 o
 -37   5   3      24411.38      14850.73      8432.06 o
 -35   5   3       6134.22       4533.08      3504.42 o
 -33   5   3      23094.89      19751.04      2190.91 o
 -31   5   3       1854.89        560.14      1551.22 o
 -29   5   3      18752.17      20753.52      1183.97 o
 -27   5   3       8599.44       8804.61       721.32 o
 -25   5   3       7242.26       8217.43       691.49 o
 -23   5   3        423.50        843.56       450.79 o
 -21   5   3      56495.68      57115.34       948.30 o
 -19   5   3      15141.01      15600.10       554.68 o
 -17   5   3      49206.92      49258.23       796.56 o
 -15   5   3      21659.47      21553.93       524.60 o
 -13   5   3      32551.57      32920.01       604.60 o
 -11   5   3      38214.99      40377.71       647.60 o
  -9   5   3       9356.98       8361.48       233.97 o
  -7   5   3       4995.92       4930.92       221.11 o
  -5   5   3      25777.04      25698.16       336.03 o
  -3   5   3       8828.10       8089.91       239.30 o
  -1   5   3      45022.00      43209.60       515.96 o
   1   5   3      43451.45      43455.01       516.33 o
   3   5   3      24829.79      24422.03       477.65 o
   5   5   3      11399.07      11144.33       364.96 o
   7   5   3      56216.75      57108.88       755.90 o
   9   5   3      30765.14      29602.95       608.48 o
  11   5   3       9988.42       9950.68       468.89 o
  13   5   3      19371.11      20625.80       677.71 o
  15   5   3      15022.22      15373.07       627.19 o
  17   5   3      30653.55      30648.47       866.96 o
  19   5   3       3262.09       3620.83       836.98 o
  21   5   3      23205.81      23258.29       935.47 o
  23   5   3       6028.88       6571.11       928.33 o
  25   5   3       5409.52       4540.63       820.65 o
  27   5   3       4603.92       4902.74      1652.64 o
  29   5   3      11170.97      11975.22      1474.95 o
  31   5   3       5599.82       7041.60      2137.70 o
  33   5   3      10941.84      11032.07      3504.94 o
  35   5   3       6874.53      12349.68      9392.47 o
 -38   6   3       9449.27      -6079.80      9744.39 o
 -36   6   3       1681.39       3940.91      7360.19 o
 -34   6   3      10647.90       9175.01      3713.58 o
 -32   6   3       2383.33        981.95      1342.63 o
 -30   6   3      18866.88      18901.28      1020.50 o
 -28   6   3       8022.95       8081.42       756.71 o
 -26   6   3      21957.21      23004.02       913.75 o
 -24   6   3       8823.95       8694.62       618.36 o
 -22   6   3      38362.95      37534.45       887.40 o
 -20   6   3      14332.65      13514.86       670.70 o
 -18   6   3      70554.78      68656.82       934.85 o
 -16   6   3       3044.79       2635.04       419.58 o
 -14   6   3      76455.43      76886.11      1013.56 o
 -12   6   3       2356.74       2539.93       230.35 o
 -10   6   3      40474.29      39399.54       529.47 o
  -8   6   3       3430.30       2983.35       204.29 o
  -6   6   3     176587.00     180679.78      1313.78 o
  -4   6   3      26084.07      26606.30       362.97 o
  -2   6   3      58555.55      57986.07       594.94 o
   0   6   3      12469.51      13319.01       351.72 o
   2   6   3      11715.74      10248.86       329.98 o
   4   6   3       4864.48       5679.70       301.51 o
   6   6   3      51124.96      48015.09       684.61 o
   8   6   3        118.73       -200.26       200.26 o
  10   6   3      49488.69      50744.83       844.26 o
  12   6   3       1629.54       1728.00       323.37 o
  14   6   3      43659.21      42559.04       874.91 o
  16   6   3      18741.55      18077.20       719.44 o
  18   6   3      59496.02      59814.98      1170.59 o
  20   6   3        774.57        107.04       504.69 o
  22   6   3      48441.09      48551.05      1340.64 o
  24   6   3        811.06        494.61       701.67 o
  26   6   3      40546.68      41334.46      1843.30 o
  28   6   3        202.91        297.60      2077.30 o
  30   6   3      25413.48      25727.21      1768.97 o
  32   6   3       7199.60      18146.96      4326.01 o
  34   6   3      15228.71      19872.70      6267.92 o
 -37   7   3       2947.99      17468.66      9078.15 o
 -35   7   3       2440.41       -608.34      7161.93 o
 -33   7   3       1872.23       1201.99      2958.20 o
 -31   7   3         69.34       -714.95      1240.78 o
 -29   7   3       5673.29       5576.81       825.75 o
 -27   7   3       2163.18       2735.42       661.57 o
 -25   7   3        677.73        165.03       537.62 o
 -23   7   3        661.10       1095.06       460.62 o
 -21   7   3      23148.88      23995.63       857.68 o
 -19   7   3       4540.02       4625.56       407.07 o
 -17   7   3      22537.92      21900.48       643.28 o
 -15   7   3       2586.22       2527.50       282.66 o
 -13   7   3       6985.83       6936.27       354.66 o
 -11   7   3      17088.91      17449.36       499.89 o
  -9   7   3       2680.46       2228.29       207.46 o
  -7   7   3       2096.20       1899.39       185.54 o
  -5   7   3      16599.46      16015.73       355.73 o
  -3   7   3      14615.61      15087.74       380.45 o
  -1   7   3       2472.15       2412.33       216.08 o
   1   7   3      12188.85      11869.15       429.13 o
   3   7   3       3008.81       2638.83       233.60 o
   5   7   3        108.65        262.43       205.93 o
   7   7   3      12308.17      12551.48       450.11 o
   9   7   3       7281.91       7480.84       414.90 o
  11   7   3        657.22        225.63       291.70 o
  13   7   3      22629.77      22881.21       804.91 o
  15   7   3       4458.74       4745.94       492.30 o
  17   7   3      32195.25      32712.71       946.64 o
  19   7   3       1082.63       1399.17       516.64 o
  21   7   3      10137.02      10340.91       774.59 o
  23   7   3       1480.30       -391.17       700.03 o
  25   7   3       4255.11       4299.22       967.02 o
  27   7   3       3936.44       3078.96      1252.48 o
  29   7   3       5204.18       5685.51      1407.20 o
  31   7   3        239.71      -1560.38      4079.84 o
  33   7   3      10816.68       7958.70      7501.90 o
 -36   8   3       5145.86       9195.89      8610.99 o
 -34   8   3      24406.12      22253.06      4950.55 o
 -32   8   3       5087.60       3371.83      2302.64 o
 -30   8   3      32524.49      33608.46      1514.60 o
 -28   8   3       3274.42       3083.44       775.93 o
 -26   8   3      44926.11      41879.02      1222.47 o
 -24   8   3       6635.16       6237.67       791.23 o
 -22   8   3      62398.01      61424.06      1177.09 o
 -20   8   3       4346.23       4463.49       454.20 o
 -18   8   3      80325.03      78187.05       997.52 o
 -16   8   3       6914.12       6205.08       445.53 o
 -14   8   3      95681.16      99065.16      1042.18 o
 -12   8   3        676.84        469.99       384.36 o
 -10   8   3      32952.42      32419.65       588.95 o
  -8   8   3        191.84        608.33       212.63 o
  -6   8   3      69100.79      68175.98       767.24 o
  -4   8   3       3911.12       3681.19       231.18 o
  -2   8   3      68421.99      68044.65       753.09 o
   0   8   3         88.93         25.19       189.60 o
   2   8   3      87886.88      88953.12       923.94 o
   4   8   3      14457.52      14256.59       477.19 o
   6   8   3      74858.66      74436.97       919.44 o
   8   8   3        776.71        436.32       276.99 o
  10   8   3      30653.90      30252.28      1099.92 o
  12   8   3      10481.11      10567.80       543.99 o
  14   8   3       5012.47       4296.25       482.51 o
  16   8   3       3118.14       3333.15       490.31 o
  18   8   3      48981.12      50450.19      1548.46 o
  20   8   3        733.24       1860.93       765.25 o
  22   8   3      50069.66      51609.05      1397.05 o
  24   8   3       2145.36       1279.33       910.01 o
  26   8   3      28355.71      28854.02      1394.71 o
  28   8   3       1505.75       2007.01      1961.26 o
  30   8   3      19307.61      20335.12      2676.05 o
  32   8   3        758.65       2912.36      3241.47 o
 -35   9   3        138.67      -7925.18      8691.31 o
 -33   9   3         73.74       5331.57      4379.48 o
 -31   9   3        105.91       -241.65      1993.57 o
 -29   9   3        450.89       1720.01      1433.37 o
 -27   9   3        915.45        393.85      1002.91 o
 -25   9   3       1270.39         11.44       774.12 o
 -23   9   3        117.09       -530.33       530.33 o
 -21   9   3       6100.29       5876.27       531.22 o
 -19   9   3        129.41        -55.98       503.16 o
 -17   9   3       6836.77       6324.12       415.37 o
 -15   9   3      11041.12      10689.29       506.87 o
 -13   9   3        110.60       -203.33       464.61 o
 -11   9   3      10542.82       9876.64       444.85 o
  -9   9   3        317.59        337.09       238.54 o
  -7   9   3       1738.24       1619.45       283.26 o
  -5   9   3       2252.52       2173.56       234.96 o
  -3   9   3       1316.14       1046.88       229.49 o
  -1   9   3       2262.43       2155.10       256.44 o
   1   9   3       1044.12       1558.90       262.66 o
   3   9   3        485.13        428.14       301.64 o
   5   9   3       3473.39       2781.90       319.31 o
   7   9   3         96.95       -324.18       328.88 o
   9   9   3      10997.14      10987.82       543.49 o
  11   9   3        590.63        758.45       346.45 o
  13   9   3       5400.09       5342.02       539.75 o
  15   9   3         27.87       -382.03       500.70 o
  17   9   3        214.58       -504.25       504.25 o
  19   9   3       4672.81       4537.39       652.06 o
  21   9   3       1998.58       2968.08      1102.71 o
  23   9   3        184.54       -998.47       998.47 o
  25   9   3       1396.22       -686.38       978.60 o
  27   9   3       1018.91       2492.89      2005.75 o
  29   9   3        487.36      -2993.70      2993.70 o
  31   9   3         76.06       2774.72      3296.82 o
 -34  10   3      23836.62      39580.14      9904.67 o
 -32  10   3       1316.41       4684.13      4787.09 o
 -30  10   3      42967.89      41741.53      2613.43 o
 -28  10   3       1938.20       2974.98      1406.29 o
 -26  10   3      36898.42      37183.14      1319.61 o
 -24  10   3      12259.36      12151.00       808.46 o
 -22  10   3      29227.68      30718.61       988.08 o
 -20  10   3        507.84        -47.65       429.70 o
 -18  10   3      44759.39      43825.42       972.37 o
 -16  10   3         24.96       -402.44       402.44 o
 -14  10   3      37248.34      37318.04       857.36 o
 -12  10   3      11847.54      12523.40       560.59 o
 -10  10   3      74293.52      75299.74       939.30 o
  -8  10   3       2704.41       2372.25       367.00 o
  -6  10   3      96980.04      95657.95      1012.12 o
  -4  10   3      26009.31      26154.98       553.10 o
  -2  10   3     137586.28     137417.05      1336.45 o
   0  10   3         10.54       -163.37       256.30 o
   2  10   3      76267.49      79227.88      1080.50 o
   4  10   3          0.14        174.51       302.92 o
   6  10   3      78832.23      78421.82      1057.37 o
   8  10   3         26.91         21.95       419.29 o
  10  10   3      93099.17      91605.12      1223.08 o
  12  10   3        248.71         30.26       522.10 o
  14  10   3      72592.49      72937.16      1801.81 o
  16  10   3       3317.54       2610.19       554.19 o
  18  10   3      50230.97      51983.89      1347.78 o
  20  10   3       1025.89       1864.50       744.43 o
  22  10   3      28115.36      30975.58      1387.36 o
  24  10   3       2177.51       1278.36      1303.02 o
  26  10   3      23419.07      26232.22      2500.67 o
  28  10   3       6535.15       2745.55      3530.61 o
  30  10   3      22960.09      16505.59      7263.53 o
  32  10   3       2835.15      -1710.40      4541.22 o
 -33  11   3        434.63       8426.77      8344.91 o
 -31  11   3        791.24       -288.58      6735.98 o
 -29  11   3        612.99       -533.21      3312.88 o
 -27  11   3          2.98       -158.90      1606.83 o
 -25  11   3        717.65       -304.78       814.87 o
 -23  11   3        104.42        779.10       739.01 o
 -21  11   3        561.33       -483.83       629.29 o
 -19  11   3       6633.52       6224.87       614.23 o
 -17  11   3        238.48       -561.74       561.74 o
 -15  11   3      12508.74      12743.19       641.23 o
 -13  11   3         37.07       -305.61       381.37 o
 -11  11   3       5028.51       5000.85       474.08 o
  -9  11   3       1260.85       1040.74       354.00 o
  -7  11   3       3360.51       3643.39       381.31 o
  -5  11   3       1340.10       1378.26       338.92 o
  -3  11   3       5942.51       5932.58       376.17 o
  -1  11   3      23723.97      22880.32       654.93 o
   1  11   3       3519.84       4092.13       392.01 o
   3  11   3        118.96        484.88       332.91 o
   5  11   3       2140.07       1715.64       401.64 o
   7  11   3       7276.84       6858.07       512.83 o
   9  11   3        320.67        679.33       424.51 o
  11  11   3       7155.62       6142.10       581.50 o
  13  11   3       2718.04       2662.79       564.02 o
  15  11   3      10203.59      10000.61       803.51 o
  17  11   3       1582.74       1522.01       615.34 o
  19  11   3       6645.68       6847.83      1626.92 o
  21  11   3        111.68       1235.35       914.73 o
  23  11   3        345.06      -1052.49      1496.60 o
  25  11   3        756.75       1260.66      2055.52 o
  27  11   3        310.38        359.15      2468.81 o
  29  11   3        756.20       1257.76      3150.91 o
  31  11   3        275.40      -1391.14      4682.86 o
 -30  12   3      25378.18      19057.13      3845.99 o
 -28  12   3       2073.93       5025.19      2762.76 o
 -26  12   3      14338.77      15952.62      1989.19 o
 -24  12   3       3104.66       4377.17      1965.62 o
 -22  12   3      33544.72      33870.40      1340.89 o
 -20  12   3       2039.82       1040.22       652.26 o
 -18  12   3      52637.82      51779.99      1184.20 o
 -16  12   3       1447.52       1864.00       635.18 o
 -14  12   3      22769.05      22598.97       839.63 o
 -12  12   3       9604.17      10139.06       586.27 o
 -10  12   3      62024.83      59295.34      1016.50 o
  -8  12   3        441.68        133.38       396.35 o
  -6  12   3      54346.16      54333.19       962.19 o
  -4  12   3      10510.50       9620.47       521.69 o
  -2  12   3      83980.46      84830.02      1115.50 o
   0  12   3        152.86       -370.65       370.65 o
   2  12   3      58121.28      58812.03      1044.49 o
   4  12   3       2628.41       2055.07       499.46 o
   6  12   3      38239.78      38920.21       968.66 o
   8  12   3         10.66         30.86       525.48 o
  10  12   3      27124.06      28131.80      1012.68 o
  12  12   3       1125.43       1330.82       578.47 o
  14  12   3      40566.36      39874.54      1187.57 o
  16  12   3       1720.82       1340.40       751.93 o
  18  12   3      34000.71      33286.30      1484.19 o
  20  12   3        186.62       -654.45      1193.36 o
  22  12   3      21741.25      17696.97      2009.71 o
  24  12   3        934.37       2356.49      3391.89 o
  26  12   3      18593.70      15983.78      2658.43 o
  28  12   3       3989.70       5088.44      9136.85 o
 -29  13   3       1172.47      -3656.19      3656.19 o
 -27  13   3         27.40      -2696.22      2696.22 o
 -25  13   3       8963.49       3695.02      2423.08 o
 -23  13   3        819.98      -1403.34      1683.31 o
 -21  13   3       6571.90       7074.61       989.58 o
 -19  13   3       3422.76       3217.77       893.43 o
 -17  13   3       5262.89       5236.34       817.36 o
 -15  13   3       9647.09       9971.01       696.50 o
 -13  13   3       8801.29       9097.95       666.01 o
 -11  13   3        402.64        340.07       500.83 o
  -9  13   3       6740.98       5912.77       549.58 o
  -7  13   3       2167.44       1619.44       485.71 o
  -5  13   3        570.30        775.36       474.54 o
  -3  13   3      13708.51      13896.78       665.81 o
  -1  13   3      18151.03      17081.26       764.73 o
   1  13   3       2770.51       2772.64       549.35 o
   3  13   3      14301.84      13982.02       707.76 o
   5  13   3       4016.09       4274.71       550.04 o
   7  13   3       7285.23       7474.17       618.13 o
   9  13   3       6486.02       5978.30       671.09 o
  11  13   3         40.25       -762.42       762.42 o
  13  13   3       4342.89       4468.95       736.95 o
  15  13   3       4628.84       5085.60      1222.46 o
  17  13   3        889.99       -694.30      1295.24 o
  19  13   3       7538.73       5793.77      1353.26 o
  21  13   3       7023.88       5237.94      1964.22 o
  23  13   3        387.10       1621.64      2333.17 o
  25  13   3       9644.10       3353.42     10236.54 o
  27  13   3        429.17      -3607.55      3660.95 o
 -26  14   3       6984.70       1512.77      3151.24 o
 -24  14   3        241.68        518.95      2534.14 o
 -22  14   3      22357.49      18997.18      2544.82 o
 -20  14   3         21.33       1947.75      1464.47 o
 -18  14   3      25099.45      25949.92      1321.50 o
 -16  14   3       1162.98       2740.08       849.21 o
 -14  14   3      23985.73      25364.14      1155.85 o
 -12  14   3       1664.31       2464.45       769.06 o
 -10  14   3      30542.22      29591.55      1394.78 o
  -8  14   3       1335.72        761.15       587.86 o
  -6  14   3      32936.70      32547.60      1090.38 o
  -4  14   3         45.37          4.37       513.52 o
  -2  14   3      40741.48      39183.72      1100.04 o
   0  14   3          5.63       1014.37       842.24 o
   2  14   3      35865.48      35896.88      1321.82 o
   4  14   3        386.72       1251.26       599.86 o
   6  14   3      15952.81      17438.37       850.62 o
   8  14   3         74.98       1010.92       929.30 o
  10  14   3      10951.83      10873.67      1252.18 o
  12  14   3         93.74       -964.86       964.86 o
  14  14   3      20546.36      18578.67      1387.51 o
  16  14   3       1414.61       -859.00      1564.02 o
  18  14   3      21939.70      21813.70      2687.13 o
  20  14   3        147.61       5102.53      5388.20 o
  22  14   3      21903.93      22129.10      3100.35 o
  24  14   3        539.57       3385.09      3186.67 o
  26  14   3      15579.03      -2577.47      7956.68 o
 -25  15   3       7472.30      13401.46      4816.89 o
 -23  15   3        613.21       4706.24      4150.48 o
 -21  15   3       7780.30      14160.59      3332.16 o
 -19  15   3       5220.71       6581.22      2358.57 o
 -17  15   3       9952.27      11904.78      1916.41 o
 -15  15   3      10572.61      13730.84      1231.84 o
 -13  15   3      11144.36      10867.78      1011.89 o
 -11  15   3       3834.79       3109.43       890.59 o
  -9  15   3       9816.12       8468.72       921.47 o
  -7  15   3        496.25       -764.98       764.98 o
  -5  15   3      17472.16      17394.96       969.16 o
  -3  15   3      15621.78      15886.14       985.44 o
  -1  15   3      13966.10      14720.97       876.89 o
   1  15   3      15443.03      17167.91      1024.49 o
   3  15   3       8012.52       9399.48      1028.21 o
   5  15   3       7396.29       7684.51       954.41 o
   7  15   3       8335.51      11408.26      1254.00 o
   9  15   3       5119.87       6650.90      1158.22 o
  11  15   3       4681.57       3934.74      1586.07 o
  13  15   3      10090.20       9107.62      1396.62 o
  15  15   3       5370.86       5040.29      1766.18 o
  17  15   3      11041.05      11426.62      3887.26 o
  19  15   3       1388.61      -2138.00      2138.00 o
  21  15   3      11554.40      11473.50      5018.13 o
  23  15   3       2975.27      -6856.18      6856.18 o
 -24  16   3       1240.22      15334.52      5033.43 o
 -22  16   3      12005.01      15448.37      3997.14 o
 -20  16   3        376.34       2986.01      5965.90 o
 -18  16   3       8876.71       7293.81      2811.87 o
 -16  16   3         98.51        490.23      3532.79 o
 -14  16   3      11178.06      12985.84      2460.67 o
 -12  16   3         10.40        -78.23      1607.55 o
 -10  16   3      12444.42      12566.97      1286.43 o
  -8  16   3        211.45      -1862.12      1862.12 o
  -6  16   3      10520.25      10043.64      1176.46 o
  -4  16   3       2287.16       3760.00      1056.81 o
  -2  16   3      10256.33      11225.71      1349.52 o
   0  16   3        536.35       -268.12      1116.11 o
   2  16   3      14146.12      12664.36      1504.86 o
   4  16   3          6.07       1690.10      1372.50 o
   6  16   3      28449.23      28613.12      1721.98 o
   8  16   3        824.42       3122.58      1205.93 o
  10  16   3      18067.76      19774.76      1610.56 o
  12  16   3        388.50       6169.49      2784.58 o
  14  16   3      14266.75      14026.04      3272.68 o
  16  16   3         34.13      -2049.90      2627.89 o
  18  16   3        314.14      -4168.18      4168.18 o
  20  16   3        397.43      -7076.14      7076.14 o
  22  16   3      11126.52       1032.13      8225.12 o
 -23  17   3       3530.55      -4244.12      5594.36 o
 -21  17   3      13807.65       7194.43      5221.88 o
 -19  17   3       3587.45      -1980.73      5230.02 o
 -17  17   3      17841.27      18458.20      3760.42 o
 -15  17   3       8036.13       4619.08      2791.21 o
 -13  17   3      15255.05      13750.43      4744.73 o
 -11  17   3       8978.59       9624.95      2371.10 o
  -9  17   3      19677.54      25980.38      3410.39 o
  -7  17   3       5472.32       8337.22      2615.72 o
  -5  17   3      19543.14      19976.43      2107.49 o
  -3  17   3      13326.21      14728.52      1913.84 o
  -1  17   3      16714.47      17879.54      2214.67 o
   1  17   3      11858.00      11095.13      1681.32 o
   3  17   3      22220.84      20502.64      1628.01 o
   5  17   3       4408.76       2555.00      1706.33 o
   7  17   3      15080.33      16494.37      2033.52 o
   9  17   3      16898.63      17873.06      3996.81 o
  11  17   3       8143.02      11152.70      3145.57 o
  13  17   3      30750.14      30988.65      3272.17 o
  15  17   3      10194.34      20309.94      7100.69 o
  17  17   3      10000.10      20867.63      7773.77 o
 -18  18   3       1711.58      -5367.39      5367.39 o
 -16  18   3        331.81       3478.85      7318.11 o
 -14  18   3        347.95        626.62      3826.64 o
 -12  18   3       2698.63       1842.86      3740.20 o
 -10  18   3       1914.68       2298.72      6323.14 o
  -8  18   3       1630.63       1024.72      5824.24 o
  -6  18   3       2869.72       3333.40      6060.39 o
  -4  18   3       1509.33      -1322.52      5887.64 o
  -2  18   3       1682.13       7084.84      5900.20 o
   0  18   3       2103.16       5973.89      6286.04 o
   2  18   3        561.75      -3879.20      6567.90 o
   4  18   3        484.38      -1295.57      2245.30 o
   6  18   3       2251.45        442.85      2375.14 o
   8  18   3       1032.56      -3383.82      5789.75 o
 -13  19   3      14783.65       5790.98      8976.01 o
 -11  19   3       6644.69      16892.61      8581.39 o
  -9  19   3      27770.43      32080.96      8756.64 o
  -7  19   3       7312.78       1050.31      7474.81 o
  -5  19   3      16978.68      15311.56      8064.80 o
  -3  19   3      10906.74      16615.11      7738.08 o
  -1  19   3      13114.03      18851.40      7996.69 o
   1  19   3       4404.18        565.49      7607.15 o
   3  19   3       9806.90      10796.61      8436.11 o
 -36   0   4      34606.47      38726.77      6489.58 o
 -34   0   4       6855.59       8831.26      2381.36 o
 -32   0   4      37669.84      41052.64      2606.04 o
 -30   0   4      13519.57      14845.98      1661.76 o
 -28   0   4       9459.67       8069.18       950.86 o
 -26   0   4      24717.10      24922.53      1196.94 o
 -24   0   4      30353.11      28408.70      1485.47 o
 -22   0   4      45737.18      44661.10      1818.87 o
 -20   0   4      13185.08      12412.08       726.84 o
 -18   0   4       9227.35       8080.99       730.65 o
 -16   0   4      68132.23      67552.75      1691.40 o
 -14   0   4     110776.19     110305.64      1275.36 o
 -12   0   4     153203.02     157150.53      2168.01 o
 -10   0   4      90576.04      89265.91       860.98 o
  -8   0   4      48988.40      46496.74       592.59 o
  -6   0   4        355.57        388.80       118.90 o
  -4   0   4     803363.06     859165.00      4112.68 o
  -2   0   4      10888.93      10743.89       286.23 o
   0   0   4       1256.40       1605.02       175.40 o
   2   0   4      50248.76      49109.92       726.45 o
   4   0   4      82329.71      81996.34      1041.86 o
   6   0   4      59116.67      55083.59       929.08 o
   8   0   4     100623.12     104385.91      1546.88 o
  10   0   4      89033.38      88127.18      1361.88 o
  12   0   4      22296.66      23521.78       830.76 o
  14   0   4      66108.25      65741.67      1381.57 o
  16   0   4       1925.32       2830.05       544.01 o
  18   0   4      47734.86      46029.68      1425.25 o
  20   0   4       6787.21       7767.08       876.63 o
  22   0   4      82362.05      75359.62      3189.99 o
  24   0   4      11983.30      13580.15      1241.93 o
  26   0   4      36303.29      39829.43      1931.70 o
  28   0   4       5311.00       6066.05      1429.97 o
  30   0   4      38512.09      41614.06      3848.57 o
  32   0   4       4763.55       4498.91      4714.81 o
  34   0   4      20211.71      21502.08      8366.22 o
  36   0   4       1161.45      -6183.93     10179.40 o
 -37   1   4       1024.69       5667.32      6383.64 o
 -35   1   4        633.78       2966.39      3322.27 o
 -33   1   4         55.92        880.52       872.53 o
 -31   1   4         22.27       -535.56       847.82 o
 -29   1   4       1808.27         83.16       562.70 o
 -27   1   4         23.89        239.10       489.48 o
 -25   1   4        215.85        563.66       517.19 o
 -23   1   4       1132.99       1394.90       525.76 o
 -21   1   4        149.14        406.45       385.41 o
 -19   1   4       3529.03       3237.72       289.27 o
 -17   1   4       6415.04       5729.01       346.64 o
 -15   1   4        211.60        138.83       164.25 o
 -13   1   4       2059.06       2531.63       199.07 o
 -11   1   4       7313.53       7195.03       263.59 o
  -9   1   4      20577.42      20529.09       393.54 o
  -7   1   4      15791.39      15285.07       237.58 o
  -5   1   4        747.47        728.44        81.86 o
  -3   1   4      11635.01      10926.74       222.41 o
  -1   1   4      55026.62      54977.39       455.91 o
   1   1   4         52.04        -34.95        96.48 o
   3   1   4      17090.21      16855.59       337.82 o
   5   1   4        811.78        804.81       190.93 o
   7   1   4       4622.66       3575.30       242.94 o
   9   1   4         59.31          2.83       184.63 o
  11   1   4        948.05       1492.27       248.76 o
  13   1   4        901.41         74.77       246.19 o
  15   1   4         67.71        120.64       307.51 o
  17   1   4         42.91        375.35       390.73 o
  19   1   4         43.06        -83.52       398.73 o
  21   1   4        211.68        293.12       584.49 o
  23   1   4        414.07       1135.46      1125.27 o
  25   1   4       1352.31       2092.59       745.28 o
  27   1   4        943.52        436.85       857.59 o
  29   1   4        155.94       1523.63      1009.65 o
  31   1   4       1030.92       1709.40      1682.65 o
  33   1   4        104.69       3331.58      5132.35 o
  35   1   4         78.85       4332.93      6162.24 o
 -36   2   4      25758.83      22831.59      4515.33 o
 -34   2   4      16581.03      15478.74      1374.16 o
 -32   2   4      30371.69      29232.30      1413.32 o
 -30   2   4      15551.68      15581.90      1026.93 o
 -28   2   4      20732.96      22807.76      1113.34 o
 -26   2   4      21011.94      23468.82      1113.70 o
 -24   2   4      60862.75      60432.45      1055.94 o
 -22   2   4       7128.52       6950.47       451.07 o
 -20   2   4      39755.51      39394.41       807.05 o
 -18   2   4       3292.70       2916.51       302.79 o
 -16   2   4      24249.93      24081.39       640.11 o
 -14   2   4      53573.84      52438.30       707.47 o
 -12   2   4      41708.95      38250.27       563.64 o
 -10   2   4     180856.53     188005.03      1084.74 o
  -8   2   4      90363.91      88345.09       653.38 o
  -6   2   4     117865.98     115548.50      1163.19 o
  -4   2   4       9375.79       8106.12       179.70 o
  -2   2   4     139955.45     139460.41      1075.60 o
   0   2   4     105272.84     104810.75       722.09 o
   2   2   4     172646.09     177161.56      1073.13 o
   4   2   4      28260.66      28466.13       494.67 o
   6   2   4      96675.08      95032.87       883.65 o
   8   2   4      28695.73      27940.29       545.78 o
  10   2   4      72939.19      72607.15       894.62 o
  12   2   4       7601.33       7158.80       401.93 o
  14   2   4     118786.60     121118.21      1311.76 o
  16   2   4      15807.86      15152.38       637.08 o
  18   2   4     111635.98     111401.52      1553.10 o
  20   2   4       7378.40       7472.34       645.51 o
  22   2   4      79203.32      77697.78      1445.08 o
  24   2   4       4737.73       4807.59      1352.55 o
  26   2   4      25262.47      26359.62      1244.48 o
  28   2   4       1134.66        -74.39       964.44 o
  30   2   4      22856.22      24401.70      1861.49 o
  32   2   4       3981.39       3930.02      2161.31 o
  34   2   4      25730.95      33363.50      6214.84 o
  36   2   4       1008.73       5871.27     10212.15 o
 -37   3   4       6097.77       1803.53      3847.11 o
 -35   3   4          4.13      -4412.86      4412.86 o
 -33   3   4       8919.42       9042.81      1254.21 o
 -31   3   4       1637.80       1742.17       898.41 o
 -29   3   4      32644.34      32982.11      1423.91 o
 -27   3   4        782.90        601.95       512.44 o
 -25   3   4      22973.86      24297.08       792.39 o
 -23   3   4       4389.21       4519.70       417.15 o
 -21   3   4       5910.51       5749.01       492.64 o
 -19   3   4       2590.39       2420.09       282.61 o
 -17   3   4      43117.20      42911.43       676.06 o
 -15   3   4       1024.04       1130.40       216.13 o
 -13   3   4      15690.75      15698.61       371.67 o
 -11   3   4       1788.90       1945.97       158.21 o
  -9   3   4       7749.09       7488.97       235.36 o
  -7   3   4      30936.74      30845.62       463.31 o
  -5   3   4      56628.91      56467.27       668.86 o
  -3   3   4      13306.46      13804.45       310.68 o
  -1   3   4      95413.75      94929.98       680.30 o
   1   3   4        321.02        172.70       110.00 o
   3   3   4      58193.55      59693.31       636.79 o
   5   3   4       7138.65       6487.78       289.65 o
   7   3   4      21082.29      20608.67       521.39 o
   9   3   4       5845.09       5781.14       366.86 o
  11   3   4      13374.77      12934.11       504.18 o
  13   3   4       1987.76       1392.62       296.56 o
  15   3   4       5301.33       5061.59       618.24 o
  17   3   4       1876.28       2090.24       416.53 o
  19   3   4      25780.53      25484.89       990.12 o
  21   3   4        489.84        116.46       628.20 o
  23   3   4       7815.97       6456.21       709.25 o
  25   3   4       1046.49       1483.70       748.01 o
  27   3   4      10989.16      10849.68      1499.29 o
  29   3   4       8067.38       7840.21      1172.11 o
  31   3   4       6194.61      11855.06      1785.79 o
  33   3   4       3560.59       4194.03      2822.04 o
  35   3   4       4348.49       2260.67      6992.87 o
 -36   4   4      12004.87      11889.49      3769.47 o
 -34   4   4       6836.52       5807.49      1819.02 o
 -32   4   4       8786.04       7952.95      1499.19 o
 -30   4   4       9142.81       8072.36       781.99 o
 -28   4   4       9367.16       9096.03       694.20 o
 -26   4   4      34745.97      32363.43       943.11 o
 -24   4   4      45669.57      44043.32       941.47 o
 -22   4   4      15474.38      14779.71       584.35 o
 -20   4   4      39033.74      39181.88       742.28 o
 -18   4   4       9771.12       9530.99       539.56 o
 -16   4   4      16306.50      15329.79       488.45 o
 -14   4   4       1480.92       1086.68       176.69 o
 -12   4   4      27745.06      27330.28       530.64 o
 -10   4   4      35197.46      33539.66       329.65 o
  -8   4   4      49236.96      48553.02       431.97 o
  -6   4   4     154977.02     157855.84      1207.16 o
  -4   4   4      13054.84      12968.34       182.80 o
  -2   4   4      76762.55      76434.31       634.77 o
   0   4   4       8455.00       7752.91       240.68 o
   2   4   4      85060.58      86922.45       779.62 o
   4   4   4      13971.49      12398.70       440.89 o
   6   4   4      86216.55      88684.00       906.08 o
   8   4   4      57558.13      58559.76       791.86 o
  10   4   4      72360.97      73475.77       940.00 o
  12   4   4       1768.88       1698.45       303.33 o
  14   4   4      45141.49      45483.51       976.66 o
  16   4   4      24496.56      25350.05       786.63 o
  18   4   4      27877.61      27466.67       877.69 o
  20   4   4       1426.22       1155.10       500.28 o
  22   4   4      12593.90      13070.06       821.29 o
  24   4   4        966.05       1592.37      1113.40 o
  26   4   4      15958.61      16422.59      1125.60 o
  28   4   4        232.77       1144.52      1782.58 o
  30   4   4      16192.00      17668.19      1480.51 o
  32   4   4       3270.79       2289.94      3371.83 o
  34   4   4      25072.38      24746.25     12391.83 o
 -37   5   4      10747.28        374.46      7565.89 o
 -35   5   4          5.99       2880.58      3231.12 o
 -33   5   4      12569.45      11360.84      1659.16 o
 -31   5   4       1111.64        606.13      1045.89 o
 -29   5   4      18861.32      19034.93       896.25 o
 -27   5   4       2360.89       2585.03       725.17 o
 -25   5   4      34876.44      34554.54       966.34 o
 -23   5   4       4850.87       5285.56       476.54 o
 -21   5   4      56297.50      55716.49       896.59 o
 -19   5   4          6.39        -90.87       407.66 o
 -17   5   4      50642.98      49920.17       721.36 o
 -15   5   4       1293.17       1178.87       218.86 o
 -13   5   4      57115.10      58537.96       679.87 o
 -11   5   4       7513.88       7969.31       224.86 o
  -9   5   4      82132.83      82908.17       567.18 o
  -7   5   4        281.79         78.87       108.78 o
  -5   5   4      90451.96      91711.09       553.67 o
  -3   5   4      17469.82      17954.64       348.72 o
  -1   5   4      33440.16      33358.09       438.01 o
   1   5   4       2415.76       2825.88       202.12 o
   3   5   4      80072.12      82340.11       826.30 o
   5   5   4         21.71        166.39       169.51 o
   7   5   4      83510.06      85128.23       952.56 o
   9   5   4      15575.36      15163.75       508.80 o
  11   5   4      76684.56      79413.17      1044.77 o
  13   5   4       2611.24       2907.12       368.70 o
  15   5   4       1130.13        958.94       430.89 o
  17   5   4       3381.74       2579.38       467.57 o
  19   5   4      49189.58      48343.45      1145.61 o
  21   5   4       4911.07       4635.14       632.65 o
  23   5   4      33557.58      32324.35      1223.67 o
  25   5   4       5554.44       7315.85      1086.67 o
  27   5   4      15636.66      15294.83      1466.50 o
  29   5   4       9980.16      10873.78      1708.66 o
  31   5   4      13175.17      10206.05      5291.80 o
  33   5   4        808.96        900.83      2956.03 o
 -36   6   4       5675.58       5896.87      7401.07 o
 -34   6   4       1417.26      -2262.73      3140.11 o
 -32   6   4      13106.42      12045.91      1183.76 o
 -30   6   4       1074.19        573.64      1124.77 o
 -28   6   4       8383.10       7673.58       726.95 o
 -26   6   4       3669.69       3182.63       547.02 o
 -24   6   4      11819.57      11809.91       664.09 o
 -22   6   4       8427.50       8819.20       562.02 o
 -20   6   4       6006.95       5939.95       507.01 o
 -18   6   4       2720.72       2522.91       376.84 o
 -16   6   4      21458.39      22272.28       561.04 o
 -14   6   4      31692.88      31462.15       497.62 o
 -12   6   4      17688.60      16736.48       351.52 o
 -10   6   4      11866.13      11797.44       306.57 o
  -8   6   4      50474.21      52463.07       528.16 o
  -6   6   4       6225.10       5771.46       216.21 o
  -4   6   4      18543.38      18611.25       353.44 o
  -2   6   4      37748.09      36963.39       491.24 o
   0   6   4      23136.93      24202.72       460.44 o
   2   6   4      54635.90      55121.95       659.93 o
   4   6   4       3219.67       3231.94       268.42 o
   6   6   4       8268.50       7838.08       388.87 o
   8   6   4       4635.47       4477.59       330.49 o
  10   6   4      14545.86      14583.11       550.02 o
  12   6   4       1663.77       1569.27       334.33 o
  14   6   4      12968.05      12375.80       662.32 o
  16   6   4       4917.02       4886.28       529.22 o
  18   6   4      33890.13      33012.56      1113.00 o
  20   6   4       1345.37        830.35       579.85 o
  22   6   4      19540.08      19027.80      1247.00 o
  24   6   4       1273.52       2769.57       843.60 o
  26   6   4      11224.27      10064.51      1290.68 o
  28   6   4       3508.30       3007.65      1179.91 o
  30   6   4       2601.71        870.69      2877.86 o
  32   6   4       2715.55       4100.69      5866.23 o
  34   6   4       3406.87      17760.46      9701.08 o
 -37   7   4      11822.95      22317.51      9312.51 o
 -35   7   4       1441.70      -5999.83      6989.15 o
 -33   7   4      15156.10      14251.57      2353.40 o
 -31   7   4        327.19       -779.72      1303.58 o
 -29   7   4      37336.13      37937.10      1319.65 o
 -27   7   4       1706.21       1274.10       595.92 o
 -25   7   4      27420.70      26781.47      1033.57 o
 -23   7   4        179.24         25.48       497.43 o
 -21   7   4      41397.16      41268.68       878.15 o
 -19   7   4        507.20        619.38       326.85 o
 -17   7   4      62356.94      61847.29       783.79 o
 -15   7   4          2.75        216.62       212.48 o
 -13   7   4     119989.07     121397.33       897.21 o
 -11   7   4        630.62        419.24       186.42 o
  -9   7   4      16714.22      16418.16       522.87 o
  -7   7   4          8.58       -128.79       147.29 o
  -5   7   4      34413.45      31200.66       467.82 o
  -3   7   4       2649.10       2770.95       225.89 o
  -1   7   4      54252.28      51947.94       650.23 o
   1   7   4       7655.42       7221.95       319.34 o
   3   7   4      74163.44      74989.59       834.42 o
   5   7   4       6232.95       5742.63       358.10 o
   7   7   4      39253.58      37924.96       703.24 o
   9   7   4       5841.24       5756.22       431.94 o
  11   7   4      41181.25      41445.42       870.86 o
  13   7   4         82.29       -213.87       460.54 o
  15   7   4      27922.23      28533.74       958.16 o
  17   7   4      34548.66      37382.34      1040.67 o
  19   7   4      39925.21      38700.85      1190.82 o
  21   7   4       5624.56       5966.52       726.59 o
  23   7   4      26126.04      26481.90      1210.05 o
  25   7   4       4546.50       3975.95      1158.85 o
  27   7   4      15500.93      15472.20      1321.45 o
  29   7   4       4014.43       9176.38      2347.83 o
  31   7   4      20454.46      16760.75      3103.68 o
  33   7   4       6251.57      12930.76      3848.98 o
 -36   8   4       2106.60      -9099.46      9099.46 o
 -34   8   4        389.80       1220.55      4104.27 o
 -32   8   4       2055.05       2177.95      2132.75 o
 -30   8   4       1810.36        946.87      1065.23 o
 -28   8   4       1910.47       1562.56       827.14 o
 -26   8   4       6026.17       6391.13      1283.44 o
 -24   8   4       2325.34       1582.81       682.75 o
 -22   8   4      27224.55      26273.53       861.05 o
 -20   8   4       2735.77       3822.74       406.34 o
 -18   8   4       4937.10       4910.54       344.08 o
 -16   8   4       5530.36       5180.51       397.88 o
 -14   8   4      10762.83      10266.98       439.29 o
 -12   8   4       7239.04       7470.18       373.43 o
 -10   8   4      11068.70      10379.22       377.48 o
  -8   8   4      39693.48      40751.95       674.77 o
  -6   8   4       5116.71       5238.63       261.71 o
  -4   8   4       5004.90       4648.84       246.48 o
  -2   8   4       6785.30       6678.43       326.83 o
   0   8   4       6183.92       6448.27       342.84 o
   2   8   4        902.70        693.29       254.00 o
   4   8   4       4448.75       5043.04       337.55 o
   6   8   4       6692.09       7092.51       674.79 o
   8   8   4      10757.23      10778.87       499.92 o
  10   8   4       9327.83      10145.87       519.12 o
  12   8   4      14408.76      15147.29       777.34 o
  14   8   4       1354.52       1119.57       502.65 o
  16   8   4       1709.51       2305.89       605.39 o
  18   8   4      10965.33      11394.67       719.38 o
  20   8   4        403.99        185.77       825.39 o
  22   8   4       4414.71       4572.00       955.38 o
  24   8   4       1683.53       -150.08      1292.20 o
  26   8   4       5035.99       3662.61      1680.25 o
  28   8   4          8.12      -1103.16      2007.31 o
  30   8   4       2091.67        588.91      2490.92 o
  32   8   4        321.31      -2848.80      5249.90 o
 -37   9   4      15223.41      14222.78     10847.47 o
 -35   9   4        535.55      17136.32      9201.35 o
 -33   9   4      17833.11      23373.44     10182.22 o
 -31   9   4         73.91      -1252.68      2187.21 o
 -29   9   4      38078.47      38809.00      2268.78 o
 -27   9   4       2536.19       1437.51       712.83 o
 -25   9   4      65784.52      65369.39      1250.06 o
 -23   9   4       3490.18       3364.75       558.32 o
 -21   9   4      55339.16      54381.86      1005.96 o
 -19   9   4          7.45        -21.40       338.35 o
 -17   9   4      23592.15      22227.77       661.74 o
 -15   9   4        625.12        983.05       301.14 o
 -13   9   4      41894.61      41368.82      1057.49 o
 -11   9   4        111.54        256.12       260.48 o
  -9   9   4      48323.93      47024.03       713.42 o
  -7   9   4       8942.60       8090.31       439.05 o
  -5   9   4     160471.53     165810.38      1238.08 o
  -3   9   4       1678.83       1757.85       315.11 o
  -1   9   4      85161.27      86875.10      1069.73 o
   1   9   4      21051.91      21362.00       588.67 o
   3   9   4      86901.79      85616.90      1043.91 o
   5   9   4      13829.09      13485.82       645.83 o
   7   9   4      88245.14      88194.69      1109.47 o
   9   9   4       3253.82       3414.45       388.15 o
  11   9   4      44674.14      42860.56      1395.58 o
  13   9   4       2910.42       2469.35       462.84 o
  15   9   4      42724.91      41931.43      1145.43 o
  17   9   4      22236.48      21931.19       924.86 o
  19   9   4      43691.09      45940.79      1429.87 o
  21   9   4       8877.87       8126.65       989.78 o
  23   9   4      24951.38      24051.20      1542.77 o
  25   9   4       9303.89      11265.77      1517.04 o
  27   9   4      20167.27      20183.24      2310.47 o
  29   9   4       7733.87       -699.06      4055.72 o
  31   9   4      20389.37      22959.58      4994.21 o
 -34  10   4         86.27      28858.48      8759.15 o
 -32  10   4         50.93        131.54      7296.06 o
 -30  10   4       6157.79       8551.69      2054.93 o
 -28  10   4        336.66        504.86      1899.14 o
 -26  10   4        447.78       -405.91       785.73 o
 -24  10   4         72.35        762.02       775.44 o
 -22  10   4       2171.23       2181.75       488.81 o
 -20  10   4        699.74        623.10       463.05 o
 -18  10   4       3234.39       2656.45       666.75 o
 -16  10   4        366.25       -288.04       383.96 o
 -14  10   4       2785.16       3139.93       376.32 o
 -12  10   4       5798.26       6386.01       424.04 o
 -10  10   4       9444.11       9117.52       458.08 o
  -8  10   4       1538.95       1573.12       303.29 o
  -6  10   4       1811.68       1548.74       274.84 o
  -4  10   4       4873.90       5002.92       307.96 o
  -2  10   4      11107.00      11390.69       530.48 o
   0  10   4       2569.16       2133.19       399.03 o
   2  10   4       7230.48       7307.52       453.24 o
   4  10   4       1010.87        847.12       338.95 o
   6  10   4       1726.11       1984.84       376.92 o
   8  10   4        863.99        946.33       446.14 o
  10  10   4       3884.24       4072.37       459.05 o
  12  10   4        659.15       -241.47       435.09 o
  14  10   4          8.24       -110.33       535.60 o
  16  10   4       1235.12       1628.98       734.66 o
  18  10   4        442.61        242.28       656.05 o
  20  10   4       1008.37       2025.44      1066.04 o
  22  10   4       2079.17       4707.38      1104.28 o
  24  10   4        303.66       -905.55      1317.03 o
  26  10   4        261.71         78.29      2060.05 o
  28  10   4        217.17       5278.43      2481.36 o
  30  10   4         62.23      13709.71      4197.18 o
 -33  11   4      17793.27      16371.48      9015.69 o
 -31  11   4        198.73       6425.94      7334.64 o
 -29  11   4      10603.17      10360.41      2149.82 o
 -27  11   4       2585.19       -214.26      1695.84 o
 -25  11   4      36697.26      35037.29      1673.32 o
 -23  11   4        934.17         40.55       725.00 o
 -21  11   4      47147.44      46850.93      1295.84 o
 -19  11   4         26.21       -484.91       484.91 o
 -17  11   4      25911.84      28902.64       995.45 o
 -15  11   4         49.51        434.68       410.11 o
 -13  11   4      29820.49      29372.56       939.23 o
 -11  11   4         57.87        344.09       438.60 o
  -9  11   4      51012.80      50653.32       847.17 o
  -7  11   4       4304.94       4292.43       389.67 o
  -5  11   4      66977.89      64953.72       856.59 o
  -3  11   4        238.50        343.55       279.77 o
  -1  11   4      38044.94      38419.87       990.83 o
   1  11   4       3087.07       2690.19       383.30 o
   3  11   4      56722.44      57069.01       979.95 o
   5  11   4      18974.05      18648.21       694.11 o
   7  11   4      64514.39      63001.42      1082.08 o
   9  11   4      11530.86      11969.46       894.75 o
  11  11   4      52380.74      50459.57      1290.29 o
  13  11   4       5443.68       5695.46       637.34 o
  15  11   4      29347.46      29783.73      1049.18 o
  17  11   4       3281.98       2726.06       712.69 o
  19  11   4      43908.18      42881.84      1771.23 o
  21  11   4      10371.23      10536.99      1190.01 o
  23  11   4      19486.41      19694.08      1703.53 o
  25  11   4       4899.77       8047.33      2967.04 o
  27  11   4      15514.95      12040.37      3070.59 o
  29  11   4       6265.32       4549.29      3657.26 o
 -32  12   4       4439.77        793.78      7893.82 o
 -30  12   4        209.49      -5403.42      6881.90 o
 -28  12   4       1443.36      -2493.80      2493.80 o
 -26  12   4       1777.71      -2095.04      3712.18 o
 -24  12   4       3026.27       2934.54      1079.37 o
 -22  12   4       4137.30       2231.71       897.08 o
 -20  12   4       7027.75       7857.00       704.43 o
 -18  12   4       3811.51       3549.79       738.18 o
 -16  12   4        233.87       1482.66       506.98 o
 -14  12   4       1825.35       3055.68       487.61 o
 -12  12   4         41.41        175.81       461.75 o
 -10  12   4      13817.92      12915.76       583.28 o
  -8  12   4         69.82       -282.13       384.70 o
  -6  12   4        659.22        695.16       392.59 o
  -4  12   4        890.40        653.06       344.34 o
  -2  12   4      12868.49      12646.39       645.15 o
   0  12   4       4115.96       4226.91       449.02 o
   2  12   4       2173.94       2307.25       491.07 o
   4  12   4       1121.81       1556.45       432.28 o
   6  12   4       1928.09       1348.78       528.87 o
   8  12   4         10.51       -552.83       552.83 o
  10  12   4       5212.16       5163.26       618.42 o
  12  12   4       5901.05       5561.83       898.61 o
  14  12   4       3893.44       4154.18       727.52 o
  16  12   4       2728.25       1913.92       866.55 o
  18  12   4       3281.61       5433.82      1778.94 o
  20  12   4        458.52       1322.97      1249.97 o
  22  12   4       3514.71       1986.31      1815.33 o
  24  12   4       5607.47       5702.66      2297.79 o
  26  12   4       2259.11      -2690.05      2690.05 o
  28  12   4       3055.65       -147.25      4218.36 o
 -29  13   4      19407.11      13496.67      8069.05 o
 -27  13   4       2454.51      -3322.89      3544.95 o
 -25  13   4      19475.38      18844.93      2267.11 o
 -23  13   4        254.66        742.18      1614.03 o
 -21  13   4      28688.23      29088.55      1837.73 o
 -19  13   4        678.27       1498.70       781.39 o
 -17  13   4      32448.14      33014.15      1062.71 o
 -15  13   4          0.25        397.81       579.62 o
 -13  13   4      33174.23      33384.86       998.40 o
 -11  13   4        453.38        276.59       482.74 o
  -9  13   4      43962.96      44166.23       992.34 o
  -7  13   4       3460.28       2429.93       487.77 o
  -5  13   4      11705.79      12325.12       668.47 o
  -3  13   4       4244.20       4501.10       481.83 o
  -1  13   4      20916.26      22574.53       829.30 o
   1  13   4       1176.51       1888.00       510.28 o
   3  13   4      32067.46      32038.18       964.86 o
   5  13   4       1112.82       1658.49       657.60 o
   7  13   4      34669.96      32608.17      1208.58 o
   9  13   4       6289.72       6656.34       696.34 o
  11  13   4      29258.90      28423.03      1076.18 o
  13  13   4       2282.14       2568.35       946.73 o
  15  13   4      18334.13      20353.14      2412.53 o
  17  13   4       3663.77        339.99      1522.55 o
  19  13   4      29303.89      29068.58      1849.74 o
  21  13   4       8682.74       9054.77      2069.75 o
  23  13   4      28904.44      30237.13      3034.04 o
  25  13   4       5020.36      -1119.54      5606.64 o
 -26  14   4       5009.79       8068.55      3116.07 o
 -24  14   4      18246.82      24947.51      3144.43 o
 -22  14   4       6161.54       5607.67      2279.04 o
 -20  14   4      10627.21      15047.25      1743.16 o
 -18  14   4       5317.34       6233.46       925.73 o
 -16  14   4       6770.36       6818.55       896.08 o
 -14  14   4       2349.33       2953.77       699.96 o
 -12  14   4       1660.99        418.44      1161.26 o
 -10  14   4       2199.03       2578.70       573.21 o
  -8  14   4       3242.48       3028.34       581.41 o
  -6  14   4       3648.79       4727.56       636.62 o
  -4  14   4       6030.29       5459.06       615.47 o
  -2  14   4      29946.92      29213.02       921.03 o
   0  14   4       4599.22       4945.04       755.84 o
   2  14   4       6901.48       7731.08       706.37 o
   4  14   4       6407.32       8318.96       902.81 o
   6  14   4      20443.12      19763.10       903.99 o
   8  14   4       2034.75       2800.45       871.38 o
  10  14   4       8285.50       8938.07      1120.05 o
  12  14   4       6427.62       4758.76      1108.12 o
  14  14   4      12146.12      12585.39      1371.36 o
  16  14   4       9129.00       7090.82      1526.21 o
  18  14   4       5550.12       6457.84      2812.63 o
  20  14   4        529.70      -2656.51      3244.93 o
  22  14   4      10292.04       4916.17      5449.41 o
  24  14   4        345.38      -7013.14      7013.14 o
 -25  15   4       9860.84      23568.82      4721.21 o
 -23  15   4        385.27       2778.59      2934.22 o
 -21  15   4      12707.04      13219.20      2802.16 o
 -19  15   4       1038.40       1360.00      2283.60 o
 -17  15   4      27424.20      25195.51      2538.59 o
 -15  15   4        330.04        715.70       940.07 o
 -13  15   4      17121.34      14587.37      1161.05 o
 -11  15   4       2464.81       1795.77       829.43 o
  -9  15   4      23249.83      24167.31      1155.97 o
  -7  15   4       1883.95       1981.27      1024.87 o
  -5  15   4      14778.05      14142.78       929.62 o
  -3  15   4         11.75       -399.83       821.62 o
  -1  15   4      20761.19      20772.95      1502.40 o
   1  15   4        199.73        785.41       822.45 o
   3  15   4      25599.49      25617.03      1235.86 o
   5  15   4       4279.05       4657.46      1024.95 o
   7  15   4      18758.03      21952.98      1446.12 o
   9  15   4       2190.28       3833.75      1416.40 o
  11  15   4      19599.67      20947.57      2087.67 o
  13  15   4       2234.79         41.19      1314.22 o
  15  15   4      26103.88      27568.03      2239.68 o
  17  15   4       1398.94      -2047.26      2047.26 o
  19  15   4      18336.16      13532.12      3007.72 o
  21  15   4       2014.82      -4166.14      6677.80 o
  23  15   4       5954.06      -5704.74      7879.22 o
 -24  16   4      12054.61      11092.65      5297.85 o
 -22  16   4       9410.59       3094.73      3751.54 o
 -20  16   4       2799.80       1337.10      3093.57 o
 -18  16   4       4035.70       2125.92      2539.09 o
 -16  16   4       7593.88       2393.95      2494.14 o
 -14  16   4      11577.46      12061.44      3413.72 o
 -12  16   4       5062.48       6040.86      1907.72 o
 -10  16   4      10462.57      11771.81      1672.37 o
  -8  16   4       6202.05       5987.57      1536.97 o
  -6  16   4      11553.61      11657.82      1296.65 o
  -4  16   4       6538.85       4529.14      2024.78 o
  -2  16   4      19103.19      16333.69      2185.61 o
   0  16   4      10702.39      11712.72      1205.44 o
   2  16   4      21900.29      18659.65      1427.32 o
   4  16   4       7664.32       9250.06      1316.96 o
   6  16   4      23557.77      25468.95      2069.68 o
   8  16   4       3569.30       9866.73      2260.00 o
  10  16   4      11948.81      12917.50      1947.77 o
  12  16   4        983.02        458.85      2477.18 o
  14  16   4      10377.21       6950.05      3630.47 o
  16  16   4       4194.84       -241.91      2561.89 o
  18  16   4       3396.30      -4110.96      6905.21 o
 -21  17   4       2023.07      -4878.02      4878.02 o
 -19  17   4          8.25      -3637.89      3773.48 o
 -17  17   4       2609.13       3551.62      3728.58 o
 -15  17   4          4.29       -365.00      2807.92 o
 -13  17   4       2765.54      -2607.29      2607.29 o
 -11  17   4        975.25       4281.79      2409.34 o
  -9  17   4      14859.79      22547.72      2841.59 o
  -7  17   4       1639.97       5026.42      2437.05 o
  -5  17   4      13762.89      13652.43      2257.14 o
  -3  17   4        390.12      -1467.57      2526.92 o
  -1  17   4       1305.71       4024.53      2378.11 o
   1  17   4       1131.42       1990.75      2469.51 o
   3  17   4      10487.38      11495.55      1513.49 o
   5  17   4        298.01       2108.34      1900.44 o
   7  17   4       9289.42       7549.79      2913.29 o
   9  17   4        745.68       3035.11      2418.25 o
  11  17   4       3096.43       3062.46      2331.83 o
  13  17   4       8756.67       7741.39      7433.67 o
 -18  18   4      11263.26      16134.61      6058.95 o
 -16  18   4       9052.56      13289.38      4428.72 o
 -14  18   4       8630.76       7291.50      4000.10 o
 -12  18   4      12006.57      14216.63      7588.74 o
 -10  18   4      13411.25      22675.84      6791.44 o
  -8  18   4      15263.81      16717.69      7470.66 o
  -6  18   4       8669.92       7057.77      6388.44 o
  -4  18   4      10137.06      22727.91      7298.38 o
  -2  18   4      13888.54      15254.20      6811.94 o
   0  18   4      10252.15       8708.82      6747.83 o
   2  18   4      22514.13      22467.24      4652.70 o
   4  18   4       4469.81       -952.79      2588.25 o
   6  18   4      30121.46      27731.70      8081.43 o
   8  18   4       2391.27      14098.80      7637.63 o
 -13  19   4       1359.56       5401.47      9179.34 o
 -11  19   4       3299.69       8920.64      8232.93 o
  -9  19   4        673.22      -1840.10      8414.70 o
  -7  19   4       6684.96      16899.10      8070.79 o
  -5  19   4         59.21      11438.68      8078.73 o
  -3  19   4          4.68      14963.27      8819.19 o
  -1  19   4       3943.64      13309.62      8344.29 o
   1  19   4       2388.99      16964.17      8564.62 o
   3  19   4       4945.64       -914.89      8423.49 o
  -8  20   4       5729.24      10581.66     10752.34 o
  -6  20   4      12757.06      25689.71     11510.42 o
 -37   1   5       6357.64       8980.60      4280.91 o
 -35   1   5      14562.72      16709.60      2925.40 o
 -33   1   5      17726.12      21268.99      1709.58 o
 -31   1   5      24760.24      24593.70      1087.81 o
 -29   1   5      43909.56      44744.51      1209.30 o
 -27   1   5       4660.25       4993.07       530.98 o
 -25   1   5      58503.32      58131.33      1650.23 o
 -23   1   5      27333.13      27052.75      1137.22 o
 -21   1   5      52345.28      53077.02       857.84 o
 -19   1   5      14536.20      15363.90       549.38 o
 -17   1   5     110467.96     114558.48      1103.90 o
 -15   1   5      17264.09      16491.40       437.84 o
 -13   1   5     143609.44     147957.08      1138.04 o
 -11   1   5      41620.18      41034.97       449.08 o
  -9   1   5     157136.38     159015.41       975.88 o
  -7   1   5      41083.32      39646.21       418.95 o
  -5   1   5        751.55        485.71        94.58 o
  -3   1   5      34392.30      36106.69       490.25 o
  -1   1   5     291240.53     302430.53      2360.27 o
   1   1   5        735.05        664.84       128.06 o
   3   1   5     130632.37     133818.48       989.09 o
   5   1   5       8096.18       7104.07       313.19 o
   7   1   5      83682.73      85091.44       906.85 o
   9   1   5        546.96        367.32       215.41 o
  11   1   5      59197.51      59992.50       885.33 o
  13   1   5      12106.32      12733.48       535.06 o
  15   1   5     104710.28     104831.42      1343.08 o
  17   1   5       3279.79       3122.79       449.69 o
  19   1   5      67519.93      69925.99      1293.37 o
  21   1   5         57.65        383.58       804.06 o
  23   1   5      52500.16      53511.00      1432.29 o
  25   1   5         27.31        297.92       762.04 o
  27   1   5      24529.62      23440.66      1443.62 o
  29   1   5         64.76        308.39      1391.71 o
  31   1   5      30654.27      31949.99      2045.52 o
  33   1   5         54.84      -1575.11      5476.79 o
  35   1   5      21629.90      31386.39     10239.62 o
 -36   2   5       6731.25      11188.08      3289.79 o
 -34   2   5         96.05       -736.97      1427.23 o
 -32   2   5       4353.50       4892.15       779.17 o
 -30   2   5       1592.32       2271.02       706.49 o
 -28   2   5         43.09        213.15       692.36 o
 -26   2   5         73.10       1130.48       642.17 o
 -24   2   5       2841.80       2760.32       411.80 o
 -22   2   5         64.01        146.81       420.76 o
 -20   2   5      11568.65      11617.69       461.42 o
 -18   2   5      15154.73      15107.62       581.15 o
 -16   2   5      23375.82      23215.60       524.10 o
 -14   2   5       3467.50       3521.32       236.93 o
 -12   2   5      11394.38      11376.54       269.17 o
 -10   2   5      21608.27      21600.88       324.34 o
  -8   2   5      18811.26      18811.49       376.12 o
  -6   2   5      26168.36      26238.44       296.25 o
  -4   2   5        256.65        357.30       103.80 o
  -2   2   5       2327.41       2179.30       142.27 o
   0   2   5      11440.01      11030.68       271.32 o
   2   2   5      55992.00      56835.26       616.56 o
   4   2   5      15298.46      15834.68       391.02 o
   6   2   5      17997.49      18737.39       457.71 o
   8   2   5      13763.36      14494.77       462.58 o
  10   2   5       1952.86       1908.70       266.09 o
  12   2   5        660.83        798.44       279.85 o
  14   2   5        323.67        670.53       334.24 o
  16   2   5       2703.13       2764.00       417.91 o
  18   2   5        868.94        836.20       444.92 o
  20   2   5         48.84        -94.70       657.65 o
  22   2   5       7442.62       7327.41       843.24 o
  24   2   5        726.14       2051.90       768.50 o
  26   2   5        693.89       1668.30       862.95 o
  28   2   5       5016.33       6368.21      1140.82 o
  30   2   5       2404.90       2205.48      1337.74 o
  32   2   5        391.64      -2056.41      3107.79 o
  34   2   5        313.60       7341.59      6488.15 o
 -37   3   5       5214.39       6162.02      3850.49 o
 -35   3   5       9523.09       6655.15      2456.52 o
 -33   3   5      19762.70      18833.36      1075.57 o
 -31   3   5      12694.62      12029.88       937.45 o
 -29   3   5      16663.52      16316.28       824.39 o
 -27   3   5       8546.16       8014.48       858.74 o
 -25   3   5      33629.23      34754.52       879.98 o
 -23   3   5      18906.13      18970.82       982.15 o
 -21   3   5      42630.86      43563.42       847.16 o
 -19   3   5      16544.51      16097.67       657.60 o
 -17   3   5      38260.44      40302.82       694.84 o
 -15   3   5      10888.21      11226.30       353.15 o
 -13   3   5      56970.38      58446.04       552.43 o
 -11   3   5      63113.14      64789.86       602.11 o
  -9   3   5     122391.37     123864.70       844.84 o
  -7   3   5     110215.51     109791.83      1124.22 o
  -5   3   5     103790.10     103047.33       739.72 o
  -3   3   5        169.85         66.42        82.27 o
  -1   3   5     211456.62     214773.27      1953.08 o
   1   3   5      25609.00      25538.87       422.31 o
   3   3   5     111613.88     112234.31       935.59 o
   5   3   5      40831.51      43359.42       873.92 o
   7   3   5      41846.38      40137.58       660.24 o
   9   3   5       6771.83       6668.37       371.58 o
  11   3   5      78190.70      79635.05      1037.28 o
  13   3   5        344.93        358.30       304.58 o
  15   3   5      56975.30      58037.15      1083.24 o
  17   3   5      12802.14      11866.03       644.00 o
  19   3   5      12778.54      15509.40       786.76 o
  21   3   5        399.27        575.56       629.13 o
  23   3   5      32615.69      33009.70      1231.23 o
  25   3   5        670.38       -178.76       835.80 o
  27   3   5      35602.00      35928.36      1628.21 o
  29   3   5         34.45       2410.87      1254.88 o
  31   3   5      24852.76      25603.75      2231.16 o
  33   3   5        568.62      14340.24      4288.13 o
  35   3   5      17888.23      11467.79     10615.54 o
 -36   4   5       9480.48       9155.80      3889.35 o
 -34   4   5          0.80       -783.16      2236.41 o
 -32   4   5       2249.86       2397.62       849.93 o
 -30   4   5        702.17        412.98       638.81 o
 -28   4   5      16378.77      17783.91       817.78 o
 -26   4   5       3081.22       2526.32       465.25 o
 -24   4   5       7968.39       7597.21       549.53 o
 -22   4   5         18.58       -311.41       395.85 o
 -20   4   5      38847.20      38231.41       699.78 o
 -18   4   5        260.66         52.52       212.38 o
 -16   4   5      16546.68      15786.34       444.67 o
 -14   4   5       8371.23       8971.08       328.82 o
 -12   4   5      22664.23      21909.40       407.23 o
 -10   4   5       4500.39       4567.62       245.04 o
  -8   4   5      31626.14      31797.18       703.06 o
  -6   4   5       7826.99       7907.14       263.11 o
  -4   4   5      80916.12      79852.13       573.33 o
  -2   4   5        246.10        344.16       108.43 o
   0   4   5      44402.12      43065.78       566.97 o
   2   4   5       8342.90       7635.59       303.55 o
   4   4   5       7411.23       6328.00       303.93 o
   6   4   5       9818.84       9821.00       392.78 o
   8   4   5      27062.21      27170.54       599.63 o
  10   4   5      11361.13      10998.74       532.11 o
  12   4   5      34693.74      34693.76       805.56 o
  14   4   5       1004.61        464.21       394.18 o
  16   4   5      24497.33      24852.25       903.53 o
  18   4   5       2385.80       2424.53       496.75 o
  20   4   5      12110.78      11567.82       737.91 o
  22   4   5       3357.58       2929.43       803.33 o
  24   4   5       5995.73       5851.46      1114.50 o
  26   4   5       3063.26       2530.46       964.98 o
  28   4   5       4303.02       4709.42      1280.99 o
  30   4   5       4931.08      12283.42      2371.08 o
  32   4   5       2790.20       -984.07      2902.53 o
  34   4   5       1985.78      21254.21      9253.33 o
 -37   5   5       7394.00       -557.24      7488.44 o
 -35   5   5       8360.23      17786.16      4696.08 o
 -33   5   5      15155.50      15394.27      1926.30 o
 -31   5   5       7472.39       8131.39      1352.35 o
 -29   5   5       7132.45       7586.17       706.91 o
 -27   5   5       4088.66       4234.75       624.96 o
 -25   5   5      21196.26      20207.38      1119.21 o
 -23   5   5        642.24       -207.60       743.04 o
 -21   5   5       6323.99       5838.50       420.21 o
 -19   5   5      11645.70      11776.03       484.64 o
 -17   5   5      18111.34      18421.35       488.06 o
 -15   5   5       3652.41       3281.61       291.82 o
 -13   5   5      36004.54      35364.80       462.29 o
 -11   5   5      10015.29       9255.84       362.98 o
  -9   5   5      57426.18      54274.50       958.36 o
  -7   5   5      12621.65      12740.82       569.99 o
  -5   5   5      44769.34      43751.23       365.62 o
  -3   5   5       1022.27       1050.82       135.88 o
  -1   5   5      66995.68      67492.54       666.07 o
   1   5   5        141.22        -52.42       156.64 o
   3   5   5      41664.34      40182.29       619.31 o
   5   5   5       8031.69       8115.25       373.53 o
   7   5   5      15153.13      14247.69       486.31 o
   9   5   5      10028.40      10775.62       484.44 o
  11   5   5      24717.87      24079.24       683.07 o
  13   5   5       1841.28       1477.55       389.05 o
  15   5   5      61971.13      62544.86      1127.43 o
  17   5   5        798.06         85.78       466.86 o
  19   5   5      23545.49      23554.56       952.20 o
  21   5   5        804.51       1238.31       642.05 o
  23   5   5      17282.19      17080.44       986.31 o
  25   5   5         41.78        500.64      1839.09 o
  27   5   5      15094.87      13847.62      1423.06 o
  29   5   5        592.15      -1751.98      1751.98 o
  31   5   5      21573.95      22819.20      5624.44 o
  33   5   5       1918.92      -1238.85      3726.39 o
 -36   6   5      13666.79      12536.73      6835.09 o
 -34   6   5        592.47       6684.01      3069.11 o
 -32   6   5      15892.99      17373.89      1892.55 o
 -30   6   5       1938.63       2008.78       812.01 o
 -28   6   5      38010.63      37208.00      1380.91 o
 -26   6   5       2882.54       2088.92       512.48 o
 -24   6   5      15208.14      14671.62       711.09 o
 -22   6   5       1404.24       1731.47       352.53 o
 -20   6   5      36561.45      37964.21       771.42 o
 -18   6   5       4811.88       4982.94       470.96 o
 -16   6   5      56201.67      55914.82       617.62 o
 -14   6   5       8531.09       8868.14       256.79 o
 -12   6   5      86181.80      87179.17       760.93 o
 -10   6   5      26183.49      26557.28       500.59 o
  -8   6   5      29832.96      29512.48       508.57 o
  -6   6   5      12036.80      11340.91       259.44 o
  -4   6   5      83608.63      84507.89       759.94 o
  -2   6   5       2971.93       2730.11       206.04 o
   0   6   5      29040.51      28488.11       510.98 o
   2   6   5      11297.61      11597.96       378.60 o
   4   6   5      50837.31      52412.54       718.76 o
   6   6   5      26278.57      23544.09       584.67 o
   8   6   5      51378.18      52240.63       856.45 o
  10   6   5      27124.40      27485.78       804.59 o
  12   6   5      65831.26      66960.60      1099.80 o
  14   6   5       8424.53       8128.29       597.88 o
  16   6   5      32898.52      34211.96       983.23 o
  18   6   5      29847.99      28963.19      1045.26 o
  20   6   5      23684.43      23948.93      1040.48 o
  22   6   5      10776.14      12686.87      1024.49 o
  24   6   5      13130.51      12374.38      1327.51 o
  26   6   5      10048.17       8967.91      1557.31 o
  28   6   5       1034.56      -1643.20      1811.51 o
  30   6   5      15381.66      11083.06      2958.20 o
  32   6   5       3538.67      25388.99      8958.25 o
 -37   7   5         40.90      -4998.82      9309.04 o
 -35   7   5       4968.98       1468.11      9113.54 o
 -33   7   5         91.25        369.90      3923.91 o
 -31   7   5       3094.55       2871.13       910.56 o
 -29   7   5       6379.20       6164.48       753.58 o
 -27   7   5       3946.87       3542.96      1024.51 o
 -25   7   5      14062.88      14422.71       753.96 o
 -23   7   5        230.40        -88.05       382.42 o
 -21   7   5        215.79         28.86       590.08 o
 -19   7   5       1203.48       1332.53       309.53 o
 -17   7   5       6767.69       6563.90       380.71 o
 -15   7   5      10139.21      10426.61       327.13 o
 -13   7   5      11802.08      12058.29       371.16 o
 -11   7   5      13279.03      13320.78       296.82 o
  -9   7   5       3472.70       3207.38       244.60 o
  -7   7   5       5791.23       5606.68       230.44 o
  -5   7   5      15102.24      15044.06       330.87 o
  -3   7   5        880.93        928.38       175.48 o
  -1   7   5      23726.64      23384.28       498.70 o
   1   7   5       1354.14       1788.28       227.17 o
   3   7   5      11309.63      11998.84       430.84 o
   5   7   5          8.65        145.10       353.67 o
   7   7   5      10226.20       9750.14       544.38 o
   9   7   5        917.34        872.73       328.32 o
  11   7   5       5124.41       5455.56       479.68 o
  13   7   5       7601.52       6816.91       535.39 o
  15   7   5      34670.37      33765.55       973.22 o
  17   7   5        667.76        324.72       537.19 o
  19   7   5      13972.92      14347.65       864.58 o
  21   7   5        507.05        909.59      1498.91 o
  23   7   5       4094.58       5491.37       986.60 o
  25   7   5        381.49       2314.35      1051.97 o
  27   7   5       1640.96      -1622.02      1622.02 o
  29   7   5        468.76       -582.53      2504.67 o
  31   7   5       5173.91       7321.96     11843.54 o
 -36   8   5      16640.62      28666.83      9308.61 o
 -34   8   5         70.06      -3913.21      3913.21 o
 -32   8   5      24432.36      25093.16      3879.04 o
 -30   8   5         15.24       -188.94       800.40 o
 -28   8   5      29109.19      27860.91      1109.86 o
 -26   8   5         20.56       -728.77      1276.80 o
 -24   8   5      20652.10      19460.46       724.25 o
 -22   8   5      25266.22      23479.00       709.10 o
 -20   8   5      39950.70      40305.78       775.72 o
 -18   8   5      19089.30      18409.35       513.65 o
 -16   8   5      44382.62      43652.50       646.63 o
 -14   8   5       7557.76       7337.94       384.77 o
 -12   8   5      50498.69      50919.03       592.08 o
 -10   8   5        988.84        788.55       197.37 o
  -8   8   5      30239.70      29679.56       485.71 o
  -6   8   5        335.50        444.94       169.08 o
  -4   8   5      76822.27      76663.69       995.00 o
  -2   8   5      28630.69      28777.10       576.30 o
   0   8   5      34348.76      33540.42       607.87 o
   2   8   5      35247.41      34029.41       730.55 o
   4   8   5      93152.00      92863.49      1072.01 o
   6   8   5       5777.19       5603.15       384.97 o
   8   8   5      61761.60      60435.25       951.05 o
  10   8   5        131.35          3.67       437.52 o
  12   8   5      81215.70      79167.40      1203.16 o
  14   8   5       9878.99      10778.60       683.97 o
  16   8   5      27251.77      26061.99      1003.90 o
  18   8   5      17495.81      19363.85       966.12 o
  20   8   5      21242.93      21739.46      1075.72 o
  22   8   5       7998.09       9780.40      1213.94 o
  24   8   5      20970.96      21009.46      1448.63 o
  26   8   5      10303.27      13774.29      1516.10 o
  28   8   5      13568.46       9410.50     10526.37 o
  30   8   5      21751.01      21473.26      3563.64 o
  32   8   5      14010.70       4323.25      4651.41 o
 -35   9   5        190.94       8225.67      8874.12 o
 -33   9   5        256.31        120.36      8502.96 o
 -31   9   5        155.14      -2241.21      2241.21 o
 -29   9   5       6355.39       4822.18       941.20 o
 -27   9   5       7445.13       6821.18       767.60 o
 -25   9   5        860.84       1244.56       519.35 o
 -23   9   5       2207.74       1442.01       660.43 o
 -21   9   5        184.34       -237.45       371.18 o
 -19   9   5       4949.91       4790.94       499.44 o
 -17   9   5        553.14       -144.98       524.21 o
 -15   9   5          7.92         37.28       262.91 o
 -13   9   5       3097.85       3528.98       294.16 o
 -11   9   5        564.11        631.24       233.64 o
  -9   9   5        522.55        357.09       301.90 o
  -7   9   5       1004.11        579.17       256.93 o
  -5   9   5      15846.32      15550.20       537.79 o
  -3   9   5        211.15         33.03       232.46 o
  -1   9   5       3815.62       4357.76       332.23 o
   1   9   5        468.95        134.68       270.14 o
   3   9   5        323.71          8.85       276.95 o
   5   9   5       4465.97       4515.27       418.56 o
   7   9   5       1261.51       1228.73       355.50 o
   9   9   5         31.43       -373.26       373.26 o
  11   9   5        292.00       -397.54       397.54 o
  13   9   5       1422.52        739.53       474.83 o
  15   9   5      16161.75      17041.08      1115.87 o
  17   9   5        596.33        685.14       690.92 o
  19   9   5       4100.65       2860.38      1085.97 o
  21   9   5       2002.32        -73.57      1028.94 o
  23   9   5        372.04      -1210.99      1210.99 o
  25   9   5       1447.29       -651.33      2163.70 o
  27   9   5         55.89       1550.70      2479.50 o
  29   9   5        765.62       1133.00      3270.59 o
  31   9   5        274.91      -4345.35      4345.35 o
 -36  10   5      15240.46      14277.88     10268.81 o
 -34  10   5       1254.86      -3579.09      8249.44 o
 -32  10   5      23686.98      15005.21      7350.94 o
 -30  10   5        477.24       5120.38      2315.93 o
 -28  10   5      43710.04      45359.32      1918.09 o
 -26  10   5         11.58       -209.50       645.69 o
 -24  10   5      27162.43      26302.87       874.99 o
 -22  10   5       1871.80       1744.47       518.27 o
 -20  10   5      52163.91      51014.99      1081.76 o
 -18  10   5       2091.76       2444.87       421.79 o
 -16  10   5      67247.61      67821.66      1696.24 o
 -14  10   5       8140.05       8665.02       479.53 o
 -12  10   5     101872.97     103843.34      1033.66 o
 -10  10   5       9494.46       8857.22       439.21 o
  -8  10   5      69547.95      69107.22       859.92 o
  -6  10   5      22440.08      21987.14       528.49 o
  -4  10   5     104733.45     104044.30      1032.44 o
  -2  10   5      20113.80      19469.23       920.56 o
   0  10   5     108189.50     107453.27      1165.40 o
   2  10   5       9974.83       9663.37       499.90 o
   4  10   5      92283.48      92947.51      1160.28 o
   6  10   5      11997.47      12099.60       586.18 o
   8  10   5      40189.52      40351.86      1214.79 o
  10  10   5      18819.75      20341.61       779.86 o
  12  10   5      32672.81      30545.11      1022.57 o
  14  10   5      30119.40      30089.65      1050.73 o
  16  10   5      22468.44      23043.47       998.44 o
  18  10   5      10700.69      10295.81       865.24 o
  20  10   5      17327.29      18027.29      1431.34 o
  22  10   5       1522.98       3830.19      1362.91 o
  24  10   5      16038.72      16153.85      2055.53 o
  26  10   5       9589.87      10049.50      2979.10 o
  28  10   5      12814.43      17689.88      3208.46 o
  30  10   5      12331.38      13492.34      4940.01 o
 -33  11   5        515.36      10333.70      7755.51 o
 -31  11   5          2.35       7115.55      6757.62 o
 -29  11   5        102.53      -2314.20      2314.20 o
 -27  11   5          2.41      -3000.44      3000.44 o
 -25  11   5       8311.24       5673.99      1307.46 o
 -23  11   5       1618.67        808.81      1002.21 o
 -21  11   5       4065.91       4243.90       577.79 o
 -19  11   5        102.17       -143.10       935.62 o
 -17  11   5       1403.22       1671.56       599.79 o
 -15  11   5        116.15        952.68       386.58 o
 -13  11   5        441.24        640.61       353.74 o
 -11  11   5        845.99        722.23       324.93 o
  -9  11   5       1448.17       1502.09       349.79 o
  -7  11   5       5515.94       4925.58       395.75 o
  -5  11   5        114.08         17.54       405.99 o
  -3  11   5       2666.06       2278.77       333.07 o
  -1  11   5        787.75       1232.86       465.48 o
   1  11   5       7659.05       7388.41       468.57 o
   3  11   5        947.24        692.47       379.22 o
   5  11   5        748.46        550.80       408.21 o
   7  11   5        345.32       -349.28       425.97 o
   9  11   5          1.55        668.33       612.81 o
  11  11   5       9001.48       9102.73       658.73 o
  13  11   5       2190.42       1501.36       658.70 o
  15  11   5       1106.40        525.65       677.86 o
  17  11   5       1482.69        197.72       942.60 o
  19  11   5        265.97        962.44      1548.80 o
  21  11   5        190.51       1041.15      1190.92 o
  23  11   5       1237.85       6066.07      1936.25 o
  25  11   5        753.86       3548.43      2326.74 o
  27  11   5        981.94       2314.06      3304.98 o
 -32  12   5      12254.45        716.77      8973.15 o
 -30  12   5       1882.64      -6808.08      6808.08 o
 -28  12   5      23856.59      19538.81      4024.39 o
 -26  12   5       1188.44      -1800.48      1800.48 o
 -24  12   5      28448.44      28082.13      1345.28 o
 -22  12   5        298.13        797.39      1123.56 o
 -20  12   5      49292.56      50288.23      1138.81 o
 -18  12   5       4561.47       5502.44       570.78 o
 -16  12   5      56178.53      55309.07      1051.78 o
 -14  12   5       6714.42       6242.43       518.72 o
 -12  12   5      40388.21      40469.74      1137.93 o
 -10  12   5       2666.56       2763.40       415.09 o
  -8  12   5      30393.60      29793.75       795.98 o
  -6  12   5       9151.91      10206.86       564.74 o
  -4  12   5      43295.79      44084.36       830.70 o
  -2  12   5       5134.33       5651.88       498.09 o
   0  12   5      37502.41      36951.25       916.30 o
   2  12   5       9765.81       9582.00       687.47 o
   4  12   5      28653.01      28173.48      1432.66 o
   6  12   5      18411.90      18494.54       812.13 o
   8  12   5      32063.45      31817.92      1019.66 o
  10  12   5      14228.60      14079.19       797.19 o
  12  12   5      24602.17      23597.75      1007.34 o
  14  12   5      16567.57      16720.26      1045.34 o
  16  12   5      13802.06      12704.58      1318.64 o
  18  12   5      13311.06      14772.94      1995.05 o
  20  12   5      16874.84      16425.15      1573.92 o
  22  12   5       3769.14       1144.53      2096.50 o
  24  12   5       9342.13       9922.53      3298.27 o
  26  12   5       4839.64       4160.28      3419.31 o
 -29  13   5         68.85       2816.08      7312.77 o
 -27  13   5        678.26       -769.43      2850.72 o
 -25  13   5       4653.58       6981.96      2053.99 o
 -23  13   5       3577.81       6510.95      1912.50 o
 -21  13   5      16107.44      16876.04      1408.16 o
 -19  13   5        365.42        124.92      1015.98 o
 -17  13   5       7821.79       7161.87       722.28 o
 -15  13   5       3798.46       3952.93       755.91 o
 -13  13   5       5679.15       5410.48       858.88 o
 -11  13   5        540.32        824.91       557.54 o
  -9  13   5       6857.11       7555.40       573.79 o
  -7  13   5      13088.85      11950.08       655.99 o
  -5  13   5       9976.13      10189.00       805.05 o
  -3  13   5       2617.15       2979.49       462.44 o
  -1  13   5       3794.85       4308.26       541.26 o
   1  13   5        209.56        778.13       663.21 o
   3  13   5       4141.14       3902.19       564.20 o
   5  13   5       1862.85       2289.11       609.32 o
   7  13   5       9102.23       8521.75       702.00 o
   9  13   5        310.97         63.86       805.47 o
  11  13   5      20270.60      18179.26      1336.88 o
  13  13   5        867.41        912.18      1044.85 o
  15  13   5       6629.25       5612.98      1249.85 o
  17  13   5        204.13       -937.16      2743.79 o
  19  13   5         94.15       -295.09      1841.89 o
  21  13   5        864.45        811.52      3863.05 o
  23  13   5       5038.19       3043.95      4323.73 o
  25  13   5        577.22      17793.90      7534.95 o
 -26  14   5        143.69       9157.17      3066.06 o
 -24  14   5      17596.08      21367.25      3505.39 o
 -22  14   5        100.66       1151.09      1724.55 o
 -20  14   5      20475.24      18104.38      2080.31 o
 -18  14   5       4777.25       4192.59      1292.33 o
 -16  14   5      27872.43      27709.29      1274.65 o
 -14  14   5       2990.58       1961.55       632.66 o
 -12  14   5      15724.91      16185.03       862.74 o
 -10  14   5       3801.61       5165.92       612.39 o
  -8  14   5      16028.32      15629.94       788.73 o
  -6  14   5         75.43       1134.77       561.63 o
  -4  14   5      25668.29      23928.37      1585.49 o
  -2  14   5         64.97        595.17       739.84 o
   0  14   5      19992.13      19283.14       867.04 o
   2  14   5       6996.19       7527.76       716.02 o
   4  14   5      20001.98      20402.32       910.44 o
   6  14   5      13938.67      14881.26       996.64 o
   8  14   5      13729.23      13695.25      1169.01 o
  10  14   5       5227.34       3970.12      1630.96 o
  12  14   5      11298.50      11595.91      1491.67 o
  14  14   5       6109.60       4012.72      1307.02 o
  16  14   5       7915.22       8563.54      2534.41 o
  18  14   5       8123.82       8098.74      2809.97 o
  20  14   5      14423.70       4109.28      2747.71 o
  22  14   5      10645.25      -1753.53     12985.81 o
  24  14   5       7917.67       -808.18      7761.37 o
 -25  15   5       3928.54      11408.59      3933.07 o
 -23  15   5        385.48      -2880.76      2880.76 o
 -21  15   5       6912.87       5826.89      2727.11 o
 -19  15   5       4216.09       3024.39      2127.93 o
 -17  15   5      10061.78       9009.16      1983.42 o
 -15  15   5       5429.30       3368.44      1244.22 o
 -13  15   5      17426.92      19043.58      1232.49 o
 -11  15   5        863.23       -844.98       844.98 o
  -9  15   5      14467.93      13666.60      1134.61 o
  -7  15   5       2976.12       4018.33      1067.68 o
  -5  15   5       8342.91       9096.43       942.72 o
  -3  15   5       1418.36       1398.21      1053.63 o
  -1  15   5      36047.21      35196.71      1244.82 o
   1  15   5       2288.20       1511.04       840.61 o
   3  15   5      23947.10      22769.75      1253.81 o
   5  15   5       2739.13       4112.32      1739.92 o
   7  15   5      12298.08      11003.20      1250.64 o
   9  15   5        523.77       2335.61      1162.85 o
  11  15   5       2110.72      -2037.51      2037.51 o
  13  15   5       1389.54        265.86      1504.45 o
  15  15   5      12936.84       8892.89      2560.70 o
  17  15   5         25.51       -974.13      3724.07 o
  19  15   5       7185.19      -1058.22      4903.90 o
  21  15   5          4.99      -3927.02      7787.00 o
 -22  16   5        574.51      -4801.73      4801.73 o
 -20  16   5      15174.90      14797.46      3310.41 o
 -18  16   5       2366.82      -3533.66      4838.40 o
 -16  16   5       7891.13       5781.70      3007.50 o
 -14  16   5         39.55       -259.19      2264.18 o
 -12  16   5       8937.44      10572.35      2337.64 o
 -10  16   5       3028.02       3920.95      4788.65 o
  -8  16   5       4751.35       6288.84      1952.50 o
  -6  16   5        359.18       -447.50      1412.04 o
  -4  16   5      10878.70      10976.87      1269.79 o
  -2  16   5       2116.06       -937.39      1155.03 o
   0  16   5       9491.54       8813.89      1158.22 o
   2  16   5        929.13       2702.19      1785.61 o
   4  16   5      10616.43      10182.25      1481.48 o
   6  16   5        872.27       1628.44      1946.77 o
   8  16   5       9719.31      13690.18      1888.49 o
  10  16   5       3418.43       4412.19      1847.55 o
  12  16   5       4256.19       2119.94      2237.17 o
  14  16   5       3950.16       -168.08      3172.29 o
  16  16   5       7256.68      -5078.09      7877.46 o
 -21  17   5       8917.20       -410.96      5768.47 o
 -19  17   5      10814.68      11469.21      4322.92 o
 -17  17   5      22657.42      20382.23      4156.39 o
 -15  17   5       9518.58       6995.59      2874.31 o
 -13  17   5      32491.55      31938.81      3079.05 o
 -11  17   5       5368.10       9531.79      5668.38 o
  -9  17   5      23893.78      25435.52      3050.50 o
  -7  17   5       2016.61       3186.34      2377.58 o
  -5  17   5      20321.88      22492.38      2775.34 o
  -3  17   5       3082.14        664.59      2286.97 o
  -1  17   5      38374.45      42668.68      3826.71 o
   1  17   5       5435.55       6152.98      1535.05 o
   3  17   5      24558.15      24420.35      1888.33 o
   5  17   5       1292.09        528.36      2015.67 o
   7  17   5      21904.50      23612.94      3162.85 o
   9  17   5       2527.83       6575.55      2413.67 o
  11  17   5      23550.91      21691.55      7618.23 o
  13  17   5       1344.31       2546.14      8378.55 o
 -18  18   5         75.25      -1161.29      5626.81 o
 -16  18   5         33.01      -5388.01      5388.01 o
 -14  18   5          7.60      -6840.91      7751.79 o
 -12  18   5       1122.80      11910.77      6947.43 o
 -10  18   5       1638.25       -359.03      7070.15 o
  -8  18   5         58.42      -5903.66      6610.88 o
  -6  18   5          4.53        433.34      6933.77 o
  -4  18   5       2652.17       8464.56      6884.69 o
  -2  18   5        220.35       6284.81      6778.44 o
   0  18   5       4110.41      -3165.57      6794.91 o
   2  18   5         14.03       1752.73      7046.10 o
   4  18   5        369.97      -2459.04      3895.64 o
   6  18   5        407.81      13869.99      8241.10 o
   8  18   5        111.49      12471.66      8012.63 o
  10  18   5         40.06      -9100.94      9100.94 o
 -11  19   5       1149.47       -261.86      8821.88 o
  -9  19   5      26457.57      21361.64      9477.81 o
  -7  19   5       2997.25       6716.97      8669.05 o
  -5  19   5      19212.46      27809.38      9499.04 o
  -3  19   5       7955.29       8771.19      8488.97 o
  -1  19   5      13839.90      10264.83      9318.49 o
   1  19   5       7536.29       1344.26      9169.47 o
   3  19   5      20856.24       5583.10      9340.32 o
   5  19   5        966.59       9168.00     11238.63 o
  -4  20   5        178.30       7620.19     11711.42 o
 -38   0   6       9071.52       1170.11      4793.92 o
 -36   0   6      25038.40      22681.93      5413.81 o
 -34   0   6       6806.81       9993.16      1748.85 o
 -32   0   6      52391.65      59389.68      2139.28 o
 -30   0   6       2880.03       2813.00       953.71 o
 -28   0   6      19312.83      22273.03      1285.02 o
 -26   0   6       1339.51       2580.17       633.47 o
 -24   0   6      15198.51      16116.71       919.96 o
 -22   0   6       2700.24       3151.87       577.79 o
 -20   0   6      79944.84      80244.12      1230.42 o
 -18   0   6       4695.85       5053.12       402.61 o
 -16   0   6     120385.37     120578.41      1495.37 o
 -14   0   6      41607.93      42616.62       938.68 o
 -12   0   6      66620.67      66923.27      1078.52 o
 -10   0   6      26303.27      27148.99       993.76 o
  -8   0   6       1360.98        701.59       261.69 o
  -6   0   6      72056.70      74099.55       768.32 o
  -4   0   6      59867.47      54996.22       883.49 o
  -2   0   6       2577.23       2693.67       313.04 o
   0   0   6     163598.53     161426.84      1482.74 o
   2   0   6       6696.68       6152.70       388.22 o
   4   0   6     111609.07     111919.30      1474.97 o
   6   0   6       7097.59       8939.36       531.55 o
   8   0   6      54908.57      52712.80      1105.08 o
  10   0   6       6535.48       7594.00       603.54 o
  12   0   6     139966.73     144366.45      2212.22 o
  14   0   6         28.30       -284.16       638.96 o
  16   0   6     160176.81     161160.41      3565.53 o
  18   0   6      10818.34       9847.06       950.23 o
  20   0   6      47023.16      47529.71      1795.74 o
  22   0   6       4728.69       6668.68      1087.68 o
  24   0   6      35194.41      35938.15      2066.33 o
  26   0   6      17369.76      17189.20      1914.13 o
  28   0   6      35359.46      38205.70      3394.50 o
  30   0   6       5395.63       6081.97      2261.64 o
  32   0   6      10040.77      12122.55      7700.92 o
 -37   1   6          1.31      -3313.98      3879.01 o
 -35   1   6         64.03       1434.70      2224.53 o
 -33   1   6         23.85       -193.85       982.32 o
 -31   1   6        631.18        491.08       727.96 o
 -29   1   6        132.46       -593.72       593.72 o
 -27   1   6       1801.24       1765.94       746.42 o
 -25   1   6        401.06        158.78       394.34 o
 -23   1   6        114.05        579.02       344.45 o
 -21   1   6        265.69        652.16       260.77 o
 -19   1   6       2137.96       2083.29       295.13 o
 -17   1   6        514.45       1003.25       222.12 o
 -15   1   6       5626.78       5461.02       251.64 o
 -13   1   6       7842.50       6982.32       267.35 o
 -11   1   6      10106.78       9365.94       280.70 o
  -9   1   6         70.29        194.63       120.89 o
  -7   1   6       1813.64       1771.57       125.27 o
  -5   1   6       2642.20       2240.04       155.57 o
  -3   1   6         59.16        122.99       100.23 o
  -1   1   6      54967.93      55333.36       563.94 o
   1   1   6       4545.56       4841.04       240.78 o
   3   1   6       9758.47       9462.18       329.37 o
   5   1   6         36.44       -184.21       184.21 o
   7   1   6        453.15        638.07       210.37 o
   9   1   6       1667.69       1798.76       319.08 o
  11   1   6        345.54       -141.94       261.12 o
  13   1   6       4244.87       4482.83       424.09 o
  15   1   6        439.29        166.35       412.28 o
  17   1   6        140.22        379.88       476.04 o
  19   1   6       9170.50       8535.38       667.50 o
  21   1   6        936.87        400.99       632.95 o
  23   1   6       1746.35       2537.07       767.46 o
  25   1   6       1161.21       1944.22       922.76 o
  27   1   6        461.25       1418.91      1364.20 o
  29   1   6       2725.97       5614.35      1650.37 o
  31   1   6        125.24       1270.92      2253.94 o
  33   1   6       3349.80      11989.92      6375.18 o
 -36   2   6      18850.20      19551.79      3669.79 o
 -34   2   6       3781.81       4577.24      1264.32 o
 -32   2   6      42604.56      41471.92      1960.31 o
 -30   2   6      17573.53      16206.46       823.46 o
 -28   2   6      36465.57      36240.11      1107.97 o
 -26   2   6      19480.41      20522.27       832.47 o
 -24   2   6      65760.34      64159.50      1076.17 o
 -22   2   6       9469.31       8641.38       488.82 o
 -20   2   6      67712.98      69726.59       915.19 o
 -18   2   6        301.69        345.71       220.99 o
 -16   2   6      40510.84      39654.14       610.11 o
 -14   2   6       9189.87       9646.25       319.68 o
 -12   2   6      70771.14      69875.34       725.56 o
 -10   2   6      10190.78      10803.12       347.00 o
  -8   2   6     166590.62     167722.52      1012.79 o
  -6   2   6       6537.67       6393.37       167.17 o
  -4   2   6     173854.27     174535.86      1025.08 o
  -2   2   6          6.09       -130.13       130.13 o
   0   2   6     222093.27     227107.38      1511.82 o
   2   2   6       6864.05       6980.02       291.55 o
   4   2   6      59800.74      57370.67       720.40 o
   6   2   6       4532.22       4845.24       307.95 o
   8   2   6      25494.78      22102.30       565.13 o
  10   2   6      22849.51      23214.05       623.22 o
  12   2   6      41922.30      41692.93       882.88 o
  14   2   6       1517.43       1638.84       408.54 o
  16   2   6      63311.27      62690.05      1368.39 o
  18   2   6        247.83        277.31       475.11 o
  20   2   6      48560.70      48703.54      1789.40 o
  22   2   6       3696.93       3929.36       730.26 o
  24   2   6      33844.77      33989.03      1395.14 o
  26   2   6       6725.59       6724.24      1286.96 o
  28   2   6      21589.14      23278.31      1555.89 o
  30   2   6       1174.78       2969.94      2566.12 o
  32   2   6      11104.17      13166.35      8611.29 o
 -37   3   6       3071.42       9992.01      4799.52 o
 -35   3   6       4211.06       7480.67      2808.87 o
 -33   3   6       3639.12       3420.53       864.42 o
 -31   3   6       6533.99       6734.86      1256.58 o
 -29   3   6       2151.58       2283.05       637.06 o
 -27   3   6      13939.60      14749.56       895.28 o
 -25   3   6        267.14        629.87       487.90 o
 -23   3   6       6881.13       6625.68       448.30 o
 -21   3   6       5132.79       5730.81       447.00 o
 -19   3   6       7143.72       6926.21       359.49 o
 -17   3   6       2445.49       2417.96       220.12 o
 -15   3   6      11412.82      10803.00       344.15 o
 -13   3   6      23534.22      23132.03       660.73 o
 -11   3   6      12391.79      12121.76       371.98 o
  -9   3   6       8256.05       7679.45       464.78 o
  -7   3   6      28436.62      27219.09       842.52 o
  -5   3   6       2040.37       1830.39       165.51 o
  -3   3   6      13479.54      12632.10       263.35 o
  -1   3   6        697.72        571.92       145.69 o
   1   3   6      37695.57      37634.52       536.09 o
   3   3   6      13301.92      12981.00       387.45 o
   5   3   6       8129.92       7637.02       354.84 o
   7   3   6      23143.42      23681.04       666.55 o
   9   3   6       1144.14       1595.94       278.62 o
  11   3   6       5944.73       6611.70       451.21 o
  13   3   6       4438.93       4329.27       537.60 o
  15   3   6       8364.09       8577.37       680.39 o
  17   3   6      10478.42      10634.42       662.86 o
  19   3   6      29217.44      26831.10      1019.27 o
  21   3   6       9572.84      10910.75      1144.86 o
  23   3   6       9576.44      10533.18       948.89 o
  25   3   6       6902.64       6401.59      1188.27 o
  27   3   6       3883.81       2757.35      1191.48 o
  29   3   6        782.36      -1523.52      2627.40 o
  31   3   6       2972.82       5884.28      2696.61 o
  33   3   6       2653.42      20094.99      9308.17 o
 -36   4   6       8873.08      12037.29      3916.04 o
 -34   4   6       7604.07      10764.37      2817.69 o
 -32   4   6      21760.22      20588.64      1140.09 o
 -30   4   6       7171.85       8216.54      1011.92 o
 -28   4   6      15557.14      14890.04       758.27 o
 -26   4   6       5133.23       4700.56       577.55 o
 -24   4   6      37978.13      37748.05       831.71 o
 -22   4   6       1394.82       1173.06       306.90 o
 -20   4   6      34159.35      33894.86       726.45 o
 -18   4   6       5658.16       5722.61       315.29 o
 -16   4   6      48316.61      48798.60       559.86 o
 -14   4   6         19.91         77.78       164.27 o
 -12   4   6      64806.99      65363.44       763.45 o
 -10   4   6      34052.16      34572.93       883.48 o
  -8   4   6     125174.52     125572.86      1532.65 o
  -6   4   6      11473.81      10640.49       449.25 o
  -4   4   6      81098.48      79251.86       512.96 o
  -2   4   6       8247.11       8310.07       293.55 o
   0   4   6      90459.11      90271.57       868.07 o
   2   4   6       1775.59       1698.07       199.45 o
   4   4   6      29601.42      29150.42       563.04 o
   6   4   6        337.77        232.06       219.06 o
   8   4   6      24370.82      24093.44       610.74 o
  10   4   6        115.39        279.09       293.73 o
  12   4   6      53281.14      54591.10       983.65 o
  14   4   6        457.66         99.12       371.61 o
  16   4   6      23305.12      23598.79       864.80 o
  18   4   6       1062.31       1273.41       568.62 o
  20   4   6      49663.07      48999.15      1295.35 o
  22   4   6        634.68        212.64       742.18 o
  24   4   6      32887.54      34140.94      1644.24 o
  26   4   6       1638.14       2899.61      1095.45 o
  28   4   6      20993.34      21821.04      1742.65 o
  30   4   6        404.14       8075.85      4343.83 o
  32   4   6      13309.79      16783.80      4526.12 o
 -35   5   6      11654.03      11421.53      4306.33 o
 -33   5   6       4367.31       3910.13      1814.50 o
 -31   5   6      13637.80      12686.22       948.21 o
 -29   5   6       6898.62       7022.39       676.78 o
 -27   5   6      26061.29      25474.93       923.31 o
 -25   5   6        759.35        261.63       607.19 o
 -23   5   6      54040.73      53401.01      1048.85 o
 -21   5   6      16077.21      16395.38       565.96 o
 -19   5   6      54649.42      55004.41       721.26 o
 -17   5   6      16193.75      16207.28       311.54 o
 -15   5   6      39117.63      38091.92       571.23 o
 -13   5   6       1784.30       1870.02       205.28 o
 -11   5   6       5360.25       5074.95       460.53 o
  -9   5   6       1369.24       1389.86       341.80 o
  -7   5   6      56744.54      56700.77      1114.79 o
  -5   5   6      21215.11      21392.77       364.62 o
  -3   5   6      53652.63      52658.17       593.95 o
  -1   5   6       3885.25       3062.26       211.11 o
   1   5   6        789.76        493.99       177.81 o
   3   5   6      23789.76      23776.62       525.48 o
   5   5   6      33617.57      34555.00       645.04 o
   7   5   6      34019.45      36080.01       714.47 o
   9   5   6      29395.80      31453.42       866.09 o
  11   5   6      38757.77      39891.00       881.44 o
  13   5   6      10831.83      10947.95       888.74 o
  15   5   6      44184.48      42348.77      1034.72 o
  17   5   6      18853.15      18562.82       854.25 o
  19   5   6      10473.66      10980.51       886.82 o
  21   5   6       8397.42       8959.97       840.12 o
  23   5   6       4063.58       4338.27       877.17 o
  25   5   6       8021.18       9374.95      1150.71 o
  27   5   6       9696.79      11880.07      3423.64 o
  29   5   6       1534.63      -1534.69      2803.14 o
  31   5   6      15411.87      29670.79      8815.73 o
  33   5   6       5236.76      13358.57      9871.15 o
 -36   6   6       3572.59      -6778.96      7281.30 o
 -34   6   6       1775.13       5531.08      3088.95 o
 -32   6   6      10362.22      10546.64      1143.35 o
 -30   6   6       3646.00       3553.25       807.45 o
 -28   6   6      19452.40      19703.82       928.92 o
 -26   6   6       9904.25       9163.82       619.88 o
 -24   6   6      29055.65      29396.64       830.58 o
 -22   6   6        140.69        208.01       395.00 o
 -20   6   6       5648.43       5882.52       346.35 o
 -18   6   6        504.02        831.44       173.34 o
 -16   6   6      28296.66      27604.56       525.84 o
 -14   6   6        389.99        537.83       366.35 o
 -12   6   6      30531.04      29671.96       686.80 o
 -10   6   6       5000.15       4894.10       344.21 o
  -8   6   6      49683.02      48876.01      1018.02 o
  -6   6   6       2964.89       3324.94       212.92 o
  -4   6   6      42713.46      43117.56       539.93 o
  -2   6   6      12181.43      12022.05       475.29 o
   0   6   6      19424.12      17670.61       541.04 o
   2   6   6         25.28        -25.67       199.03 o
   4   6   6      59220.59      61051.42       845.64 o
   6   6   6       3817.84       3210.72       333.25 o
   8   6   6      16765.65      17036.55       710.04 o
  10   6   6        421.70        547.56       331.59 o
  12   6   6      41502.12      41590.64       949.23 o
  14   6   6       3905.84       4376.18       516.84 o
  16   6   6      10694.06      11446.39       710.55 o
  18   6   6          2.72         41.13      1197.62 o
  20   6   6      15321.07      16015.60       969.67 o
  22   6   6       2595.48       3266.54       865.37 o
  24   6   6      15955.80      15082.32      1223.77 o
  26   6   6         10.62      -1700.25      1700.25 o
  28   6   6      27828.78      28519.27      3234.31 o
  30   6   6         19.70      -4745.19      4745.19 o
  32   6   6       5731.28      11104.77      3844.73 o
 -35   7   6      19739.81      24678.21      7382.25 o
 -33   7   6       3291.29       5187.03      3070.29 o
 -31   7   6      30071.19      30987.93      1341.17 o
 -29   7   6       3624.27       2163.67      1313.69 o
 -27   7   6      43592.30      43040.40      1157.68 o
 -25   7   6       1395.65       1969.63       514.15 o
 -23   7   6      15176.65      15727.75       567.34 o
 -21   7   6      10850.81      11128.78       463.65 o
 -19   7   6      28817.89      28600.04       693.83 o
 -17   7   6      18823.89      18837.50       670.59 o
 -15   7   6      62225.62      62606.20       830.97 o
 -13   7   6       8445.22       7282.83       432.15 o
 -11   7   6      52047.08      50990.78      1745.44 o
  -9   7   6      31326.61      31658.46       550.80 o
  -7   7   6       5295.60       4671.44       299.56 o
  -5   7   6      19384.64      19344.62       601.81 o
  -3   7   6      22866.97      21905.15       464.52 o
  -1   7   6       4215.28       3404.42       249.30 o
   1   7   6      27744.46      27578.22       562.38 o
   3   7   6      19395.46      19600.26       533.58 o
   5   7   6      39373.27      40162.48       802.27 o
   7   7   6      41490.43      40563.16       952.98 o
   9   7   6      15286.28      15138.54       643.86 o
  11   7   6      57425.72      55593.76      1050.41 o
  13   7   6      10429.28       9736.11       634.21 o
  15   7   6      48744.07      46678.01      1165.87 o
  17   7   6      26940.50      27815.65      1145.63 o
  19   7   6      25586.09      27504.14      1323.98 o
  21   7   6      10599.48      12416.92       989.05 o
  23   7   6      15862.22      16847.65      1198.88 o
  25   7   6      18860.71      20668.75      2758.38 o
  27   7   6      15916.14      15419.29      4560.89 o
  29   7   6       4861.51      -2072.62      2845.74 o
  31   7   6      12657.29      10681.71     11007.83 o
 -36   8   6       2559.59      -1837.84      8555.02 o
 -34   8   6        418.20      -3945.52      3945.52 o
 -32   8   6        228.73       1912.53      5372.32 o
 -30   8   6        219.91       -961.67       961.67 o
 -28   8   6       4354.86       3907.28       767.03 o
 -26   8   6        236.04        143.51       642.69 o
 -24   8   6      15042.88      15451.77       570.28 o
 -22   8   6        712.51        184.84       291.25 o
 -20   8   6      14641.62      14413.52       422.47 o
 -18   8   6          7.08       -240.53       341.46 o
 -16   8   6      12899.95      12924.58       598.18 o
 -14   8   6        729.52        712.77       326.64 o
 -12   8   6        163.16       -235.24       409.77 o
 -10   8   6       3697.45       3876.78       331.22 o
  -8   8   6        573.36        784.44       158.79 o
  -6   8   6       2356.34       2293.62       247.18 o
  -4   8   6       6864.16       7156.63       341.84 o
  -2   8   6       5458.48       5517.76       317.52 o
   0   8   6       1897.78       1761.26       298.20 o
   2   8   6        193.15        363.06       254.59 o
   4   8   6      12206.63      12309.42       525.74 o
   6   8   6       1381.69       1666.55       330.78 o
   8   8   6      19076.27      19956.20       930.56 o
  10   8   6        643.36        724.94       456.94 o
  12   8   6      19686.38      20134.05       826.17 o
  14   8   6       1001.33        558.00       550.74 o
  16   8   6      11241.94      10179.25      1140.82 o
  18   8   6        434.75       -471.11       691.41 o
  20   8   6       1276.38       1753.32       824.81 o
  22   8   6        100.79      -1490.72      1490.72 o
  24   8   6       1836.99       2139.07      2049.39 o
  26   8   6        142.31       2709.99      1747.21 o
  28   8   6       2596.16       4061.17      6376.29 o
  30   8   6       2404.59      -1825.21     10955.49 o
 -35   9   6      25400.24      10810.56      8708.47 o
 -33   9   6       3066.19      -6548.41      6548.41 o
 -31   9   6      33694.17      29850.92      2625.91 o
 -29   9   6       2122.92       2414.20       798.49 o
 -27   9   6      47952.79      46764.86      1232.63 o
 -25   9   6       2270.34       1778.45       555.32 o
 -23   9   6      25262.21      25602.37       777.14 o
 -21   9   6       9862.90       9775.11       572.41 o
 -19   9   6      48113.31      47341.83       889.95 o
 -17   9   6       7196.72       7652.70       754.73 o
 -15   9   6      42912.07      42036.98       904.28 o
 -13   9   6      14120.58      14046.78       602.67 o
 -11   9   6      45372.91      44669.46       653.25 o
  -9   9   6      17076.48      17170.56       395.57 o
  -7   9   6      42234.51      41228.11       685.36 o
  -5   9   6      34586.73      35218.33       574.97 o
  -3   9   6      37899.57      39022.38       668.38 o
  -1   9   6      24266.92      23907.22       603.75 o
   1   9   6      49980.11      49585.92       840.64 o
   3   9   6      20218.23      21962.18       647.32 o
   5   9   6      17162.95      17692.59       659.29 o
   7   9   6      21757.35      23084.91       735.20 o
   9   9   6      25638.40      25845.78       884.04 o
  11   9   6      28351.88      28914.23       966.88 o
  13   9   6      10637.36      12068.95       798.09 o
  15   9   6      15761.67      14695.72       888.58 o
  17   9   6       4799.03       5673.01       827.52 o
  19   9   6      24004.48      23830.04      1154.71 o
  21   9   6      12629.08      13959.97      2082.97 o
  23   9   6      26684.98      28845.93      2015.03 o
  25   9   6      11587.63       9184.33      2008.48 o
  27   9   6      21923.59      22524.48      3985.59 o
  29   9   6       5694.44      -4017.28      9469.14 o
 -34  10   6        585.86       -479.74      7935.73 o
 -32  10   6         10.54      -6048.74      6048.74 o
 -30  10   6         61.94      -1940.60      1940.60 o
 -28  10   6        205.13       -946.91       946.91 o
 -26  10   6        106.85        -88.28       536.09 o
 -24  10   6        260.54       -747.46       747.46 o
 -22  10   6        566.84         24.39       859.83 o
 -20  10   6        819.25       1076.51       601.73 o
 -18  10   6        213.45       1697.26       610.93 o
 -16  10   6       4264.79       4000.81       397.70 o
 -14  10   6        425.41        278.98       268.30 o
 -12  10   6       1260.62       1381.42       324.27 o
 -10  10   6         29.67         62.95       217.31 o
  -8  10   6       2052.32       2010.73       285.04 o
  -6  10   6       6720.23       6754.84       452.50 o
  -4  10   6         62.18        249.41       242.81 o
  -2  10   6       2614.68       2775.49       337.09 o
   0  10   6       2981.02       3535.43       396.56 o
   2  10   6      11865.44      11917.46       658.95 o
   4  10   6        163.52        169.79       359.23 o
   6  10   6       1397.66       1978.02       408.93 o
   8  10   6        192.28        739.32       544.38 o
  10  10   6        781.52       1016.86       560.17 o
  12  10   6       1808.95       3092.32       973.81 o
  14  10   6        523.49       -185.89       873.60 o
  16  10   6        327.24       -866.16      1185.71 o
  18  10   6       1113.87       -610.87      1193.48 o
  20  10   6       1252.75        613.46      1084.69 o
  22  10   6        258.26       2671.11      1749.27 o
  24  10   6        929.74      -2052.68      2052.68 o
  26  10   6        482.63      -2223.07      2622.15 o
  28  10   6          2.28       2706.29      3238.89 o
 -35  11   6      21010.15      20880.02     11097.93 o
 -33  11   6       1556.82       2060.82      8041.78 o
 -31  11   6      17644.74      16623.25      7717.31 o
 -29  11   6       2072.80      -2361.05      2361.05 o
 -27  11   6      27952.35      26199.89      1261.73 o
 -25  11   6        629.39       1385.63       732.51 o
 -23  11   6      31274.55      33072.08       920.69 o
 -21  11   6       9393.16       9788.30       928.26 o
 -19  11   6      25483.20      26891.99       652.78 o
 -17  11   6        796.61       1106.73       367.52 o
 -15  11   6      39960.43      38925.88       640.20 o
 -13  11   6       5604.98       6095.25       418.04 o
 -11  11   6      52179.15      52354.90       785.73 o
  -9  11   6      13866.37      14037.30       550.21 o
  -7  11   6     104373.40     104005.84      1691.09 o
  -5  11   6      58189.99      58997.69       812.28 o
  -3  11   6      22435.91      23289.90       853.29 o
  -1  11   6       5236.61       6193.95       457.72 o
   1  11   6      15065.91      15335.15       740.84 o
   3  11   6       9089.46       9192.86       564.19 o
   5  11   6       8869.37       9468.11       597.16 o
   7  11   6      17871.31      19354.34       868.27 o
   9  11   6      41370.52      40047.04      1093.85 o
  11  11   6      33972.59      34363.36      1078.87 o
  13  11   6      14621.12      14598.82       842.26 o
  15  11   6      22475.17      23070.31      1315.49 o
  17  11   6       8168.48       7083.50      1060.88 o
  19  11   6      15584.56      16763.14      1343.99 o
  21  11   6      21026.35      20597.57      1737.05 o
  23  11   6      18897.44      22686.78      2360.83 o
  25  11   6       4284.28      11570.59      3185.50 o
  27  11   6      11545.61      14947.51      5885.02 o
 -32  12   6       2454.26      11111.80      8802.56 o
 -30  12   6         12.91       3733.43      6857.65 o
 -28  12   6       4612.69       9098.09      2793.22 o
 -26  12   6       1062.85        296.18      2676.64 o
 -24  12   6       9876.92      12382.16      1625.06 o
 -22  12   6       2478.21       2547.49       426.01 o
 -20  12   6        699.70       1073.91      1265.72 o
 -18  12   6       5231.83       4816.60       822.31 o
 -16  12   6        179.23        -18.61       465.05 o
 -14  12   6         65.84        -19.70       544.91 o
 -12  12   6       2094.20       2448.23       374.67 o
 -10  12   6       1512.62       1124.74       410.58 o
  -8  12   6      25826.53      25349.89       792.54 o
  -6  12   6        162.90        483.68       375.46 o
  -4  12   6        613.73        882.56       394.32 o
  -2  12   6       6904.55       7225.78       590.61 o
   0  12   6        354.44       1288.76       442.84 o
   2  12   6       4040.37       3319.69       560.83 o
   4  12   6      10117.26       8886.85       648.21 o
   6  12   6       6967.33       7238.18       631.49 o
   8  12   6      11823.89      12104.00       992.83 o
  10  12   6        276.19        978.97       647.68 o
  12  12   6       5916.06       6033.90      1162.58 o
  14  12   6        606.07       1236.98       908.61 o
  16  12   6       6129.00       5657.68      1244.70 o
  18  12   6        429.52        394.56      1518.96 o
  20  12   6       4313.13       4361.71      2269.61 o
  22  12   6        220.68      -2128.61      2128.61 o
  24  12   6       6552.46       7505.74      2910.50 o
  26  12   6        301.07       1541.66      7776.39 o
 -29  13   6      10646.87      16384.13      7759.40 o
 -27  13   6      10490.65      15096.22      3138.68 o
 -25  13   6       4912.37       8966.36      2644.12 o
 -23  13   6      18687.69      19845.18      1826.61 o
 -21  13   6       4020.50       4514.83      1235.42 o
 -19  13   6      16984.15      16661.94       714.95 o
 -17  13   6      11616.24      11619.39       722.38 o
 -15  13   6      23975.80      24033.04       956.43 o
 -13  13   6       8963.44       9428.72       674.44 o
 -11  13   6      11521.49      12378.58       837.37 o
  -9  13   6       2737.16       3015.75       751.11 o
  -7  13   6      20633.31      20866.36      1407.40 o
  -5  13   6      14263.88      15124.18       681.26 o
  -3  13   6      20531.26      21081.71       743.58 o
  -1  13   6      10561.86      11039.19       677.11 o
   1  13   6      17444.58      18505.70       880.10 o
   3  13   6      30231.92      31317.55      1019.53 o
   5  13   6      17995.06      17145.50       837.20 o
   7  13   6      20695.62      20334.55      1123.33 o
   9  13   6      25880.76      26156.53      1328.48 o
  11  13   6      19647.32      19114.70      1192.01 o
  13  13   6       9952.22       7713.52      1517.97 o
  15  13   6      11581.51      10000.73      1381.61 o
  17  13   6      13479.58      13387.81      1906.38 o
  19  13   6      16784.27      13930.40      2312.40 o
  21  13   6       6007.99       7796.17      3488.59 o
  23  13   6      24793.29      34951.59     10535.09 o
  25  13   6       2280.97      10127.51      8434.37 o
 -28  14   6       3628.69        786.85      7903.75 o
 -26  14   6         14.45       6440.76      6882.17 o
 -24  14   6       8868.63       4603.62      2793.93 o
 -22  14   6       1549.84       -597.11      2002.98 o
 -20  14   6      11873.52      10315.64      1993.41 o
 -18  14   6        249.17        256.65      1408.84 o
 -16  14   6      13284.32      12110.37       741.98 o
 -14  14   6        611.72        167.98       689.80 o
 -12  14   6      19075.75      20241.96       960.51 o
 -10  14   6        236.01       -528.90       992.72 o
  -8  14   6      21972.86      23228.98       926.24 o
  -6  14   6       1531.18       1160.16       595.25 o
  -4  14   6       6674.05       7346.17       606.34 o
  -2  14   6          3.46         38.34       586.14 o
   0  14   6      12680.10      12762.51       773.96 o
   2  14   6        135.35         35.01       670.09 o
   4  14   6      18188.37      18296.25      1083.50 o
   6  14   6         42.96       -837.53       837.53 o
   8  14   6      20924.49      20201.54      1650.32 o
  10  14   6       2475.80       1674.15      1502.99 o
  12  14   6      21372.76      18999.51      1514.04 o
  14  14   6       1969.52       2718.67      1558.55 o
  16  14   6       8654.72       6927.67      3408.83 o
  18  14   6       2434.22      -2276.01      2276.01 o
  20  14   6       6117.78      -6591.29     10332.13 o
 -25  15   6       3161.10       5540.55      7271.37 o
 -23  15   6      20625.28      17993.52      3877.42 o
 -21  15   6       3059.28       3794.24      2756.18 o
 -19  15   6      10910.46       7000.77      2681.14 o
 -17  15   6       5082.86       5124.47       979.66 o
 -15  15   6      14294.06      17204.04      1480.27 o
 -13  15   6       7462.51       7375.37       912.34 o
 -11  15   6      17163.33      17362.00      2318.12 o
  -9  15   6       7038.38       7052.82       927.65 o
  -7  15   6      10091.82      11093.70       974.31 o
  -5  15   6       7280.27       7491.41       921.37 o
  -3  15   6      16225.52      16731.89      1022.17 o
  -1  15   6       5971.03       7354.41       807.35 o
   1  15   6      16579.79      16304.07      1122.30 o
   3  15   6       6579.06       7595.43      1376.63 o
   5  15   6      15119.48      18346.09      1388.26 o
   7  15   6       9393.49      11494.58      1323.57 o
   9  15   6       9464.76       9902.32      1424.36 o
  11  15   6       9038.87       7144.84      1461.55 o
  13  15   6       3437.25       1459.26      1936.98 o
  15  15   6       4150.10       1826.50      4591.11 o
  17  15   6       6661.40       2191.63      4885.72 o
  19  15   6      13046.36      -2315.48      9660.62 o
 -22  16   6       3963.47      -2479.31      5118.02 o
 -20  16   6      14409.58      10947.20      6920.59 o
 -18  16   6       2655.37       5331.71      2828.57 o
 -16  16   6      13462.71      12026.67      3014.19 o
 -14  16   6        675.79        259.28      2054.15 o
 -12  16   6      22910.91      13297.60      5950.96 o
 -10  16   6        488.01       2597.58      1991.20 o
  -8  16   6      19177.39      23894.99      3722.12 o
  -6  16   6       3055.35       1075.21      1705.46 o
  -4  16   6      10305.13      15545.66      3106.52 o
  -2  16   6        316.55       -349.44      1609.44 o
   0  16   6      17958.53      21643.33      1569.14 o
   2  16   6       1604.37        449.28      1203.97 o
   4  16   6      23099.89      24131.80      1708.01 o
   6  16   6         52.15       -321.18      1751.91 o
   8  16   6      18321.48      22507.77      3200.82 o
  10  16   6        101.51        274.27      1969.49 o
  12  16   6      19419.97      14115.09      4239.02 o
  14  16   6          6.99       1513.19      7555.51 o
  16  16   6      10270.39      12005.90      8896.13 o
 -19  17   6       3158.72       3113.30      5572.45 o
 -17  17   6       1800.63       3625.31      3899.02 o
 -15  17   6       2540.51      -4171.78      6544.31 o
 -13  17   6       6010.98       7118.15      6083.43 o
 -11  17   6       2023.53       6898.26      2492.59 o
  -9  17   6       2054.81       3756.50      5970.37 o
  -7  17   6       3020.74       2773.65      6811.88 o
  -5  17   6       5919.96       7040.07      2538.06 o
  -3  17   6       3191.01      18263.65      6180.18 o
  -1  17   6       6489.77       6856.03      1839.04 o
   1  17   6       7720.21       9475.15      1673.63 o
   3  17   6        127.19      -2174.42      2174.42 o
   5  17   6       6208.37       5234.63      2412.40 o
   7  17   6       1445.31       2550.33      3168.84 o
   9  17   6       5498.18       -515.91      7776.57 o
  11  17   6       2678.01       4824.00      7933.82 o
  13  17   6        737.89       4771.37      8994.37 o
 -18  18   6       6583.79      16561.22      6712.24 o
 -14  18   6       3112.22       7796.74      8296.43 o
 -12  18   6      16744.69      19800.51      7938.60 o
 -10  18   6       1141.23       5910.83      7538.93 o
  -8  18   6      28301.74      33834.07      8318.43 o
  -6  18   6       1071.04       7963.89      7574.97 o
  -4  18   6      19512.63      26143.95      7690.88 o
  -2  18   6        296.73       6522.47      7665.20 o
   0  18   6      11229.27      13823.99      7924.13 o
   2  18   6        791.08      -1014.54      3550.15 o
   4  18   6       9842.38       9517.32      8370.84 o
   6  18   6        517.64      13460.37      9233.67 o
   8  18   6      18422.05      18863.87      9387.27 o
  10  18   6        735.64      -6957.26      9403.39 o
  -9  19   6         28.01      -6301.16      9685.48 o
  -7  19   6         58.94       4536.71      8804.12 o
  -5  19   6       1730.26      27640.18      9671.01 o
  -3  19   6        732.33      11342.08      9692.93 o
  -1  19   6       4243.01       5190.76      9095.74 o
   1  19   6        572.61      -1181.22      9232.45 o
   3  19   6       1251.49       7002.57     10338.21 o
   5  19   6         38.52      19647.68     11747.98 o
 -37   1   7        374.55        119.76      5128.73 o
 -35   1   7      30854.18      28798.77      2727.27 o
 -33   1   7       1344.34       1239.34       813.17 o
 -31   1   7      28056.41      29543.73      1016.81 o
 -29   1   7       6839.53       7176.87       585.97 o
 -27   1   7      42412.12      42329.69       967.42 o
 -25   1   7       1983.41       2409.51       382.84 o
 -23   1   7      58842.98      57853.07       936.86 o
 -21   1   7        616.86        356.46       287.48 o
 -19   1   7      79796.39      79858.03       872.11 o
 -17   1   7        939.08       1111.14       189.82 o
 -15   1   7      37483.85      36393.17       520.68 o
 -13   1   7        958.38        989.18       170.46 o
 -11   1   7      65655.27      64887.80       690.03 o
  -9   1   7      28491.93      30310.55       477.75 o
  -7   1   7      56816.42      53444.97       477.61 o
  -5   1   7       3053.79       3192.75       215.80 o
  -3   1   7     188446.67     191686.34      1217.99 o
  -1   1   7      10290.04       9730.66       308.00 o
   1   1   7     149505.17     152197.53      1123.23 o
   3   1   7      21800.96      22874.47       496.06 o
   5   1   7     131435.95     133435.20      1191.11 o
   7   1   7       2601.89       2426.56       277.80 o
   9   1   7      87067.51      85533.88      1070.25 o
  11   1   7       8292.00       7761.12       681.01 o
  13   1   7     103496.71     104579.21      1609.41 o
  15   1   7       1589.05       1931.06       538.35 o
  17   1   7      62994.61      60939.10      1400.86 o
  19   1   7       9379.99       9523.52       768.83 o
  21   1   7      28726.99      29581.08      1181.56 o
  23   1   7      11912.57      12624.85      1162.83 o
  25   1   7      37047.21      38552.17      1658.76 o
  27   1   7       3530.29       4908.67      1418.32 o
  29   1   7      25239.31      28430.57      2547.63 o
  31   1   7        993.71       3791.66      3174.95 o
 -38   2   7       1000.19        961.48      4342.73 o
 -36   2   7        489.73       2283.25      2557.83 o
 -34   2   7       4589.94       6574.67      1487.56 o
 -32   2   7       1197.43       2528.48       809.22 o
 -30   2   7       1114.96       2188.24       857.09 o
 -28   2   7       2238.88       3051.81       989.76 o
 -26   2   7      11544.57      11463.99       634.26 o
 -24   2   7        117.40        166.94       370.73 o
 -22   2   7       4038.58       3916.72       354.67 o
 -20   2   7       5363.93       5516.10       328.92 o
 -18   2   7        116.89        410.74       213.37 o
 -16   2   7      27982.98      27479.54       430.19 o
 -14   2   7       5611.58       5600.33       378.04 o
 -12   2   7      42612.05      42156.13       639.82 o
 -10   2   7       1465.37       1446.11       177.28 o
  -8   2   7       8946.29       8504.28       239.34 o
  -6   2   7      49477.44      51028.35       522.17 o
  -4   2   7      16482.45      16713.86       387.48 o
  -2   2   7       1515.83       1840.54       176.67 o
   0   2   7         47.37        135.43       144.99 o
   2   2   7         40.25       -135.72       193.89 o
   4   2   7      18777.29      17705.21       477.53 o
   6   2   7       7152.36       8371.24       404.26 o
   8   2   7         53.98       -185.51       248.18 o
  10   2   7       6137.95       6083.37       440.05 o
  12   2   7       5415.23       5873.69       476.72 o
  14   2   7       5683.07       4993.16       571.51 o
  16   2   7       5339.24       5487.23       578.25 o
  18   2   7        105.46         58.97       541.91 o
  20   2   7       4692.66       4398.25       810.04 o
  22   2   7       2244.86       2226.15       770.67 o
  24   2   7       2391.97        718.29       995.66 o
  26   2   7        888.10       3057.54      1196.73 o
  28   2   7       3381.46       6242.02      2262.17 o
  30   2   7        840.61        400.30      2275.07 o
  32   2   7       8431.96       7717.26      5977.23 o
 -37   3   7       2126.20       1547.24      4703.02 o
 -35   3   7      18162.29      21317.15      3459.18 o
 -33   3   7       3252.40       4003.26       950.75 o
 -31   3   7      17378.67      16334.63      1100.99 o
 -29   3   7       3009.83       2312.96       688.31 o
 -27   3   7      29675.46      29644.78       998.41 o
 -25   3   7      13962.08      14074.99       666.45 o
 -23   3   7      51971.50      52436.50       939.47 o
 -21   3   7       5743.09       5834.12       392.53 o
 -19   3   7      62938.03      62298.38       717.53 o
 -17   3   7       1651.05       1437.20       233.64 o
 -15   3   7      68533.51      69270.47       841.94 o
 -13   3   7       5695.01       6152.23       260.63 o
 -11   3   7      45523.67      44821.13       890.80 o
  -9   3   7       3158.75       3654.43       422.92 o
  -7   3   7      74119.95      73825.45       583.53 o
  -5   3   7        766.47        687.38       209.78 o
  -3   3   7     198042.14     202021.92      1343.40 o
  -1   3   7        550.93        429.31       261.72 o
   1   3   7      81058.89      81020.27       823.24 o
   3   3   7         28.75       -137.91       227.04 o
   5   3   7      50008.93      49258.99       749.91 o
   7   3   7      14275.15      14358.61       503.84 o
   9   3   7      24163.87      23459.42      1170.69 o
  11   3   7      11660.37      12246.84       583.82 o
  13   3   7      68717.38      70077.05      1141.91 o
  15   3   7       1641.55       1843.42       476.68 o
  17   3   7      31416.11      33466.63      1053.24 o
  19   3   7         46.40       -173.81       580.69 o
  21   3   7      33709.73      33733.48      1338.66 o
  23   3   7       5850.76       6871.39      1482.22 o
  25   3   7      20127.68      19115.32      1334.08 o
  27   3   7       8421.34       5329.45      1839.49 o
  29   3   7      29215.95      32146.66      5056.89 o
  31   3   7       2226.40       5585.72      3364.26 o
 -36   4   7         35.43        713.57      4122.94 o
 -34   4   7       3753.06       1422.55      3444.10 o
 -32   4   7       2500.08       2383.49       781.34 o
 -30   4   7       4796.70       5246.32       712.86 o
 -28   4   7       5674.89       6107.17       641.34 o
 -26   4   7      33665.77      34695.07       974.58 o
 -24   4   7       8695.26       8435.34       574.07 o
 -22   4   7      16887.19      16460.74       603.14 o
 -20   4   7       9442.48       8995.41       374.71 o
 -18   4   7      13136.79      12771.95       469.71 o
 -16   4   7       6895.34       6153.04       492.88 o
 -14   4   7      15310.91      15745.20       373.86 o
 -12   4   7        134.91          7.33       297.12 o
 -10   4   7      12421.34      12089.88       562.34 o
  -8   4   7      11094.88      10758.94       666.40 o
  -6   4   7      39337.72      40322.25       513.21 o
  -4   4   7      25249.42      25290.90       324.21 o
  -2   4   7      26656.28      28161.81       452.19 o
   0   4   7       5305.62       5155.84       376.41 o
   2   4   7      29891.41      31804.64       577.91 o
   4   4   7      14106.10      13573.25       553.07 o
   6   4   7      13979.22      14886.39       515.27 o
   8   4   7      14295.64      13346.93       674.57 o
  10   4   7       4355.26       4332.04       419.83 o
  12   4   7       1234.93       1174.03       401.17 o
  14   4   7       9043.30       8238.36       648.84 o
  16   4   7      23410.79      24070.62       915.05 o
  18   4   7       3409.84       3418.68       623.20 o
  20   4   7       7937.44       9640.58       816.91 o
  22   4   7       2411.03       3905.50       919.60 o
  24   4   7      12296.17      13790.17      1228.73 o
  26   4   7       2838.31        618.07      1457.94 o
  28   4   7       8237.10       6181.35      2048.76 o
  30   4   7        216.70      14753.84      5955.77 o
 -35   5   7       8750.42      13222.83      3785.60 o
 -33   5   7       1065.61       4615.54      4950.68 o
 -31   5   7      15355.59      16518.76       887.58 o
 -29   5   7       2325.13       2726.81       629.73 o
 -27   5   7      26909.96      26533.32      1557.75 o
 -25   5   7         85.63         99.57       524.74 o
 -23   5   7      12597.71      12837.62       522.46 o
 -21   5   7         26.09         45.90       190.13 o
 -19   5   7      17707.27      17591.24       551.00 o
 -17   5   7          1.45         98.06       237.80 o
 -15   5   7      35576.89      35100.17       825.85 o
 -13   5   7          0.18        181.27       337.19 o
 -11   5   7      56201.20      57481.89      1280.42 o
  -9   5   7       1334.10       1804.88       408.02 o
  -7   5   7      59159.80      65508.31      1897.57 o
  -5   5   7       1684.13       1732.05       174.27 o
  -3   5   7      41371.62      41712.83       488.32 o
  -1   5   7        226.87        347.06       168.75 o
   1   5   7      56926.42      56816.52       799.84 o
   3   5   7       1295.39       1227.17       237.51 o
   5   5   7      58069.60      58760.16       867.68 o
   7   5   7       4440.69       3991.73       391.49 o
   9   5   7      17813.06      18625.12       646.11 o
  11   5   7       3953.28       4296.16       456.29 o
  13   5   7      20905.93      22427.26       832.24 o
  15   5   7       1577.89        139.96       466.25 o
  17   5   7      17139.87      17740.95       912.01 o
  19   5   7       2754.66       4726.36       845.03 o
  21   5   7      24827.23      25227.54      1802.28 o
  23   5   7       3603.78       3028.32       975.50 o
  25   5   7      15915.37      12448.03      1866.70 o
  27   5   7       5099.59       6170.16      3540.04 o
  29   5   7      13031.95      14439.52      7503.28 o
  31   5   7       6678.87      23551.66      9798.28 o
 -36   6   7       3611.34       8260.36      7835.07 o
 -34   6   7       9919.84      10570.14      4438.08 o
 -32   6   7      12889.39      13102.05      1254.60 o
 -30   6   7      17202.89      17987.97      1108.14 o
 -28   6   7      20194.95      20222.63       925.27 o
 -26   6   7      14240.06      14728.99       687.37 o
 -24   6   7      19434.20      20201.50       688.10 o
 -22   6   7       9468.85       9423.11       568.71 o
 -20   6   7      16305.80      15959.44       526.92 o
 -18   6   7      25306.87      24517.17       680.26 o
 -16   6   7       9908.97      10024.45       428.20 o
 -14   6   7      26969.91      25839.34       937.27 o
 -12   6   7       6894.68       6609.17       550.23 o
 -10   6   7      18814.54      19699.24       797.17 o
  -8   6   7      70221.07      71365.87      1788.97 o
  -6   6   7      10398.76      10798.66       477.34 o
  -4   6   7      62882.99      63948.60       587.19 o
  -2   6   7      28777.18      29352.80       519.88 o
   0   6   7      55106.45      56656.29       697.01 o
   2   6   7      18203.90      18678.79       578.62 o
   4   6   7      43151.68      43323.70       998.09 o
   6   6   7      14286.90      15195.12       641.32 o
   8   6   7      42278.54      41761.50       870.52 o
  10   6   7       8693.34       9099.73       564.42 o
  12   6   7       7977.98       7471.67       968.19 o
  14   6   7       4216.50       4754.49       587.97 o
  16   6   7      41343.31      42873.44      1220.09 o
  18   6   7       2830.15       2162.73      1014.06 o
  20   6   7      23196.89      24712.40      1191.89 o
  22   6   7         95.64       -578.30      1741.04 o
  24   6   7      16394.81      16161.50      2222.53 o
  26   6   7       3071.65      -1720.56      2849.78 o
  28   6   7       5011.72        966.21      3273.74 o
  30   6   7        769.47      -2863.25     10270.36 o
  32   6   7       4815.39       3283.22      4860.44 o
 -35   7   7       4471.81      -1494.07      6217.61 o
 -33   7   7        798.13      -3027.08      3027.08 o
 -31   7   7      10779.25      11402.66      1249.25 o
 -29   7   7       6954.57       6288.38       608.30 o
 -27   7   7      12221.21      11805.62       575.14 o
 -25   7   7       1449.62       1455.57       312.40 o
 -23   7   7       6778.03       7092.12       506.79 o
 -21   7   7          4.64       -350.59       350.59 o
 -19   7   7      33428.45      31877.54      1056.14 o
 -17   7   7        505.65        -66.45       439.89 o
 -15   7   7      18930.26      18540.24       719.01 o
 -13   7   7       3548.59       3929.06       550.86 o
 -11   7   7      15985.99      15674.03       795.50 o
  -9   7   7       1077.33       1177.99       490.80 o
  -7   7   7        826.86       1966.33       785.96 o
  -5   7   7        372.96        544.72       176.43 o
  -3   7   7       6142.32       5851.71       318.10 o
  -1   7   7         39.90        115.81       210.92 o
   1   7   7      68277.19      69105.13       987.06 o
   3   7   7       4791.25       5039.39       350.17 o
   5   7   7      31978.81      32326.65      1465.67 o
   7   7   7       4485.02       4797.04       447.96 o
   9   7   7       3384.39       3856.91       436.30 o
  11   7   7       1234.49       1793.11       608.60 o
  13   7   7       1496.57       1998.61       644.82 o
  15   7   7        764.95       -170.03       563.41 o
  17   7   7      10638.87       9356.74       806.14 o
  19   7   7        340.04        130.18       746.73 o
  21   7   7       4930.99       4581.75       984.64 o
  23   7   7       1334.58       2434.39      2121.69 o
  25   7   7       5900.08       7317.48      1658.24 o
  27   7   7        558.74      -3102.40      5826.09 o
  29   7   7       1895.80      -1387.08      5462.17 o
 -34   8   7      14599.37      17888.76      6558.20 o
 -32   8   7       4388.14       4703.05      2925.32 o
 -30   8   7      22731.55      22989.18      1465.18 o
 -28   8   7      16186.33      16544.30       952.63 o
 -26   8   7      10407.02      11406.43       724.07 o
 -24   8   7       7502.58       7928.60       587.83 o
 -22   8   7       6189.10       7800.48       493.78 o
 -20   8   7      13226.07      13392.34      1051.87 o
 -18   8   7      21684.31      21593.29       962.13 o
 -16   8   7      30628.51      29242.70      1014.17 o
 -14   8   7      48274.77      47707.85      1016.29 o
 -12   8   7      29938.18      28849.96      1062.55 o
 -10   8   7      25918.65      25413.73       987.47 o
  -8   8   7      62565.76      63321.95       992.99 o
  -6   8   7      26535.87      27658.43       374.98 o
  -4   8   7      31246.51      30871.60       579.78 o
  -2   8   7      74566.39      74251.53       909.15 o
   0   8   7      37735.18      38129.30       743.16 o
   2   8   7      21002.45      20108.92       688.12 o
   4   8   7      53811.87      51948.98       871.14 o
   6   8   7      17172.74      17556.96       697.80 o
   8   8   7      78820.82      77055.22      1150.11 o
  10   8   7      43849.99      43244.80      1051.48 o
  12   8   7      38967.40      40199.30      1236.96 o
  14   8   7      10870.69      10853.74       819.90 o
  16   8   7      51818.14      52015.01      1507.28 o
  18   8   7       3275.11       3726.86       918.25 o
  20   8   7      30554.20      28901.10      1494.32 o
  22   8   7       1970.50        686.46      1268.68 o
  24   8   7      22362.03      23356.58      1799.67 o
  26   8   7       3832.78       3381.76      4547.47 o
  28   8   7      28721.95      29220.48     15226.93 o
  30   8   7       1534.44      -4565.28     10469.55 o
 -35   9   7        556.16      -7544.57      7544.57 o
 -33   9   7        125.18      -6071.72      6071.72 o
 -31   9   7       3069.47       -839.34      3500.92 o
 -29   9   7        348.42      -1214.96      1214.96 o
 -27   9   7       2466.33       3114.81       900.16 o
 -25   9   7       1164.30        448.92       712.98 o
 -23   9   7        904.95        607.10       837.40 o
 -21   9   7        376.99        595.81       498.40 o
 -19   9   7       1270.55       1798.59       700.81 o
 -17   9   7        638.11        757.91       560.39 o
 -15   9   7       1940.84       1679.87       516.00 o
 -13   9   7       9036.57       9908.39       647.19 o
 -11   9   7        100.39        282.77       589.56 o
  -9   9   7       3839.41       3846.12       435.62 o
  -7   9   7        849.59        952.77       246.28 o
  -5   9   7        360.04        569.71       200.33 o
  -3   9   7       6769.45       7130.99       429.04 o
  -1   9   7        809.29        353.25       320.54 o
   1   9   7       1667.20       1854.50       322.36 o
   3   9   7       8105.63       8016.34       473.73 o
   5   9   7       1387.06       1132.27       393.71 o
   7   9   7        523.44        582.28       400.73 o
   9   9   7        171.89       -191.38       462.01 o
  11   9   7        657.40       -382.32       560.55 o
  13   9   7       1853.26       2132.09       824.59 o
  15   9   7        157.71        168.56       665.73 o
  17   9   7        696.12       2229.56       815.87 o
  19   9   7          9.37       1172.97      1019.71 o
  21   9   7        163.28       1598.64      1602.06 o
  23   9   7        418.81       4462.24      2565.50 o
  25   9   7        293.62       1368.46      2251.73 o
  27   9   7        574.13       2400.35      2925.42 o
 -34  10   7      11713.43       6299.31      8569.94 o
 -32  10   7       5303.21      -6872.65      6872.65 o
 -30  10   7      16169.38      11954.89      4194.94 o
 -28  10   7      12681.64      13621.16      1668.29 o
 -26  10   7      36406.49      39113.18      1462.45 o
 -24  10   7       6639.53       6852.50       897.33 o
 -22  10   7      19027.50      18519.54      1411.29 o
 -20  10   7      10993.84      13432.50      1245.87 o
 -18  10   7      27651.67      29189.38      1528.85 o
 -16  10   7      38536.99      37031.54      1283.18 o
 -14  10   7      28813.63      28165.99      1326.52 o
 -12  10   7      35962.94      35224.77      1292.81 o
 -10  10   7       9813.68      10281.55       814.15 o
  -8  10   7      91824.59      91188.34       799.04 o
  -6  10   7       5558.43       5496.87       297.78 o
  -4  10   7      45460.11      45636.01       705.51 o
  -2  10   7      39472.80      40890.77       786.47 o
   0  10   7      33528.02      35524.68       820.94 o
   2  10   7      23502.26      22674.80       716.74 o
   4  10   7      15903.26      16646.56       692.02 o
   6  10   7       8612.68       9211.33       589.04 o
   8  10   7      34766.86      36341.85      1043.04 o
  10  10   7       3812.46       4116.43       593.27 o
  12  10   7      31693.29      32271.31      1693.62 o
  14  10   7       4716.74       2763.91       728.38 o
  16  10   7      25959.61      24140.38      1310.85 o
  18  10   7      12590.94      13319.96      1288.44 o
  20  10   7      24738.04      21492.62      1531.59 o
  22  10   7       8063.11       7271.95      2635.70 o
  24  10   7      23488.21      22741.23      2770.94 o
  26  10   7       1862.52      -3069.03      3069.03 o
  28  10   7      18691.44      16043.64      9869.93 o
 -33  11   7         12.16        115.56      7929.67 o
 -31  11   7       1558.65       4982.21      7079.55 o
 -29  11   7        174.26       3625.85      3919.28 o
 -27  11   7       1840.81       3093.12      2020.19 o
 -25  11   7        193.40       1053.81      1499.04 o
 -23  11   7        645.66        328.12      1340.69 o
 -21  11   7       1817.44       2172.87      1302.65 o
 -19  11   7       1561.15       1738.30      2195.73 o
 -17  11   7       4921.67       4322.12      1081.67 o
 -15  11   7        254.74       1317.00       590.36 o
 -13  11   7        376.64        120.50       494.48 o
 -11  11   7        950.51        912.39       580.43 o
  -9  11   7        190.81       -134.51       480.05 o
  -7  11   7        354.51        823.18       297.63 o
  -5  11   7       1720.09       1329.67       338.79 o
  -3  11   7         96.78        609.60       349.12 o
  -1  11   7        282.38       1065.45       395.76 o
   1  11   7       3685.51       3566.80       525.59 o
   3  11   7       1094.69       1533.62       513.82 o
   5  11   7      13812.88      13315.56       688.88 o
   7  11   7       8558.36       8246.17       614.77 o
   9  11   7       1856.37       1834.96       582.79 o
  11  11   7       1495.03       1303.71       641.90 o
  13  11   7        329.53        684.57       836.24 o
  15  11   7       3496.66       3702.54      1141.63 o
  17  11   7        871.53        230.57      1201.48 o
  19  11   7         38.22        409.37      1206.12 o
  21  11   7       1499.04       3113.03      1660.77 o
  23  11   7          3.14        935.24      2576.63 o
  25  11   7        224.39        -61.20      5355.65 o
  27  11   7        244.97      11087.14      6472.95 o
 -32  12   7       6176.71      28272.03      9298.99 o
 -30  12   7      14075.41      19261.02      7249.65 o
 -28  12   7       7620.90      15096.84      4316.53 o
 -26  12   7      13294.36      12605.41      3319.49 o
 -24  12   7      11821.01      14576.58      1891.82 o
 -22  12   7       8797.11       7017.46      2991.25 o
 -20  12   7      14697.30      16003.99      1558.21 o
 -18  12   7      24730.26      23608.87      1711.97 o
 -16  12   7      21814.44      22429.91      1221.69 o
 -14  12   7      23514.83      22061.22      1088.59 o
 -12  12   7      23495.59      23095.02      1258.65 o
 -10  12   7      10142.78      10956.10       612.94 o
  -8  12   7      29210.06      29503.33       779.02 o
  -6  12   7       3441.19       3777.47       419.09 o
  -4  12   7      25913.17      26102.09       699.14 o
  -2  12   7       5490.01       5104.69       515.40 o
   0  12   7      45210.12      44117.34      1027.69 o
   2  12   7      13493.88      13530.79       721.88 o
   4  12   7      32321.73      31439.20      1288.02 o
   6  12   7      23285.48      23032.99      1289.81 o
   8  12   7      30636.05      30851.59      1115.75 o
  10  12   7      12859.95      12634.52       990.73 o
  12  12   7      28598.94      26948.43      1458.83 o
  14  12   7       7433.39       7906.85      1353.88 o
  16  12   7      27788.30      25169.48      1741.29 o
  18  12   7       8104.56       6415.69      2256.91 o
  20  12   7      23908.93      23722.59      2621.35 o
  22  12   7       6841.60       6938.18      2817.68 o
  24  12   7      19854.56      10659.51      9417.85 o
 -31  13   7      10536.43      12691.81      9559.77 o
 -29  13   7        539.10         56.14      7635.31 o
 -27  13   7       5474.17       8796.32      6449.57 o
 -25  13   7        259.45        393.65      2623.39 o
 -23  13   7       1707.63      -1814.91      1865.35 o
 -21  13   7       1272.44        196.28      1694.01 o
 -19  13   7       2536.60        721.41       812.06 o
 -17  13   7        363.43       1233.77      1234.89 o
 -15  13   7       4723.36       4593.33       789.89 o
 -13  13   7        263.34       1219.01       834.74 o
 -11  13   7      15611.71      16767.29       850.16 o
  -9  13   7        197.71        120.34      1084.50 o
  -7  13   7       8245.25       9586.16       834.94 o
  -5  13   7       1282.08        820.97       480.58 o
  -3  13   7       6137.12       5428.72       526.79 o
  -1  13   7       1159.81       2398.17       539.73 o
   1  13   7       6018.03       7246.17       680.02 o
   3  13   7        961.34       2443.88       609.86 o
   5  13   7       8097.11       6211.06      1115.00 o
   7  13   7       1262.53        358.71       817.58 o
   9  13   7       7475.33       7097.26      1642.01 o
  11  13   7       1132.34      -1009.93      1009.93 o
  13  13   7       7131.91       7006.76      1291.43 o
  15  13   7       1545.23       1090.02      1758.87 o
  17  13   7       7392.84       5848.97      1749.00 o
  19  13   7         40.29      -1642.11      2877.11 o
  21  13   7       2525.71      11480.40      5193.03 o
  23  13   7          8.13      21496.62      9572.33 o
 -28  14   7       2000.69       -163.23      7650.94 o
 -26  14   7       8528.40      11436.17      7057.00 o
 -24  14   7       3589.71        958.92      2951.52 o
 -22  14   7      10805.16       9891.17      2251.01 o
 -20  14   7       6242.32       5714.95      2869.88 o
 -18  14   7       9874.23       9932.49      1710.64 o
 -16  14   7       8511.85      10402.60      1183.48 o
 -14  14   7      11596.81      11410.84      1154.94 o
 -12  14   7      20101.73      19987.54       755.49 o
 -10  14   7      10025.54       9907.25      1080.89 o
  -8  14   7       3979.70       5215.23       799.48 o
  -6  14   7       8726.24       9104.93       700.44 o
  -4  14   7      13567.73      14542.61       759.72 o
  -2  14   7       7346.72       6505.48       688.85 o
   0  14   7      24840.85      27546.01      1373.71 o
   2  14   7       7542.09       7068.74      1019.40 o
   4  14   7      24742.52      23077.59      1175.67 o
   6  14   7      11086.39      10786.84      1094.44 o
   8  14   7      19176.83      17246.63      1335.63 o
  10  14   7      12877.54      10489.41      1929.97 o
  12  14   7      13737.59      13433.60      1583.55 o
  14  14   7       5513.24       1739.56      1584.85 o
  16  14   7      21938.10      21445.97      2721.03 o
  18  14   7        504.04      -4676.71      4676.71 o
  20  14   7      14452.60      20798.06      9422.88 o
 -25  15   7         16.64       5004.48      7461.94 o
 -23  15   7       7237.20      13244.47      6342.71 o
 -21  15   7        688.31        971.58      6652.51 o
 -19  15   7       9125.40       7681.11      2595.91 o
 -17  15   7        414.90      -1143.12      1947.83 o
 -15  15   7      10199.07       8583.93      1609.91 o
 -13  15   7        546.00       -663.26      2106.76 o
 -11  15   7      27299.49      29697.30      1007.23 o
  -9  15   7       1644.21       2378.34      1221.85 o
  -7  15   7      25807.48      25088.70      2344.31 o
  -5  15   7        344.85       1086.31      1589.37 o
  -3  15   7      13726.24      14513.35       988.36 o
  -1  15   7        321.16       -189.02      1168.42 o
   1  15   7      25525.38      25600.64      1452.68 o
   3  15   7        906.04       -127.47      1328.50 o
   5  15   7      19719.62      19868.40      1543.62 o
   7  15   7        341.15       1700.90      1468.34 o
   9  15   7       9537.89       9279.19      1719.46 o
  11  15   7        881.64       -410.30      1517.19 o
  13  15   7       6791.46       7124.82      4323.75 o
  15  15   7         55.73      -5536.84      7386.42 o
  17  15   7      16832.12      19205.83      8977.74 o
  19  15   7       3780.86      -8230.40     10172.47 o
 -20  16   7        378.22       -877.78      3743.90 o
 -18  16   7       4555.10      -2043.36      3832.11 o
 -16  16   7       2886.61       1143.28      6206.23 o
 -14  16   7       4347.26       3744.89      5783.92 o
 -12  16   7       4751.30       6231.93      2046.83 o
 -10  16   7      11244.53      15165.35      2922.27 o
  -8  16   7       3337.35       3630.42      3681.31 o
  -6  16   7       4820.08       7133.18      2380.51 o
  -4  16   7       4810.72      15458.06      5404.42 o
  -2  16   7       6350.22       3542.85      1623.03 o
   0  16   7       7168.81       6532.29      1976.69 o
   2  16   7        366.79        284.55      2044.01 o
   4  16   7       1034.86       3746.61      1480.75 o
   6  16   7        590.59       2052.73      1615.78 o
   8  16   7       8737.50       3536.78      2978.54 o
  10  16   7       1062.32      -2223.16      2223.16 o
  12  16   7       8945.52      11061.63      8059.92 o
  14  16   7       8415.96       8310.67      8601.10 o
  16  16   7      10258.68       7493.62     10323.13 o
 -15  17   7      18723.51      26896.66      7585.41 o
 -13  17   7          0.42       7364.85      3056.80 o
 -11  17   7      22784.68      26645.32      3302.85 o
  -9  17   7        357.99      -2572.67      2572.67 o
  -7  17   7      20854.84      24160.68      3049.87 o
  -5  17   7        743.63       2617.57      6666.84 o
  -3  17   7      15709.11      14127.05      6485.52 o
  -1  17   7       2008.87       5404.52      2616.49 o
   1  17   7      26676.52      27514.97      2075.64 o
   3  17   7       1111.42      -1281.28      4367.86 o
   5  17   7      17488.67      20775.14      8545.33 o
   7  17   7        216.44       6551.30      7546.68 o
   9  17   7       5135.53       -578.46      8481.80 o
  11  17   7        904.64       3014.87      9698.82 o
  13  17   7      20276.51      34521.72      9850.00 o
 -10  18   7       2844.10      -1618.22      8037.30 o
  -8  18   7       6737.87      13213.71      8360.61 o
  -6  18   7        878.39       6751.42      7887.00 o
  -4  18   7       1080.68       5045.67      7664.43 o
  -2  18   7       1365.56       7236.05      8127.24 o
   0  18   7        953.35       -579.15      7541.60 o
   2  18   7       1236.28      -4105.06      8064.97 o
   4  18   7        298.04       2389.11      8921.86 o
   6  18   7       1518.46      22445.99      9585.50 o
   8  18   7       3462.84      -9672.22      9672.22 o
  10  18   7        415.74       8008.38     11176.52 o
  -3  19   7      28513.85      21654.56     10516.60 o
  -1  19   7       2757.98      18376.71     10329.89 o
   1  19   7      29838.11      20003.59     10627.58 o
   3  19   7        466.58       6213.40     11097.76 o
 -38   0   8      21723.85      21660.10      5307.84 o
 -36   0   8       3212.30       5506.58      3804.21 o
 -34   0   8      39964.87      44070.32      3313.69 o
 -32   0   8        251.00         31.82       953.72 o
 -30   0   8      43510.92      46004.82      2286.66 o
 -28   0   8        122.37        -33.55       642.02 o
 -26   0   8      61768.98      61356.80      1389.21 o
 -24   0   8       1127.46       1240.04       591.24 o
 -22   0   8      70557.16      70008.23      2160.67 o
 -20   0   8        131.30         25.27       331.81 o
 -18   0   8      85404.04      87567.34      1390.98 o
 -16   0   8        897.63        753.22       282.44 o
 -14   0   8     111246.80     110959.96      1547.11 o
 -12   0   8      18873.43      18414.65       683.32 o
 -10   0   8     145758.44     144666.73      1474.24 o
  -8   0   8      35772.09      38754.40       647.99 o
  -6   0   8     130650.05     128935.73      1375.86 o
  -4   0   8        260.14        653.56       283.60 o
  -2   0   8     214675.80     222590.30      1908.80 o
   0   0   8      26314.05      25857.37       712.96 o
   2   0   8     124240.59     123864.09      1684.06 o
   4   0   8     111239.97     116716.61      1604.28 o
   6   0   8      29635.44      28201.41       925.76 o
   8   0   8      24640.01      24664.23      1777.48 o
  10   0   8     119047.41     119789.15      1938.96 o
  12   0   8      27466.87      26855.00      1174.51 o
  14   0   8      59114.09      57745.53      1638.78 o
  16   0   8       7392.48       7041.76       923.15 o
  18   0   8       9354.04       8763.17      1027.71 o
  20   0   8      14920.52      14738.71      1463.02 o
  22   0   8      17571.78      14960.08      2108.22 o
  24   0   8      20252.46      22867.31      2503.25 o
  26   0   8      11802.35       7900.89      2365.72 o
  28   0   8      18253.18      21400.32      3153.45 o
  30   0   8      26178.35       9517.84      8707.78 o
 -37   1   8        897.73       1557.06      2824.89 o
 -35   1   8        318.27        667.56      2289.30 o
 -33   1   8       2040.76       3084.07       874.77 o
 -31   1   8        634.31       1351.10       699.59 o
 -29   1   8        920.65        914.79       745.89 o
 -27   1   8       4478.96       4394.90       486.92 o
 -25   1   8          3.76        267.65       356.69 o
 -23   1   8       3118.42       2955.31       339.82 o
 -21   1   8       3350.39       3216.63       419.28 o
 -19   1   8       3047.13       3162.35       278.33 o
 -17   1   8       3294.26       3654.35       258.04 o
 -15   1   8      28996.36      29810.21       563.49 o
 -13   1   8      27496.19      28169.31       636.43 o
 -11   1   8       5253.41       4938.58       284.07 o
  -9   1   8        184.15        225.89       134.34 o
  -7   1   8      12560.39      12740.47       303.07 o
  -5   1   8      10337.47      10699.36       365.17 o
  -3   1   8       2731.90       2770.71       217.74 o
  -1   1   8       2957.47       2845.72       219.16 o
   1   1   8       2261.32       2512.25       236.41 o
   3   1   8         93.16         41.06       199.09 o
   5   1   8       7039.16       6861.56       374.36 o
   7   1   8       2409.57       2309.40       322.67 o
   9   1   8         65.78         11.89       322.13 o
  11   1   8        964.84        966.62       364.32 o
  13   1   8       2609.55       2207.16       450.40 o
  15   1   8        315.24        977.07       460.28 o
  17   1   8       5602.95       5473.16       675.34 o
  19   1   8        109.79        958.93       662.66 o
  21   1   8        163.16       1457.87      1318.59 o
  23   1   8          0.52      -1150.61      1150.61 o
  25   1   8       2019.38       3450.56      1875.12 o
  27   1   8        155.47        450.35      2646.41 o
  29   1   8       2040.97       7597.26      2135.47 o
  31   1   8         96.06       1781.29      3981.80 o
 -38   2   8      16163.17      14316.61      4706.59 o
 -36   2   8        812.23       -616.36      2578.40 o
 -34   2   8      28399.22      24884.41      1814.61 o
 -32   2   8         11.89         16.16       670.56 o
 -30   2   8      20958.77      20389.25       856.22 o
 -28   2   8        619.69        852.46       466.59 o
 -26   2   8      66807.09      66326.72      1024.61 o
 -24   2   8       2710.98       2891.69       433.85 o
 -22   2   8     117596.48     119068.21      1184.11 o
 -20   2   8       2169.47       1927.47       254.65 o
 -18   2   8      86692.16      86900.25       958.40 o
 -16   2   8         30.24        189.86       363.05 o
 -14   2   8      27213.78      27413.67       517.59 o
 -12   2   8       3262.40       2762.14       229.44 o
 -10   2   8      33495.92      32482.52       475.20 o
  -8   2   8       1255.04        821.92       161.40 o
  -6   2   8      67360.17      66464.70       669.89 o
  -4   2   8      24060.04      22810.01       483.80 o
  -2   2   8      61594.51      59379.46       717.52 o
   0   2   8       2567.52       2241.25       218.22 o
   2   2   8      45148.75      44949.34       680.53 o
   4   2   8      10389.67      10422.37       426.27 o
   6   2   8      58427.92      58894.76       883.57 o
   8   2   8       2225.96       1968.84       316.86 o
  10   2   8      46789.23      46731.05      1145.61 o
  12   2   8      34171.43      33020.91       892.81 o
  14   2   8       5417.29       5124.15       548.63 o
  16   2   8       7460.91       7681.87       799.07 o
  18   2   8       6763.49       7055.51       722.85 o
  20   2   8       5935.20       4687.46       788.76 o
  22   2   8      29160.39      30695.03      1598.16 o
  24   2   8      11346.54      10127.93      1427.91 o
  26   2   8      24157.29      24168.21      2254.97 o
  28   2   8      18209.00      24848.38      3362.47 o
  30   2   8      16214.57      13636.70      3794.17 o
 -37   3   8        903.82        934.16      3033.19 o
 -35   3   8       1514.58       5820.43      2204.49 o
 -33   3   8        461.08        950.63      1325.88 o
 -31   3   8       1893.39       4233.51      1370.68 o
 -29   3   8        729.08        828.85       586.45 o
 -27   3   8        458.52        736.41       460.62 o
 -25   3   8       7118.63       7234.93       506.53 o
 -23   3   8       3616.81       3699.06       358.31 o
 -21   3   8       1554.73       2020.92       312.13 o
 -19   3   8      12028.42      11181.09       458.79 o
 -17   3   8        150.13        688.82       362.09 o
 -15   3   8      25171.56      25685.23       509.24 o
 -13   3   8      13554.55      13044.23       673.13 o
 -11   3   8        329.13        790.10       375.37 o
  -9   3   8       4083.03       3655.25       275.74 o
  -7   3   8      47961.52      48098.43       589.46 o
  -5   3   8         46.18          7.32       157.16 o
  -3   3   8      52714.05      53454.27       622.25 o
  -1   3   8        998.08       1250.82       203.15 o
   1   3   8       1236.62       1003.91       206.25 o
   3   3   8      17751.11      18313.95       503.14 o
   5   3   8      10927.60      10285.15       470.08 o
   7   3   8       3475.94       3353.45       372.66 o
   9   3   8       3487.22       3085.37       422.39 o
  11   3   8       1985.11       2400.78       521.16 o
  13   3   8      18613.10      19274.63       799.32 o
  15   3   8       3183.69       2775.52       546.58 o
  17   3   8      33825.59      34007.60      1185.50 o
  19   3   8        265.09       1763.15       796.68 o
  21   3   8       7659.82       5966.25       941.60 o
  23   3   8         39.41       1488.11       985.89 o
  25   3   8       2679.38       2940.88      1963.93 o
  27   3   8        471.09       1828.02      1754.71 o
  29   3   8       4027.13       6480.28      2206.70 o
  31   3   8          0.20       5466.31      4447.54 o
 -38   4   8      19781.24      14829.68      4522.37 o
 -36   4   8         96.35       -628.47      5194.05 o
 -34   4   8      24469.94      26229.26      3617.80 o
 -32   4   8       1210.51       1103.67       877.05 o
 -30   4   8      10570.26      11503.46       841.89 o
 -28   4   8       1760.22       1440.66       509.31 o
 -26   4   8      12616.15      11364.25       617.59 o
 -24   4   8        926.88       1017.42       309.99 o
 -22   4   8      53408.55      52981.66       972.18 o
 -20   4   8       6590.26       6179.60       386.91 o
 -18   4   8      71238.29      72886.38       854.27 o
 -16   4   8       1469.74       1231.22       595.45 o
 -14   4   8      71968.17      72269.80      1512.71 o
 -12   4   8       8637.90       7824.53       591.52 o
 -10   4   8      23610.75      23150.16       945.75 o
  -8   4   8       4677.53       3779.79       310.51 o
  -6   4   8      55392.18      55689.20       672.37 o
  -4   4   8       1532.16       1685.28       163.49 o
  -2   4   8      45615.27      45201.98       617.69 o
   0   4   8        352.10        159.04       208.22 o
   2   4   8      24409.34      23198.22       553.08 o
   4   4   8       7122.70       6708.14       458.40 o
   6   4   8      49081.16      47534.20       929.48 o
   8   4   8       4607.87       4587.27       401.81 o
  10   4   8      15804.70      15844.37       665.84 o
  12   4   8      28079.92      27912.48       876.88 o
  14   4   8      20231.75      19204.25       838.09 o
  16   4   8      14906.00      15080.00      1021.13 o
  18   4   8      33155.71      32253.37      1346.57 o
  20   4   8      13772.39      13627.01       993.68 o
  22   4   8      26049.41      24415.01      1335.62 o
  24   4   8      12675.74       8702.90      1771.58 o
  26   4   8      19753.91      17587.43      2415.51 o
  28   4   8      12595.64      11008.50      2244.57 o
  30   4   8       4917.33      11258.88      5793.14 o
 -37   5   8       5564.15       8864.68      4069.22 o
 -35   5   8       6415.96        525.54      4157.84 o
 -33   5   8       4370.38       6214.91      1519.36 o
 -31   5   8      17111.05      16973.24      1452.39 o
 -29   5   8       4103.49       3429.63       870.64 o
 -27   5   8      12374.93      12405.47       613.01 o
 -25   5   8       4435.37       5184.98       536.98 o
 -23   5   8      11961.36      12185.32       836.29 o
 -21   5   8      15168.63      15208.62       663.45 o
 -19   5   8      16690.29      16485.67       527.60 o
 -17   5   8       7289.11       7072.32       406.37 o
 -15   5   8      28014.47      29427.14      1217.00 o
 -13   5   8      10053.79       9932.23       878.07 o
 -11   5   8      10437.21      11180.29       807.62 o
  -9   5   8      10426.05      10568.21       782.23 o
  -7   5   8      36960.83      36395.89       500.09 o
  -5   5   8        572.61        729.60       171.24 o
  -3   5   8      52707.86      53652.00       580.20 o
  -1   5   8         45.44        230.79       195.19 o
   1   5   8      27669.73      27626.27       631.24 o
   3   5   8       7785.80       7286.66       468.49 o
   5   5   8      38452.77      38778.14       793.47 o
   7   5   8        153.57       -283.47       304.72 o
   9   5   8      46491.49      46952.21      1050.66 o
  11   5   8      23520.30      24261.28       831.83 o
  13   5   8      18641.23      19644.52       845.06 o
  15   5   8        453.58       1139.14       561.86 o
  17   5   8      19391.88      22208.92      1130.33 o
  19   5   8        233.80       2368.16       791.10 o
  21   5   8      10960.67      11090.64      1074.52 o
  23   5   8        109.67      -1508.47      1508.47 o
  25   5   8       3700.96       1007.79      2710.04 o
  27   5   8        396.25       3394.97      3475.45 o
  29   5   8      18283.38      25951.40     14653.64 o
  31   5   8       1652.09      -1892.34      4755.02 o
 -34   6   8      10974.05       4631.68      3517.03 o
 -32   6   8        587.56        549.02       915.66 o
 -30   6   8      25194.12      25866.66      1123.32 o
 -28   6   8       4671.21       4542.12       835.26 o
 -26   6   8       3984.68       3807.70       571.49 o
 -24   6   8       1459.88       1430.40       395.22 o
 -22   6   8      29118.37      29821.57      1156.06 o
 -20   6   8       1552.97       1759.90       341.91 o
 -18   6   8      19909.14      19642.61       596.90 o
 -16   6   8       3053.66       2748.02       590.44 o
 -14   6   8      27749.28      27444.82       989.04 o
 -12   6   8      18965.22      19992.38       882.46 o
 -10   6   8      13528.06      14313.47      1118.01 o
  -8   6   8       2871.26       2810.79       499.16 o
  -6   6   8      13779.43      13471.57       469.32 o
  -4   6   8       6858.08       7856.77       317.60 o
  -2   6   8      19253.46      20083.42       498.02 o
   0   6   8       5401.77       6272.07       345.04 o
   2   6   8      31802.07      31917.48       727.20 o
   4   6   8       5967.48       5289.71       424.97 o
   6   6   8      31152.63      31082.20       787.91 o
   8   6   8      12042.43      11078.49       625.23 o
  10   6   8      19162.98      18571.32       756.81 o
  12   6   8       1178.88        785.25       494.43 o
  14   6   8      22975.94      22204.58       968.32 o
  16   6   8        657.62       -239.29       658.42 o
  18   6   8       5524.93       6724.16       848.36 o
  20   6   8       7525.09       8138.88      1087.09 o
  22   6   8       3457.31       3998.54      1429.45 o
  24   6   8       7806.87      10236.27      3088.95 o
  26   6   8      12561.66      11234.13      4643.74 o
  28   6   8       7853.45       3666.18      3337.00 o
  30   6   8       7067.78      11032.00      4269.75 o
 -33   7   8       4574.75       5239.32      4207.38 o
 -31   7   8      20852.18      20576.76      3464.88 o
 -29   7   8       9266.68      10614.22       770.69 o
 -27   7   8      23528.92      23547.18       995.88 o
 -25   7   8      12167.91      13230.65      1177.33 o
 -23   7   8      21752.17      22975.16       912.63 o
 -21   7   8      11052.58      11953.01       599.83 o
 -19   7   8      30593.04      29773.19      2190.38 o
 -17   7   8       6118.10       5449.32       770.37 o
 -15   7   8      49260.93      49696.74      1294.60 o
 -13   7   8      19827.66      20573.82       937.79 o
 -11   7   8      20795.55      21814.87      1051.31 o
  -9   7   8      28268.79      27658.13      1241.39 o
  -7   7   8      72852.73      72816.95       885.78 o
  -5   7   8      11161.56      10944.71       406.08 o
  -3   7   8      60214.93      60222.03       691.96 o
  -1   7   8      20841.13      20808.57       552.88 o
   1   7   8      69015.95      69688.98       929.85 o
   3   7   8       7080.33       6479.44       436.98 o
   5   7   8      41254.21      39899.40       933.10 o
   7   7   8       4186.57       4129.82       586.30 o
   9   7   8      74288.45      73616.35      1223.84 o
  11   7   8      14688.09      14753.65       887.60 o
  13   7   8      15093.59      15253.51       902.83 o
  15   7   8       1760.67       2639.82       706.53 o
  17   7   8      32508.87      33537.72      1328.47 o
  19   7   8        317.24        242.65      1564.23 o
  21   7   8      34030.30      32869.82      1855.82 o
  23   7   8         18.73      -1009.27      1453.39 o
  25   7   8      27040.70      23430.03      2883.72 o
  27   7   8         87.98      -3470.12      8285.59 o
  29   7   8      22321.96      22222.38      4712.23 o
 -34   8   8       1529.69       -577.54      6499.70 o
 -32   8   8          3.21      -3104.25      3104.25 o
 -30   8   8       1385.19        137.72      1361.50 o
 -28   8   8        303.96       1150.60      1451.77 o
 -26   8   8        735.23       -529.88       864.81 o
 -24   8   8        513.56        982.14       615.70 o
 -22   8   8       2634.71       1950.08       832.60 o
 -20   8   8        365.19        233.07       523.75 o
 -18   8   8       6136.14       4747.63       915.13 o
 -16   8   8        243.05       -182.47       665.14 o
 -14   8   8         61.16       -456.10       559.42 o
 -12   8   8       7451.78       7977.35       721.08 o
 -10   8   8       3787.47       3944.10       808.35 o
  -8   8   8       2357.31       2694.39       403.78 o
  -6   8   8       5395.34       5683.69       326.51 o
  -4   8   8        951.62       1011.76       289.09 o
  -2   8   8       3553.40       3379.46       391.15 o
   0   8   8         85.62        494.15       289.91 o
   2   8   8       8354.86       8333.16       447.57 o
   4   8   8       7567.40       7959.48       459.17 o
   6   8   8       1703.98       2069.82       406.11 o
   8   8   8      23039.09      22603.43      1063.93 o
  10   8   8       6932.48       5728.80       703.96 o
  12   8   8        847.31       1038.88       553.85 o
  14   8   8        988.65        331.49       721.63 o
  16   8   8        310.05       -164.48       723.05 o
  18   8   8       1254.93       -585.11      1565.98 o
  20   8   8       2859.59        932.13      1186.30 o
  22   8   8         48.24       -121.68      1524.56 o
  24   8   8         56.35      -2951.45      2951.45 o
  26   8   8       1816.99       -443.14      2931.82 o
 -33   9   8      10044.13       9061.34      7086.95 o
 -31   9   8      10166.70       7667.71      3216.58 o
 -29   9   8       3306.20       2538.09      1629.97 o
 -27   9   8      23619.47      24039.05      1486.02 o
 -25   9   8       8798.59      10603.78      1082.80 o
 -23   9   8      33574.46      34647.05      1430.39 o
 -21   9   8      20829.14      21840.03      1426.40 o
 -19   9   8      39863.53      39341.34      1090.12 o
 -17   9   8      27392.11      26330.86      1370.85 o
 -15   9   8      49687.64      46903.01      1489.67 o
 -13   9   8      28027.79      30321.59      1276.41 o
 -11   9   8      23191.40      23833.61      1348.94 o
  -9   9   8        587.15        762.19       747.20 o
  -7   9   8      38250.15      37336.39       714.10 o
  -5   9   8      18361.50      17702.37       390.99 o
  -3   9   8      23020.20      23443.21       615.83 o
  -1   9   8      26028.72      25873.40       682.76 o
   1   9   8      34023.52      35097.46       789.56 o
   3   9   8       2141.81       2122.70       399.97 o
   5   9   8      39489.82      39468.16       922.78 o
   7   9   8       6486.02       6806.17       620.23 o
   9   9   8      43693.61      42508.93      1168.39 o
  11   9   8       6102.10       7091.52       648.43 o
  13   9   8      15425.82      16383.96       881.98 o
  15   9   8        532.29        337.25       731.21 o
  17   9   8      27647.99      29366.93      1445.33 o
  19   9   8       1345.50       2548.98      1574.03 o
  21   9   8      30372.58      34088.80      1937.15 o
  23   9   8        220.02       3396.34      2393.20 o
  25   9   8      32916.81      33142.36      4607.36 o
  27   9   8        160.85       6704.99      5759.39 o
 -32  10   8          4.83      12637.83      6931.82 o
 -30  10   8       2828.36       4107.53      3714.46 o
 -28  10   8       1286.57       5735.53      2191.81 o
 -26  10   8         44.68        332.47      2288.69 o
 -24  10   8          3.55       1732.12      1503.45 o
 -22  10   8       1780.31       -565.36       851.74 o
 -20  10   8          8.94       -128.29      1191.04 o
 -18  10   8       1047.95        455.13       771.18 o
 -16  10   8        441.57         13.68       870.31 o
 -14  10   8       6879.19       6133.96       886.39 o
 -12  10   8       3672.97       3832.82      1010.16 o
 -10  10   8         77.44       -751.71       896.69 o
  -8  10   8       5047.38       4560.06       477.48 o
  -6  10   8      17120.24      16481.96       465.48 o
  -4  10   8       2326.42       2322.58       374.67 o
  -2  10   8        437.29        192.02       335.21 o
   0  10   8        167.64        461.02       429.47 o
   2  10   8        534.21        162.42       408.33 o
   4  10   8        319.21        236.90       492.23 o
   6  10   8        437.97        857.84       602.42 o
   8  10   8        277.54         23.97       503.34 o
  10  10   8       1267.42       1366.99       584.05 o
  12  10   8        240.77       -704.82       704.82 o
  14  10   8       1501.71        898.58       859.96 o
  16  10   8          3.86       -946.43       946.43 o
  18  10   8        119.29        702.76      1186.64 o
  20  10   8       1664.09       -244.74      1307.25 o
  22  10   8        125.05      -1206.16      1721.09 o
  24  10   8          0.26        632.27      2916.23 o
  26  10   8       1069.17      -5589.80      5589.80 o
 -33  11   8      21356.33      29508.69      9097.65 o
 -31  11   8      21703.54      19824.43      7265.80 o
 -29  11   8       8575.42      14817.19      6746.82 o
 -27  11   8      20254.75      19855.34      2623.44 o
 -25  11   8      15850.33      15508.23      1378.33 o
 -23  11   8      29446.83      28174.32      1535.01 o
 -21  11   8      25342.66      23852.08      1331.95 o
 -19  11   8      28718.29      28706.78      2228.93 o
 -17  11   8      13120.55      12681.95      1290.55 o
 -15  11   8      24412.49      24330.34      1399.15 o
 -13  11   8      19100.45      18700.37      1404.00 o
 -11  11   8      39064.73      39460.86      2767.23 o
  -9  11   8       4357.11       5057.26       630.52 o
  -7  11   8      51152.25      52424.70      1347.84 o
  -5  11   8      28137.82      28400.84       596.87 o
  -3  11   8      64670.02      65829.87      1151.41 o
  -1  11   8       3667.74       3338.67       572.83 o
   1  11   8      15881.28      15815.96       720.15 o
   3  11   8       2827.20       2894.52       647.90 o
   5  11   8      20061.10      19728.26       843.59 o
   7  11   8       4074.13       3492.22       603.56 o
   9  11   8      36261.73      37266.33      1156.54 o
  11  11   8       3544.60       4578.31       825.43 o
  13  11   8      36488.34      37702.02      1572.51 o
  15  11   8        122.84       1098.77      1184.17 o
  17  11   8      22433.94      25641.58      1731.25 o
  19  11   8       1203.46       3909.18      2908.31 o
  21  11   8      30550.48      31764.66      3003.89 o
  23  11   8       1212.60       1806.07      5496.26 o
  25  11   8      27442.01      17792.61      6572.72 o
 -32  12   8       1521.67       7127.35      8972.37 o
 -30  12   8        884.07        164.38      7474.05 o
 -28  12   8       1329.89       3702.38      4322.28 o
 -26  12   8       4708.63       5990.61      2545.15 o
 -24  12   8         33.91      -1401.46      1757.99 o
 -22  12   8       6468.37       5999.37      1582.14 o
 -20  12   8        516.23       1485.21       953.88 o
 -18  12   8       4168.62       3877.66      1475.88 o
 -16  12   8        504.80       1368.89      1178.63 o
 -14  12   8         85.91       -455.73      1031.62 o
 -12  12   8       1747.54       2766.07      1331.59 o
 -10  12   8       8749.60       9331.64       833.79 o
  -8  12   8        926.77       -400.73       828.70 o
  -6  12   8       1019.45        824.34       343.74 o
  -4  12   8       3146.12       3559.85       422.02 o
  -2  12   8      10556.74      10900.69       689.68 o
   0  12   8       7368.14       8180.17       637.68 o
   2  12   8       4586.51       5441.87       599.89 o
   4  12   8        832.10        684.26       706.16 o
   6  12   8       7447.48       5898.47       698.93 o
   8  12   8       1275.72        456.86       804.71 o
  10  12   8       1480.41       2362.69      1212.25 o
  12  12   8       1529.22        337.90      1193.18 o
  14  12   8        318.42        207.79      1231.07 o
  16  12   8        714.55      -1569.39      1569.39 o
  18  12   8       2960.79        779.39      1676.57 o
  20  12   8       4308.93       8099.73      2551.15 o
  22  12   8       1459.96       9044.07      5365.18 o
  24  12   8       2164.89      -9163.14      9163.14 o
 -31  13   8      18316.06      14534.68      9414.65 o
 -29  13   8       9372.39       6825.61      8021.39 o
 -27  13   8      10086.87      13652.62      6694.32 o
 -25  13   8      12049.69      13469.65      4281.08 o
 -23  13   8      10795.55       7995.93      2158.67 o
 -21  13   8       7800.11       8622.82      1569.96 o
 -19  13   8      14614.29      11437.94      1814.74 o
 -17  13   8      10536.23      10928.50      1599.06 o
 -15  13   8      23928.65      25357.12      1756.53 o
 -13  13   8       9015.37       9343.05      2010.11 o
 -11  13   8      22171.15      23077.34      1899.11 o
  -9  13   8      13346.83      13506.76      1178.46 o
  -7  13   8       8618.69       9877.88       954.04 o
  -5  13   8      13048.46      13610.40       700.41 o
  -3  13   8      31022.33      33963.21       950.95 o
  -1  13   8       2904.15       4001.44       613.30 o
   1  13   8      45168.21      45334.54      1234.83 o
   3  13   8       1002.80        866.35       731.95 o
   5  13   8      28696.21      29355.32      2221.24 o
   7  13   8        898.60        861.96      1240.49 o
   9  13   8      38876.69      39388.67      1690.66 o
  11  13   8       5324.19       4218.93      1239.21 o
  13  13   8      26072.63      25779.38      1783.95 o
  15  13   8       1097.08       -477.31      1495.54 o
  17  13   8       9008.66          7.59      2822.72 o
  19  13   8          8.82      -2887.63      7950.20 o
  21  13   8      13483.97      17940.06      9770.56 o
 -28  14   8       2885.19       5406.26      7991.40 o
 -26  14   8       6591.67       5837.01      6744.55 o
 -24  14   8       1427.21       1883.19      5732.34 o
 -22  14   8       6331.28       1901.88      3647.00 o
 -20  14   8        714.87        244.63      1993.31 o
 -18  14   8      16050.45      15215.99      2050.30 o
 -16  14   8       1844.70       4289.17      2387.98 o
 -14  14   8      14595.07      14433.48      2735.46 o
 -12  14   8        511.77        858.60       983.82 o
 -10  14   8      24882.81      26823.20      1575.50 o
  -8  14   8       1943.72       1385.34       436.71 o
  -6  14   8       6182.70       7712.35      1044.51 o
  -4  14   8       2536.69       2757.94       578.55 o
  -2  14   8      10360.04       9599.73       868.89 o
   0  14   8       2271.38       2928.62       867.56 o
   2  14   8       7249.14       8321.60      1339.95 o
   4  14   8       2328.09       3316.78      1344.27 o
   6  14   8      11689.56       9683.52      1477.91 o
   8  14   8       1839.48        503.56      1208.25 o
  10  14   8       1289.35       3081.42      1917.59 o
  12  14   8       6129.48       4692.17      1583.10 o
  14  14   8       3571.93      -1176.95      2109.71 o
  16  14   8       1973.06       8072.96      8119.05 o
  18  14   8       7078.21       -972.68      9004.08 o
  20  14   8       4256.74       9537.33      9966.71 o
 -25  15   8       4776.15       2714.46      7402.52 o
 -23  15   8      10302.37       6033.53      6468.57 o
 -21  15   8        335.98       4282.75      3173.64 o
 -19  15   8      10161.59       3963.91      2747.47 o
 -17  15   8       4383.22       7391.21      2602.76 o
 -15  15   8       5482.44       7315.95      3042.44 o
 -13  15   8       1933.88        809.44      2235.52 o
 -11  15   8       6250.78       5348.80      1439.60 o
  -9  15   8       9823.77      10714.70      2499.98 o
  -7  15   8      16804.59      19573.83      2046.27 o
  -5  15   8       2724.78       3621.74      1025.89 o
  -3  15   8      14704.27      16580.25      1160.69 o
  -1  15   8        641.28       -794.26       794.26 o
   1  15   8      11830.62      11213.53      1302.66 o
   3  15   8        646.35        744.61      1202.84 o
   5  15   8       6743.17       7185.41      1964.37 o
   7  15   8        843.82        563.11      1408.62 o
   9  15   8      10528.70       9438.76      1745.44 o
  11  15   8        157.86       -918.03      2642.97 o
  13  15   8      15720.92      25132.89      7963.24 o
  15  15   8       1096.83       2274.71      8450.28 o
  17  15   8       7448.82      16568.58      9730.53 o
 -20  16   8         20.10      -1114.07      5897.61 o
 -18  16   8      18754.98      11262.98      7344.01 o
 -16  16   8        685.37      -2039.62      6496.24 o
 -14  16   8      16141.74      18945.24      4728.03 o
 -12  16   8       1092.04      -1192.28      3915.15 o
 -10  16   8      21790.20       8101.14      5668.73 o
  -8  16   8        551.07       4151.94      1916.76 o
  -6  16   8      19259.59      21062.09      2394.81 o
  -4  16   8       2688.49       6280.33      2376.81 o
  -2  16   8      13700.34      14136.88      3465.56 o
   0  16   8       3361.45        953.79      2039.37 o
   2  16   8      10239.81      11535.43      1631.64 o
   4  16   8       3526.60       4942.75      1599.98 o
   6  16   8      16873.51      16674.77      2720.93 o
   8  16   8        395.39      -4021.02      4021.02 o
  10  16   8      10570.09       7852.36      7949.56 o
  12  16   8       2928.14      12520.61      8969.42 o
  14  16   8      24892.40       5390.78      9634.45 o
 -15  17   8        955.98       9790.23      3846.45 o
 -13  17   8         47.48      -2630.40      3179.18 o
 -11  17   8        987.25      -3887.62      4927.31 o
  -9  17   8       1341.95       8224.12      3028.64 o
  -7  17   8       7009.14       8094.74      3028.43 o
  -5  17   8       2292.21       4221.15      2812.77 o
  -3  17   8       8078.19       7995.34      3201.75 o
  -1  17   8        209.41       1257.71      2005.09 o
   1  17   8       2979.92      -1375.75      3512.34 o
   3  17   8        211.10       1981.59      3784.49 o
   5  17   8       3146.81       8570.01     11936.06 o
   7  17   8        475.11      -8179.33      8179.33 o
   9  17   8        263.74       5358.97      9336.85 o
  11  17   8         12.51       6267.25     10768.19 o
  -6  18   8      23236.07      21448.01      9409.02 o
  -4  18   8       6214.50       6249.54      8627.59 o
  -2  18   8       7690.03       6238.05      8818.76 o
   0  18   8       1871.72      -3843.25      8542.53 o
   2  18   8       9300.90       5443.22      9755.66 o
   4  18   8        588.61      12262.34      9963.85 o
   6  18   8      13122.14      20503.40     10224.37 o
 -37   1   9      30111.37      29109.61      3399.01 o
 -35   1   9       4179.21       5546.36      2409.66 o
 -33   1   9      24786.90      25309.41      1093.22 o
 -31   1   9         70.06        710.32       730.03 o
 -29   1   9      10504.71      11108.08       659.24 o
 -27   1   9       9058.74      10150.16       565.15 o
 -25   1   9      45071.90      44661.28      1366.19 o
 -23   1   9      14432.70      13764.63       572.80 o
 -21   1   9      23945.53      24068.86       727.08 o
 -19   1   9        556.24        370.40       300.16 o
 -17   1   9      50529.21      50778.03      1013.03 o
 -15   1   9       6943.82       6765.69       383.63 o
 -13   1   9      44017.51      43701.25       995.60 o
 -11   1   9      59199.29      58149.98       699.47 o
  -9   1   9     139696.73     140093.56       899.11 o
  -7   1   9      50755.46      50190.32       601.95 o
  -5   1   9      21686.28      20044.75       604.02 o
  -3   1   9       5376.41       5049.57       357.21 o
  -1   1   9      57297.71      57115.19       745.62 o
   1   1   9      45085.45      45225.54       704.39 o
   3   1   9      33382.02      33222.28       745.62 o
   5   1   9      45959.13      46000.75       811.00 o
   7   1   9      80076.91      82784.48      1114.26 o
   9   1   9      32235.36      32405.36       835.03 o
  11   1   9      56876.86      55631.09      1531.42 o
  13   1   9      34271.24      35465.88      1011.76 o
  15   1   9       8516.41       7918.59       697.19 o
  17   1   9      11859.53      11725.49       854.18 o
  19   1   9       9484.23      10034.61      1015.43 o
  21   1   9      24325.56      25210.41      1343.96 o
  23   1   9      17462.59      19014.29      2000.62 o
  25   1   9      17725.39      17853.19      2852.12 o
  27   1   9       6846.71       4874.00      3549.51 o
  29   1   9      17368.19      17024.85      2938.08 o
 -38   2   9       2014.48       6508.23      4546.33 o
 -36   2   9          8.09       -628.55      2664.47 o
 -34   2   9       1747.83       2300.10      2053.12 o
 -32   2   9       9725.46      11202.83       770.64 o
 -30   2   9      11087.66      12769.08      1034.18 o
 -28   2   9       5445.89       6272.99       570.90 o
 -26   2   9       3621.24       3287.05       455.38 o
 -24   2   9       1795.83       1834.52       413.26 o
 -22   2   9      10493.96      10301.25       490.80 o
 -20   2   9         46.50       -125.89       290.37 o
 -18   2   9       9208.79       9200.06       409.14 o
 -16   2   9        557.46        265.74       317.40 o
 -14   2   9       3882.81       3680.33       278.41 o
 -12   2   9       3632.12       4061.26       226.12 o
 -10   2   9       9910.39       9570.28       300.42 o
  -8   2   9       5646.70       5149.94       225.90 o
  -6   2   9        595.18        211.15       184.45 o
  -4   2   9      11361.93      11871.09       456.62 o
  -2   2   9        446.02         64.08       191.06 o
   0   2   9       1000.60        930.71       215.11 o
   2   2   9        580.50        483.67       223.99 o
   4   2   9        416.26        170.32       295.62 o
   6   2   9      13096.63      12168.25       541.84 o
   8   2   9        508.01        271.29       300.88 o
  10   2   9       7208.30       7750.05       566.15 o
  12   2   9       7285.30       6743.80       571.45 o
  14   2   9      13608.28      13871.26       772.04 o
  16   2   9       1645.88       2049.21       623.66 o
  18   2   9      11423.91      11271.62       859.16 o
  20   2   9         20.62      -1220.56      1477.26 o
  22   2   9       4580.77       5913.40      1328.43 o
  24   2   9          1.66      -1424.66      1424.66 o
  26   2   9       3072.90       6284.12      1829.37 o
  28   2   9       1446.25       3815.69      3349.01 o
  30   2   9       3495.45      -1237.71      3758.95 o
 -39   3   9         47.17      -1132.09      4920.17 o
 -37   3   9      19641.20      19632.94      9567.78 o
 -35   3   9       2561.29       5025.26      4602.59 o
 -33   3   9      22472.09      21299.44      2008.81 o
 -31   3   9         52.28        493.62       723.77 o
 -29   3   9      17284.29      18454.86      1538.74 o
 -27   3   9       3432.00       3124.72       529.51 o
 -25   3   9      21812.21      20821.04       924.69 o
 -23   3   9       9935.22      10639.34       508.06 o
 -21   3   9      49979.80      49374.14       881.21 o
 -19   3   9      13533.12      12479.93       483.19 o
 -17   3   9      34141.61      34241.55       555.18 o
 -15   3   9      14167.68      14799.23       585.09 o
 -13   3   9      32254.49      31381.97       403.61 o
 -11   3   9      62691.29      63360.21       579.18 o
  -9   3   9      51661.93      51032.41       477.08 o
  -7   3   9       9028.95       8779.70       402.57 o
  -5   3   9      15864.12      14832.39       470.00 o
  -3   3   9      12556.94      13499.00       398.98 o
  -1   3   9      22020.79      21370.71       544.34 o
   1   3   9      19546.39      20039.90       540.42 o
   3   3   9      23376.62      22217.97       634.95 o
   5   3   9      19134.15      19202.77       620.07 o
   7   3   9      29655.38      28540.10       756.72 o
   9   3   9      34189.15      34375.72       878.23 o
  11   3   9      13264.99      13896.56       694.66 o
  13   3   9      41823.82      42555.18      1231.77 o
  15   3   9      32723.72      33761.25      1112.21 o
  17   3   9      23136.28      25080.45      1169.29 o
  19   3   9      13401.95      14043.90      1011.04 o
  21   3   9      14585.31      12719.48      1487.29 o
  23   3   9      10929.10      13217.15      1402.67 o
  25   3   9      18813.71      20783.50      3209.76 o
  27   3   9       4689.43       3668.84      2063.83 o
  29   3   9       4752.72       9172.41      4109.37 o
 -38   4   9       8850.13      16017.39      4568.91 o
 -36   4   9       6248.75       4325.18      2821.57 o
 -34   4   9       4039.00       2279.89      2734.81 o
 -32   4   9       5021.58       4681.97       757.15 o
 -30   4   9       6831.07       6504.87       610.86 o
 -28   4   9       5722.55       5106.46       655.68 o
 -26   4   9      11729.12      11467.33       636.71 o
 -24   4   9       1506.96       1556.73       402.52 o
 -22   4   9      16292.75      15804.47       627.74 o
 -20   4   9       8912.59       9558.61       720.20 o
 -18   4   9      21679.29      21813.12      1605.70 o
 -16   4   9        100.54       -351.40       503.31 o
 -14   4   9      11269.00       9812.55       668.42 o
 -12   4   9      14086.61      14196.48       973.71 o
 -10   4   9       9355.92       9051.47       691.56 o
  -8   4   9         79.22        322.00       175.35 o
  -6   4   9      44724.31      43849.76       737.64 o
  -4   4   9       6085.68       5873.39       285.04 o
  -2   4   9      17581.13      17728.02       581.20 o
   0   4   9       5292.38       5419.21       357.19 o
   2   4   9      18770.37      18275.97       623.31 o
   4   4   9       4056.72       4158.63       366.92 o
   6   4   9      40799.40      39877.46       844.94 o
   8   4   9       6395.85       5752.00       478.87 o
  10   4   9      61162.53      63019.36      1402.71 o
  12   4   9       1740.87       2266.93       512.38 o
  14   4   9      12189.54      12558.28       896.39 o
  16   4   9         14.50       -636.58       636.58 o
  18   4   9      16281.02      16106.10      1016.86 o
  20   4   9        155.86       -474.78      1097.06 o
  22   4   9      10845.50      10986.44      1398.74 o
  24   4   9         33.41      -1358.20      1358.20 o
  26   4   9      10386.02       5918.84      2017.13 o
  28   4   9        500.80       2348.34      2510.53 o
 -39   5   9        695.32       9129.96      4949.22 o
 -37   5   9       6729.73       6392.48      4009.09 o
 -35   5   9        726.04         12.26      2447.92 o
 -33   5   9      22576.39      23391.27      1723.59 o
 -31   5   9         31.83       -171.97       736.15 o
 -29   5   9      16465.45      16675.19      1033.64 o
 -27   5   9        326.93        460.54       510.72 o
 -25   5   9      16431.85      16578.58       794.61 o
 -23   5   9       4393.85       4704.42       553.86 o
 -21   5   9      40523.91      39259.34       655.78 o
 -19   5   9       7400.88       6777.73       412.27 o
 -17   5   9      30114.12      31943.59      1161.92 o
 -15   5   9       5523.57       6022.08       601.85 o
 -13   5   9      26136.47      26131.93      1744.22 o
 -11   5   9      17260.77      15879.74       985.55 o
  -9   5   9      36127.39      37991.67      1772.11 o
  -7   5   9       1908.80       1847.01       218.88 o
  -5   5   9      29511.69      28072.90       476.05 o
  -3   5   9       6235.08       5808.58       306.13 o
  -1   5   9      28418.12      28577.92       691.52 o
   1   5   9      15833.63      16035.68       562.68 o
   3   5   9      28189.73      28315.58       713.75 o
   5   5   9      20521.89      19421.88       734.88 o
   7   5   9      30653.64      30496.74       819.62 o
   9   5   9      19067.78      19241.84       761.36 o
  11   5   9       4384.01       4501.20       553.96 o
  13   5   9       2218.70       2404.90       673.43 o
  15   5   9      23395.37      26019.08      1109.52 o
  17   5   9      14819.82      16227.29       982.34 o
  19   5   9       8889.57       8033.37      1515.85 o
  21   5   9       7951.07       8645.93      1507.44 o
  23   5   9       7743.62       5232.20      1491.14 o
  25   5   9       9530.70       8842.58      1935.85 o
  27   5   9       2523.55       2005.77      2968.77 o
  29   5   9       2322.64      10978.29      4360.53 o
 -38   6   9      16364.54      10293.33      4611.96 o
 -36   6   9       9030.92       8713.93      3547.75 o
 -34   6   9      10731.33      11947.31      2320.52 o
 -32   6   9       2449.80       1581.31      1720.69 o
 -30   6   9      11548.93      11685.56       849.23 o
 -28   6   9       8031.33       7902.52       751.40 o
 -26   6   9      27534.84      29177.87      1234.85 o
 -24   6   9       8488.86       8474.26       515.18 o
 -22   6   9      22361.38      21792.44       679.58 o
 -20   6   9       9764.62      10266.64       893.74 o
 -18   6   9      23920.18      24431.65      1164.90 o
 -16   6   9         95.91         43.33       561.95 o
 -14   6   9      16986.89      17028.71      1227.44 o
 -12   6   9       8126.28       7856.25       789.92 o
 -10   6   9      16963.96      16726.92      1030.99 o
  -8   6   9       1192.12       1334.27       283.34 o
  -6   6   9      84457.16      82753.47       975.59 o
  -4   6   9        413.51        372.72       279.27 o
  -2   6   9      41898.55      40909.45       799.61 o
   0   6   9        398.99        241.37       322.02 o
   2   6   9      43222.38      43104.00       900.73 o
   4   6   9         10.61       -568.43       568.43 o
   6   6   9      39362.27      38238.99       892.79 o
   8   6   9        829.89       1488.02       407.70 o
  10   6   9      49861.36      50838.16      1130.59 o
  12   6   9       2858.02       3582.24       706.25 o
  14   6   9      11475.98      11573.22       924.65 o
  16   6   9        248.64        390.31       970.00 o
  18   6   9      21868.54      23564.79      1400.37 o
  20   6   9         70.21       1875.12      1135.76 o
  22   6   9      19852.42      20722.60      1692.66 o
  24   6   9       1978.24       -823.87      1861.83 o
  26   6   9      10232.73       5957.86      7930.99 o
  28   6   9        154.41      -2099.75      4265.13 o
 -37   7   9       8565.26       5783.45      4099.15 o
 -35   7   9       1120.99      -1243.94      3113.10 o
 -33   7   9       7396.63       4087.96      3662.61 o
 -31   7   9        579.10        -17.09      1915.86 o
 -29   7   9       3443.65       2521.20      1009.38 o
 -27   7   9         11.34       1305.14       599.81 o
 -25   7   9      14749.61      14787.78       653.77 o
 -23   7   9        117.00        348.96       810.54 o
 -21   7   9      14867.14      14563.56      1127.64 o
 -19   7   9       2871.01       1764.69      1181.82 o
 -17   7   9      16846.51      16246.75      1013.27 o
 -15   7   9       7630.95       7757.84       734.98 o
 -13   7   9       5568.54       5241.60       968.42 o
 -11   7   9       3724.63       3150.93       824.52 o
  -9   7   9       3488.11       4963.70       885.51 o
  -7   7   9       7757.65       8389.27       440.86 o
  -5   7   9       6045.26       6016.87       322.02 o
  -3   7   9       2589.30       2673.45       328.40 o
  -1   7   9       7194.39       7820.58       431.69 o
   1   7   9       3087.91       3125.07       384.83 o
   3   7   9      16327.79      17140.22       664.65 o
   5   7   9      11224.04      11423.89       665.87 o
   7   7   9      15528.89      16225.43       715.15 o
   9   7   9      10688.26      11364.40       792.34 o
  11   7   9       1286.36       1830.78       568.62 o
  13   7   9        180.05        555.18       806.48 o
  15   7   9       5731.77       7494.90      1197.15 o
  17   7   9       8097.89       9278.73      1617.38 o
  19   7   9       1347.49       4064.29      1209.42 o
  21   7   9       1273.92       -734.39      1612.60 o
  23   7   9       2482.66       2049.49      1662.71 o
  25   7   9        414.78      -2129.08      2129.08 o
 -36   8   9       9038.61       2789.39      3708.49 o
 -34   8   9      13896.30      17818.33      3144.65 o
 -32   8   9       6994.93       5975.96      5379.98 o
 -30   8   9      20940.75      19596.62      2455.71 o
 -28   8   9      11601.31      12268.95      1167.84 o
 -26   8   9      15387.24      16646.79       920.48 o
 -24   8   9       4133.04       4674.51      1103.61 o
 -22   8   9      18542.00      17345.88      1245.98 o
 -20   8   9       8930.56       9990.97      1037.35 o
 -18   8   9      29326.24      30140.77      1402.62 o
 -16   8   9       6522.56       6165.08       937.61 o
 -14   8   9      93290.11      95191.57      2781.08 o
 -12   8   9       3929.61       4643.76       878.70 o
 -10   8   9      80238.32      80029.75      2059.12 o
  -8   8   9       1121.02       1413.71       546.93 o
  -6   8   9      39222.32      39553.05       859.17 o
  -4   8   9      10273.81      10042.63       470.77 o
  -2   8   9      27927.78      29978.78       678.98 o
   0   8   9         53.14         76.48       304.34 o
   2   8   9      71817.93      73567.19      1023.34 o
   4   8   9       4836.26       4727.79       450.08 o
   6   8   9      83227.39      84557.03      1344.73 o
   8   8   9       9765.53       9371.46       804.46 o
  10   8   9      49913.15      47105.33      1258.51 o
  12   8   9       1196.92        374.39       622.43 o
  14   8   9      35970.44      36866.94      1330.75 o
  16   8   9        261.68       -374.36       924.71 o
  18   8   9      37964.83      38984.14      2425.49 o
  20   8   9        864.77       -270.83      3631.25 o
  22   8   9      30387.52      29446.13      2015.83 o
  24   8   9        223.32       -383.96      2062.17 o
  26   8   9      10288.33       4656.33      8807.32 o
 -33   9   9        192.80      13498.32      6611.27 o
 -31   9   9       2158.02      -1150.80      4844.50 o
 -29   9   9         27.24      -1415.22      6221.00 o
 -27   9   9         96.92        648.97      1942.52 o
 -25   9   9       1139.67       2632.25      1268.29 o
 -23   9   9       4152.86       1780.44      1250.04 o
 -21   9   9       2264.25       2228.79      1004.26 o
 -19   9   9       1981.11       2240.35       947.16 o
 -17   9   9       2139.04       2046.12       873.44 o
 -15   9   9         99.40       -320.34       715.85 o
 -13   9   9        187.15       -220.77      1323.84 o
 -11   9   9        340.72       -669.26       851.90 o
  -9   9   9         30.46       1016.93       638.30 o
  -7   9   9       4131.01       4730.16       493.70 o
  -5   9   9       1620.60       1887.94       354.71 o
  -3   9   9        189.82        310.91       393.70 o
  -1   9   9        318.12        312.93       454.08 o
   1   9   9         14.40        201.01       440.82 o
   3   9   9      10623.18       9872.82       662.54 o
   5   9   9       1441.35        859.17       547.46 o
   7   9   9       1836.38       2135.12       527.90 o
   9   9   9       4438.14       4354.21       639.19 o
  11   9   9       2218.72       2040.06       695.36 o
  13   9   9       1665.02       1216.68       867.70 o
  15   9   9        129.05        -27.56       966.55 o
  17   9   9       2552.71       1118.78      1224.30 o
  19   9   9          3.45        327.91      1676.97 o
  21   9   9         51.29       5158.27      1786.17 o
  23   9   9        615.77        -39.72      4931.46 o
  25   9   9          6.33        556.87      5172.30 o
 -32  10   9       1456.89      -3631.33      6658.61 o
 -30  10   9      15176.90      22272.53      6053.28 o
 -28  10   9      10159.87      12200.23      3229.69 o
 -26  10   9      19406.18      19844.50      1850.12 o
 -24  10   9       3991.89        679.90      1519.62 o
 -22  10   9      42124.76      43913.75      2145.70 o
 -20  10   9        219.85       1418.21      1093.89 o
 -18  10   9      23331.75      24373.53      1519.19 o
 -16  10   9         37.77       1027.19       891.04 o
 -14  10   9      33384.27      37009.05      1933.75 o
 -12  10   9       3943.43       3865.66      1608.45 o
 -10  10   9      22937.11      25049.76      1302.66 o
  -8  10   9        576.57       1249.42       953.48 o
  -6  10   9      26002.81      25424.23       799.62 o
  -4  10   9        296.19        387.00       350.63 o
  -2  10   9      54903.85      55776.18      1426.80 o
   0  10   9        587.13        504.09       673.58 o
   2  10   9      34957.31      36562.69       938.77 o
   4  10   9         48.09        758.31       482.65 o
   6  10   9      26080.22      28146.53       942.64 o
   8  10   9          0.88        423.37       588.82 o
  10  10   9      32485.88      34393.35      1177.02 o
  12  10   9        381.76        465.32      1212.53 o
  14  10   9      39251.03      37217.32      1821.59 o
  16  10   9         88.06       -882.42      1075.39 o
  18  10   9      53498.71      49725.13      4031.17 o
  20  10   9        344.20       -734.98      1601.36 o
  22  10   9      36292.96      31903.39      3105.62 o
  24  10   9        845.75      -5001.60      6256.74 o
 -31  11   9        135.84       6758.49      6809.44 o
 -29  11   9         41.85      -5401.77      5595.78 o
 -27  11   9        184.75       1288.93      3500.92 o
 -25  11   9        569.40        613.90      2150.80 o
 -23  11   9        240.49      -1453.71      2125.53 o
 -21  11   9       1012.35       1038.85      1340.26 o
 -19  11   9        282.13      -1441.47      1441.47 o
 -17  11   9        909.66       1935.33      1253.21 o
 -15  11   9        827.35       -899.10      1691.32 o
 -13  11   9       1816.31       1990.23      1779.12 o
 -11  11   9        351.34       1617.59      1048.69 o
  -9  11   9          9.96       1176.85       878.26 o
  -7  11   9         87.88        118.01       522.39 o
  -5  11   9        880.19       1280.55       322.86 o
  -3  11   9      14992.95      14782.75       784.71 o
  -1  11   9       8340.42       9445.70       779.66 o
   1  11   9       2246.87       2012.27       747.94 o
   3  11   9       2131.63       1385.62       686.54 o
   5  11   9         46.20        346.76       603.07 o
   7  11   9        126.48       1578.45       868.91 o
   9  11   9        289.72       1096.91       894.24 o
  11  11   9         89.92       1179.51       937.30 o
  13  11   9        688.71       1422.82      1058.41 o
  15  11   9       1545.95       1806.04      1319.39 o
  17  11   9        267.22      -2217.09      2217.09 o
  19  11   9         99.21       3048.49      2187.95 o
  21  11   9         12.68       6464.33     11806.67 o
  23  11   9         22.03      -8912.33      8912.33 o
 -30  12   9      12481.18      11142.99      7649.05 o
 -28  12   9       5278.17      10412.20      6666.05 o
 -26  12   9      20410.69      20542.17      4095.01 o
 -24  12   9       1552.42       4832.42      2332.64 o
 -22  12   9      22024.29      23206.33      1990.05 o
 -20  12   9         72.62      -1493.40      1493.40 o
 -18  12   9      17068.91      19120.52      1661.27 o
 -16  12   9       4122.14       4649.03      1578.28 o
 -14  12   9      27649.03      26004.83      2310.65 o
 -12  12   9      11853.17       8665.62      2127.17 o
 -10  12   9      33031.28      35388.73      1800.32 o
  -8  12   9        275.00         69.45       597.00 o
  -6  12   9      34088.27      36139.74      1135.37 o
  -4  12   9       1493.37       1955.43       469.94 o
  -2  12   9      56571.09      59061.05      1451.96 o
   0  12   9        147.34         47.34       553.23 o
   2  12   9      33516.07      33200.20      1050.79 o
   4  12   9        768.27        495.81       834.37 o
   6  12   9      37272.32      37582.50      1399.93 o
   8  12   9        504.53        826.15      1265.37 o
  10  12   9      33865.23      32401.19      1695.61 o
  12  12   9        561.41       -261.67      1189.36 o
  14  12   9      24316.01      23819.25      1805.56 o
  16  12   9          3.73      -1361.02      1893.88 o
  18  12   9      31629.50      32756.55      4780.07 o
  20  12   9         14.56      -7399.55      8088.79 o
 -29  13   9       2803.16      -6796.03      7350.60 o
 -27  13   9        766.70      10119.54      6795.84 o
 -25  13   9       1802.85       3355.95      4184.94 o
 -23  13   9        239.59      -2396.00      2584.90 o
 -21  13   9       2276.25       2792.17      1875.36 o
 -19  13   9       3799.89       3279.24      1820.33 o
 -17  13   9       5865.26       7977.75      2142.91 o
 -15  13   9        946.20         37.87      2139.62 o
 -13  13   9       7494.89       3487.82      1890.38 o
 -11  13   9       2775.24       2773.90      1313.47 o
  -9  13   9       9258.65      12333.49      2153.94 o
  -7  13   9        141.17       1011.14       941.14 o
  -5  13   9       8447.63       8254.80       929.39 o
  -3  13   9       5660.28       6717.27       551.66 o
  -1  13   9       6793.73       6885.98       689.75 o
   1  13   9       2182.49       1852.50       807.68 o
   3  13   9       9353.44       9271.55       974.93 o
   5  13   9       2154.51        177.52      1863.63 o
   7  13   9        453.51         17.71      1030.73 o
   9  13   9       2926.91       2617.17      1229.32 o
  11  13   9       1444.74       1313.96      2838.48 o
  13  13   9       4362.39       3461.34      1866.92 o
  15  13   9      17793.64      15644.72      3205.39 o
  17  13   9        530.18      -7872.42      8112.09 o
  19  13   9       6264.30       9561.33      9634.71 o
 -28  14   9       3158.33       -251.95      7989.75 o
 -26  14   9      18119.36       5241.81      6619.80 o
 -24  14   9       1822.55      -5602.73      5602.73 o
 -22  14   9       5921.30       9390.63     11698.12 o
 -20  14   9       2184.15       2574.61      2648.26 o
 -18  14   9      15057.93       7144.78      2920.61 o
 -16  14   9       6165.08       1588.13      2709.52 o
 -14  14   9      16821.21      19848.01      2998.10 o
 -12  14   9       1976.44       1984.18      1956.63 o
 -10  14   9      32756.73      38703.44      2392.86 o
  -8  14   9        669.04       2724.29      1498.56 o
  -6  14   9      28448.05      28872.03       880.12 o
  -4  14   9       3271.26       3560.94       588.56 o
  -2  14   9      29486.93      29633.67      1296.77 o
   0  14   9        257.92        237.03       930.69 o
   2  14   9      23469.16      27185.42      1484.59 o
   4  14   9        530.48       1031.78      1523.72 o
   6  14   9      21114.70      20458.97      1483.58 o
   8  14   9        411.48       -746.39      2127.49 o
  10  14   9      13553.33      11827.03      3347.86 o
  12  14   9        129.36       -218.95      1857.52 o
  14  14   9      16048.57      15700.47      7874.19 o
  16  14   9        234.03       3350.03      8337.81 o
  18  14   9       9301.26     -10524.74     10524.74 o
 -23  15   9       2557.94      -6090.29      6090.29 o
 -21  15   9       9754.39      11087.62      5732.96 o
 -19  15   9       3922.83      -2180.58      5786.87 o
 -17  15   9      13498.46       9950.77      6284.72 o
 -15  15   9       7638.06      10920.30      2242.36 o
 -13  15   9       8294.18       6314.67      2390.52 o
 -11  15   9       3028.67        132.84      2492.55 o
  -9  15   9      22555.57      24839.03      2245.70 o
  -7  15   9        292.92      -1167.63      1681.01 o
  -5  15   9       4792.48       5383.94       916.74 o
  -3  15   9       3776.59       5292.91      1420.75 o
  -1  15   9       6222.40       3641.10      1243.93 o
   1  15   9       5559.02       7191.13      1434.37 o
   3  15   9      15135.11      13773.06      1657.67 o
   5  15   9      10982.28      10002.47      3086.11 o
   7  15   9      14335.97      14421.02      2601.77 o
   9  15   9       6466.40       8702.44      2551.62 o
  11  15   9       5559.31       5609.51      7594.50 o
  13  15   9       7011.02       1998.95      8168.29 o
  15  15   9      10002.33       6255.33     10073.01 o
 -16  16   9       2146.89       7939.90      2936.57 o
 -14  16   9       5698.94       6623.08      4107.12 o
 -12  16   9       2848.20       -615.30      3077.40 o
 -10  16   9      16719.90      21076.65      6627.17 o
  -8  16   9        977.49        734.07      2601.63 o
  -6  16   9      13965.62      17138.78      2818.92 o
  -4  16   9        253.33        909.01      5798.01 o
  -2  16   9       5249.70       4300.10      1758.83 o
   0  16   9        700.59      -1466.08      1466.08 o
   2  16   9       8527.57       9864.27      1681.33 o
   4  16   9         12.18       1921.13      2340.56 o
   6  16   9       4066.51       6893.40      4150.96 o
   8  16   9         57.98       -513.19      8058.12 o
  10  16   9       5652.82      -8823.52      8823.52 o
  12  16   9       1599.14      12564.62      9551.71 o
 -17  17   9       4960.14      18050.17      4512.88 o
 -15  17   9       2196.97      -3818.21      4179.10 o
 -13  17   9       9739.48       9471.83      3888.39 o
 -11  17   9       1276.46       5656.74      3849.27 o
  -9  17   9      14449.80      16530.12      3567.45 o
  -7  17   9       3199.81       6115.84      3119.16 o
  -5  17   9       3229.15       3543.92      3190.35 o
  -3  17   9       9606.40      12478.03      3366.78 o
  -1  17   9       7628.07       8836.82      3205.19 o
   1  17   9       4971.45       6215.19     11214.55 o
   3  17   9      12210.24      13279.07      4775.99 o
   5  17   9      10010.92      26373.10      8992.29 o
   7  17   9       8982.05       3873.01      9691.29 o
 -38   0  10       3977.17       2212.18      4640.73 o
 -36   0  10      11226.89       8287.26      3838.37 o
 -34   0  10       7911.01       8730.47      3356.88 o
 -32   0  10      48508.85      45621.88      2456.53 o
 -30   0  10       6795.81       6476.92      1132.75 o
 -28   0  10      60172.14      58476.14      1583.79 o
 -26   0  10      11705.04      12527.87      1144.87 o
 -24   0  10      42262.68      41528.32      1532.90 o
 -22   0  10       7224.21       7092.10       752.02 o
 -20   0  10       8099.81       7721.48       697.81 o
 -18   0  10      15825.39      15024.41       826.19 o
 -16   0  10      44886.39      44994.79      1177.55 o
 -14   0  10      72720.29      71460.12      1351.38 o
 -12   0  10      93602.68      92866.24      1209.15 o
 -10   0  10     182798.59     184719.75      1577.79 o
  -8   0  10      45985.86      45242.84       824.35 o
  -6   0  10      44798.97      44052.84       960.94 o
  -4   0  10      41860.45      40777.62      1107.19 o
  -2   0  10      38909.19      37498.95      1134.80 o
   0   0  10      29770.02      30615.25       883.23 o
   2   0  10      93196.73      95571.72      1650.17 o
   4   0  10      38967.94      38538.07      1110.82 o
   6   0  10      19275.73      18132.04      1444.57 o
   8   0  10      18080.71      17284.94      1004.89 o
  10   0  10      12319.18      11351.53      1101.83 o
  12   0  10       2962.22       2981.64       773.90 o
  14   0  10      71047.63      69837.89      2053.21 o
  16   0  10       5895.83       2498.28      2490.49 o
  18   0  10      19672.34      19433.40      1652.88 o
  20   0  10      10945.45       8261.12      1876.72 o
  22   0  10      11392.97      10814.71      3629.08 o
  24   0  10       3391.77       4618.79      4821.46 o
  26   0  10      12731.50      12652.79      4745.32 o
  28   0  10       6412.35       6440.94      3931.86 o
 -37   1  10       1004.26      -3904.81      7978.60 o
 -35   1  10        124.19      -3929.45      3929.45 o
 -33   1  10       1654.37        327.95      2080.99 o
 -31   1  10         21.14       -669.24       669.24 o
 -29   1  10       5060.65       4529.65       826.62 o
 -27   1  10        190.94         35.09       515.19 o
 -25   1  10        654.17        188.47       420.73 o
 -23   1  10       1562.26       1167.22       376.46 o
 -21   1  10       2021.02       2098.11       441.42 o
 -19   1  10       1321.55       1084.07       312.72 o
 -17   1  10       2867.93       3284.26       370.85 o
 -15   1  10       1159.80        681.37       280.31 o
 -13   1  10       6218.15       5617.63       296.84 o
 -11   1  10       2004.74       2080.13       213.28 o
  -9   1  10       2480.44       2456.58       222.56 o
  -7   1  10       4473.22       4499.43       278.62 o
  -5   1  10       6993.30       7194.95       460.69 o
  -3   1  10       1849.26       1227.69       300.28 o
  -1   1  10         11.01       -189.16       294.07 o
   1   1  10       1021.60       1410.57       258.17 o
   3   1  10         82.82       -303.74       317.27 o
   5   1  10        956.18        884.86       427.13 o
   7   1  10       1413.90       1367.98       367.46 o
   9   1  10       6516.72       6347.96       533.33 o
  11   1  10       4320.64       3567.69       521.31 o
  13   1  10        953.57       1303.29       594.63 o
  15   1  10        563.19      -1214.21      1358.91 o
  17   1  10       2639.11       1625.30       935.03 o
  19   1  10        893.60       3742.54      1190.08 o
  21   1  10        325.99       -923.73      1706.10 o
  23   1  10        128.35      -1476.14      1476.14 o
  25   1  10        125.83       3623.52      3653.31 o
  27   1  10       1335.14       -403.92      2528.18 o
  29   1  10       2793.51       2177.20      3032.40 o
 -38   2  10       1068.43        296.43      4227.45 o
 -36   2  10      14491.92      10471.87      5161.26 o
 -34   2  10      11935.39      14018.76      2486.75 o
 -32   2  10      18820.36      20525.95      1029.11 o
 -30   2  10      14590.11      15961.81       755.19 o
 -28   2  10       6144.42       6200.11       601.97 o
 -26   2  10      11283.49      11585.15       603.91 o
 -24   2  10      23234.86      23072.79       697.04 o
 -22   2  10      11670.61      12263.57       550.03 o
 -20   2  10      42247.72      41937.49       804.99 o
 -18   2  10      13713.04      13104.15       610.04 o
 -16   2  10      43416.14      43464.84       719.37 o
 -14   2  10      46129.33      46578.38       575.10 o
 -12   2  10      17635.35      17789.38       419.32 o
 -10   2  10      68407.75      67825.92       710.33 o
  -8   2  10      25018.13      25119.01       579.99 o
  -6   2  10       9354.79       8951.77       523.45 o
  -4   2  10      12634.66      13556.28       521.07 o
  -2   2  10      34485.25      33296.80       887.44 o
   0   2  10      25096.19      24944.28       587.08 o
   2   2  10      68794.50      69897.65       982.11 o
   4   2  10      41251.29      40130.67       817.89 o
   6   2  10      14491.36      14752.62       629.17 o
   8   2  10      45186.73      45671.68       979.04 o
  10   2  10      29059.98      29699.37       908.98 o
  12   2  10      12476.56      12762.44       799.44 o
  14   2  10      50838.86      53581.65      1518.56 o
  16   2  10       5310.94       4884.84       937.55 o
  18   2  10      23211.84      23666.99      1244.52 o
  20   2  10      13217.88      11876.43      1268.85 o
  22   2  10      17493.24      15391.07      1721.61 o
  24   2  10       7842.73       5576.64      1811.20 o
  26   2  10      16998.17      17003.69      2353.95 o
  28   2  10       3548.06       6402.19      2737.14 o
 -39   3  10        603.23       4496.11      4636.35 o
 -37   3  10       2603.91       3768.79      3237.48 o
 -35   3  10        473.98       1927.24      2442.30 o
 -33   3  10       4392.45       4383.08      1135.35 o
 -31   3  10        648.32       -381.31       822.45 o
 -29   3  10      22438.92      23025.34      1023.48 o
 -27   3  10        301.26       -187.42       472.17 o
 -25   3  10        948.76        785.80       446.33 o
 -23   3  10       1116.85        889.71       369.04 o
 -21   3  10      16034.80      15446.53       768.41 o
 -19   3  10       2539.38       2433.33       283.53 o
 -17   3  10      18250.32      17870.81       727.93 o
 -15   3  10        421.02        159.82       255.07 o
 -13   3  10       8988.46       8443.17       540.84 o
 -11   3  10         57.47       -232.29       311.20 o
  -9   3  10      16612.97      16090.43       376.47 o
  -7   3  10         85.34        280.87       192.05 o
  -5   3  10      12545.76      12384.55       464.50 o
  -3   3  10        189.12        230.18       252.35 o
  -1   3  10      19161.18      18874.23       610.62 o
   1   3  10        451.42        381.67       254.08 o
   3   3  10       3660.25       3643.08       350.43 o
   5   3  10       1125.70       1385.70       349.74 o
   7   3  10       9653.47       9416.71       561.22 o
   9   3  10       7561.37       7866.71       586.53 o
  11   3  10       5755.23       5704.39       600.87 o
  13   3  10        468.54        706.28       645.18 o
  15   3  10       2363.74       3225.58       680.14 o
  17   3  10       1367.65        489.21       886.18 o
  19   3  10       5602.53       6273.65      1059.98 o
  21   3  10       3913.62       1852.37      1505.67 o
  23   3  10       3979.96       5137.38      1680.24 o
  25   3  10         24.36         -2.31      4349.48 o
  27   3  10       8221.36       7734.36      6369.43 o
 -38   4  10       4204.52      12392.04      4304.51 o
 -36   4  10      11909.42      16700.14      3621.84 o
 -34   4  10       5537.20       7775.49      5761.19 o
 -32   4  10      14575.21      13916.81      2245.67 o
 -30   4  10       3442.77       3208.33       715.39 o
 -28   4  10       8296.11       7831.11       912.63 o
 -26   4  10       6464.70       6658.62       550.60 o
 -24   4  10      16027.28      14943.33       607.50 o
 -22   4  10      16501.16      16190.73       800.52 o
 -20   4  10      25434.53      25699.58       773.30 o
 -18   4  10      12814.88      11381.92       904.22 o
 -16   4  10       9393.50       9717.63       957.79 o
 -14   4  10      19900.48      21790.38      1085.27 o
 -12   4  10      16692.36      16689.44       963.86 o
 -10   4  10      40602.01      40246.96      1097.17 o
  -8   4  10      57373.03      57670.38       931.89 o
  -6   4  10      11230.78      10119.21       410.98 o
  -4   4  10      14187.80      13725.13       496.86 o
  -2   4  10      24297.66      24687.38       680.33 o
   0   4  10      10733.87      10966.22       507.04 o
   2   4  10      16535.49      16692.97       577.16 o
   4   4  10      17864.01      17180.09       630.52 o
   6   4  10      21823.80      21561.43       727.90 o
   8   4  10      12833.40      11958.05       643.48 o
  10   4  10      53602.01      52464.58      1138.28 o
  12   4  10       9187.41       9007.46       719.93 o
  14   4  10      41831.50      42891.18      1762.85 o
  16   4  10        850.89        147.93       732.36 o
  18   4  10      26170.24      27010.17      1926.39 o
  20   4  10       1493.44       1589.91      1416.72 o
  22   4  10      12155.45      11624.90      2642.94 o
  24   4  10       2420.86       1716.76      1821.96 o
  26   4  10       9337.16       9452.35      2303.51 o
 -39   5  10        325.23      16407.96      4803.49 o
 -37   5  10       8636.90      10974.48      3866.52 o
 -35   5  10       1484.38       3233.95      6343.53 o
 -33   5  10       8914.40       9801.19      1648.35 o
 -31   5  10       1168.71        319.32      1802.77 o
 -29   5  10      29105.45      28976.62      1474.91 o
 -27   5  10        417.60        500.04       545.43 o
 -25   5  10       6607.11       6833.85       656.24 o
 -23   5  10         24.53         94.37       681.43 o
 -21   5  10      20427.21      20012.67      1217.37 o
 -19   5  10        171.65        594.85       636.04 o
 -17   5  10      27738.83      27021.18      1311.26 o
 -15   5  10        283.88        509.77       628.96 o
 -13   5  10      26101.10      25106.90      1207.65 o
 -11   5  10        484.95        641.72       713.69 o
  -9   5  10      36257.88      37345.23      1091.18 o
  -7   5  10       2949.22       2744.44       294.29 o
  -5   5  10      69386.30      70188.59       756.78 o
  -3   5  10         82.13        139.91       283.00 o
  -1   5  10      19188.42      19574.79       720.95 o
   1   5  10         93.17        127.67       323.84 o
   3   5  10      24008.38      23536.28       754.65 o
   5   5  10          6.11        710.91       366.82 o
   7   5  10      22266.70      22501.53       791.90 o
   9   5  10       4224.76       3513.42       691.16 o
  11   5  10       2893.96       2549.22       549.06 o
  13   5  10       2104.53       2988.13       624.02 o
  15   5  10      17710.62      19015.80      1011.26 o
  17   5  10        846.23        420.28      1147.87 o
  19   5  10      26661.40      27871.71      1673.56 o
  21   5  10       2661.72       2860.78      1478.45 o
  23   5  10      14163.41      12480.52      2009.11 o
  25   5  10        932.07        471.20      2104.60 o
 -36   6  10       5498.17       9113.41      3417.83 o
 -34   6  10       1127.31       -563.85      6736.43 o
 -32   6  10       6445.87       7636.09      1612.30 o
 -30   6  10       7507.65       7581.39       827.97 o
 -28   6  10       4825.87       6035.05       740.25 o
 -26   6  10       9119.30       8970.94       519.80 o
 -24   6  10       6199.47       7315.66      1076.63 o
 -22   6  10        237.94        850.06       927.27 o
 -20   6  10      17055.11      16335.15      1214.02 o
 -18   6  10       3887.07       2730.30       861.52 o
 -16   6  10      12604.50      13109.40       954.47 o
 -14   6  10       9597.44      10603.03       957.61 o
 -12   6  10       5917.60       5648.94      1022.94 o
 -10   6  10       7029.41       7196.04       681.25 o
  -8   6  10      10257.51       9015.67       857.96 o
  -6   6  10       2888.97       3144.06       338.42 o
  -4   6  10      23572.82      23626.66       607.13 o
  -2   6  10      10396.78      10106.70       446.07 o
   0   6  10       4280.39       3774.79       402.88 o
   2   6  10       8745.75       7710.61       495.47 o
   4   6  10       8169.02       9393.05       868.21 o
   6   6  10      17657.29      19043.48       754.54 o
   8   6  10       2072.70       1856.82       938.93 o
  10   6  10       2542.73       2478.40       562.90 o
  12   6  10      11059.63      10138.15       729.43 o
  14   6  10      11612.01      10095.75       863.75 o
  16   6  10       4893.97       3819.02      1237.13 o
  18   6  10      11522.79      11046.35      1299.42 o
  20   6  10         30.81       -412.25      1814.24 o
  22   6  10       7397.04      10329.20      1825.22 o
  24   6  10        736.17        232.05      2111.42 o
 -35   7  10       1209.60       6635.93      2963.09 o
 -33   7  10      23621.85      31043.06      6141.92 o
 -31   7  10         16.60       -710.55      1869.08 o
 -29   7  10      38979.09      38434.73      1338.32 o
 -27   7  10       4137.08       4422.55       815.27 o
 -25   7  10      27613.44      26942.04      2767.24 o
 -23   7  10       2266.19        781.38      1084.39 o
 -21   7  10      22004.69      22524.71      1326.82 o
 -19   7  10        506.76        819.63       767.24 o
 -17   7  10      46493.30      47506.54      2039.80 o
 -15   7  10        586.01        749.54      1012.75 o
 -13   7  10      58351.90      59459.14      1839.34 o
 -11   7  10       2014.05       1731.79       691.66 o
  -9   7  10      41254.30      41632.43      1316.76 o
  -7   7  10       5282.94       5714.79       429.72 o
  -5   7  10     108024.60     109113.72       954.64 o
  -3   7  10        411.81        519.09       249.43 o
  -1   7  10      61487.89      62460.71       942.10 o
   1   7  10        438.67        196.90       323.03 o
   3   7  10      54482.21      54391.69      1055.29 o
   5   7  10       1276.31       1708.20       463.91 o
   7   7  10      12109.95      13453.43       890.69 o
   9   7  10        547.86       1270.69       547.73 o
  11   7  10      21133.24      22135.90      1030.02 o
  13   7  10       1228.23       1999.47       751.95 o
  15   7  10      22522.42      23878.31      1450.49 o
  17   7  10       2874.07       3829.59      2261.30 o
  19   7  10      18342.61      20178.77      2924.37 o
  21   7  10      10558.44      13135.88      1825.01 o
  23   7  10      17795.79      16621.10      2412.29 o
 -32   8  10       2248.19       4117.04      3024.94 o
 -30   8  10        343.26        622.30      2875.38 o
 -28   8  10        170.20       1225.12      1906.87 o
 -26   8  10       1168.88       2114.67      1301.63 o
 -24   8  10       1808.06       -876.67      1094.26 o
 -22   8  10         17.43        825.28       990.71 o
 -20   8  10        838.35        162.29      1322.47 o
 -18   8  10         15.94        150.57       945.92 o
 -16   8  10       3453.79       2886.96      1025.46 o
 -14   8  10       3030.74       4237.53      1139.94 o
 -12   8  10       1099.46       1466.43      1125.69 o
 -10   8  10       2278.61       2184.80       715.56 o
  -8   8  10       6826.76       7413.79       589.99 o
  -6   8  10      28923.71      29407.77      1218.94 o
  -4   8  10       1677.43       1088.91       355.87 o
  -2   8  10       2141.43       2378.05       345.28 o
   0   8  10        576.32       1207.12       350.27 o
   2   8  10        111.80        900.84       420.42 o
   4   8  10       1555.36       2630.77       454.99 o
   6   8  10       3515.79       3825.61       576.57 o
   8   8  10        510.30        875.11       741.07 o
  10   8  10        878.34        141.92       990.66 o
  12   8  10          8.04       -738.68       753.19 o
  14   8  10       2963.15       1977.52      1002.72 o
  16   8  10         52.32      -1389.36      1389.36 o
  18   8  10       6018.52       7426.58      1388.43 o
  20   8  10        160.43      -2052.08      2052.08 o
  22   8  10       3960.84       3666.00      3057.93 o
 -31   9  10        104.96        883.50      4745.80 o
 -29   9  10      21879.95      21542.14      9589.05 o
 -27   9  10       3007.65       2990.77      1955.60 o
 -25   9  10      32676.01      32128.48      1934.96 o
 -23   9  10         13.54        923.45      1220.89 o
 -21   9  10      45520.57      45389.52      2021.49 o
 -19   9  10          3.92       -619.52      1131.88 o
 -17   9  10      40915.32      40097.06      1845.76 o
 -15   9  10          9.03         21.93      1003.49 o
 -13   9  10      75276.12      79621.41      2567.45 o
 -11   9  10        300.88       1659.70       733.01 o
  -9   9  10      48251.39      47552.70      1698.89 o
  -7   9  10       5931.50       6442.13       490.62 o
  -5   9  10      45919.10      46677.98       812.11 o
  -3   9  10         73.04       -451.05       451.05 o
  -1   9  10      37175.20      37755.60       875.23 o
   1   9  10          6.08        630.95       444.62 o
   3   9  10      43294.20      43517.35       995.70 o
   5   9  10       4379.80       4608.52       683.84 o
   7   9  10      34189.41      35703.39      1075.49 o
   9   9  10        568.43       1058.38       788.74 o
  11   9  10      76651.26      77234.59      1950.38 o
  13   9  10        818.28       -510.54      1180.49 o
  15   9  10      32478.39      28036.13      2155.35 o
  17   9  10       5146.70       5236.48      1439.71 o
  19   9  10      19028.26      18403.15      2007.04 o
  21   9  10       2249.22      -2192.60      2963.18 o
  23   9  10      20879.57       6521.39      8658.33 o
 -30  10  10       2119.88      -3376.88      6014.59 o
 -28  10  10        809.99      -3178.98      3666.33 o
 -26  10  10       1357.81       1627.09      2798.51 o
 -24  10  10       1020.86      -1516.94      2153.99 o
 -22  10  10        916.19       -479.43      1305.32 o
 -20  10  10       1434.34       -460.85      1591.51 o
 -18  10  10         82.46       1165.56      1281.12 o
 -16  10  10        496.58      -1241.73      1241.73 o
 -14  10  10        933.41       -132.78      1191.89 o
 -12  10  10        385.95       2111.32      1148.31 o
 -10  10  10       6584.39       7050.44       955.50 o
  -8  10  10       3415.39       4167.80       758.17 o
  -6  10  10       1140.34       1370.77       510.02 o
  -4  10  10       2715.80       4019.08       643.52 o
  -2  10  10       1764.46       1887.07       473.48 o
   0  10  10       6370.13       5804.90       621.91 o
   2  10  10        255.12        186.08       530.67 o
   4  10  10       1073.38       1297.87       557.78 o
   6  10  10        310.78        942.70       666.58 o
   8  10  10        480.25        390.65       753.03 o
  10  10  10        193.15        319.58       897.05 o
  12  10  10          0.34       -582.38      1301.35 o
  14  10  10        637.13       -963.14      1235.74 o
  16  10  10       1804.34       1337.80      1414.98 o
  18  10  10          8.26       1254.60      1628.96 o
  20  10  10         93.29      -1247.19      2359.76 o
 -29  11  10      31204.50      30258.89      6473.33 o
 -27  11  10        231.87       6135.19      3540.89 o
 -25  11  10      28846.78      26708.76      4943.30 o
 -23  11  10        991.07       1295.01      1793.22 o
 -21  11  10      48650.16      49903.63      2472.83 o
 -19  11  10          4.19        -33.00      1782.30 o
 -17  11  10      32402.15      35168.30      3946.21 o
 -15  11  10        653.89       2161.43      3248.74 o
 -13  11  10      33965.03      30943.74      3324.08 o
 -11  11  10       8394.11       8502.08      1310.74 o
  -9  11  10      21095.68      22125.45      1758.05 o
  -7  11  10        163.75       1900.95       871.75 o
  -5  11  10      51274.04      52788.58      1133.03 o
  -3  11  10       1514.89       1729.26       562.20 o
  -1  11  10      65545.59      66534.62      1185.14 o
   1  11  10         23.66         43.84       559.84 o
   3  11  10      37379.64      37737.06      1488.30 o
   5  11  10       1750.48       -385.68       718.75 o
   7  11  10      28770.02      30340.15      1313.64 o
   9  11  10        582.60       1044.19       923.14 o
  11  11  10      31062.14      32472.88      1885.92 o
  13  11  10       1303.68        336.57      1285.75 o
  15  11  10      20690.90      19441.42      4155.39 o
  17  11  10       7270.23       8481.17      1894.98 o
  19  11  10      20369.61      17126.01      8175.80 o
 -28  12  10         59.96      -5989.23      5989.23 o
 -26  12  10        302.26         41.48      3846.76 o
 -24  12  10       2166.17       1500.20      6845.15 o
 -22  12  10       7997.85       6035.24      4574.07 o
 -20  12  10       2742.27       4394.05      2808.33 o
 -18  12  10       2276.53       -461.51      2320.62 o
 -16  12  10       1884.22       3092.19      1973.36 o
 -14  12  10         18.51         -7.17      1902.77 o
 -12  12  10       1712.74       1545.75      1192.05 o
 -10  12  10        297.99        151.61      1642.83 o
  -8  12  10       4943.78       5294.65      1319.88 o
  -6  12  10      14186.52      13950.71      1031.39 o
  -4  12  10       5172.76       5951.48       662.46 o
  -2  12  10      12935.29      14187.89       792.26 o
   0  12  10         93.65       -156.60       745.79 o
   2  12  10       8425.08       6556.17      1007.69 o
   4  12  10         45.87      -1314.52      1314.52 o
   6  12  10        192.43        388.27      1077.80 o
   8  12  10        115.27       2585.37      1524.77 o
  10  12  10        442.75       -390.35      1893.45 o
  12  12  10        106.37        714.44      1308.89 o
  14  12  10       3953.19       3764.97      3019.60 o
  16  12  10        387.69       2258.13      2897.58 o
  18  12  10        486.04       6689.46      8485.95 o
 -29  13  10      12458.36         -3.57      7803.30 o
 -27  13  10       2536.34      -6620.22      6620.22 o
 -25  13  10      19561.87      12323.94      6101.58 o
 -23  13  10       2217.72       5871.64      7616.40 o
 -21  13  10      18217.69      21899.99      4789.68 o
 -19  13  10         75.36       -786.15      4565.15 o
 -17  13  10      26170.86      30807.52      3397.96 o
 -15  13  10       1310.33       1809.84      2282.47 o
 -13  13  10      40784.56      45572.27      2528.24 o
 -11  13  10         35.68        958.92      1336.51 o
  -9  13  10      23801.24      29593.42      1986.97 o
  -7  13  10       1434.56       2180.98      1388.20 o
  -5  13  10      32668.63      32054.04      1329.98 o
  -3  13  10        313.22        109.30       888.77 o
  -1  13  10      28822.52      28611.53      2068.37 o
   1  13  10        302.21        173.74       937.58 o
   3  13  10      23240.66      23383.41      1517.72 o
   5  13  10       1673.57        -35.97      1222.06 o
   7  13  10      22760.64      21738.31      1781.86 o
   9  13  10         14.54       -597.71      1314.86 o
  11  13  10      26969.74      25358.86      1944.78 o
  13  13  10       2056.86        787.85      2304.82 o
  15  13  10      12988.04       2928.54      7588.69 o
  17  13  10        270.32      -9534.21      9534.21 o
 -28  14  10       3600.90      -8393.86      8393.86 o
 -26  14  10       1542.44      -6825.76      6825.76 o
 -24  14  10       4412.13       5031.05      6506.10 o
 -22  14  10       4480.22      13725.91      5389.09 o
 -20  14  10       3724.15      -2851.50      5663.87 o
 -18  14  10       2841.24       2888.02      5552.23 o
 -16  14  10       4251.96       7586.95      2133.32 o
 -14  14  10       6727.06       8768.97      1992.47 o
 -12  14  10       1707.25       2635.39      3014.98 o
 -10  14  10       3498.95       3735.34      1696.50 o
  -8  14  10      20149.83      21770.93      2116.26 o
  -6  14  10       4536.19       5227.71      1286.11 o
  -4  14  10       5139.75       4531.02      1097.99 o
  -2  14  10       4721.01       4125.83       799.55 o
   0  14  10       2907.99       5280.32      1166.60 o
   2  14  10       1890.42       2803.91      1621.88 o
   4  14  10       2360.44       2969.29      2267.86 o
   6  14  10       2895.26       1948.29      3084.19 o
   8  14  10         63.86        346.73      1466.40 o
  10  14  10       2556.19       2099.31      2427.22 o
  12  14  10       6008.11       4381.59      7490.53 o
  14  14  10       2863.99      -2680.92      8491.21 o
 -17  15  10       9455.66      15751.29      2974.70 o
 -15  15  10          7.29      -1060.67      2493.70 o
 -13  15  10      12927.79       1004.20      3318.41 o
 -11  15  10        539.38       4737.77      2617.81 o
  -9  15  10       4857.64       7963.01      2051.93 o
  -7  15  10        425.88       1789.04      2012.50 o
  -5  15  10      12309.33      15160.83      3172.90 o
  -3  15  10        276.08       -633.23      1531.61 o
  -1  15  10      15277.10      15715.91      1567.01 o
   1  15  10       1662.42       1618.80      1929.91 o
   3  15  10      12908.11      11553.80      2556.92 o
   5  15  10       3034.51       2308.80      1848.38 o
   7  15  10       8605.61       8296.37      2683.37 o
   9  15  10         10.01      -7918.56      7918.56 o
  11  15  10      12291.52      26623.66      9133.51 o
 -18  16  10       7155.28      12945.66      4057.47 o
 -16  16  10       8956.68       5389.68      3893.99 o
 -14  16  10       9555.66       8596.76      3579.30 o
 -12  16  10       6513.80       1600.44      2889.60 o
 -10  16  10      12711.79      17513.74      3202.90 o
  -8  16  10      14886.03      20017.47      3874.91 o
  -6  16  10       4766.29       4340.06      2802.90 o
  -4  16  10       9052.59      12964.54      5759.19 o
  -2  16  10       9718.20      11809.67      2036.22 o
   0  16  10       5497.10       2672.79      2954.13 o
   2  16  10       6831.03      12746.87      6510.15 o
   4  16  10       4074.49       9223.26      4251.00 o
   6  16  10      14728.44       1659.90      8686.20 o
 -17  17  10       1482.19       5970.75      4730.41 o
 -15  17  10        988.32      -3807.64      4058.55 o
 -13  17  10       3386.31       2282.00      4228.33 o
 -11  17  10        498.35       7582.47      3878.66 o
  -9  17  10       3031.16       5774.88      3858.74 o
  -7  17  10        502.20      -3604.78      3604.78 o
  -5  17  10       3550.11       1717.80      3484.09 o
  -3  17  10       1501.16       8723.80      4114.46 o
   1  17  10       1101.20      -4542.34      4542.34 o
 -37   1  11       5578.06      -2637.20      2850.68 o
 -35   1  11      16042.92      12543.38      2648.19 o
 -33   1  11      28743.26      25557.54      2018.59 o
 -31   1  11      19768.25      19900.15       925.58 o
 -29   1  11      10412.36       9872.50      1322.88 o
 -27   1  11      31092.49      31535.84      1191.35 o
 -25   1  11      10627.18      10860.19       651.63 o
 -23   1  11      27788.08      27471.58       861.89 o
 -21   1  11      31025.25      31974.16       886.41 o
 -19   1  11      18439.51      18316.74       688.37 o
 -17   1  11      11116.55      10613.88       529.86 o
 -15   1  11      32969.66      33517.38       930.31 o
 -13   1  11      47917.21      46826.56       630.86 o
 -11   1  11      18699.19      18361.54       461.08 o
  -9   1  11      51066.79      49589.72       677.45 o
  -7   1  11      16076.71      16070.36       488.66 o
  -5   1  11      18837.20      18589.88       666.66 o
  -3   1  11      13364.42      13312.33       590.70 o
  -1   1  11      53079.70      52545.19       938.04 o
   1   1  11       1718.58       1192.81       299.51 o
   3   1  11      80624.32      81853.92      1110.81 o
   5   1  11       6966.40       6640.83       483.44 o
   7   1  11      23967.02      25959.25      1050.69 o
   9   1  11        939.38        413.31       483.03 o
  11   1  11      25046.72      24143.41      1028.46 o
  13   1  11        572.66        541.51       597.64 o
  15   1  11      38119.86      39905.23      1659.52 o
  17   1  11       1477.46        406.93       855.01 o
  19   1  11      25552.89      26098.89      1805.28 o
  21   1  11        940.87         89.40      1696.53 o
  23   1  11      33690.71      36617.82      2382.29 o
  25   1  11        292.75       2406.96      2365.14 o
  27   1  11      46758.43      45029.34      3803.96 o
 -38   2  11         85.80      -3291.80      4206.58 o
 -36   2  11       1588.47      -2362.32      3748.06 o
 -34   2  11        369.38      -1769.46      4770.71 o
 -32   2  11        236.76      -1572.30      1572.30 o
 -30   2  11       1126.56        837.78       695.35 o
 -28   2  11      10158.34      10236.12       715.48 o
 -26   2  11       5025.02       4939.22       716.11 o
 -24   2  11       3085.08       3859.86       714.09 o
 -22   2  11       2731.58       2459.47       434.49 o
 -20   2  11       4284.81       4094.04       404.20 o
 -18   2  11       1391.58       1497.17       327.70 o
 -16   2  11       3018.63       3158.15       368.15 o
 -14   2  11       2543.21       2440.63       238.60 o
 -12   2  11       2126.80       2066.34       228.57 o
 -10   2  11       2979.76       3106.19       257.78 o
  -8   2  11       6971.84       7213.17       421.06 o
  -6   2  11        326.40        149.58       240.19 o
  -4   2  11      12637.51      13653.75       579.75 o
  -2   2  11       2660.94       2460.79       316.62 o
   0   2  11       5162.40       5274.10       547.90 o
   2   2  11         43.13        241.37       295.16 o
   4   2  11       9349.35       8835.07       510.61 o
   6   2  11       6923.53       5757.87       489.73 o
   8   2  11      21925.27      19356.75       805.58 o
  10   2  11       7182.64       8146.72       740.17 o
  12   2  11       2792.50       3142.13       697.47 o
  14   2  11        242.38        672.90       837.62 o
  16   2  11       8145.26       7346.04       951.07 o
  18   2  11       4374.63       3447.36      1493.27 o
  20   2  11       2290.56        861.27      2219.64 o
  22   2  11       1136.84        951.39      1786.00 o
  24   2  11       1179.87      -1544.90      2029.51 o
  26   2  11         22.95       -369.35      6322.01 o
 -39   3  11      12469.80      10769.75      4757.19 o
 -37   3  11       7812.15       3154.23      3796.27 o
 -35   3  11      10139.73       4914.57      5514.23 o
 -33   3  11      15334.36      12674.28      1422.10 o
 -31   3  11       4413.62       3911.94       889.71 o
 -29   3  11      26291.71      25352.34      1337.68 o
 -27   3  11      12052.86      10940.67       664.12 o
 -25   3  11      39422.95      39289.17      1509.81 o
 -23   3  11      11541.50      10629.88       575.76 o
 -21   3  11      18690.73      17910.81       563.38 o
 -19   3  11       9207.63       9212.88       533.02 o
 -17   3  11      13091.49      12076.50       630.19 o
 -15   3  11      16563.87      15704.58       851.68 o
 -13   3  11       6438.10       6037.56       282.45 o
 -11   3  11      30153.70      30539.27       581.36 o
  -9   3  11      50677.52      49397.29       625.39 o
  -7   3  11        669.81        111.32       343.40 o
  -5   3  11      45551.23      44875.32       776.77 o
  -3   3  11       1654.12       1290.11       308.13 o
  -1   3  11      48844.91      48757.09       908.64 o
   1   3  11       2105.90       1976.24       422.57 o
   3   3  11      24983.86      24261.77       716.26 o
   5   3  11      22765.60      21336.51       750.53 o
   7   3  11      26611.10      26544.42       864.08 o
   9   3  11        548.95       -100.67       554.38 o
  11   3  11      48929.50      50243.18      1247.12 o
  13   3  11        130.94       -399.50       711.32 o
  15   3  11      53551.91      53739.40      1591.45 o
  17   3  11       1739.79       1130.61      1020.88 o
  19   3  11      31645.46      33051.28      2119.26 o
  21   3  11       4073.57       1360.81      1706.70 o
  23   3  11      18190.17      20023.88      2595.88 o
  25   3  11         26.23      -1445.11      4172.82 o
  27   3  11      16449.46      14779.86      4955.33 o
 -38   4  11         58.56       1345.76      4056.86 o
 -36   4  11       9122.37       4747.82      4204.85 o
 -34   4  11         80.75      -1700.81      2168.46 o
 -32   4  11       7059.99       6209.32      1628.78 o
 -30   4  11       4658.39       3237.79      1013.33 o
 -28   4  11       5966.95       6788.62       624.68 o
 -26   4  11        118.66        250.67       431.97 o
 -24   4  11       6932.47       7243.46       619.40 o
 -22   4  11        219.47        188.56      1273.08 o
 -20   4  11      26114.00      25839.17      1324.92 o
 -18   4  11       1948.95       2314.53       810.46 o
 -16   4  11      34432.25      35890.46      1605.32 o
 -14   4  11       6452.05       6661.83       784.52 o
 -12   4  11       8703.64       9035.78       671.43 o
 -10   4  11       6013.19       5967.19       296.79 o
  -8   4  11      29225.92      28591.02       559.80 o
  -6   4  11      14327.48      14603.68       505.76 o
  -4   4  11      30314.29      29525.59       699.11 o
  -2   4  11      11700.62      11268.00       491.36 o
   0   4  11      13320.79      13885.30       623.32 o
   2   4  11       1047.48       1097.96       361.26 o
   4   4  11      22121.32      21628.92       741.99 o
   6   4  11       3638.19       3841.92       481.65 o
   8   4  11      30068.87      28515.78      1159.42 o
  10   4  11      10708.40       9596.21       808.79 o
  12   4  11       5222.03       4749.04       782.48 o
  14   4  11       1336.59        265.06       719.42 o
  16   4  11      12128.84      15019.77      1250.97 o
  18   4  11       3395.87       2063.75      1630.07 o
  20   4  11       2979.94       3295.76      1514.25 o
  22   4  11       8589.45       8058.71      5168.36 o
  24   4  11       6749.31       9847.45      3156.01 o
  26   4  11       1123.36      -2458.43      4045.67 o
 -35   5  11       8968.63       6303.05      5520.12 o
 -33   5  11       7378.56       7256.01      2848.03 o
 -31   5  11       6261.76       5834.47       901.71 o
 -29   5  11      11983.86      13292.34      1119.85 o
 -27   5  11      13500.49      13129.37       834.63 o
 -25   5  11      23254.29      23127.39       785.49 o
 -23   5  11       9488.15       8844.91       972.78 o
 -21   5  11       7853.67       8151.81      1543.31 o
 -19   5  11      16908.72      15148.98      1315.26 o
 -17   5  11      20758.69      19546.61      1462.19 o
 -15   5  11       3381.61       3774.68       770.36 o
 -13   5  11       6193.61       6384.52       652.96 o
 -11   5  11      14605.03      15133.54       840.36 o
  -9   5  11      24874.50      25100.93       655.41 o
  -7   5  11      12847.88      12049.18       506.62 o
  -5   5  11      25081.77      25025.12       572.42 o
  -3   5  11       3278.53       3066.41       301.21 o
  -1   5  11      21547.41      20842.07       870.36 o
   1   5  11        827.06        184.21       404.00 o
   3   5  11      28055.41      27382.03       877.00 o
   5   5  11       6240.26       6350.53       593.86 o
   7   5  11      15161.83      14141.02       739.98 o
   9   5  11       5799.79       4781.41       892.25 o
  11   5  11      23834.60      25021.25      1054.16 o
  13   5  11       1629.34       1980.38      1243.73 o
  15   5  11      20837.80      20916.37      1390.78 o
  17   5  11       1900.24       2712.06      1169.21 o
  19   5  11      23485.38      28012.40      1949.38 o
  21   5  11        105.36       3212.21      2877.52 o
  23   5  11       7140.09       7135.87      2828.89 o
  25   5  11         46.62       4735.93      3777.13 o
 -34   6  11         99.24      -2667.75      2667.75 o
 -32   6  11      16535.47      16491.37      1105.85 o
 -30   6  11         25.91       -888.94      2175.48 o
 -28   6  11      19572.45      20847.08       987.39 o
 -26   6  11       2383.70       3023.26      1371.98 o
 -24   6  11      21289.07      22852.36      1646.86 o
 -22   6  11         32.44       -519.20       834.61 o
 -20   6  11      32764.87      32250.43      2029.81 o
 -18   6  11       1452.12       1309.63       984.21 o
 -16   6  11      35256.57      34792.92      1611.96 o
 -14   6  11       5292.98       6347.59       940.70 o
 -12   6  11      17441.03      17738.43      1213.10 o
 -10   6  11        776.91        752.43       541.00 o
  -8   6  11      32272.17      32957.93      1193.11 o
  -6   6  11       2855.20       2550.15       387.07 o
  -4   6  11      35887.00      35849.32       722.12 o
  -2   6  11       7508.15       7554.11       447.50 o
   0   6  11      25549.17      25727.85      1352.21 o
   2   6  11        186.38       -211.49       491.34 o
   4   6  11      42583.25      40406.40      1276.82 o
   6   6  11       2821.27       3035.61       493.38 o
   8   6  11      42619.97      43499.20      1145.93 o
  10   6  11       1672.53       2177.90       613.27 o
  12   6  11      12146.21      12325.35      1145.91 o
  14   6  11       1994.33        639.24       934.28 o
  16   6  11      16311.79      14637.84      1685.42 o
  18   6  11       2919.12       1117.31      2677.83 o
  20   6  11      11194.23      13179.36      1858.73 o
  22   6  11      11539.44      15295.54      2300.56 o
  24   6  11      24143.41      13148.65      3796.20 o
 -33   7  11       5131.12      19390.98      6034.41 o
 -31   7  11       3816.70       4040.85      3426.17 o
 -29   7  11       1247.89       7986.44      3983.49 o
 -27   7  11       3207.95       1046.41      1895.76 o
 -25   7  11       2143.38       1694.09      1394.88 o
 -23   7  11        185.16       2483.20      1207.82 o
 -21   7  11        590.96      -1146.29      1146.29 o
 -19   7  11       1141.46       1274.82      1139.85 o
 -17   7  11      11393.36      10289.81      1206.69 o
 -15   7  11         40.68        107.04       930.33 o
 -13   7  11      16867.09      17677.71      1750.64 o
 -11   7  11      10709.74      10388.48       832.43 o
  -9   7  11      17612.48      19178.32      1050.60 o
  -7   7  11      10558.84      10120.25       504.29 o
  -5   7  11      15024.36      16045.23       683.79 o
  -3   7  11       2796.27       2726.50       321.81 o
  -1   7  11       2874.22       2639.55       379.26 o
   1   7  11        196.64        543.47       391.55 o
   3   7  11       4534.98       4603.08       693.44 o
   5   7  11       7138.98       7202.55       831.98 o
   7   7  11       4871.17       5444.06       657.71 o
   9   7  11       8613.02       8136.04       734.89 o
  11   7  11      10449.99      10219.96      1124.45 o
  13   7  11        495.86      -1051.54      1679.61 o
  15   7  11       9347.58      11024.09      1255.61 o
  17   7  11        192.09        669.29      1384.93 o
  19   7  11       6362.72       7103.22      3068.84 o
  21   7  11        446.47       3847.43      5989.79 o
  23   7  11       2875.65       6550.46      3820.68 o
 -30   8  11         67.67       -502.21      3319.33 o
 -28   8  11      42082.66      36448.57      3335.90 o
 -26   8  11       1239.64       2450.07      1376.74 o
 -24   8  11      38942.05      43815.75      3866.38 o
 -22   8  11         33.45       -277.69      1059.38 o
 -20   8  11      26835.68      30479.70      1850.62 o
 -18   8  11       1933.33        829.45      1298.29 o
 -16   8  11      37825.03      37234.27      1855.66 o
 -14   8  11        996.23       2440.57      1034.69 o
 -12   8  11      35379.82      37114.61      2484.97 o
 -10   8  11       3737.18       4504.91       769.95 o
  -8   8  11      28743.80      29364.56      1053.14 o
  -6   8  11       9972.76       9274.23       569.31 o
  -4   8  11      28782.65      30314.63       756.24 o
  -2   8  11       4329.93       4806.83       378.42 o
   0   8  11      28128.84      26115.72       822.01 o
   2   8  11       3201.21       4125.98       488.63 o
   4   8  11      19018.51      20095.96       875.17 o
   6   8  11      14207.37      13219.43       884.64 o
   8   8  11      19165.29      18519.07      1001.07 o
  10   8  11       6631.39       7819.89      1274.19 o
  12   8  11      12584.58      11833.52      1129.32 o
  14   8  11       6539.51       8087.40      1257.01 o
  16   8  11      20793.44      22295.05      2455.66 o
  18   8  11       5512.26       6729.24      4477.31 o
  20   8  11      18574.48      17010.59      6285.81 o
  22   8  11       3651.09       6097.77      3749.47 o
 -29   9  11         13.45       1391.07      4849.98 o
 -27   9  11        217.23       1371.04      2718.94 o
 -25   9  11         18.44      -1450.06      1450.06 o
 -23   9  11       1097.35       -678.58      1304.81 o
 -21   9  11         89.18       3194.24      2829.81 o
 -19   9  11       1876.98       2270.12      1439.18 o
 -17   9  11       9756.79       9778.12      1439.34 o
 -15   9  11         31.13       -146.28      1328.59 o
 -13   9  11       8173.53       9731.26      1050.13 o
 -11   9  11       2531.88       1109.88       882.26 o
  -9   9  11        240.40       1559.31      1111.94 o
  -7   9  11         30.80        112.39       539.76 o
  -5   9  11       7457.01       7365.33       728.73 o
  -3   9  11       3284.18       2932.17       330.21 o
  -1   9  11      12891.43      12917.63       844.30 o
   1   9  11       2419.65       2301.80       494.21 o
   3   9  11        318.21        142.95       618.27 o
   5   9  11       3229.60       2693.54       647.96 o
   7   9  11       2434.51       2185.50       823.67 o
   9   9  11        591.99        840.38       847.38 o
  11   9  11          8.69       -644.55      1002.23 o
  13   9  11          7.15       -895.29      1195.06 o
  15   9  11       1225.12       3231.73      2487.13 o
  17   9  11        434.61       -671.36      1610.36 o
  19   9  11        898.04       -776.84      3957.35 o
  21   9  11        390.10       6690.27      3980.90 o
 -28  10  11      34996.65      27437.18      6110.94 o
 -26  10  11         20.75      -1605.50      2964.28 o
 -24  10  11      40303.72      33389.57      2951.47 o
 -22  10  11       1579.22       3516.96      1757.59 o
 -20  10  11      18609.10      18018.31      2370.46 o
 -18  10  11       1249.96        432.15      2249.58 o
 -16  10  11      30408.70      30242.95      2512.07 o
 -14  10  11       1866.19       1115.45      1889.90 o
 -12  10  11      17519.08      18184.61      1497.51 o
 -10  10  11       1245.69       2086.74       995.84 o
  -8  10  11      27354.65      29906.03      1563.35 o
  -6  10  11      11741.28      13066.01       824.79 o
  -4  10  11      27200.42      27979.70      1063.31 o
  -2  10  11       7847.98       7902.72       529.79 o
   0  10  11      56418.96      56801.38      1930.36 o
   2  10  11       5754.44       6972.16       933.62 o
   4  10  11      29897.86      31663.51      1660.93 o
   6  10  11       1346.46       2255.90       852.06 o
   8  10  11      31483.03      30198.77      1497.22 o
  10  10  11       9878.00      11520.39      1201.26 o
  12  10  11      28872.73      32046.36      2022.63 o
  14  10  11      22801.43      26668.45      3033.03 o
  16  10  11      17177.60      18368.78      1808.63 o
  18  10  11       8521.09       6713.12      2935.96 o
 -29  11  11         38.51      -6233.79      6233.79 o
 -27  11  11        875.43      -3279.75      5352.76 o
 -25  11  11       1335.91      -3172.62      3172.62 o
 -23  11  11        725.49      -3609.64      3609.64 o
 -21  11  11       4353.28       8475.57      2286.83 o
 -19  11  11       2844.89       -821.16      3138.02 o
 -17  11  11        790.91      -2968.85      2968.85 o
 -15  11  11          8.79      -1068.29      1531.36 o
 -13  11  11        435.64       -967.43      2598.22 o
 -11  11  11        636.51      -1420.35      1925.47 o
  -9  11  11       2356.94       4338.16      1395.53 o
  -7  11  11         45.52       -156.68       714.68 o
  -5  11  11        971.32        924.73       645.45 o
  -3  11  11        385.93         13.01       663.53 o
  -1  11  11       1309.00       1208.26       866.97 o
   1  11  11        502.56       1987.47       892.32 o
   3  11  11       6199.46       6601.26       877.45 o
   5  11  11         21.59       -922.43       922.43 o
   7  11  11         18.37       1586.16      1151.76 o
   9  11  11        591.17       1340.01      1065.36 o
  11  11  11        146.61      -1179.48      1179.48 o
  13  11  11         43.01      -1305.69      1828.38 o
  15  11  11         61.53       -315.57      2302.13 o
  17  11  11         27.56       4643.24      3055.70 o
 -28  12  11      18977.09      16355.54      7013.05 o
 -26  12  11       2138.69      -4997.95      4997.95 o
 -24  12  11      24296.09      27862.83      4230.05 o
 -22  12  11        314.85      -1537.64      4698.52 o
 -20  12  11      20393.91      11484.80      4089.48 o
 -18  12  11       1784.75       6256.02      2842.01 o
 -16  12  11      21081.60      23003.86      3431.98 o
 -14  12  11        318.60       3157.28      1507.95 o
 -12  12  11      27888.79      31238.25      2033.44 o
 -10  12  11        313.00       4315.74      1348.96 o
  -8  12  11      40155.02      41221.21      3174.95 o
  -6  12  11        896.60       1286.37      1363.48 o
  -4  12  11      20990.62      22686.51       948.20 o
  -2  12  11       1497.46       1543.80       658.93 o
   0  12  11      34124.33      33939.87      1392.28 o
   2  12  11      13213.63      11357.79      1529.13 o
   4  12  11      15098.72      13051.91      1111.02 o
   6  12  11       4587.93       4003.03      1556.06 o
   8  12  11      20452.29      19570.96      1416.42 o
  10  12  11       7296.74       7851.30      1524.79 o
  12  12  11      13313.16      17218.88      3156.55 o
  14  12  11       8072.38       5291.32      3315.85 o
 -27  13  11       5716.75        240.06      6609.41 o
 -25  13  11       3979.89      10610.17      5830.08 o
 -21  13  11       6801.03       8099.09      5848.50 o
 -19  13  11       4995.06       6663.79      5384.00 o
 -17  13  11       2695.13       4957.47      2052.97 o
 -15  13  11        430.70       -626.07      2297.56 o
 -13  13  11       1508.56       2937.65      2210.11 o
 -11  13  11       1332.91       3451.99      1602.92 o
  -9  13  11       4920.02       8101.21      1683.58 o
  -7  13  11       3106.66       4424.83      1834.91 o
  -5  13  11      10088.07       9869.35       800.96 o
  -3  13  11       1415.42       2251.19      1158.86 o
  -1  13  11       2852.45       3888.97      1235.63 o
   1  13  11       2099.15       3341.46      1082.04 o
   3  13  11       5827.17       5823.73      2329.81 o
   5  13  11       2504.19       -152.51      2798.58 o
   7  13  11       6155.22       5209.08      1561.42 o
   9  13  11         21.75       2339.98      1547.22 o
  11  13  11       5033.63       6829.76      2657.92 o
  13  13  11          7.22      -3679.53      9460.35 o
 -18  14  11         64.12       1169.69      2525.41 o
 -16  14  11      10663.95       8335.71      2666.94 o
 -14  14  11       1632.39       1961.87      3760.40 o
 -12  14  11      29086.33      28241.75      2445.55 o
 -10  14  11       3880.89       8904.00      2999.55 o
  -8  14  11      12578.87      13035.56      2847.66 o
  -6  14  11       1418.48        -90.94      1849.96 o
  -4  14  11       8680.33       7225.88      1192.61 o
  -2  14  11        213.33         79.78      1088.09 o
   0  14  11      17718.26      16995.81      1713.57 o
   2  14  11       4417.24       5660.17      1426.77 o
   4  14  11      10229.04       8734.28      2397.78 o
   6  14  11       7839.90       5370.81      1678.25 o
   8  14  11      14173.39      15127.37      2767.99 o
  10  14  11       4381.65       6128.79      3742.19 o
 -19  15  11      11587.31      22879.18      4079.64 o
 -17  15  11       6476.27       8102.48      3601.13 o
 -15  15  11       6607.22       8046.17      3194.98 o
 -13  15  11       5635.99       4302.74      2822.95 o
 -11  15  11        248.35       1853.83      2636.01 o
  -9  15  11       5450.52       7996.58      2723.38 o
  -7  15  11       3555.76       2281.87      2795.00 o
  -5  15  11      13090.57      14632.87      2809.81 o
  -3  15  11        428.33       1783.17      1346.96 o
  -1  15  11       4822.62       6167.35      1545.37 o
   1  15  11       1349.33       2236.48      2717.33 o
   3  15  11      18836.85      19314.28      2914.51 o
   5  15  11       2550.36       2429.79      3582.16 o
   7  15  11      11813.55      12404.95      7128.07 o
 -18  16  11        753.66       2268.05      4799.75 o
 -16  16  11       6754.08       8082.27      4276.12 o
 -14  16  11       1314.77       2562.10      3668.97 o
 -12  16  11       8903.98      11775.96      3981.74 o
 -10  16  11        115.45       2488.54      3521.10 o
  -8  16  11       5088.86       3273.58      3583.77 o
  -6  16  11       1015.10        794.62      5826.12 o
  -4  16  11       7262.65       8108.87      3321.35 o
  -2  16  11        702.36       4301.03      3330.54 o
   0  16  11       9515.39       7550.93      2630.58 o
   2  16  11        177.27       -701.19      2927.33 o
 -13  17  11       7724.67      17299.54      4820.19 o
 -11  17  11       3428.21       5468.30      4524.65 o
  -9  17  11       9524.19       6243.41      4311.86 o
  -7  17  11       6287.73      -4005.63      4005.63 o
  -5  17  11      12884.87      19694.12      4920.85 o
 -38   0  12       5602.85       1180.06      5225.43 o
 -36   0  12      13441.00       7846.06      4315.00 o
 -34   0  12       3319.68        546.81      3520.55 o
 -32   0  12      24302.47      31729.98      2379.23 o
 -30   0  12       5153.98       7338.60      1094.38 o
 -28   0  12      26571.54      24884.05      1601.20 o
 -26   0  12       9618.50      10486.39      1077.78 o
 -24   0  12      26910.21      28528.17      1477.19 o
 -22   0  12        903.17        603.68       671.74 o
 -20   0  12      47291.24      48213.88      1396.09 o
 -18   0  12         57.07        392.68       470.46 o
 -16   0  12      26783.81      26746.91      1302.84 o
 -14   0  12       6471.65       6525.32       508.25 o
 -12   0  12     123082.99     128043.27      1526.15 o
 -10   0  12        179.54        413.86       335.04 o
  -8   0  12      45499.64      45934.22      1089.07 o
  -6   0  12         28.55        442.79       536.08 o
  -4   0  12      60661.61      59328.16      1504.91 o
  -2   0  12       3452.66       2634.50       785.62 o
   0   0  12      46914.50      46435.83      1574.68 o
   2   0  12      10900.01      11757.86       789.46 o
   4   0  12      26398.91      26205.24      1141.84 o
   6   0  12        224.88       2230.05       757.37 o
   8   0  12       7996.68       8091.56       902.68 o
  10   0  12          3.69        391.92       794.22 o
  12   0  12      43487.23      40740.00      1841.33 o
  14   0  12       3393.63       2758.55      1155.98 o
  16   0  12      48703.35      59431.57      3229.95 o
  18   0  12          4.00      -2012.81      2012.81 o
  20   0  12      21082.00      20068.20      2813.20 o
  22   0  12        206.13       -304.47      6882.06 o
  24   0  12      17755.79      20872.57      4133.82 o
 -37   1  12        441.92      -3129.45      3286.96 o
 -35   1  12        266.10      -2619.28      2619.28 o
 -33   1  12        106.10       1004.97      2285.68 o
 -31   1  12         17.84       1088.49       934.60 o
 -29   1  12        115.67       1068.14      1015.32 o
 -27   1  12        363.50         53.44       586.60 o
 -25   1  12       2251.37       1860.51       555.08 o
 -23   1  12         70.43        573.22       461.37 o
 -21   1  12        294.30       -456.99       456.99 o
 -19   1  12        405.65        497.13       329.71 o
 -17   1  12       5611.52       5631.44       355.11 o
 -15   1  12        822.13        743.32       292.55 o
 -13   1  12        194.43         92.69       240.10 o
 -11   1  12       1632.08       1636.64       251.79 o
  -9   1  12      14123.41      13749.86       477.64 o
  -7   1  12       2386.42       2299.29       312.43 o
  -5   1  12       4355.12       4318.98       426.78 o
  -3   1  12       2084.87       2519.17       478.09 o
  -1   1  12        222.37        372.91       312.04 o
   1   1  12        310.34       -316.95       316.95 o
   3   1  12       8564.49       8048.14       515.35 o
   5   1  12         61.24        -55.19       435.06 o
   7   1  12       2133.88       2785.55       735.44 o
   9   1  12        253.43       -259.98       698.59 o
  11   1  12         15.14        422.63       595.67 o
  13   1  12       1166.03       1813.33       739.26 o
  15   1  12        294.44      -1099.67      1277.84 o
  17   1  12       3007.47       1493.72      1401.86 o
  19   1  12         40.80        207.16      1801.17 o
  21   1  12         62.81        745.57      1675.01 o
  23   1  12        280.13        473.95      2324.46 o
  25   1  12        149.55      -3772.90      3772.90 o
 -38   2  12       5872.26      -1903.78      4601.38 o
 -36   2  12      12742.51       9209.91      3116.91 o
 -34   2  12       6034.56       5618.62      2473.85 o
 -32   2  12      16533.43      17660.89      2915.50 o
 -30   2  12       1660.46       2085.85       925.96 o
 -28   2  12      17433.07      16709.36       868.41 o
 -26   2  12        993.47       1879.61       557.84 o
 -24   2  12      25684.56      24825.93       931.08 o
 -22   2  12        225.73        395.52       380.48 o
 -20   2  12      52373.62      51519.74       755.86 o
 -18   2  12       6324.17       6891.21       392.00 o
 -16   2  12      44370.08      43591.17       613.21 o
 -14   2  12      27253.71      26967.54       539.47 o
 -12   2  12      72935.81      72207.02       818.24 o
 -10   2  12       4953.07       4827.24       287.58 o
  -8   2  12      32415.37      34012.56       851.66 o
  -6   2  12       3114.74       3042.71       353.03 o
  -4   2  12      73655.70      75906.42      1204.28 o
  -2   2  12       2356.53       1690.84       399.03 o
   0   2  12      67143.45      67827.58      1091.88 o
   2   2  12        231.55        540.04       353.69 o
   4   2  12      82199.20      82891.12      1799.99 o
   6   2  12       1397.05        909.72       737.29 o
   8   2  12      20896.92      20253.48       995.96 o
  10   2  12       7103.01       6574.36      1104.98 o
  12   2  12      51383.91      50621.01      1710.53 o
  14   2  12       1334.70       1491.81       863.57 o
  16   2  12      52809.74      55621.92      2314.05 o
  18   2  12         15.44      -1517.95      1517.95 o
  20   2  12      28506.50      27348.47      2159.38 o
  22   2  12        885.74      -2181.13      2181.13 o
  24   2  12      11235.11       9355.65      3353.67 o
 -37   3  12         81.01      -2473.68      3962.50 o
 -35   3  12       4267.32       8540.47      2715.52 o
 -33   3  12          4.45       2165.33      1767.31 o
 -31   3  12       7680.16       7814.09      2117.83 o
 -29   3  12       2223.45       1272.96       675.65 o
 -27   3  12      14885.97      13226.61       819.10 o
 -25   3  12       2869.82       2841.20       490.07 o
 -23   3  12       5992.14       6780.75      1066.07 o
 -21   3  12        509.73        823.31       373.65 o
 -19   3  12       6306.77       6868.30       363.94 o
 -17   3  12       3092.80       3123.66       237.18 o
 -15   3  12      21563.21      20988.61       524.58 o
 -13   3  12       1148.50       1208.94       223.01 o
 -11   3  12        187.55        312.13       257.76 o
  -9   3  12        389.56         32.20       364.40 o
  -7   3  12       3189.25       2879.87       405.39 o
  -5   3  12       2985.57       2796.70       506.75 o
  -3   3  12       5380.50       4879.61       525.38 o
  -1   3  12       7867.79       7750.18       483.28 o
   1   3  12      10941.60       9595.62       559.51 o
   3   3  12      15189.61      16297.25       668.97 o
   5   3  12      17383.67      16161.64       868.73 o
   7   3  12       9677.82       6885.74       924.35 o
   9   3  12       6271.56       5444.87       695.64 o
  11   3  12        218.13       -503.61       819.80 o
  13   3  12        761.68       2098.53       867.69 o
  15   3  12        673.51       1670.12      1050.69 o
  17   3  12       4387.97       7577.63      2502.89 o
  19   3  12       1910.15         63.09      1825.21 o
  21   3  12       2004.32      -1791.11      1791.11 o
  23   3  12       4174.45       1302.76      2344.71 o
 -34   4  12       5695.70      12367.07      2487.19 o
 -32   4  12      12287.80      13190.45      2325.05 o
 -30   4  12       7583.84       7873.40      1026.61 o
 -28   4  12      17912.65      17358.61      1244.22 o
 -26   4  12       3995.14       4609.56       981.78 o
 -24   4  12      16348.17      18230.17      1483.64 o
 -22   4  12       2631.95       4410.97      1392.82 o
 -20   4  12      26851.81      24873.16      1823.67 o
 -18   4  12       1853.62        955.05       825.50 o
 -16   4  12      30776.92      31976.06      1414.86 o
 -14   4  12       6363.95       6281.85       630.95 o
 -12   4  12      17088.77      18387.63       920.91 o
 -10   4  12       8693.23       8669.51       393.22 o
  -8   4  12      31615.72      31687.93       795.95 o
  -6   4  12       1878.26       2191.76       333.75 o
  -4   4  12      56087.11      55792.00       938.50 o
  -2   4  12        432.16        439.09       466.94 o
   0   4  12      37144.68      37301.52       902.62 o
   2   4  12       1538.74       1754.50       588.28 o
   4   4  12      60544.72      60708.73      1917.37 o
   6   4  12       1617.48       1049.02       708.23 o
   8   4  12      16274.51      17303.12       831.37 o
  10   4  12       1593.24        465.20       852.38 o
  12   4  12      18657.00      19264.32      1599.04 o
  14   4  12        544.86      -1463.63      1463.63 o
  16   4  12      11332.72       9783.14      1988.73 o
  18   4  12        565.96       2072.12      1936.76 o
  20   4  12      10802.20      12651.75      2037.43 o
  22   4  12        759.26       1347.25      2095.13 o
  24   4  12       5647.99       1139.50      3964.43 o
 -33   5  12         99.32       5136.67      4594.89 o
 -31   5  12       7322.26       7682.76      1125.66 o
 -29   5  12        202.35          9.99      1098.92 o
 -27   5  12      12557.36      12643.92      1431.35 o
 -25   5  12       1269.97       1160.06      2531.03 o
 -23   5  12      16761.16      15215.84      2169.35 o
 -21   5  12       1580.98        350.31       989.28 o
 -19   5  12      18615.22      18277.96      1461.30 o
 -17   5  12      15145.94      17179.99      1645.00 o
 -15   5  12      15702.01      14532.06      1159.86 o
 -13   5  12       5878.78       6657.82       737.53 o
 -11   5  12      12195.25      13738.82       989.94 o
  -9   5  12       1051.56       1560.87       613.16 o
  -7   5  12      32586.77      30653.45       922.37 o
  -5   5  12       8040.04       7714.21       464.65 o
  -3   5  12      24831.53      24997.22       803.14 o
  -1   5  12      13477.01      13404.98       583.50 o
   1   5  12      15299.27      16264.75       777.40 o
   3   5  12         76.95       -446.26       489.43 o
   5   5  12      14337.36      14435.65       760.49 o
   7   5  12      20737.29      21686.95      1034.32 o
   9   5  12      11315.89      11329.00       783.91 o
  11   5  12       6438.17       7108.14       928.82 o
  13   5  12       5718.33       4986.85      1073.73 o
  15   5  12       9953.77      10295.11      1481.57 o
  17   5  12      10455.56      10459.17      1575.18 o
  19   5  12      10027.17      11084.13      1736.24 o
  21   5  12      14380.66      11267.09      2407.33 o
  23   5  12       3970.74       6127.13      3509.12 o
 -32   6  12        502.40       -298.54      2522.41 o
 -30   6  12      12248.64      12481.88      3051.76 o
 -28   6  12      21147.86      21668.96      2651.65 o
 -26   6  12        798.75        -97.81      1312.00 o
 -24   6  12       7647.94       5878.73      3169.60 o
 -22   6  12       1520.46       4422.73      1356.67 o
 -20   6  12       2849.83       2028.35      1212.53 o
 -18   6  12       3011.04       3806.30      1441.90 o
 -16   6  12       6299.56       6493.18      1073.19 o
 -14   6  12       2316.50       2814.35       799.20 o
 -12   6  12      14887.84      14340.17      2266.18 o
 -10   6  12       6081.50       5685.35       834.17 o
  -8   6  12      15015.55      16648.71       635.80 o
  -6   6  12       1469.59       1729.52       530.91 o
  -4   6  12       8867.44       8853.72       471.07 o
  -2   6  12       1761.50       1478.42       621.62 o
   0   6  12      16370.72      16738.52       890.56 o
   2   6  12        374.40        -20.19       529.26 o
   4   6  12      10326.76       9994.99       810.39 o
   6   6  12        173.75       -120.92       659.45 o
   8   6  12      11882.84      10437.98       785.55 o
  10   6  12       1903.73        242.22      1396.86 o
  12   6  12      11549.31      12245.85      1168.30 o
  14   6  12        465.82        -11.04      1853.28 o
  16   6  12       6213.78       4608.26      1930.05 o
  18   6  12        391.98      -1344.38      1572.96 o
  20   6  12       6343.40       9027.56      5196.93 o
  22   6  12       1717.48       5809.95      3600.16 o
 -31   7  12      23053.63      10971.10      5265.85 o
 -29   7  12       4365.99       4433.91      2942.00 o
 -27   7  12      24395.18      23871.29      2891.58 o
 -25   7  12       1289.59      -1386.54      1386.54 o
 -23   7  12      18985.29      20156.20      2028.42 o
 -21   7  12       1123.22       2608.14      1450.57 o
 -19   7  12      16629.33      18572.10      1720.50 o
 -17   7  12       5437.53       6372.64      1658.50 o
 -15   7  12      53576.70      58874.11      1706.27 o
 -13   7  12      10486.68       9904.04       949.15 o
 -11   7  12      16377.88      17185.99      1364.39 o
  -9   7  12      12322.17      13186.33      1358.74 o
  -7   7  12       8509.79       9260.40       690.62 o
  -5   7  12      13937.16      14864.75       771.10 o
  -3   7  12      20060.77      20054.48       775.44 o
  -1   7  12      14991.73      15418.43       785.26 o
   1   7  12      30376.55      30746.64      1285.64 o
   3   7  12       6063.29       6010.94       677.72 o
   5   7  12      12936.50      13394.28       829.72 o
   7   7  12      24145.11      22146.54      1046.30 o
   9   7  12      20300.83      17948.53      1139.46 o
  11   7  12       6147.27       5060.74      1098.01 o
  13   7  12      16170.99      18572.51      1790.85 o
  15   7  12       8433.63      10448.94      1913.02 o
  17   7  12       7591.69      15333.89      3992.89 o
  19   7  12       5935.89      12601.37      2985.45 o
  21   7  12       3132.32       7485.83      3723.62 o
 -30   8  12       6723.51      14946.73      5320.75 o
 -28   8  12       7150.41       4354.17      3168.37 o
 -26   8  12        325.99      -2332.41      2332.41 o
 -24   8  12       1380.68       2150.36      1650.05 o
 -22   8  12       1224.74        824.99      1622.02 o
 -20   8  12       3100.65        783.11      3296.41 o
 -18   8  12        697.64      -1014.44      1657.55 o
 -16   8  12        291.98       -558.37       814.91 o
 -14   8  12        136.94        300.66       789.68 o
 -12   8  12       3030.17       1744.18      1387.22 o
 -10   8  12        176.86       1376.82       783.92 o
  -8   8  12       9715.23      10693.73       663.37 o
  -6   8  12       1269.22       1106.51       470.53 o
  -4   8  12      13624.01      14262.01       804.10 o
  -2   8  12        685.63        937.19       419.41 o
   0   8  12       2309.02       2405.11       506.81 o
   2   8  12       4004.87       4154.86       859.41 o
   4   8  12        375.38        102.36       536.60 o
   6   8  12         80.43       -806.24       806.24 o
   8   8  12       2885.13       4500.05       984.46 o
  10   8  12         73.66        443.24      1519.99 o
  12   8  12       6299.73       7150.10      1318.77 o
  14   8  12          0.08       4176.42      1411.91 o
  16   8  12       2716.77       3363.34      2394.24 o
  18   8  12         10.95        170.68      4976.19 o
  20   8  12       7437.13       4022.59      3641.16 o
 -29   9  12       2511.76       7910.12      5607.38 o
 -27   9  12      15344.60      10251.91      4580.92 o
 -25   9  12       4357.93       1438.53      6072.48 o
 -23   9  12      16287.67      18147.37      3571.62 o
 -21   9  12       7043.15       5730.00      1941.82 o
 -19   9  12      20425.51      21355.28      2162.11 o
 -17   9  12      12771.30      14313.70      1864.64 o
 -15   9  12      60386.77      64422.53      2554.80 o
 -13   9  12       1981.30       3059.70       910.18 o
 -11   9  12      39561.84      41213.30      1984.53 o
  -9   9  12      17385.72      19438.43      1394.78 o
  -7   9  12      24033.90      24032.23      1734.48 o
  -5   9  12      18743.59      17644.07       851.73 o
  -3   9  12      31377.33      31453.28       931.56 o
  -1   9  12      15440.72      15578.41       800.04 o
   1   9  12      23824.21      22485.98       943.47 o
   3   9  12      23421.98      23792.91       973.13 o
   5   9  12      20086.52      20245.13      1075.65 o
   7   9  12      23190.99      24082.04      1247.62 o
   9   9  12      38783.56      39441.31      1941.38 o
  11   9  12      14275.48      13986.48      1391.54 o
  13   9  12      22223.18      21222.33      1775.25 o
  15   9  12      18024.58      18952.44      3668.63 o
  17   9  12      12986.15      14556.35      3024.48 o
  19   9  12       6014.56       8521.39      4132.68 o
 -28  10  12         99.11      -5023.72      5023.72 o
 -26  10  12        499.75       7197.78      3381.32 o
 -24  10  12        539.89       3218.32      3935.22 o
 -22  10  12        250.21       2283.06      3558.78 o
 -20  10  12        425.08      -3709.43      4261.78 o
 -18  10  12         31.95         80.66      2735.12 o
 -16  10  12        515.27        886.25      1396.79 o
 -14  10  12        430.20       2274.98      2035.97 o
 -12  10  12       2090.46        515.17      1140.77 o
 -10  10  12       1658.34       3046.56      1179.72 o
  -8  10  12       6497.07       6673.77       857.12 o
  -6  10  12        121.62        598.64       557.47 o
  -4  10  12          0.36       -622.10       622.10 o
  -2  10  12       2977.70       2166.23       543.23 o
   0  10  12        212.11       -535.96       535.96 o
   2  10  12         46.15        262.09       816.67 o
   4  10  12         64.20       1196.41       982.26 o
   6  10  12       1181.67       1009.27       913.46 o
   8  10  12         18.52        102.98       990.56 o
  10  10  12          0.82        771.80      1318.45 o
  12  10  12         49.49       -724.76      1898.34 o
  14  10  12        128.64       2546.65      1665.71 o
  16  10  12          4.90      -1670.49      2775.55 o
  18  10  12        814.58      -3897.16      3897.16 o
 -27  11  12      14689.39      13334.49      5793.46 o
 -25  11  12       8952.15        686.90      5232.29 o
 -23  11  12      22237.09      31367.31      8888.11 o
 -21  11  12       4172.10       -990.68      3754.88 o
 -19  11  12      23525.53      29547.80      6011.44 o
 -17  11  12       5682.17       7841.78      4050.95 o
 -15  11  12      17944.06      19700.78      3247.74 o
 -13  11  12        879.60      -1498.29      1498.29 o
 -11  11  12      23477.04      28906.00      2011.01 o
  -9  11  12      17272.50      16774.42      1595.06 o
  -7  11  12      13102.87      12627.53       952.67 o
  -5  11  12       8700.72       9079.91      1228.86 o
  -3  11  12      34023.24      33304.13      1138.87 o
  -1  11  12       9056.70       8734.63       623.16 o
   1  11  12      40728.90      40981.78      1454.26 o
   3  11  12      14669.47      15150.72      1102.33 o
   5  11  12      22578.39      25156.26      1440.82 o
   7  11  12      10078.24      11828.20      1896.94 o
   9  11  12      23821.76      24295.75      1820.76 o
  11  11  12       7684.27       6169.40      2684.71 o
  13  11  12      11451.41      10860.05      2659.71 o
  15  11  12       9131.29       9753.67      3815.53 o
 -22  12  12          4.70      -5326.39      5326.39 o
 -20  12  12       6257.04       7721.94      4965.58 o
 -18  12  12       2674.67       4511.83      2345.04 o
 -16  12  12       3406.97       1763.42      2675.54 o
 -14  12  12         76.25       1652.23      2087.58 o
 -12  12  12       8221.85      11637.28      1641.47 o
 -10  12  12         86.55       1959.18      1793.73 o
  -8  12  12       6312.11       6748.29      1556.42 o
  -6  12  12          4.03       -825.03       840.38 o
  -4  12  12        169.83        520.38       929.13 o
  -2  12  12        669.30       1278.30       791.34 o
   0  12  12         31.61       -487.95      1038.56 o
   2  12  12          3.65       -107.10      1066.25 o
   4  12  12       2287.28        622.98      1976.49 o
   6  12  12       2040.52        509.36      1242.10 o
   8  12  12       3250.43        320.56      1652.69 o
  10  12  12       1472.93        199.01      1671.27 o
  12  12  12        765.82      -1999.23      5180.93 o
  14  12  12        125.07      -1864.18      3620.10 o
 -19  13  12      11044.00      14471.63      2881.28 o
 -17  13  12       3322.07       3232.84      2473.89 o
 -15  13  12      16516.25      15359.33      2620.50 o
 -13  13  12      15842.52      20230.18      2310.75 o
 -11  13  12      30352.74      36969.53      2757.66 o
  -9  13  12      12996.90      16748.26      1980.38 o
  -7  13  12      19610.81      21046.33      2246.55 o
  -5  13  12       3761.88       3802.30      1502.16 o
  -3  13  12      12889.39      14174.90      1337.29 o
  -1  13  12       1746.70       1579.22       664.89 o
   1  13  12      17975.54      18463.43      1570.90 o
   3  13  12       2602.79        294.77      1270.07 o
   5  13  12       2577.30       6673.09      2154.80 o
   7  13  12       6760.34       5290.81      2394.31 o
   9  13  12       8183.36       8992.42      2753.68 o
  11  13  12       8882.80       7574.36      3763.17 o
 -20  14  12       7493.07      13817.66      3341.34 o
 -18  14  12       2091.83      -1799.90      3052.49 o
 -16  14  12       5823.39       7102.11      3258.10 o
 -14  14  12        277.76       3157.31      2457.49 o
 -12  14  12       3759.07       3663.44      2453.19 o
 -10  14  12        922.31       2217.02      2273.11 o
  -8  14  12       4392.07       3007.28      7885.93 o
  -6  14  12       1712.31        -45.36      2032.70 o
  -4  14  12       6657.44       7093.73      2529.43 o
  -2  14  12       1148.42       1961.72      1945.65 o
   0  14  12       4159.49       4282.24      2765.00 o
   2  14  12        133.33       -426.46      2171.29 o
   4  14  12      13656.20      13791.05      4793.72 o
   6  14  12       3913.28       3712.68      2615.61 o
   8  14  12      11761.38      10895.72      3693.02 o
 -17  15  12        159.20        606.80      3791.76 o
 -15  15  12      14581.67       6344.39      3398.59 o
 -13  15  12       8352.41       7276.39      3577.24 o
 -11  15  12       8344.75       9502.94      3623.56 o
  -9  15  12       3526.46       5118.34      3400.63 o
  -7  15  12       6338.19       5536.03      3026.86 o
  -5  15  12        611.35      -2320.24      6545.28 o
  -3  15  12       8235.25       6980.20      2011.45 o
  -1  15  12       2951.38       2243.12      2298.54 o
   1  15  12      11001.03       6364.17      3300.31 o
   3  15  12       4497.52      10095.99      5215.85 o
   5  15  12       7005.67       7791.35      3783.42 o
 -14  16  12        918.07       6878.08      4171.49 o
 -12  16  12      13047.74       9392.82      4050.13 o
 -10  16  12        189.06      -1064.52      3634.15 o
  -8  16  12      11636.72       3471.25      3763.00 o
  -6  16  12        423.30       3013.79      3841.06 o
  -4  16  12      10667.78      11315.74      4163.12 o
  -2  16  12       1962.11       4927.45      3965.80 o
   0  16  12      10334.24       9115.25      5892.13 o
 -37   1  13       1862.25       1272.02      4095.53 o
 -35   1  13      29803.90      28131.74      3263.72 o
 -33   1  13      12406.88      12060.11      2595.29 o
 -31   1  13      13099.11      15028.38      1604.93 o
 -29   1  13       4987.46       5113.22      1159.31 o
 -27   1  13      20924.35      23504.56      1113.08 o
 -25   1  13       4793.98       4888.77       885.44 o
 -23   1  13      62246.07      62684.70      1208.99 o
 -21   1  13        196.96        868.69       374.10 o
 -19   1  13      61925.23      61740.61       861.08 o
 -17   1  13         90.60        379.80       414.45 o
 -15   1  13      29322.69      28742.84       662.85 o
 -13   1  13        194.01        496.15       278.78 o
 -11   1  13      35874.64      36493.58       647.69 o
  -9   1  13        428.79         48.25       283.62 o
  -7   1  13      49590.77      49588.49       852.46 o
  -5   1  13        950.10        691.28       368.05 o
  -3   1  13      54757.21      54073.05      1439.32 o
  -1   1  13       3881.47       3270.99       517.54 o
   1   1  13      34287.37      32756.51      1195.60 o
   3   1  13       8402.12       7912.82       586.92 o
   5   1  13      21434.21      21808.13       861.38 o
   7   1  13       4716.17       4910.03       801.94 o
   9   1  13      28655.76      29591.82      1105.68 o
  11   1  13        343.58        364.90      1174.89 o
  13   1  13      44846.70      46377.25      2114.94 o
  15   1  13        267.01      -1636.04      1636.04 o
  17   1  13      22864.59      20599.19      1796.34 o
  19   1  13       2091.02        932.80      2276.46 o
  21   1  13      19661.22      17284.98      2582.27 o
 -36   2  13       1489.11       4080.68      3128.02 o
 -34   2  13         26.34      -2487.58      2487.58 o
 -32   2  13       3908.95       3225.30      1953.59 o
 -30   2  13       1537.61        474.78       877.74 o
 -28   2  13         37.95       -647.56       647.56 o
 -26   2  13       4041.98       4020.45       650.22 o
 -24   2  13       2270.85       1717.77       564.94 o
 -22   2  13       2079.79       2224.02       352.33 o
 -20   2  13       2556.42       2086.27       306.29 o
 -18   2  13       7523.33       7254.85       378.80 o
 -16   2  13       3400.31       3407.64       344.37 o
 -14   2  13        330.55        345.68       307.72 o
 -12   2  13       3544.09       3493.80       332.16 o
 -10   2  13       4907.09       4878.54       333.11 o
  -8   2  13       5114.13       5463.83       393.94 o
  -6   2  13       3884.54       4169.67       476.84 o
  -4   2  13       5947.16       5354.84       499.25 o
  -2   2  13        154.25        265.77       429.53 o
   0   2  13       3680.42       4168.26       878.72 o
   2   2  13        308.05        748.55       483.28 o
   4   2  13       6565.13       5232.87       551.30 o
   6   2  13         49.65       -196.09       501.92 o
   8   2  13       7522.88       7030.15       727.67 o
  10   2  13       1226.35        652.91       803.97 o
  12   2  13       2560.09       1719.36      1271.98 o
  14   2  13         10.22        -38.78      1648.74 o
  16   2  13       1419.52       -491.52      1351.84 o
  18   2  13         65.53      -1396.80      1410.51 o
  20   2  13       1449.93       6296.71      2133.91 o
  22   2  13         13.85      -3246.36      3246.36 o
 -35   3  13      25717.42      12907.27      5301.54 o
 -33   3  13        506.56       -408.26      1210.10 o
 -31   3  13      18656.97      18689.42      1368.68 o
 -29   3  13       3056.90       2887.41       680.75 o
 -27   3  13      14927.02      12841.92      1016.04 o
 -25   3  13       2798.99       2801.45       525.36 o
 -23   3  13      28364.05      29050.53       895.50 o
 -21   3  13        685.10        288.99      1037.69 o
 -19   3  13      39684.75      38219.18      2664.82 o
 -17   3  13       2210.20       3072.87       849.23 o
 -15   3  13      16040.38      16895.92       423.67 o
 -13   3  13       1292.53       1084.89       425.11 o
 -11   3  13      31123.13      31045.92       700.72 o
  -9   3  13       6473.88       6509.99       414.36 o
  -7   3  13      50958.57      51027.56       965.60 o
  -5   3  13       1135.87       1091.55       399.06 o
  -3   3  13      52136.02      53681.71      1110.71 o
  -1   3  13          4.97       -497.45       566.13 o
   1   3  13      44554.83      41916.05      1182.58 o
   3   3  13        314.05        298.78       492.36 o
   5   3  13      31188.41      31098.30       994.15 o
   7   3  13        154.48        724.59       561.11 o
   9   3  13      34883.98      32917.88      1508.62 o
  11   3  13       5747.10       6412.40      1764.13 o
  13   3  13      23628.96      27326.68      2329.39 o
  15   3  13        426.47        938.16      1240.77 o
  17   3  13      15965.32      17245.87      2119.55 o
  19   3  13        189.65       -760.47      2624.79 o
  21   3  13      11585.09      14145.33      4256.42 o
  23   3  13       1035.66      -3872.23      3872.23 o
 -34   4  13       7155.94       5154.10      5258.20 o
 -32   4  13       3875.69       3418.64      4327.51 o
 -30   4  13       5736.03       9550.24      3945.13 o
 -28   4  13       3941.45       3872.23      2149.95 o
 -26   4  13       6627.72       6675.99      2488.71 o
 -24   4  13       7525.60       6179.34      1496.85 o
 -22   4  13       6539.28       7587.86      1245.81 o
 -20   4  13       1967.95       3388.92      1027.70 o
 -18   4  13       9247.29       9660.60       916.15 o
 -16   4  13      26251.21      27105.38      1237.25 o
 -14   4  13      14612.03      14568.04       923.30 o
 -12   4  13       1921.31       1687.01       351.77 o
 -10   4  13      14437.82      13707.15       470.31 o
  -8   4  13        702.51        709.96       337.88 o
  -6   4  13      20882.83      20288.74       740.93 o
  -4   4  13      26494.50      26786.34      1410.69 o
  -2   4  13       1584.18        765.80      1173.19 o
   0   4  13       6341.38       7134.79       725.66 o
   2   4  13       2605.52       1903.15       560.38 o
   4   4  13        775.56        468.97       543.73 o
   6   4  13         53.87       -535.14       535.14 o
   8   4  13       4630.06       3231.59       693.36 o
  10   4  13       9778.76      10783.38      1645.30 o
  12   4  13       7930.13       8845.39      1509.20 o
  14   4  13       2954.82       4010.63      1307.12 o
  16   4  13       7589.76      10736.71      1619.56 o
  18   4  13       2488.85       4791.61      2439.08 o
  20   4  13      10494.22       8596.15      2315.72 o
  22   4  13       1538.82      -1886.45      3698.72 o
 -33   5  13        224.10       1845.62       794.81 o
 -31   5  13      18657.44      13845.73      4773.80 o
 -29   5  13        840.39      -3833.84      3833.84 o
 -27   5  13      10082.36      10343.83      1791.31 o
 -25   5  13        443.48      -1079.99      1360.81 o
 -23   5  13      12871.64      13136.27      1571.66 o
 -21   5  13         26.32         -1.92      1096.23 o
 -19   5  13      16468.02      17006.95      2554.09 o
 -17   5  13        896.04        842.82       685.52 o
 -15   5  13      20524.86      20478.78      1132.25 o
 -13   5  13        979.67       1185.25       668.60 o
 -11   5  13      18006.42      18835.31      1120.50 o
  -9   5  13        782.31       1259.74       950.53 o
  -7   5  13      20663.63      21697.98      1509.49 o
  -5   5  13        896.99        913.56       445.68 o
  -3   5  13      17522.70      18674.12       899.31 o
  -1   5  13        451.74        132.73       442.80 o
   1   5  13      20260.80      20740.80       872.49 o
   3   5  13       2560.74       1451.58       587.09 o
   5   5  13      20692.02      18850.67       944.13 o
   7   5  13        719.11       -631.13       840.71 o
   9   5  13      23445.22      22538.24      1281.35 o
  11   5  13       4003.14       3420.04      1081.61 o
  13   5  13      10347.67       8944.55      1730.27 o
  15   5  13        824.03      -1894.72      3552.02 o
  17   5  13      12733.96      12468.66      1779.83 o
  19   5  13        947.88      -1091.62      2058.61 o
  21   5  13       8312.07       1769.44      3781.16 o
 -32   6  13       1101.54       5351.42      5202.08 o
 -30   6  13       9502.39       2036.43      4809.40 o
 -28   6  13       9132.64       1874.47      4150.89 o
 -26   6  13       8013.92      10917.93      2266.76 o
 -24   6  13       8973.82      10535.25      1709.07 o
 -22   6  13      17466.68      15299.85      1944.15 o
 -20   6  13       5661.00       6533.95      1443.96 o
 -18   6  13      18983.77      20128.43      2125.77 o
 -16   6  13      25735.26      25779.60      1328.67 o
 -14   6  13      31527.92      31153.67      1986.88 o
 -12   6  13       5859.98       5925.92       929.16 o
 -10   6  13      13223.89      12876.82       987.43 o
  -8   6  13       6154.73       7148.81       762.70 o
  -6   6  13      19892.34      20149.83      1012.41 o
  -4   6  13      10798.45      10638.48       893.06 o
  -2   6  13      15545.60      14254.77       728.63 o
   0   6  13       8256.99       8564.43       575.78 o
   2   6  13       9153.86      10233.29       825.01 o
   4   6  13       5991.17       6492.50      1007.57 o
   6   6  13       2940.07       3034.80       851.10 o
   8   6  13      33562.57      33319.68      1677.90 o
  10   6  13       8031.36       6560.61      1211.16 o
  12   6  13      16561.02      17993.87      1568.72 o
  14   6  13       4196.81       3447.21      1404.44 o
  16   6  13      16600.57      12649.57      4836.29 o
  18   6  13       2586.73       -264.66      1983.27 o
  20   6  13      25883.09      21589.41      4012.31 o
  22   6  13       3082.85       -155.66      4522.52 o
 -31   7  13       9781.46       5605.99      5828.80 o
 -29   7  13         10.20      -4573.47      4573.47 o
 -27   7  13       4677.85      10869.04      4253.41 o
 -25   7  13        106.74      -5913.50      6488.18 o
 -23   7  13        492.48       4630.38      3302.50 o
 -21   7  13        220.26        -14.20      2546.54 o
 -19   7  13       3110.56       4679.90      2093.19 o
 -17   7  13        463.81        163.95       930.09 o
 -15   7  13      16531.95      18375.65      1827.11 o
 -13   7  13        397.78       1426.62       818.49 o
 -11   7  13       6814.13       8213.55      1003.09 o
  -9   7  13        294.43        614.52       791.53 o
  -7   7  13       9233.71       9628.56       600.91 o
  -5   7  13        632.83        373.84       689.63 o
  -3   7  13      10648.53      10691.68       604.83 o
  -1   7  13          0.41       -439.51       439.51 o
   1   7  13       5784.43       6102.38       605.36 o
   3   7  13        159.68         83.74       594.59 o
   5   7  13       3992.71       4848.12       844.92 o
   7   7  13        717.81       1224.58      1239.46 o
   9   7  13       5055.95       4785.77      1575.44 o
  11   7  13       2559.38       4813.94      2244.08 o
  13   7  13       3031.52       3764.73      1409.67 o
  15   7  13        111.54       7100.06      3267.92 o
  17   7  13      12586.25       8863.46      2178.09 o
  19   7  13       1518.41       5126.75      3886.34 o
  21   7  13       9225.92       7633.02      4321.31 o
 -28   8  13       7066.20      14605.89      5108.74 o
 -26   8  13      17405.21      15380.35      4988.82 o
 -24   8  13      10275.91      15112.78      4676.18 o
 -22   8  13      23975.50      23945.86      3176.05 o
 -20   8  13       6805.04       7318.56      1741.18 o
 -18   8  13      10255.72       9401.24      2074.80 o
 -16   8  13      10009.71      10828.02      1215.26 o
 -14   8  13      15220.76      15249.60      1218.38 o
 -12   8  13       6602.76       6408.68      1452.01 o
 -10   8  13      19127.60      18932.65      1283.20 o
  -8   8  13      21923.44      22603.74       836.94 o
  -6   8  13      18392.38      18468.52       940.38 o
  -4   8  13       8319.28       8166.85       480.56 o
  -2   8  13      18747.90      18898.70       626.75 o
   0   8  13      10872.58      11830.37       699.25 o
   2   8  13       4382.50       3736.39       648.78 o
   4   8  13       2209.81       2501.66       752.74 o
   6   8  13       7704.90       6489.68       976.38 o
   8   8  13      26349.57      29187.69      2259.02 o
  10   8  13       9748.45      11556.62      1432.05 o
  12   8  13      13449.77      13938.54      1921.55 o
  14   8  13       8486.92       8727.32      1740.81 o
  16   8  13      14347.72      15824.45      4654.87 o
  18   8  13       3904.09       5512.97      3843.24 o
  20   8  13      11584.36      19860.03      4886.57 o
 -27   9  13       4772.41      10410.47      5523.12 o
 -25   9  13        236.42      -1387.33      4736.62 o
 -23   9  13       3733.67       3828.14      3835.67 o
 -21   9  13        889.75       1205.49      2211.95 o
 -19   9  13       9389.45      12050.46      1482.79 o
 -17   9  13        617.67        746.88      1697.71 o
 -15   9  13       1290.85       1568.55      1274.72 o
 -13   9  13       2458.64       4064.33      1513.16 o
 -11   9  13        863.89        788.71      1455.41 o
  -9   9  13          0.73        569.86      1066.40 o
  -7   9  13       1570.97       2484.26       844.26 o
  -5   9  13        476.37       -337.26       859.81 o
  -3   9  13       4308.13       4723.22       907.45 o
  -1   9  13       4934.50       5176.32       620.59 o
   1   9  13        409.24       -595.76       595.76 o
   3   9  13        294.94       2208.82       771.38 o
   5   9  13        348.24       -644.33      1082.18 o
   7   9  13       1718.52       2788.16      1016.54 o
   9   9  13         86.94       1766.99      1228.30 o
  11   9  13        583.63      -1421.54      2846.92 o
  13   9  13          6.99      -1411.75      1605.67 o
  15   9  13        740.95      -3114.15      3114.15 o
  17   9  13       1947.75      -1466.00      3544.65 o
 -26  10  13      14249.25      11609.18      6819.47 o
 -24  10  13       4321.36      -3238.34      4989.88 o
 -22  10  13      28367.70      32543.81      4902.74 o
 -20  10  13       4839.60       4521.05      3784.16 o
 -18  10  13      23808.76      26235.65      3516.47 o
 -16  10  13       9517.15      12865.56      1830.08 o
 -14  10  13      42747.43      47210.05      2532.94 o
 -12  10  13      10388.20      13021.87      1483.68 o
 -10  10  13      27866.32      24477.39      2954.62 o
  -8  10  13      13097.30      12667.49      1429.89 o
  -6  10  13       8994.61       8561.86       752.87 o
  -4  10  13      15442.49      14902.27       975.84 o
  -2  10  13      17180.43      17730.47      1900.24 o
   0  10  13      20045.97      20200.94       998.26 o
   2  10  13      23851.65      26391.38      1447.38 o
   4  10  13      14850.48      15414.18      1175.78 o
   6  10  13      12821.51      12688.37      1521.21 o
   8  10  13      29626.86      28865.17      1846.35 o
  10  10  13      10137.97      13662.47      2484.76 o
  12  10  13      20280.31      13482.19      2903.81 o
  14  10  13       2089.14       2748.51      3342.74 o
  16  10  13       9211.52       9298.38      3928.75 o
 -23  11  13        447.12       2765.81      5491.15 o
 -21  11  13        847.47       2794.10     12522.56 o
 -19  11  13        793.56       2403.56      3432.42 o
 -17  11  13        598.96       1701.10      1904.38 o
 -15  11  13       2554.83       2119.83      1870.16 o
 -13  11  13         62.38       1245.44      1668.81 o
 -11  11  13       5556.75       8908.88      1556.72 o
  -9  11  13        157.97      -1802.63      1802.63 o
  -7  11  13        359.10       1639.14      2775.64 o
  -5  11  13        326.76        531.22      1223.87 o
  -3  11  13         62.73      -1086.76      1522.57 o
  -1  11  13          6.10       -278.12       846.42 o
   1  11  13        314.54       -327.69       910.37 o
   3  11  13        148.39       1255.43      1009.94 o
   5  11  13       2368.27       2258.34      2450.62 o
   7  11  13        346.25       -577.97      1286.32 o
   9  11  13        604.36       1013.06      2249.90 o
  11  11  13         36.45       -274.37      5624.53 o
  13  11  13       1240.19       1688.60      3718.64 o
  15  11  13        498.73       9176.83      4441.39 o
 -20  12  13       9363.89      11820.17      4760.15 o
 -18  12  13      11598.37      12109.77      2931.56 o
 -16  12  13      22445.09      19483.10      2769.65 o
 -14  12  13      14872.20      19880.05      2392.72 o
 -12  12  13      12145.86      14951.15      1968.38 o
 -10  12  13      13472.34      13005.38      1810.92 o
  -8  12  13       9419.42       9999.54      1955.63 o
  -6  12  13       8647.00       8454.99      1564.55 o
  -4  12  13       9425.49       9815.39      1055.45 o
  -2  12  13       9736.89      11384.70      1144.13 o
   0  12  13      10764.20      10662.08      1185.16 o
   2  12  13       8527.22       5149.37      1833.86 o
   4  12  13      11594.93       8065.23      2275.73 o
   6  12  13       3416.23       3358.97      2602.73 o
   8  12  13      13301.38      15042.33      2741.67 o
  10  12  13       5636.93       5172.30      3542.49 o
  12  12  13      15486.35       2546.08      3883.83 o
 -19  13  13       8756.25      16610.43      3222.62 o
 -17  13  13        697.34        528.39      2983.68 o
 -15  13  13       2706.16       5342.89      2472.65 o
 -13  13  13         76.00       2200.87      2256.27 o
 -11  13  13      10117.26      13396.64      3522.69 o
  -9  13  13          0.35      -2275.41      2275.41 o
  -7  13  13       2653.26       4705.25      2397.31 o
  -5  13  13          0.14      -2044.23      2044.23 o
  -3  13  13       4963.44       5870.59      1272.40 o
  -1  13  13       1329.67       1639.45      1341.83 o
   1  13  13       2532.23       1495.82      1400.76 o
   3  13  13        110.14      -1201.03      1449.56 o
   5  13  13       8342.53       6786.85      2934.48 o
   7  13  13        568.64      -2870.39      2870.39 o
   9  13  13       3486.79       2900.96      3810.12 o
 -16  14  13       5670.64       8059.93      3369.63 o
 -14  14  13       5192.23       8081.65      3332.31 o
 -12  14  13       2223.40       4837.98      2956.80 o
 -10  14  13       7359.52        726.12      2939.99 o
  -8  14  13      12508.76      12711.15      4945.23 o
  -6  14  13       4620.78      10766.31      2937.64 o
  -4  14  13       5509.03       3928.64      1593.32 o
  -2  14  13       4506.14       6903.64      1538.56 o
   0  14  13      10813.61       9061.72      2563.47 o
   2  14  13       4720.33       9520.80      2796.00 o
   4  14  13       9453.23       7847.75      3080.25 o
   6  14  13       7872.09       7130.18      3546.18 o
 -13  15  13         95.80       5470.16      3630.84 o
 -11  15  13      20023.16       8318.93      3953.73 o
  -9  15  13        110.09      -3308.41      3308.41 o
  -7  15  13       8709.94      14649.04      4078.51 o
  -5  15  13         64.73       4424.65      3695.22 o
  -3  15  13       8042.39      12216.43      3752.97 o
  -1  15  13       1668.97        624.96      2592.89 o
   1  15  13       3043.19       2634.93      2882.29 o
   3  15  13       1523.70      10170.48      4113.23 o
  -6  16  13       4066.61       5596.74      4595.55 o
  -4  16  13       7518.80       7766.22      4674.43 o
  -2  16  13       2830.28        817.49      4358.73 o
   0  16  13       7280.80      -3399.57      4806.34 o
 -36   0  14       1061.37      -4556.80      4556.80 o
 -34   0  14      23122.01      31374.96      4548.81 o
 -32   0  14        119.48      -3249.19      3249.19 o
 -30   0  14      18004.54      16768.06      1588.06 o
 -28   0  14         11.59        481.10      1583.94 o
 -26   0  14      28716.70      28510.97      1797.07 o
 -24   0  14          3.82        389.15       632.91 o
 -22   0  14      26294.38      27128.27      1095.44 o
 -20   0  14         83.99        116.94       683.49 o
 -18   0  14      30850.33      31897.15      1049.87 o
 -16   0  14       2966.81       3512.93       622.08 o
 -14   0  14       8822.96       9701.04       674.57 o
 -12   0  14       2083.33       1759.59       649.91 o
 -10   0  14      37367.89      37878.97      1830.20 o
  -8   0  14      10309.25      10692.11       919.78 o
  -6   0  14      18702.99      18561.82      1308.66 o
  -4   0  14        904.47        -13.06      1157.15 o
  -2   0  14      39289.93      38788.82      1650.76 o
   0   0  14       2272.38       2417.36      1658.98 o
   2   0  14      40365.48      37091.11      1434.93 o
   4   0  14      13863.72      13262.76      1058.28 o
   6   0  14      37926.21      35666.51      2108.24 o
   8   0  14       4920.85       4002.40      1229.23 o
  10   0  14      21446.04      18781.15      1947.76 o
  12   0  14      11712.48       9208.51      1838.84 o
  14   0  14      26693.52      27421.76      2638.84 o
  16   0  14       8174.02       3036.09      2368.92 o
  18   0  14      29601.00      27283.58      3768.13 o
 -37   1  14        644.48      -5532.45      5532.45 o
 -35   1  14         51.23      -2516.39      6074.07 o
 -33   1  14        139.09      -1760.71      2406.42 o
 -31   1  14        126.11        236.00      1189.17 o
 -29   1  14       3575.71       4168.18       890.06 o
 -27   1  14         42.27        396.51       648.88 o
 -25   1  14        900.26        695.93       696.91 o
 -23   1  14       1120.31       1116.64       467.82 o
 -21   1  14        137.61        555.52       429.78 o
 -19   1  14       1646.68       1691.26       352.91 o
 -17   1  14        222.25        128.83       320.12 o
 -15   1  14       2547.02       2781.37       439.81 o
 -13   1  14         25.73       -143.58       388.12 o
 -11   1  14       7983.77       7651.37       454.63 o
  -9   1  14       1224.83       1158.06       482.57 o
  -7   1  14       2359.91       1768.24       505.76 o
  -5   1  14       1120.39       1937.88       456.30 o
  -3   1  14       5276.67       4796.30       586.87 o
  -1   1  14       2300.56        476.89       531.42 o
   1   1  14       1032.75        795.33       511.47 o
   3   1  14       2915.56       3616.13       535.49 o
   5   1  14         24.03       -428.97       610.42 o
   7   1  14       1642.62        691.50       820.13 o
   9   1  14        910.21        464.86      1068.39 o
  11   1  14        300.15        798.06      1016.46 o
  13   1  14       4344.55       3407.45      2261.35 o
  15   1  14        138.26       -738.48      1335.22 o
  17   1  14        479.36       3274.97      2671.37 o
  19   1  14         50.01      -1977.74      2078.18 o
 -36   2  14        101.18      -5488.22      5488.22 o
 -34   2  14      19694.35       9325.50      4887.24 o
 -32   2  14       4129.62       4065.10      1429.54 o
 -30   2  14      19638.37      21464.71      2988.50 o
 -28   2  14       1621.98       1995.44       654.96 o
 -26   2  14      27434.59      27989.38       948.31 o
 -24   2  14        722.39        717.12       728.85 o
 -22   2  14      40140.72      40452.56       794.72 o
 -20   2  14       3099.00       3169.64       551.96 o
 -18   2  14      21709.31      23510.32      1211.33 o
 -16   2  14        259.44        462.98       271.35 o
 -14   2  14      13556.85      13716.63       503.72 o
 -12   2  14        293.51        382.35       312.93 o
 -10   2  14      66679.02      65056.66       889.34 o
  -8   2  14       2773.53       2899.44       417.18 o
  -6   2  14      46410.20      47119.02      1157.14 o
  -4   2  14       3567.17       3656.10       543.50 o
  -2   2  14      31353.69      32596.49      1379.15 o
   0   2  14       7146.62       6941.95       812.22 o
   2   2  14      33562.53      33166.16      1788.27 o
   4   2  14      12916.76      10676.36       713.27 o
   6   2  14      28707.74      29105.76      1187.85 o
   8   2  14       8006.99       7796.43      1638.54 o
  10   2  14      20569.36      21600.13      2503.58 o
  12   2  14       6892.59       6767.08      1282.05 o
  14   2  14      17213.53      16602.27      2229.31 o
  16   2  14       8624.44       6945.01      2128.39 o
  18   2  14      15079.06      15629.52      2243.96 o
  20   2  14       6958.79       4726.76      3917.56 o
 -35   3  14       1108.62      -5467.92      5467.92 o
 -33   3  14        269.17      -4505.50      4505.50 o
 -31   3  14       1622.61       3454.32      4014.26 o
 -29   3  14       8402.43       7868.34      1811.26 o
 -27   3  14       4086.60       4966.38       611.85 o
 -25   3  14       1919.05       1630.00      1246.89 o
 -23   3  14       6622.70       4459.76      1214.01 o
 -21   3  14       1313.89       2911.54       767.37 o
 -19   3  14       1998.89       1040.69       715.07 o
 -17   3  14       3008.03       2853.42       736.64 o
 -15   3  14       6317.00       6657.04       513.85 o
[truncated: 64,396 more chars]
